# Supplementary material for: Evidence for genetically-based sperm discrimination in the vaginal tract of a primate species
Source: PLoS Biol. 2026 Mar 31;24(3):e3003699. doi: 10.1371/journal.pbio.3003699 (PMC13038021; doi:10.1371/journal.pbio.3003699)
Supplement: S2 Appendix — Table A. Description of dataset composition for vaginal pH and gene expression analyses. Total number of samples, as well as number of samples per cycle phase or copulatory status for cycle phase and post-copulatory analyses, respectively. Measures of male genetic heterozygosity and complementarity are described in Table 1 in S2 Appendix. Table B. Differentially expressed genes- between phases. Genes with significant (FDR < 10%) differential expression in pairwise comparisons between cycle phases. Negative coefficients correspond to lower expression in the phase listed first in the comparison column, and positive coefficients correspond to higher expression in the phase listed first. Table C. Gene set enrichment analysis- between phases. GO pathways that are overrepresented among genes that are differentially expressed between the fertile and non-fertile phase. Table D. Vaginal pH linear model results- cycle phase. Table E. Genes highly expressed in semen. Genes with an average of >20 cpm in semen samples. Table F. Differentially expressed genes- post-copulatory versus non-copulatory. Genes with significant (LFSR < 10%) differential expression in post-copulatory versus non-copulatory samples. Negative coefficients correspond to lower expression post-copulation and positive coefficients correspond to higher expression post-copulation. Table G. Gene set enrichment analysis- post-copulatory versus non-copulatory. GO pathways that are overrepresented among genes that are differentially expressed between post-copulatory versus non-copulatory samples. Table H. Vaginal pH linear model results- post-copulatory status. Table I. Measures of male genetic diversity and dyadic complementarity. Table J. Differentially expressed genes- male genetic diversity. Genes with a significant (FDR < 10%) interactive effect between post-copulatory status and one metric of male genetic diversity (listed in the “genotype metric” column). Table K. Differentially expressed genes- genetic comple [file pbio.3003699.s002.xlsx]

## Sheet: A- Sample sizes
Table A. Description of dataset composition for vaginal pH and gene expression analyses
Total number of samples, as well as number of samples per cycle phase or copulatory status for cycle phase and postcopulatory analyses, respectively. Measures of male genetic heterozygosity and complementarity are described in Table I.
Female ID	# pH measurements (phase analyses)	# pH measurements (postcop analyses)	# RNA samples (phase analyses)	# RNA samples (postcop analyses)	Male ID	Male stMLH	Male MHC I allele diversity	Male MHC II allele diversity	Male MHC I supertype diversity	Male MHC II supertype diversity	Kinship	MHC I allele complementarity	MHC II allele complementarity	MHC I supertype complementarity	MHC II supertype complementarity
1	9 (8,0,0,0)	9 (9,0)	8 (3,2,1,2)	0	1	1.0385	10	8	6	5	-0.0929	0.2941	0	0.6667	0.2857
2	31 (9,5,8,9)	31 (31,0)	5 (1,2,1,1)	0	2	0.8781	10	7	5	6	0.1928	0.9091	0.875	1	0.8571
3	31 (12,5,6,8)	34 (31,3)	4 (1,0,2,1)	12 (8,4)	3	0.9864	9	7	8	5	-0.1	0.1176	0.1667	0.5	0.6
4	45 (25,5,7,8)	45 (45,0)	3 (0,1,1,1)	0	2	0.8781	10	7	5	6	-0.1025	0.1111	0	0.5714	0.375
5	32 (14,9,4,5)	34 (32,2)	0	6 (4,2)	3	0.9864	9	7	8	5	-0.177	0.3125	0	0.8	0.1667
6	23 (11,4,1,7)	24 (23,1)	4 (2,0,1,1)	10 (4,6)	2	0.8781	10	7	5	6	-0.1835	0.2778	0	0.4	0.375
7	11 (2,4,4,1)	14 (11,3)	3 (0,1,1,1)	7 (5,2)	1	1.0385	10	8	6	5	0.2375	0.4	0.4	0.6667	0.8333
8	62 (37,11,7,7)	62 (62,0)	2 (1,1,0,0)	8 (4,4)	4	0.9848	11	6	9	6	-0.0546	0.8182	0.3333	0.8889	0.3333
9	31 (16,4,6,5)	37 (31,6)	3 (0,1,1,1)	12 (5,7)	4	0.9848	11	6	9	6	-0.04268	0.1	0	0.6667	0.4286

## Sheet: B- DE phase
Table B. Differentially expressed genes- between phases.
Genes with significant (LFSR < 10%) differential expression in pairwise comparisons between cycle phases. Negative coefficients correspond to lower expression in the phase listed first in the comparison column, and positive coefficients correspond to higher expression in the phase listed first
posterior mean	posterior standard deviation	lfsr	Gene	comparison
-1.08906	0.413768	0.0115389	ACAP3	FvNonF
-1.86441	0.467046	0.000139163	UBE2J2	FvNonF
-3.48507	0.31113	1.11022302462516e-16	AGRN	FvNonF
-2.30887	0.57281	0.000112003	HES4	FvNonF
1.87312	0.468284	0.000134675	KLHL17	FvNonF
-1.77497	0.315909	7.12892110898977e-08	MIB2	FvNonF
1.03159	0.545053	0.0513782	CDK11B	FvNonF
-0.70592	0.413769	0.0795367	SLC35E2B	FvNonF
-3.58438	0.568066	2.08076711416538e-09	NADK	FvNonF
-2.74916	0.745065	0.000498084	GNB1	FvNonF
-1.86383	0.245717	1.9773072068574e-13	SKI	FvNonF
-2.17269	0.593491	0.000440353	RER1	FvNonF
3.23031	0.850322	0.00031704	PLCH2	FvNonF
1.61674	0.281454	3.82450234549907e-08	PRDM16	FvNonF
2.04279	0.400045	9.97024503311613e-07	TP73	FvNonF
4.93928	1.11542	5.34628312059914e-06	AJAP1	FvNonF
1.25331	0.844591	0.0973461	NPHP4	FvNonF
3.78593	0.531769	2.907832005983e-12	ESPN	FvNonF
2.13495	0.87175	0.0143367	PHF13	FvNonF
1.5152	0.363979	8.06088980199617e-05	CAMTA1	FvNonF
-2.60852	0.359834	1.93267624126747e-12	RERE	FvNonF
-4.43611	0.47406	1.11022302462516e-16	H6PD	FvNonF
-3.32944	0.481724	1.53540846703493e-10	PIK3CD	FvNonF
1.20927	0.625559	0.045433	CTNNBIP1	FvNonF
-2.74157	0.381371	2.58948418263572e-12	KIF1B	FvNonF
-5.64611	0.734511	6.66133814775094e-16	PGD	FvNonF
-1.76042	0.364055	3.89260880140352e-06	CASZ1	FvNonF
-2.92403	0.407196	3.44624329073895e-12	MFN2	FvNonF
-3.7288	0.750539	1.29978164253863e-06	TNFRSF1B	FvNonF
-3.19787	0.387219	4.32986979603811e-15	VPS13D	FvNonF
-1.8668	0.500734	0.000366727	DHRS3	FvNonF
3.3285	0.905259	0.000442549	LRRC38	FvNonF
-2.91418	0.359662	2.1094237467878e-15	PRDM2	FvNonF
-1.26873	0.325922	0.000260301	KAZN	FvNonF
-2.94343	0.610252	6.2440588965984e-06	DDI2	FvNonF
-3.60592	0.404552	0	PLEKHM2	FvNonF
-5.2902	0.633079	3.33066907387547e-16	EPHA2	FvNonF
-2.16295	0.436187	2.01931407894929e-06	SZRD1	FvNonF
-2.70194	0.597845	1.79709121685967e-05	RCC2	FvNonF
-3.19803	0.399161	3.1641356201817e-14	UBR4	FvNonF
5.46449	1.35128	7.14394012457097e-05	HTR6	FvNonF
-1.80617	0.398371	1.51771576278881e-05	PINK1	FvNonF
4.98426	0.919644	3.62889466593897e-08	KIF17	FvNonF
1.93281	0.518456	0.000361381	EIF4G3	FvNonF
-2.69014	0.67744	0.00017435	ALPL	FvNonF
-3.21817	0.458636	5.55251400413681e-11	HSPG2	FvNonF
2.77895	0.80798	0.00112652	PITHD1	FvNonF
-1.19464	0.447382	0.0100843	HMGCL	FvNonF
3.04829	0.682146	3.0570579815419e-05	STPG1	FvNonF
4.18826	0.708113	1.96682388110464e-09	NCMAP	FvNonF
-3.07879	0.418885	2.11930473170696e-12	SRRM1	FvNonF
-2.38133	0.318587	4.83169060316868e-13	ARID1A	FvNonF
-3.44678	0.632091	2.84818070461768e-07	ZDHHC18	FvNonF
-4.87843	0.501161	0	WASF2	FvNonF
-3.79686	0.752768	7.5788908582286e-07	FGR	FvNonF
3.0478	0.482797	2.42694291814186e-09	ATP5IF1	FvNonF
-2.45834	0.422659	2.0724706173425e-08	SESN2	FvNonF
-3.28754	0.439666	3.44557715692417e-12	EPB41	FvNonF
-1.75626	0.451188	0.000207956	PTPRU	FvNonF
-5.81507	0.997052	2.30077545904095e-09	LAPTM5	FvNonF
2.47746	0.727201	0.00112539	COL16A1	FvNonF
4.46802	0.998761	6.46733945917762e-06	FAM229A	FvNonF
5.18561	1.0745	6.51080874100516e-07	COL8A2	FvNonF
2.54441	0.633271	0.000129581	SH3D21	FvNonF
-2.94037	0.494961	1.62380783264027e-08	STK40	FvNonF
-4.7456	0.968906	6.69948884701732e-07	CSF3R	FvNonF
2.11971	0.855915	0.0134318	INPP5B	FvNonF
-3.14142	0.661237	9.59617600859719e-06	RRAGC	FvNonF
-1.18977	0.517329	0.0225454	RHBDL2	FvNonF
-2.78477	0.394644	6.7035266226867e-12	MACF1	FvNonF
-6.04286	0.839979	3.8968828164343e-14	CAP1	FvNonF
-2.50897	0.784691	0.0021807	SMAP2	FvNonF
3.34001	1.04449	0.00192001	CTPS1	FvNonF
6.30915	1.08498	3.46478199374812e-07	ZMYND12	FvNonF
3.25961	0.808325	0.000138529	PPCS	FvNonF
-2.30773	0.369333	1.77024406244897e-09	SZT2	FvNonF
-2.01455	0.487691	7.84819415993177e-05	PTPRF	FvNonF
-3.39987	0.52105	1.3787462282977e-09	ATP6V0B	FvNonF
-2.9314	0.615903	8.2229418740809e-06	PLK3	FvNonF
3.31984	0.611665	4.21932037394232e-07	PTCH2	FvNonF
-1.4067	0.667707	0.0312418	HECTD3	FvNonF
5.5647	1.30824	3.0908385080737e-05	TAL1	FvNonF
3.19117	0.564481	1.50079873826168e-07	STIL	FvNonF
-3.83836	0.566904	1.86999304929714e-11	EPS15	FvNonF
7.01587	0.621692	4.41230363916107e-16	GLIS1	FvNonF
5.44407	0.913095	6.9654344790159e-10	NDC1	FvNonF
4.74575	0.735219	1.69055529795993e-10	HSPB11	FvNonF
3.56593	1.01366	0.000629482	LRRC42	FvNonF
-2.89437	0.416187	1.6544765557569e-11	TTC22	FvNonF
-1.70094	0.496263	0.00105103	DHCR24	FvNonF
-2.03517	0.26505	9.37028232783632e-14	USP24	FvNonF
4.09869	0.709984	5.47203386764742e-09	PRKAA2	FvNonF
-6.82492	0.588845	0	TACSTD2	FvNonF
-3.48288	0.467437	4.75175454539567e-12	JUN	FvNonF
7.06087	0.646286	2.39719462407665e-12	ROR1	FvNonF
-3.02695	0.704291	5.95257402437044e-05	JAK1	FvNonF
5.87859	1.12392	2.77399260708224e-07	INSL5	FvNonF
-2.14863	0.549936	0.000181008	GNG12	FvNonF
3.46578	0.716716	4.41407055002882e-06	LRRC7	FvNonF
-2.26975	0.347008	2.87710522073326e-10	SRSF11	FvNonF
3.4788	0.876367	0.000140271	PTGER3	FvNonF
1.42991	0.829059	0.0632921	ZRANB2	FvNonF
6.32422	1.02158	2.23692908474868e-08	SLC44A5	FvNonF
3.4606	0.943926	0.000415205	SSX2IP	FvNonF
-3.84784	0.737691	2.69009516440377e-07	GBP1	FvNonF
-1.51314	0.370713	0.000111118	BCAR3	FvNonF
-1.65026	0.528322	0.00266507	CDC14A	FvNonF
3.9993	0.820041	1.31384986864522e-06	PRMT6	FvNonF
-2.23197	0.437506	9.92393241028289e-07	CELSR2	FvNonF
-3.34192	0.429718	5.52224932448553e-13	SORT1	FvNonF
-2.55835	0.429386	8.73815797497457e-09	AHCYL1	FvNonF
3.02944	0.672748	2.65381854565489e-05	STRIP1	FvNonF
1.89802	1.2137	0.08182	KCNA2	FvNonF
-1.04131	0.691623	0.0979948	MAGI3	FvNonF
3.08752	0.785613	0.000221841	HIPK1	FvNonF
3.55904	0.845836	5.15373606969786e-05	PTGFRN	FvNonF
2.51179	1.08614	0.0197572	CD101	FvNonF
-3.85923	0.702114	5.35884303598522e-08	TENT5C	FvNonF
2.97333	1.16701	0.0112359	GDAP2	FvNonF
-4.70969	0.55873	1.11022302462516e-16	NOTCH2	FvNonF
-6.5055	0.825022	1.17461596005342e-13	ECM1	FvNonF
2.57889	0.586033	2.6898032952094e-05	ADAMTSL4	FvNonF
-4.08417	0.578026	2.95430346852754e-13	MCL1	FvNonF
3.99871	0.71095	1.70065481311073e-08	ARNT	FvNonF
-1.84931	0.827607	0.0227544	MINDY1	FvNonF
-6.12934	0.887539	1.60282898065134e-12	CDC42SE1	FvNonF
3.25321	1.04406	0.00251481	SCNM1	FvNonF
-1.25483	0.230832	2.56633789108562e-07	POGZ	FvNonF
4.38628	0.691268	1.17610169835285e-10	TCHH	FvNonF
1.43086	0.511482	0.00679234	FLG	FvNonF
-1.9708	0.54816	0.000567079	CRCT1	FvNonF
-4.68567	0.879689	8.59798704455628e-08	SPRR3	FvNonF
-4.70055	0.746316	4.04391409247751e-10	SPRR1B	FvNonF
-1.92884	0.586301	0.00152835	PGLYRP4	FvNonF
-7.08721	0.564262	0	S100A9	FvNonF
-6.86719	0.714432	5.50670620214078e-14	S100A8	FvNonF
4.16806	1.04395	6.72508638540271e-05	NPR1	FvNonF
1.29232	0.617993	0.033071	INTS3	FvNonF
2.87654	0.777748	0.000499242	DENND4B	FvNonF
2.5826	0.681045	0.00031515	SLC39A1	FvNonF
-2.2255	0.691276	0.00187604	IL6R	FvNonF
-5.10882	0.546088	0	ADAR	FvNonF
2.80423	0.731017	0.000307149	PYGO2	FvNonF
-1.0395	0.652067	0.0850745	SHC1	FvNonF
-2.15263	0.316561	5.15508746801174e-11	ZBTB7B	FvNonF
-1.47976	0.723707	0.0347614	TRIM46	FvNonF
6.44063	0.883946	1.02327807769906e-11	PKLR	FvNonF
-3.379	0.358491	0	ASH1L	FvNonF
-3.34235	0.380474	2.22044604925031e-16	GON4L	FvNonF
2.90699	0.883355	0.00173866	ARHGEF2	FvNonF
-4.67899	0.833897	1.95497591448657e-08	SEMA4A	FvNonF
-1.66005	0.623501	0.00887136	SLC25A44	FvNonF
4.24996	0.980106	1.46329134052964e-05	RHBG	FvNonF
3.28299	0.997363	0.00150656	NAXE	FvNonF
4.86145	0.941391	1.58198902157833e-07	PEAR1	FvNonF
-2.31	0.377336	3.78264108924498e-09	ARHGEF11	FvNonF
6.04517	0.905438	6.57748718544462e-12	SPTA1	FvNonF
-4.23254	0.88479	1.79315055293117e-06	MNDA	FvNonF
-2.90067	0.664648	4.36250708946151e-05	AIM2	FvNonF
-3.90031	0.676105	9.09753883338027e-09	TAGLN2	FvNonF
5.11686	0.857809	1.54983015900542e-09	KCNJ9	FvNonF
5.85166	0.665196	9.46644821087982e-22	ATP1A2	FvNonF
-2.47093	0.373162	1.57803659028843e-10	DCAF8	FvNonF
-3.24345	0.385808	2.1094237467878e-15	COPA	FvNonF
4.10461	0.720343	8.9659480224442e-09	TSTD1	FvNonF
-3.62713	0.540075	1.57629354013977e-10	ARHGAP30	FvNonF
4.64509	1.14808	3.61762168846655e-05	PFDN2	FvNonF
5.52616	1.29073	2.30823663854171e-05	TOMM40L	FvNonF
-5.47675	0.964975	4.18155610137916e-09	FCGR2A	FvNonF
-4.70318	0.646812	7.10653758062563e-13	HSPA6	FvNonF
6.7998	0.783586	1.05622716233917e-11	TRNAD-GUC	FvNonF
-6.16016	0.942323	8.25904900025876e-11	FCGR2B	FvNonF
-3.65636	0.439332	3.77475828372553e-15	UHMK1	FvNonF
1.40312	0.443839	0.00260917	OBSCN	FvNonF
1.80321	0.638458	0.00577068	COQ8A	FvNonF
-1.79268	0.412322	3.39259753586729e-05	ITPKB	FvNonF
-3.53762	0.445346	1.54876111935209e-13	WDR26	FvNonF
2.09942	0.386287	1.83894858785251e-07	NVL	FvNonF
-3.13864	0.441358	1.82772685874966e-11	TP53BP2	FvNonF
-3.37585	0.457201	8.43969338859551e-12	CAPN2	FvNonF
-3.22122	0.606409	7.88260987594214e-07	BROX	FvNonF
-2.04713	0.417347	2.6558895570572e-06	MIA3	FvNonF
3.33604	0.610049	3.39934951556984e-07	ESRRG	FvNonF
4.76247	0.836291	1.19420856867236e-08	NENF	FvNonF
-3.9432	0.95366	4.60440983313104e-05	G0S2	FvNonF
-6.61465	0.710536	1.11022302462516e-16	CD55	FvNonF
-2.91546	0.67844	5.76436863779506e-05	PFKFB2	FvNonF
-3.36272	0.559238	2.25471274983846e-08	YOD1	FvNonF
-4.05455	0.564124	1.26787469412193e-13	MAPKAPK2	FvNonF
-3.34255	0.419576	1.43551837084033e-13	RASSF5	FvNonF
1.15196	0.338664	0.0014637	SRGAP2	FvNonF
-5.46239	0.732642	2.55351295663786e-14	SLC26A9	FvNonF
1.39778	0.520293	0.00899007	PLEKHA6	FvNonF
1.75165	0.500521	0.00082099	ZC3H11A	FvNonF
-4.64571	0.868608	7.91553295131919e-08	BTG2	FvNonF
3.68774	1.20012	0.00227947	CHIT1	FvNonF
-3.81165	0.638166	3.84184262181009e-09	CHI3L1	FvNonF
2.25164	0.559464	0.000114535	PPFIA4	FvNonF
-3.96972	0.559423	5.24913446042774e-13	ADIPOR1	FvNonF
2.41083	0.378564	8.13338429525453e-10	IPO9	FvNonF
-4.78901	0.529362	0	PKP1	FvNonF
7.13307	0.529484	1.13549458071479e-19	IGFN1	FvNonF
2.27502	0.777731	0.00443754	KIF21B	FvNonF
6.34578	1.08466	4.75799259760781e-07	GPR25	FvNonF
-4.17533	0.734039	9.25205889679148e-09	PTPRC	FvNonF
-1.76058	0.343966	9.87234594074238e-07	DENND1B	FvNonF
-3.41607	0.819183	7.11610623217451e-05	RGS2	FvNonF
-3.17123	0.835995	0.000335931	PTGS2	FvNonF
3.0203	0.607129	3.4136966158181e-06	ODR4	FvNonF
-1.35204	0.530577	0.0125603	TPR	FvNonF
5.10012	0.911906	1.19258654407736e-08	HMCN1	FvNonF
-1.30189	0.346482	0.000414428	SWT1	FvNonF
-3.6015	0.593526	7.04831704112507e-09	NIBAN1	FvNonF
-4.58387	0.926497	6.23839974567275e-07	NCF2	FvNonF
-1.8771	0.561011	0.00129964	SMG7	FvNonF
-1.94665	0.487349	0.000135383	LAMC2	FvNonF
-1.87461	0.568595	0.00151214	DHX9	FvNonF
-3.1887	0.636248	3.09352237337635e-06	NPL	FvNonF
-3.8234	0.649722	6.17787854206853e-09	RNASEL	FvNonF
-5.40261	0.881776	2.69832156618577e-10	GLUL	FvNonF
1.11451	0.446766	0.0154395	CACNA1E	FvNonF
-3.89084	0.601767	1.0012368711898e-10	IER5	FvNonF
-2.86302	0.498934	4.33100397767561e-08	CEP350	FvNonF
-2.62148	0.425285	2.49551646014368e-09	TOR1AIP1	FvNonF
2.78646	0.613519	1.81048366451557e-05	FAM163A	FvNonF
3.08977	0.955228	0.00193414	ABL2	FvNonF
-1.49161	0.582893	0.0117705	RALGPS2	FvNonF
-1.09693	0.487876	0.0258328	RASAL2	FvNonF
4.7692	1.33388	0.000264448	PAPPA2	FvNonF
-2.12787	0.382499	9.2401559848021e-08	COP1	FvNonF
-3.14506	0.336001	0	RABGAP1L	FvNonF
4.34659	1.09557	6.34005773483527e-05	GPR52	FvNonF
-3.36251	0.45267	6.21735996020334e-12	RC3H1	FvNonF
5.56246	1.0393	3.52150222841409e-08	SELE	FvNonF
-3.51213	0.914249	0.000216236	SELL	FvNonF
6.54445	0.864101	1.14725611461551e-11	TIPRL	FvNonF
-1.98001	0.609735	0.00172419	MPZL1	FvNonF
1.43456	0.819741	0.0604848	POU2F1	FvNonF
3.06817	0.631731	6.04216290151298e-06	PGBD5	FvNonF
4.43238	0.911137	1.05571855103178e-06	C1H1orf198	FvNonF
2.26497	0.649257	0.000799231	C1H1orf131	FvNonF
-2.24487	0.764749	0.00428776	EGLN1	FvNonF
2.4348	0.662726	0.000444181	NTPCR	FvNonF
5.02962	1.24109	3.31347504553812e-05	MAP3K21	FvNonF
-1.33364	0.732247	0.0541289	IRF2BP2	FvNonF
-2.20274	0.522761	5.42668080968367e-05	LYST	FvNonF
4.09581	0.678423	8.78502317230568e-10	EDARADD	FvNonF
2.17829	0.779921	0.00620776	RYR2	FvNonF
2.61189	0.643111	0.000114861	PLD5	FvNonF
-3.5428	0.378072	2.22044604925031e-16	HNRNPU	FvNonF
3.70809	1.00546	0.000317089	ZNF692	FvNonF
4.31923	0.831534	1.95242211832383e-07	ROBO1	FvNonF
6.32061	1.10923	9.83304236650804e-07	VGLL3	FvNonF
-2.11875	0.685102	0.00270418	CGGBP1	FvNonF
-1.42607	0.420055	0.00128831	ZNF654	FvNonF
-2.95919	0.427793	2.70856670425701e-11	CRYBG3	FvNonF
-2.57413	0.590405	3.19996332989181e-05	CLDND1	FvNonF
4.68513	1.1996	6.49354453938084e-05	COL8A1	FvNonF
2.96178	0.75439	0.000231671	FILIP1L	FvNonF
1.7915	0.404002	2.34839809145023e-05	PCNP	FvNonF
-4.59678	0.725535	2.56933141429272e-10	NFKBIZ	FvNonF
-1.56723	0.427279	0.000495487	CD47	FvNonF
1.0079	0.353054	0.00714655	ZBTB20	FvNonF
1.99477	0.740514	0.00788754	CD80	FvNonF
5.76812	0.766826	1.46791542290654e-15	MAATS1	FvNonF
-1.35479	0.728755	0.0503665	GSK3B	FvNonF
7.31847	0.434157	6.93877527860122e-18	POLQ	FvNonF
-3.67502	0.675754	1.40422952377151e-07	HCLS1	FvNonF
-2.65712	0.436006	3.81511877645124e-09	GOLGB1	FvNonF
-4.78189	0.50422	0	PARP14	FvNonF
2.21788	0.531333	6.35234514861162e-05	KALRN	FvNonF
-3.07648	0.555689	2.33742432520501e-07	HEG1	FvNonF
5.54777	0.907191	2.12783090399411e-10	ZNF148	FvNonF
-3.79169	0.684428	5.26205792272805e-08	OSBPL11	FvNonF
5.72284	0.859002	2.75717890123842e-12	KLF15	FvNonF
-1.63483	0.334401	3.18446090297186e-06	PLXNA1	FvNonF
-4.15281	0.712519	3.60444818436889e-09	ABTB1	FvNonF
-4.9224	0.52757	0	MGLL	FvNonF
3.64889	0.65135	6.64492283834018e-08	KBTBD12	FvNonF
-3.92468	0.493118	6.66133814775094e-16	RAB7A	FvNonF
4.13317	0.630023	1.58731442778695e-11	KIAA1257	FvNonF
-2.21924	0.322086	2.87213586247503e-11	TMCC1	FvNonF
-3.61444	0.544619	2.73721267873839e-10	SLC6A6	FvNonF
-3.06562	0.53284	7.10629992628498e-08	IQSEC1	FvNonF
-4.39325	0.803667	4.15799678021855e-08	RAF1	FvNonF
2.09033	0.666115	0.00236664	TSEN2	FvNonF
-3.44859	0.461384	4.54780657577203e-12	VGLL4	FvNonF
4.68109	0.689035	1.69345363648228e-11	ATP2B2	FvNonF
1.68185	0.715854	0.0180241	SEC13	FvNonF
3.4456	0.792888	3.47527004126133e-05	PRRT3	FvNonF
-0.785585	0.423854	0.0602299	SRGAP3	FvNonF
6.80327	0.883018	6.31792161462743e-08	CNTN6	FvNonF
-0.725511	0.454479	0.0938533	EIF4E3	FvNonF
1.8165	0.987828	0.0502436	SUCLG2	FvNonF
1.87268	0.502339	0.000366495	MAGI1	FvNonF
3.10441	0.616604	2.77865374543897e-06	ADAMTS9	FvNonF
2.03498	0.695413	0.00430473	PRICKLE2	FvNonF
-1.98443	0.302043	2.28119856338083e-10	ATXN7	FvNonF
-1.01132	0.673618	0.0993717	FLNB	FvNonF
-4.82287	0.640308	2.36588526547621e-13	SLMAP	FvNonF
1.0692	0.56777	0.0516497	WNT5A	FvNonF
3.24665	0.394876	9.37968017062194e-15	CACNA1D	FvNonF
-3.22482	0.491802	1.05458453081297e-09	TKT	FvNonF
-3.39886	0.443722	1.42252876145221e-12	PRKCD	FvNonF
1.41274	0.655129	0.0282869	PBRM1	FvNonF
2.55093	0.854255	0.00400343	NT5DC2	FvNonF
6.1349	1.13633	7.66619489239231e-07	PHF7	FvNonF
-1.97195	0.533793	0.000403439	BAP1	FvNonF
0.98618	0.320726	0.00414022	DNAH1	FvNonF
2.98568	0.536809	1.65013049810317e-07	POC1A	FvNonF
3.66851	0.809742	1.13678091216325e-05	PCBP4	FvNonF
-2.2171	0.387359	3.80372835451226e-08	RAD54L2	FvNonF
2.46622	0.61643	0.000132103	BSN	FvNonF
4.57292	1.0575	1.13672665126067e-05	APEH	FvNonF
-3.00357	0.483359	3.77578224242114e-09	IP6K1	FvNonF
3.33135	0.810869	9.8425351969028e-05	MON1A	FvNonF
4.71502	0.647859	7.33115824732483e-13	CCDC36	FvNonF
1.2793	0.499653	0.0125287	LAMB2	FvNonF
-3.29432	0.576658	1.11001649649722e-07	QARS1	FvNonF
-1.31738	0.721518	0.0538553	DALRD3	FvNonF
2.3507	0.407581	2.87459302284055e-08	CELSR3	FvNonF
3.60299	0.761323	5.20043396022638e-06	SLC26A6	FvNonF
-2.30901	0.521656	2.20134436549335e-05	PFKFB4	FvNonF
-3.69067	0.455366	1.0991207943789e-14	PLXNB1	FvNonF
-0.977883	0.580904	0.0747365	MAP4	FvNonF
-2.90835	0.416442	1.39461775461314e-11	SCAP	FvNonF
-3.92915	0.627157	3.14190118366753e-10	NBEAL2	FvNonF
-1.50849	0.716216	0.0306641	ALS2CL	FvNonF
5.48373	1.06297	1.08039945518557e-07	TDGF1	FvNonF
-3.6005	0.774987	7.68481127300102e-06	CCRL2	FvNonF
-1.8725	0.218896	1.11022302462516e-16	FYCO1	FvNonF
-3.35364	0.454386	8.3384410487497e-12	SNRK	FvNonF
2.74735	0.47818	3.29432655272426e-08	POMGNT2	FvNonF
4.37725	0.5468	3.90460824124046e-17	GASK1A	FvNonF
6.72215	0.873118	2.41390624759429e-09	KLHL40	FvNonF
-0.873422	0.483927	0.0631327	TRAK1	FvNonF
-1.48535	0.299478	2.45468413428984e-06	ULK4	FvNonF
-4.73917	0.711982	4.91406915159587e-11	CSRNP1	FvNonF
0.962825	0.498016	0.0489241	TTC21A	FvNonF
4.17703	0.920706	6.23464197611976e-06	ACVR2B	FvNonF
-5.04178	0.605788	2.33146835171283e-15	MYD88	FvNonF
4.14556	0.939328	1.13459512465003e-05	DLEC1	FvNonF
1.93432	0.538252	0.000574577	CTDSPL	FvNonF
-1.61863	0.649584	0.0133084	GOLGA4	FvNonF
3.59343	1.05068	0.000847014	DNAJB11	FvNonF
3.06122	0.940514	0.00184616	ETV5	FvNonF
-2.85832	0.475999	8.60223769993951e-09	EPHB3	FvNonF
-3.94501	0.486416	3.33066907387547e-16	EIF4G1	FvNonF
2.14855	0.855392	0.0124093	ABCC5	FvNonF
-2.61913	0.454809	2.76336927784726e-08	ATP11B	FvNonF
-0.995036	0.433203	0.02444	GNB4	FvNonF
6.76782	0.744616	2.36413685513617e-14	NAALADL2	FvNonF
-2.99764	0.492994	8.4557881807612e-09	FNDC3B	FvNonF
3.00538	0.759545	0.000207347	EIF5A2	FvNonF
-3.1125	0.369183	3.33066907387547e-16	KPNA4	FvNonF
4.0708	0.895579	6.52330935156924e-06	TRIM59	FvNonF
-3.27092	0.496871	1.00665464852767e-09	TIPARP	FvNonF
-2.98862	0.593248	2.43592940740722e-06	MBNL1	FvNonF
1.87286	0.725078	0.0103806	MED12L	FvNonF
6.46461	1.13859	1.15459019435724e-05	CLRN1	FvNonF
-3.00675	0.459437	4.47128112313067e-10	TSC22D2	FvNonF
5.41205	1.60832	0.00171886	ZIC1	FvNonF
-2.9576	0.553568	4.98464591713876e-07	XRN1	FvNonF
5.30048	1.28376	3.04287537041217e-05	RNF7	FvNonF
1.39235	0.628883	0.0253198	RASA2	FvNonF
-2.28892	0.649202	0.00070845	ZBTB38	FvNonF
3.8182	0.814938	4.38790564519257e-06	NMNAT3	FvNonF
-1.16398	0.406562	0.0064458	PIK3CB	FvNonF
1.36771	0.492323	0.00728428	STAG1	FvNonF
-2.29053	0.981073	0.018784	TOPBP1	FvNonF
-2.69737	0.399165	5.35581579086397e-11	DNAJC13	FvNonF
3.88246	0.728667	1.32270905023407e-07	COL6A5	FvNonF
3.03046	1.00345	0.00352962	COLQ	FvNonF
-1.26047	0.452993	0.00751507	ANKRD28	FvNonF
-1.99238	0.331964	7.66709029598189e-09	SATB1	FvNonF
-2.25799	0.457962	2.26051476337474e-06	THRB	FvNonF
-2.8471	0.465741	4.26482937854189e-09	TOP2B	FvNonF
-2.67086	0.747078	0.000708304	TGFBR2	FvNonF
-1.0402	0.458634	0.0253976	OSBPL10	FvNonF
-1.60681	0.784461	0.0338811	GLB1	FvNonF
-1.20595	0.437951	0.00824956	CLASP2	FvNonF
-3.85658	0.750703	4.04912514406774e-07	BCL6	FvNonF
-0.984169	0.479732	0.0392159	TPRG1	FvNonF
-2.24171	0.506397	2.2163848622081e-05	IL1RAP	FvNonF
-2.99742	0.466096	9.11569375539045e-10	ATP13A4	FvNonF
-3.99054	0.680908	3.75604702895771e-09	ATP13A3	FvNonF
-1.64701	0.43216	0.000290067	FAM43A	FvNonF
-2.60656	0.33038	1.67643676718399e-14	ACAP2	FvNonF
-2.55653	0.438401	1.82491243228e-08	SENP5	FvNonF
4.79982	0.862117	2.23675462079075e-08	LMLN	FvNonF
4.55641	1.16552	6.83573990370662e-05	TRIML1	FvNonF
0.894243	0.511676	0.0689838	FAT1	FvNonF
-3.13611	0.364138	2.22044604925031e-16	SORBS2	FvNonF
1.80922	0.666099	0.00757091	SNX25	FvNonF
-2.54309	0.826809	0.00312506	ACSL1	FvNonF
2.87708	0.879161	0.00184017	PRIMPOL	FvNonF
0.528805	0.326835	0.0998862	STOX2	FvNonF
7.21376	0.534898	1.16773960062581e-13	TENM3	FvNonF
3.551	0.925836	0.00021347	SAP30	FvNonF
1.1061	0.681715	0.0799187	PALLD	FvNonF
-1.8087	0.641838	0.00585931	DDX60L	FvNonF
4.15836	0.968138	1.90308295240949e-05	FNIP2	FvNonF
3.80894	0.987375	0.000156698	FGA	FvNonF
4.73926	0.988216	1.09955772085781e-06	DCHS2	FvNonF
-3.53751	0.648603	2.13376353030981e-07	TLR2	FvNonF
-2.13088	0.372551	3.90169017094877e-08	FBXW7	FvNonF
-2.29149	0.320067	4.58921789459055e-12	FAM160A1	FvNonF
4.71286	0.92377	2.5796858109028e-07	NR3C2	FvNonF
6.85603	0.744293	1.55911802792355e-12	EDNRA	FvNonF
2.83278	0.803271	0.000864498	ANAPC10	FvNonF
-1.57378	0.480867	0.00176455	SMARCA5	FvNonF
-2.33014	0.335903	2.12714290626081e-11	GAB1	FvNonF
2.46988	0.748843	0.00158304	TBC1D9	FvNonF
3.22653	0.45798	4.79009990188813e-11	MGST2	FvNonF
6.38346	1.13989	5.15579487695141e-06	PCDH18	FvNonF
5.39254	0.992859	1.97494244713184e-08	PCDH10	FvNonF
5.2971	1.21864	9.36695451212079e-06	INTU	FvNonF
6.22667	1.02558	1.28888362505328e-08	FAT4	FvNonF
6.35935	1.00703	1.48570959083544e-08	ADAD1	FvNonF
7.02857	0.665014	2.62167816684676e-12	QRFPR	FvNonF
6.15095	0.80181	4.82232403041526e-16	NDST3	FvNonF
4.95622	0.51155	1.09737708211887e-19	ANK2	FvNonF
-4.32845	0.566739	1.33226762955019e-15	ALPK1	FvNonF
3.62986	0.511208	1.54267387505286e-11	COL25A1	FvNonF
6.89248	0.862925	3.74924398596988e-07	DKK2	FvNonF
-2.66945	0.5239	1.06680420430827e-06	UBE2D3	FvNonF
-1.83366	0.655029	0.00612014	PPP3CA	FvNonF
6.43195	1.06128	4.52821367098221e-07	GABRG1	FvNonF
-2.64981	0.40333	1.89992688248708e-10	SLAIN2	FvNonF
-2.32892	0.427724	1.67112819360327e-07	FRYL	FvNonF
6.12544	1.19077	4.13797249119394e-06	SPATA18	FvNonF
6.31327	1.05562	1.02561577734564e-07	GSX2	FvNonF
5.00501	0.695922	2.28776554958633e-12	KIT	FvNonF
1.01383	0.422753	0.0197588	TMEM165	FvNonF
-5.31571	0.657431	1.55431223447522e-15	HOPX	FvNonF
3.64205	0.512977	1.39410141060075e-11	ADGRL3	FvNonF
6.46418	0.878177	8.98739762393528e-12	SULT1E1	FvNonF
-0.636452	0.313832	0.048174	RUFY3	FvNonF
-2.76241	0.393828	8.99413876709332e-12	ANKRD17	FvNonF
-5.27165	1.02911	1.24938121182083e-07	CXCL8	FvNonF
1.8595	0.587582	0.00225017	MTHFD2L	FvNonF
3.41691	1.04785	0.00153557	STBD1	FvNonF
-0.953401	0.630907	0.0993282	BMP2K	FvNonF
2.31597	0.577763	0.000122285	PRDM8	FvNonF
-1.56864	0.407567	0.000260761	HNRNPDL	FvNonF
5.84567	0.934203	8.79300368779796e-11	SCD5	FvNonF
2.90713	0.432079	8.53738975430826e-11	LIN54	FvNonF
3.65139	0.861922	4.0920115269032e-05	ABRAXAS1	FvNonF
5.53598	0.952195	1.65324017836138e-09	GPAT3	FvNonF
-2.98801	0.506798	2.48364390165179e-08	WDFY3	FvNonF
-4.36906	0.56807	9.99200722162641e-16	AFF1	FvNonF
2.96323	0.554353	4.98035978013248e-07	PKD2	FvNonF
-3.02254	0.395636	1.55209178842597e-13	HERC3	FvNonF
1.40844	0.470038	0.00410243	GPRIN3	FvNonF
3.6182	0.357328	5.72104819952998e-21	PHOX2B	FvNonF
1.57708	0.557422	0.00600056	APBB2	FvNonF
-3.91648	0.541551	3.07975867031018e-13	RBM47	FvNonF
-1.32688	0.55171	0.0173278	TLR6	FvNonF
-1.72774	0.595004	0.00476765	TLR1	FvNonF
-2.82822	0.462088	3.89715160142856e-09	TBC1D1	FvNonF
-0.673782	0.414562	0.0917182	PCDH7	FvNonF
-5.67228	0.816586	3.10085290777806e-13	SLC34A2	FvNonF
1.11025	0.431198	0.0129861	LCORL	FvNonF
5.00848	0.750014	4.20037163768458e-11	FAM184B	FvNonF
5.9021	1.02611	6.70303978060457e-09	CLRN2	FvNonF
3.09032	0.923535	0.00140569	CD38	FvNonF
1.32475	0.526555	0.0136221	CC2D2A	FvNonF
-2.89359	0.379105	9.93649607039515e-14	BOD1L1	FvNonF
-3.75393	0.416574	0	HS3ST1	FvNonF
-1.1973	0.371748	0.0024367	ZNF518B	FvNonF
5.47339	0.831207	1.06379733680794e-11	DRD5	FvNonF
6.14819	0.978919	7.36826160300671e-10	EVC	FvNonF
3.51353	0.837141	5.69111188713333e-05	CRMP1	FvNonF
-3.60534	0.459828	1.77635683940025e-13	TBC1D14	FvNonF
1.21313	0.819453	0.0985243	RGS12	FvNonF
-1.88778	0.308735	3.96913168998481e-09	HTT	FvNonF
4.48339	0.758657	3.0532424534577e-09	ADD1	FvNonF
-3.37485	0.393439	1.77635683940025e-15	RNF4	FvNonF
2.18724	0.455767	4.26811197567427e-06	NSD2	FvNonF
4.45425	0.915441	1.03422360154062e-06	NKX1-1	FvNonF
1.79442	0.907031	0.0384396	CTBP1	FvNonF
4.39138	0.983069	7.16391354646347e-06	SPON2	FvNonF
1.28069	0.765455	0.0708342	PIGG	FvNonF
-4.4035	0.498174	0	ESYT2	FvNonF
-3.86343	0.510444	4.46309655899313e-14	INSIG1	FvNonF
3.54137	0.585925	1.07548337463603e-08	DPP6	FvNonF
-2.72505	0.334943	1.88737914186277e-15	KMT2C	FvNonF
2.60894	0.677882	0.00026036	PRKAG2	FvNonF
1.23609	0.374119	0.00187016	WDR86	FvNonF
-1.08819	0.499108	0.0296104	CHPF2	FvNonF
4.73198	0.820814	8.37133521387887e-09	ZNF862	FvNonF
6.16989	1.20911	8.72729598580071e-06	NOBOX	FvNonF
-1.13632	0.422748	0.00993515	ARHGEF5	FvNonF
-3.73333	0.602818	1.61542368370959e-09	ZYX	FvNonF
-3.45128	0.814685	5.28739696453728e-05	MGAM	FvNonF
5.34611	1.32026	5.0970589316227e-05	WEE2	FvNonF
2.44305	1.14542	0.0285553	SLC37A3	FvNonF
-3.04261	0.422124	4.90540941200379e-12	PARP12	FvNonF
-2.68886	0.451363	8.84285800140105e-09	TBXAS1	FvNonF
-2.6616	0.314266	1.11022302462516e-16	HIPK2	FvNonF
-1.79148	0.3801	6.80990869295073e-06	UBN2	FvNonF
-3.48211	0.483674	2.22202256594528e-11	ZC3HAV1	FvNonF
-3.60629	0.701184	7.66465574453257e-07	CREB3L2	FvNonF
4.15639	0.712622	3.49732204360047e-09	DGKI	FvNonF
-3.63246	0.581624	2.24207319377001e-09	MTPN	FvNonF
0.940813	0.568709	0.0792778	WDR91	FvNonF
-2.58246	0.463157	7.71648779318568e-08	CYREN	FvNonF
6.54949	0.940666	4.50919084557381e-09	AGBL3	FvNonF
6.41944	0.895018	1.8946305142448e-11	LRGUK	FvNonF
2.76236	0.457765	5.93312971109083e-09	PLXNA4	FvNonF
-2.38117	0.349553	4.83925122196638e-11	MKLN1	FvNonF
1.60508	0.784497	0.0340417	CEP41	FvNonF
1.56668	0.592244	0.0094444	NRF1	FvNonF
3.65927	0.788504	7.05149302900252e-06	IRF5	FvNonF
4.26052	0.74319	7.08011353123012e-09	CCDC136	FvNonF
-2.53619	0.604223	6.21048976650052e-05	SND1	FvNonF
3.79827	0.59336	2.92374042260182e-10	GRM8	FvNonF
3.12789	0.795563	0.000216285	TMEM229A	FvNonF
-4.09334	0.800922	3.35419511277024e-07	WASL	FvNonF
4.84952	0.462614	1.65573017496796e-23	ASB15	FvNonF
5.84267	0.795628	5.62807274034945e-15	ASZ1	FvNonF
5.77237	1.36982	9.73715393500112e-05	WNT2	FvNonF
4.04151	0.682888	2.23839198476466e-09	IMMP2L	FvNonF
-2.92725	0.543658	3.72614425092621e-07	NAMPT	FvNonF
-0.907082	0.445296	0.0414979	ATXN7L1	FvNonF
1.74879	0.860105	0.0345256	FGL2	FvNonF
-1.25416	0.538954	0.0208773	RSBN1L	FvNonF
3.35768	0.534617	5.59073884020742e-09	PCLO	FvNonF
-4.61152	0.65087	1.46482825869043e-12	STEAP4	FvNonF
5.70891	1.02422	1.0690416312988e-08	MTERF1	FvNonF
-3.0233	0.342738	0	AKAP9	FvNonF
0.869405	0.493359	0.067925	VPS50	FvNonF
3.91877	0.787674	8.64426791058323e-07	PPP1R9A	FvNonF
6.31141	1.0284	2.80189079368809e-08	DLX5	FvNonF
6.06426	1.20773	5.20093400547729e-06	RPA3	FvNonF
6.031	1.09637	1.25356228692027e-07	TWISTNB	FvNonF
2.65634	0.392362	5.02656545080645e-11	DNAH11	FvNonF
-1.25187	0.433038	0.00576624	OSBPL3	FvNonF
-4.57685	0.706093	9.1122109857622e-11	HNRNPA2B1	FvNonF
-2.76179	0.451871	3.67036168125168e-09	SKAP2	FvNonF
-2.68962	0.685486	0.000208549	CREB5	FvNonF
1.67751	1.06496	0.0807382	TRIL	FvNonF
0.901866	0.54003	0.0782226	NOD1	FvNonF
5.74556	1.1597	8.72511573860548e-07	GGCT	FvNonF
-1.50036	0.426811	0.000849748	ELMO1	FvNonF
-2.21093	0.836903	0.00915093	PSMA2	FvNonF
-2.31484	0.627284	0.000401831	NUDCD3	FvNonF
5.95384	0.875715	1.14525322774961e-12	NPC1L1	FvNonF
-2.89346	0.369624	2.09832151654155e-14	ZMIZ2	FvNonF
-1.57297	0.56374	0.00662713	IKZF1	FvNonF
-1.39614	0.319287	3.6468821470792e-05	EGFR	FvNonF
3.07909	0.578259	6.87389731758513e-07	LANCL2	FvNonF
-1.25844	0.456622	0.00802013	GUSB	FvNonF
7.05085	0.70402	2.15235065117646e-09	CALN1	FvNonF
-4.0008	0.755339	1.25806209450019e-07	NCF1	FvNonF
2.83929	0.662051	5.64406272703323e-05	GTF2IRD1	FvNonF
2.63951	0.96659	0.00770796	CLDN3	FvNonF
2.44806	0.681643	0.000597623	RASA4B	FvNonF
1.17149	0.587778	0.0410972	SH2B2	FvNonF
1.07976	0.625563	0.0676349	PLOD3	FvNonF
-3.18523	0.322037	0	TRIM56	FvNonF
-1.85146	0.289756	7.40260741594057e-10	SRRT	FvNonF
-0.746315	0.418447	0.0688634	GIGYF1	FvNonF
-3.14691	0.572594	3.18687137346174e-07	MEPCE	FvNonF
1.77805	0.541788	0.001619	ZSCAN25	FvNonF
-3.58414	0.417629	1.4432899320127e-15	SMURF1	FvNonF
-1.74462	0.284575	3.7991209067556e-09	TRRAP	FvNonF
4.36674	1.02625	1.87039999581435e-05	TECPR1	FvNonF
-2.98235	0.345095	0	LMTK2	FvNonF
-1.24782	0.580413	0.0298583	RNF216	FvNonF
-5.19938	0.639806	3.44169137633799e-15	ACTB	FvNonF
-3.10285	0.423118	2.83562062719511e-12	TNRC18	FvNonF
-1.71221	0.452655	0.000314633	DAGLB	FvNonF
2.78511	0.643648	4.57143214371525e-05	GRID2IP	FvNonF
-1.71727	0.380039	1.66703820310143e-05	ZNF316	FvNonF
2.50642	0.477493	4.42269332164757e-07	SDK1	FvNonF
3.6339	0.953692	0.000217377	AMZ1	FvNonF
-3.37506	0.543482	7.92193111109896e-09	TTYH3	FvNonF
-1.21762	0.368349	0.00188054	MAD1L1	FvNonF
4.29716	0.616962	5.60273939514677e-13	ELFN1	FvNonF
-1.6083	0.277749	2.9600701334509e-08	INTS1	FvNonF
-2.03723	0.459762	2.26788741145567e-05	ZFAND2A	FvNonF
-1.05627	0.393995	0.0104931	USP25	FvNonF
-1.25705	0.278736	2.21805659936791e-05	LTN1	FvNonF
-2.85099	0.457986	2.11446016251671e-09	TIAM1	FvNonF
1.0938	0.494317	0.0277407	URB1	FvNonF
-3.69614	0.399758	0	IFNAR2	FvNonF
-2.97316	0.563341	7.22403675212924e-07	IFNAR1	FvNonF
-4.09678	0.47496	0	SON	FvNonF
-0.833735	0.528858	0.0929852	SLC5A3	FvNonF
-4.22445	0.474429	0	DOP1B	FvNonF
5.33477	1.34046	7.17316158259174e-05	RIPPLY3	FvNonF
-2.24519	0.337791	1.45283451935541e-10	TTC3	FvNonF
-4.22556	0.50004	0	DYRK1A	FvNonF
-3.27844	0.399259	1.40998324127395e-14	BRWD1	FvNonF
-1.95313	0.385923	1.25910123371931e-06	B3GALT5	FvNonF
3.39542	0.431083	3.280159707792e-13	DSCAM	FvNonF
-5.27812	0.500366	0	BACE2	FvNonF
-3.99809	0.514428	1.4432899320127e-15	MX2	FvNonF
-3.60914	0.535493	1.56164303710682e-10	MX1	FvNonF
2.24446	0.332562	7.43006537412776e-11	PRDM15	FvNonF
-2.94354	0.320089	0	C2CD2	FvNonF
4.18571	0.603856	6.7420463666568e-13	ZBTB21	FvNonF
3.92076	0.682219	9.69930926925063e-09	ABCG1	FvNonF
-3.26539	0.378683	3.33066907387547e-16	SLC37A1	FvNonF
-2.90814	0.347295	2.22044604925031e-16	PDXK	FvNonF
-1.96538	0.456577	3.91620634218048e-05	AGPAT3	FvNonF
-2.93152	0.400081	1.17250653630663e-12	TRAPPC10	FvNonF
3.58375	0.5031	1.94181639911765e-11	AIRE	FvNonF
-1.39963	0.4463	0.00280682	TRPM2	FvNonF
5.26017	1.16114	3.30589179796413e-06	FTCD	FvNonF
-2.70524	0.346027	2.44249065417534e-14	MCM3AP	FvNonF
-1.15313	0.70491	0.0773525	LPCAT1	FvNonF
-2.54997	0.355358	3.51663143050018e-12	CLPTM1L	FvNonF
-1.71789	0.543689	0.00235946	SLC12A7	FvNonF
5.76544	1.33578	5.22853579478449e-05	IRX2	FvNonF
-1.22062	0.356301	0.00130278	TENT4A	FvNonF
0.916687	0.515815	0.0651452	MTRR	FvNonF
-1.35707	0.518191	0.0106761	SEMA5A	FvNonF
-0.924404	0.422958	0.0312777	ANKRD33B	FvNonF
4.72072	0.754884	5.39561956581254e-10	DNAH5	FvNonF
-1.31018	0.283039	1.26745672884843e-05	TRIO	FvNonF
5.79969	1.23033	5.55227247378014e-06	MARCHF11	FvNonF
-0.852484	0.50458	0.0770621	MYO10	FvNonF
-2.4038	0.542895	2.19392148625985e-05	BASP1	FvNonF
7.02818	0.716404	1.75197526842721e-09	CDH18	FvNonF
3.94391	0.597772	2.76856266086879e-11	CDH6	FvNonF
-1.5286	0.387228	0.000184222	PDZD2	FvNonF
2.3687	0.569656	6.78797067451126e-05	ZFR	FvNonF
5.90193	1.01785	4.6566887802827e-09	ADAMTS12	FvNonF
4.11555	0.754475	4.256016514723e-08	LMBRD2	FvNonF
-3.17532	0.364006	2.22044604925031e-16	NIPBL	FvNonF
-1.22183	0.339939	0.000758372	OSMR	FvNonF
-3.13212	0.464431	2.1990032017527e-10	RICTOR	FvNonF
-3.7412	0.663075	3.63029073469079e-08	FYB1	FvNonF
5.95883	0.918416	2.02683058301176e-11	MROH2B	FvNonF
4.54686	1.08177	1.97774167814054e-05	CDC20B	FvNonF
5.10399	0.632815	9.17491556458202e-15	IL31RA	FvNonF
-0.684469	0.392121	0.0753666	PDE4D	FvNonF
6.57339	0.857718	1.21596941864505e-11	RGS7BP	FvNonF
-2.15059	0.620375	0.000851707	NAIP	FvNonF
-1.87329	0.341296	1.40174272633686e-07	BDP1	FvNonF
2.75506	0.824882	0.00151655	PTCD2	FvNonF
2.4535	0.681441	0.000580638	ZNF366	FvNonF
2.40905	0.628439	0.000244971	FOXD1	FvNonF
-1.14883	0.544687	0.0332644	ARHGEF28	FvNonF
2.23726	0.916195	0.0147374	FAM169A	FvNonF
4.72626	0.792752	2.85643556239828e-09	F2RL2	FvNonF
1.40539	0.417994	0.00143906	ARSB	FvNonF
-4.41151	0.528185	0	JMY	FvNonF
3.29714	0.434443	1.65916209555959e-12	MSH3	FvNonF
4.99963	0.725695	1.30744658108123e-11	RASGRF2	FvNonF
-2.80731	0.671682	8.51171103792847e-05	VCAN	FvNonF
0.893274	0.540601	0.0807319	LYSMD3	FvNonF
5.48498	1.04073	5.41069848134968e-08	FAM172A	FvNonF
-1.74764	0.635811	0.00705872	GPR150	FvNonF
-4.62707	0.506647	0	CAST	FvNonF
-3.06128	0.600101	1.97659113065907e-06	ERAP1	FvNonF
1.26305	0.717279	0.0610672	ERAP2	FvNonF
-1.90456	0.417743	1.32916874030498e-05	CHD1	FvNonF
3.90125	0.615642	2.25368208630205e-10	PAM	FvNonF
1.27021	0.812729	0.0853832	PJA2	FvNonF
1.33389	0.51722	0.0117879	MCC	FvNonF
-3.23093	0.587306	3.21093376332016e-07	FEM1C	FvNonF
-1.74114	0.393832	2.52373816211904e-05	DMXL1	FvNonF
-3.51762	0.589575	1.78463296363063e-08	SNX2	FvNonF
1.1811	0.444552	0.0104625	ZNF608	FvNonF
6.10294	0.782137	6.97140445008247e-17	FBN2	FvNonF
6.22072	0.799243	3.40808878302861e-16	MINAR2	FvNonF
-2.59099	0.510225	1.09020782190772e-06	CDC42SE2	FvNonF
-1.99508	0.336103	1.1283623702063e-08	RAPGEF6	FvNonF
1.31641	0.842313	0.0847917	IRF1	FvNonF
-2.14013	0.694178	0.00278444	SEPTIN8	FvNonF
-3.93648	0.501057	1.55431223447522e-15	AFF4	FvNonF
-3.41571	0.596919	8.54379904602354e-08	PITX1	FvNonF
2.74359	0.681732	0.000148148	HNRNPA0	FvNonF
5.95257	0.930645	4.41590457723266e-11	CDC25C	FvNonF
-3.31246	0.455317	1.49302792351591e-11	FAM53C	FvNonF
2.17016	0.41269	4.57159040160175e-07	KDM3B	FvNonF
-2.04073	0.607963	0.00122145	EGR1	FvNonF
-5.05469	0.656279	1.00364161426114e-13	CTNNA1	FvNonF
2.72757	0.567102	4.79446361067984e-06	LRRTM2	FvNonF
-2.18608	0.757387	0.00485105	PAIP2	FvNonF
-2.48147	0.3753	1.66383351540844e-10	PROB1	FvNonF
-4.3562	0.709402	4.84064566208531e-10	STING1	FvNonF
-2.53253	0.696146	0.000531128	CD14	FvNonF
4.07309	0.995765	4.92101445665034e-05	HARS2	FvNonF
-4.65358	0.517734	0	DIAPH1	FvNonF
-2.12014	0.505244	5.91094965293193e-05	FCHSD1	FvNonF
-0.917183	0.406581	0.027424	ARAP3	FvNonF
-2.45937	0.636999	0.000226032	PCDH1	FvNonF
-2.66314	0.511478	5.93586234831633e-07	ARHGAP26	FvNonF
5.32732	0.794007	9.61109608793459e-12	PPP2R2B	FvNonF
-5.85153	0.818947	3.530509218308e-14	SPINK5	FvNonF
-2.27093	0.352868	5.6019267002938e-10	FBXO38	FvNonF
-4.70745	0.624206	1.03139718987677e-13	CSNK1A1	FvNonF
5.31115	0.714744	1.12853509086934e-13	PDE6A	FvNonF
3.02857	0.610259	3.63965087910632e-06	SLC26A2	FvNonF
1.16816	0.360842	0.00236182	SYNPO	FvNonF
-4.79568	0.518537	0	TNIP1	FvNonF
-1.49411	0.777943	0.043939	ANXA6	FvNonF
5.34645	1.10247	5.96782264738294e-07	GLRA1	FvNonF
3.93856	0.599429	3.48897049437751e-11	LARP1	FvNonF
-1.87285	0.348922	2.66979617746799e-07	CYFIP2	FvNonF
-1.52082	0.432245	0.000833902	ADAM19	FvNonF
-3.40042	0.526144	1.93807125903334e-09	CLINT1	FvNonF
2.82854	0.577761	3.70350371151056e-06	TENM2	FvNonF
-2.22177	0.442555	1.48103810404532e-06	DOCK2	FvNonF
-6.55442	0.695845	0	GABRP	FvNonF
3.69214	0.911121	8.21944182643297e-05	FGF18	FvNonF
-4.32392	0.513793	0	SH3PXD2B	FvNonF
2.01377	0.441337	1.28422353438864e-05	NEURL1B	FvNonF
-4.51389	0.856427	1.26228784425031e-07	DUSP1	FvNonF
-0.700253	0.321968	0.0357351	ERGIC1	FvNonF
-3.18225	0.574172	2.60159969012186e-07	CPEB4	FvNonF
0.974937	0.585591	0.0771226	FAM153B	FvNonF
1.43964	0.985689	0.0989485	KIAA1191	FvNonF
3.32918	0.729971	1.74998719850431e-05	FAF2	FvNonF
-3.64896	0.653222	7.21895325739297e-08	HK3	FvNonF
-3.4948	0.358793	1.11022302462516e-16	NSD1	FvNonF
-0.759764	0.378108	0.046566	GRK6	FvNonF
-2.09016	0.603081	0.000856444	DOK3	FvNonF
-1.1693	0.173128	1.0654510607111e-10	DDX41	FvNonF
-2.09352	0.65847	0.0020948	TMED9	FvNonF
-1.19874	0.438782	0.00871354	ADAMTS2	FvNonF
-0.87035	0.445528	0.0489025	CANX	FvNonF
3.9893	1.21878	0.00104052	LTC4S	FvNonF
-6.92666	0.658072	3.33066907387547e-16	SQSTM1	FvNonF
-2.47856	0.478998	6.49213901859902e-07	TBC1D9B	FvNonF
-3.34034	0.564954	3.89161072256172e-08	RNF130	FvNonF
-3.52078	0.417582	6.43929354282591e-15	MGAT1	FvNonF
3.63343	0.391488	3.96517202123116e-18	TRIM7	FvNonF
7.13888	0.635285	6.68838277492903e-10	MYLK4	FvNonF
3.28652	0.872311	0.000337786	WRNIP1	FvNonF
-5.20581	0.746851	3.79118958448998e-12	SERPINB1	FvNonF
-3.0528	0.451126	1.23308474542227e-10	SLC22A23	FvNonF
1.46396	0.802065	0.0526245	FARS2	FvNonF
-3.69379	0.332221	1.11022302462516e-16	DSP	FvNonF
4.72905	1.795	0.00894154	OFCC1	FvNonF
3.13439	0.84453	0.000448738	GCNT2	FvNonF
-1.24482	0.451049	0.00799182	HIVEP1	FvNonF
-1.80462	0.589412	0.00305364	PHACTR1	FvNonF
2.11345	0.722007	0.00430527	GFOD1	FvNonF
-2.52959	0.346199	1.43363099169846e-12	JARID2	FvNonF
-2.2625	0.460844	2.49579593036842e-06	ATXN1	FvNonF
-2.49042	0.527242	5.8888881891983e-06	KDM1B	FvNonF
2.70408	0.564397	5.07813539887973e-06	CDKAL1	FvNonF
-1.12803	0.613564	0.0549788	SOX4	FvNonF
-1.3999	0.603711	0.0203734	RIPOR2	FvNonF
4.2874	1.10447	9.39456955438231e-05	CARMIL1	FvNonF
5.13622	1.12245	2.44871943400669e-06	SLC17A2	FvNonF
4.93198	0.587035	1.23121391044524e-15	POM121L2	FvNonF
3.32253	0.921801	0.000562843	ZNF184	FvNonF
6.93177	0.725908	1.11050053676431e-11	TRNAD-GUC_1	FvNonF
6.90964	0.737281	1.21540416641122e-11	TRNAD-GUC_2	FvNonF
6.83037	0.777398	2.08565321990368e-11	TRNAR-UCU_2	FvNonF
7.20362	0.558762	4.23545088570174e-12	TRNAD-AUC	FvNonF
5.76487	0.831074	2.56982153692211e-13	ZSCAN12	FvNonF
-3.46652	0.486396	3.63281627002721e-11	PPP1R10	FvNonF
3.88232	0.799235	1.68974646582956e-06	C6H6orf136	FvNonF
-2.18497	0.612119	0.000603502	PSMB8	FvNonF
1.99167	1.03126	0.0422619	TAP1	FvNonF
-3.876	0.510127	2.99760216648792e-14	BRD2	FvNonF
-3.51069	0.441307	1.66089364483923e-13	RGL2	FvNonF
-2.38151	0.477881	1.69939604355296e-06	ITPR3	FvNonF
3.93271	0.736943	1.12428783696808e-07	GRM4	FvNonF
-1.51956	0.283504	3.23444300898146e-07	NUDT3	FvNonF
2.048	0.491718	6.80256524892507e-05	ANKS1A	FvNonF
1.81791	0.795611	0.0204469	SCUBE3	FvNonF
-2.10282	0.75465	0.00625765	SRPK1	FvNonF
-1.34173	0.657192	0.0359469	MAPK14	FvNonF
-1.56123	0.393922	0.000171059	BRPF3	FvNonF
3.04622	0.668045	2.11395395018819e-05	CPNE5	FvNonF
-2.01915	0.831972	0.0149345	ZFAND3	FvNonF
5.91534	1.09426	1.00256402676112e-07	SAYSD1	FvNonF
-2.46136	0.445242	1.01955866194103e-07	NFYA	FvNonF
-4.91938	0.926961	7.13153255338383e-08	TREM1	FvNonF
-3.84676	0.438511	0	C6H6orf132	FvNonF
-2.94439	0.380978	5.32907051820075e-14	UBR2	FvNonF
2.13724	0.727161	0.00417512	PTK7	FvNonF
-1.5	0.463763	0.00203078	CUL9	FvNonF
-1.83713	0.397695	1.02987708857638e-05	YIPF3	FvNonF
3.06039	0.900055	0.00121406	GTPBP2	FvNonF
-2.05727	0.891186	0.0195232	VEGFA	FvNonF
4.33097	0.704918	4.46243865867033e-10	TMEM63B	FvNonF
-3.20397	0.549948	6.237844796253e-08	HSP90AB1	FvNonF
-2.36255	0.45386	5.68654573873673e-07	RUNX2	FvNonF
4.53292	0.906936	5.07142390732181e-07	TDRD6	FvNonF
-2.11754	0.734345	0.00484732	TNFRSF21	FvNonF
6.74815	0.698689	9.73080657775097e-18	TFAP2B	FvNonF
-1.73133	0.658436	0.00946533	PKHD1	FvNonF
-3.49283	0.527634	6.05567151978903e-10	ELOVL5	FvNonF
-2.28439	0.420969	1.86838740923179e-07	DST	FvNonF
1.41945	0.496868	0.00587635	ZNF451	FvNonF
-2.86141	0.627829	1.85503951004584e-05	FAM135A	FvNonF
-2.62756	0.61539	4.94143851689222e-05	OGFRL1	FvNonF
4.50468	0.7805	7.38640258325443e-09	KCNQ5	FvNonF
5.88028	1.21955	4.54523955449021e-06	KHDC1	FvNonF
-6.64528	0.64764	0	EEF1A1	FvNonF
3.61902	0.37958	6.76121271152838e-19	HTR1B	FvNonF
-4.04201	0.547942	2.76445533131664e-14	PHIP	FvNonF
-2.3996	0.601916	0.000135737	DOP1A	FvNonF
-1.61373	0.736033	0.0253398	SNX14	FvNonF
-2.60438	0.369208	7.64710517131562e-12	ZNF292	FvNonF
6.89312	0.723238	8.03939116070964e-13	CNR1	FvNonF
-1.57329	0.736828	0.0286344	PNRC1	FvNonF
1.29442	0.646891	0.0392448	MDN1	FvNonF
6.01799	1.18402	2.26237712451017e-06	PRDM13	FvNonF
-2.26424	0.631698	0.000577223	CRYBG1	FvNonF
-5.13567	0.710577	1.19582121982376e-12	CD24	FvNonF
2.35772	0.668347	0.000717173	SEC63	FvNonF
-5.14142	0.436862	0	EZR	FvNonF
2.06134	0.749864	0.00687343	TULP4	FvNonF
-2.74571	0.555132	2.52057830041341e-06	SNX9	FvNonF
-2.2921	0.535938	4.14674479273236e-05	ARID1B	FvNonF
-2.5948	0.290469	2.22044604925031e-16	SCAF8	FvNonF
6.94067	0.772069	2.7581713113817e-09	OPRM1	FvNonF
2.61583	0.677471	0.000249715	MTRF1L	FvNonF
1.30428	0.540652	0.017175	SYNE1	FvNonF
-2.27643	0.427193	3.11459598889563e-07	PLEKHG1	FvNonF
1.59248	0.730018	0.0260008	ZC3H12D	FvNonF
-2.16744	0.360163	7.06787273152543e-09	SASH1	FvNonF
-2.06561	0.34969	1.3390443198702e-08	UTRN	FvNonF
-2.21462	0.51821	4.23802411293472e-05	STX11	FvNonF
3.9862	1.20891	0.000964285	SF3B5	FvNonF
-2.15557	0.320505	8.47097947342945e-11	PHACTR2	FvNonF
-2.24103	0.618043	0.000498272	HIVEP2	FvNonF
2.39459	0.687425	0.000844064	VTA1	FvNonF
-4.34473	0.748365	4.78046524587938e-09	TNFAIP3	FvNonF
2.21714	0.82152	0.00794848	IFNGR1	FvNonF
6.18308	0.813685	2.10941444006479e-15	SLC35D3	FvNonF
-2.50059	0.371919	7.93495269491018e-11	MAP7	FvNonF
2.02614	0.73692	0.00685548	HBS1L	FvNonF
-4.96761	0.603655	4.10782519111308e-15	SGK1	FvNonF
-2.99995	0.619995	6.21841340908702e-06	VNN2	FvNonF
6.05613	0.909353	8.4606218287817e-12	EPB41L2	FvNonF
-3.78388	0.321899	0	PTPRK	FvNonF
5.53271	1.05276	6.28235422633336e-08	SOGA3	FvNonF
5.42361	0.902723	5.42253136608566e-10	NKAIN2	FvNonF
0.973096	0.325941	0.00526935	ZUP1	FvNonF
-4.49097	0.645605	1.69497749169523e-12	MARCKS	FvNonF
-3.72293	0.493811	3.512745649914e-13	FOXO3	FvNonF
-4.74645	0.868921	4.0594715811082e-08	TAGAP	FvNonF
-6.07202	0.909023	8.08908495741889e-12	SOD2	FvNonF
-1.99982	0.412393	3.47940191702811e-06	WTAP	FvNonF
-2.13983	0.500634	4.28588361949256e-05	TCP1	FvNonF
-3.22768	0.667737	6.47198688707995e-06	IGF2R	FvNonF
5.82532	1.26987	1.43143739849848e-05	SLC22A2	FvNonF
4.05191	0.822318	9.54458927611113e-07	AGPAT4	FvNonF
4.62932	0.613514	4.76801902114262e-14	PRKN	FvNonF
6.74451	0.873002	4.75785481925534e-09	TBXT	FvNonF
-3.11767	0.357784	0	RPS6KA2	FvNonF
-5.18698	0.589467	0	AFDN	FvNonF
2.07006	0.721242	0.00501001	WDR27	FvNonF
6.45658	1.00275	3.83836731914517e-08	TEX22	FvNonF
-4.08463	0.419453	0	AHNAK2	FvNonF
-1.1607	0.341708	0.00147704	CEP170B	FvNonF
-3.27511	0.474611	1.47150625018355e-10	TNFAIP2	FvNonF
-2.78711	0.423269	1.77271086698738e-10	CDC42BPB	FvNonF
-2.62498	0.343288	1.03361763592602e-13	RCOR1	FvNonF
-1.12104	0.736754	0.0938635	ANKRD9	FvNonF
-0.895985	0.427568	0.0374667	TECPR2	FvNonF
6.52805	0.947045	4.59536273181811e-09	CINP	FvNonF
-1.62383	0.344653	7.31251521701726e-06	WDR20	FvNonF
-3.32213	0.46516	3.62206931114883e-11	DYNC1H1	FvNonF
-3.46625	0.393251	5.55111512312578e-16	PPP2R5C	FvNonF
-1.91432	0.23493	2.44249065417534e-15	YY1	FvNonF
3.29947	1.01633	0.00170362	BCL11B	FvNonF
-4.44195	0.705888	2.0828194724487e-10	PAPOLA	FvNonF
-1.92742	0.262615	1.1793899190593e-12	ATG2B	FvNonF
5.47737	1.03426	4.58313975951418e-08	SERPINA12	FvNonF
5.10574	1.04095	4.44538766079072e-07	FAM181A	FvNonF
1.96908	0.706071	0.00620228	UBR7	FvNonF
5.05832	1.36104	0.000169744	TMEM251	FvNonF
3.45351	0.965877	0.000564181	ITPK1	FvNonF
-2.95702	0.515722	5.79794505739528e-08	RIN3	FvNonF
-0.925948	0.361821	0.0147121	CPSF2	FvNonF
2.58363	0.684301	0.000335031	CATSPERB	FvNonF
2.65907	0.734661	0.000606965	CCDC88C	FvNonF
3.4771	0.696388	2.15838309362866e-06	DGLUCY	FvNonF
-1.90971	0.528272	0.000537431	CALM1	FvNonF
-3.62949	0.432738	3.33066907387547e-15	FOXN3	FvNonF
2.03966	1.36688	0.0913029	EML5	FvNonF
3.57737	0.682029	5.12634513063188e-07	PTPN21	FvNonF
0.928565	0.565951	0.0813578	FLRT2	FvNonF
-3.34971	0.345585	0	SEL1L	FvNonF
-1.24448	0.774496	0.079732	GTF2A1	FvNonF
5.6548	0.974831	1.90277710616827e-09	TSHR	FvNonF
4.19296	0.795221	1.25322915384204e-07	NRXN3	FvNonF
-1.36316	0.731861	0.0499653	SPTLC2	FvNonF
6.75214	0.827019	1.29624910238447e-10	POMT2	FvNonF
7.04133	0.686708	1.3879819715488e-10	TMEM63C	FvNonF
2.23653	0.772441	0.00477471	CIPC	FvNonF
5.48187	1.18668	2.83034565394545e-06	ANGEL1	FvNonF
-2.4044	0.477235	1.29527700276633e-06	GPATCH2L	FvNonF
-2.83373	0.788681	0.000700525	FOS	FvNonF
-1.21073	0.603993	0.0398052	LTBP2	FvNonF
1.87041	1.01687	0.0502141	SYNDIG1L	FvNonF
1.89011	0.499632	0.000300036	ALDH6A1	FvNonF
-1.22109	0.435028	0.00720431	MIDEAS	FvNonF
1.31827	0.433008	0.00374517	PAPLN	FvNonF
-1.64726	0.275269	9.50697764956487e-09	SIPA1L1	FvNonF
-1.41205	0.280412	1.77474675477907e-06	PCNX1	FvNonF
3.32742	1.05853	0.00225241	MAP3K9	FvNonF
1.90315	0.71774	0.00877979	ADAM20	FvNonF
-1.85279	0.665909	0.00637332	SRSF5	FvNonF
-4.56048	0.617479	8.88178419700125e-14	SUSD6	FvNonF
3.4704	0.530431	1.01779669392103e-09	CCDC177	FvNonF
-4.44965	0.712731	3.03676528368158e-10	ZFP36L1	FvNonF
-0.942881	0.587147	0.0857079	ZFYVE26	FvNonF
1.31634	0.783943	0.0696792	VTI1B	FvNonF
1.82628	0.548271	0.00137702	SPTB	FvNonF
-4.30251	0.635374	2.99005264992047e-12	HSPA2	FvNonF
-2.15513	0.419871	8.63446915966293e-07	PPP2R5E	FvNonF
5.35761	0.81263	1.71142701817137e-11	GPR135	FvNonF
5.88692	0.711668	2.63731316637619e-19	ARMH4	FvNonF
3.27064	0.487526	4.74687789314766e-10	PTGER2	FvNonF
3.34594	0.884028	0.000304149	SOS2	FvNonF
5.25085	0.984449	3.87330559007939e-08	LRFN5	FvNonF
1.09888	0.738716	0.0995429	FBXO33	FvNonF
-0.792577	0.508471	0.0969958	PAX9	FvNonF
-1.62235	0.495796	0.00174003	RALGAPA1	FvNonF
4.65696	0.905272	2.21103412819336e-07	INSM2	FvNonF
-5.30764	0.846521	1.51997525676961e-10	NFKBIA	FvNonF
-4.71976	0.600546	1.04360964314765e-14	BAZ1A	FvNonF
4.91607	0.779495	3.83114666632698e-10	NPAS3	FvNonF
-2.40642	0.296397	3.77475828372553e-15	HECTD1	FvNonF
5.59457	1.03507	2.62041360412553e-08	FOXG1	FvNonF
3.64503	1.05859	0.000759351	ADCY4	FvNonF
5.22696	0.722558	6.97494613404341e-13	TGM1	FvNonF
6.30995	0.865714	4.88028015527368e-13	CARMIL3	FvNonF
4.12616	0.515424	3.74709073665421e-17	JPH4	FvNonF
-4.89757	0.676289	1.81177295388579e-12	HNRNPC	FvNonF
2.37689	0.854199	0.00661353	ZNF219	FvNonF
-7.06873	0.520229	0	NDRG2	FvNonF
-4.64532	0.896896	1.87437524834522e-07	PNP	FvNonF
3.84599	0.921169	4.26437696917054e-05	PIP4P1	FvNonF
-2.58763	0.395547	2.37334152330959e-10	TEP1	FvNonF
-7.24133	0.455426	0	PARP2	FvNonF
4.17974	0.747485	1.74081768472878e-08	TTC5	FvNonF
-1.21196	0.586416	0.0353975	LRRK1	FvNonF
4.47863	0.665485	9.40573195101103e-12	TTC23	FvNonF
-0.737144	0.343386	0.0368459	IGF1R	FvNonF
-2.01204	0.327406	3.25361049213768e-09	CHD2	FvNonF
-0.624417	0.34238	0.068402	SLCO3A1	FvNonF
-0.708436	0.429789	0.0871116	MAN2A2	FvNonF
-4.82788	0.624126	6.20614670765463e-14	FURIN	FvNonF
-2.19491	0.419409	5.17590855508843e-07	CRTC3	FvNonF
-5.03603	0.575381	1.11022302462516e-16	IQGAP1	FvNonF
2.11128	1.02548	0.0330414	PEX11A	FvNonF
1.66811	0.293608	5.28736851373251e-08	KIF7	FvNonF
1.08087	0.713021	0.0955428	POLG	FvNonF
-3.22022	0.51928	8.31448487836894e-09	ABHD2	FvNonF
4.45818	0.877012	3.43986122560174e-07	ACAN	FvNonF
4.88319	1.03789	1.45992565253082e-06	BTBD1	FvNonF
1.83538	0.912934	0.036077	EFL1	FvNonF
-2.38888	0.608477	0.000171073	TLNRD1	FvNonF
-1.5145	0.796117	0.0453401	CEMIP	FvNonF
-2.59908	0.737042	0.00080519	ZFAND6	FvNonF
-4.93121	0.993651	3.92648692448816e-07	BCL2A1	FvNonF
5.76044	1.09782	1.28755366713676e-07	MINAR1	FvNonF
4.92263	1.30942	0.000124802	CHRNA5	FvNonF
2.04765	1.03011	0.037935	DNAJA4	FvNonF
2.47637	0.751135	0.0015941	IDH3A	FvNonF
-3.65709	0.518918	1.68363101238356e-11	SCAMP2	FvNonF
-1.71839	0.579235	0.00404183	PTPN9	FvNonF
3.85022	0.853108	9.50012867689734e-06	SNUPN	FvNonF
-2.84422	0.699108	0.000134191	SNX33	FvNonF
-3.27553	0.359671	0	PML	FvNonF
3.3434	0.608874	3.0191733801235e-07	CD276	FvNonF
1.97299	0.538777	0.00045119	NEO1	FvNonF
-2.24929	0.452388	1.85716538791958e-06	THSD4	FvNonF
-2.97728	0.60694	4.46888755978314e-06	TLE3	FvNonF
1.86245	0.871671	0.0279385	GLCE	FvNonF
3.24994	0.467933	1.01864521948603e-10	CORO2B	FvNonF
-1.10005	0.644937	0.0696523	PIAS1	FvNonF
3.8158	0.991185	0.000160492	SKOR1	FvNonF
-1.62096	0.278811	2.57588324004132e-08	SMAD3	FvNonF
3.232	0.571031	1.47584784490393e-07	DIS3L	FvNonF
-2.61405	0.472557	9.9257533414665e-08	DENND4A	FvNonF
3.88743	0.802048	1.7709535294656e-06	IGDCC4	FvNonF
1.96979	0.571202	0.000921638	PDCD7	FvNonF
-1.23674	0.557068	0.0260774	ZNF609	FvNonF
-1.75395	0.707349	0.0133677	PPIB	FvNonF
-3.15718	0.389735	1.0325074129014e-14	HERC1	FvNonF
-1.89965	0.667039	0.00535177	RAB8B	FvNonF
-2.09737	0.45201	8.97577828440355e-06	CGNL1	FvNonF
-4.45904	0.472894	0	DUOX1	FvNonF
-2.5424	0.614627	8.02401186271728e-05	DUOX2	FvNonF
-7.32335	0.41944	0	B2M	FvNonF
-3.51163	0.472878	4.87787588099309e-12	SPG11	FvNonF
5.29051	1.2021	6.9064893232379e-06	EIF3J	FvNonF
-1.53464	0.362331	5.96101101970614e-05	TP53BP1	FvNonF
1.16859	0.559082	0.0342803	STARD9	FvNonF
-1.44418	0.366045	0.000193699	CAPN3	FvNonF
-2.47913	0.485529	9.1771418631037e-07	GANC	FvNonF
-1.7	0.634505	0.00844863	VPS39	FvNonF
4.43528	0.782982	1.31053071412066e-08	PLA2G4E	FvNonF
0.838883	0.312287	0.0117299	SPTBN5	FvNonF
3.97437	1.02313	0.00012242	MAPKBP1	FvNonF
-2.17304	0.646568	0.00119986	MGA	FvNonF
5.89305	0.919003	2.84140476100533e-11	RPAP1	FvNonF
-1.01223	0.471759	0.0325446	BAHD1	FvNonF
-2.46764	0.967724	0.0117442	BMF	FvNonF
-2.91187	0.670605	4.80790400693154e-05	THBS1	FvNonF
-2.27285	0.329523	2.77200484788409e-11	RASGRP1	FvNonF
1.79325	1.09278	0.0719001	AQR	FvNonF
-4.04039	0.496129	2.22044604925031e-16	SLC12A6	FvNonF
4.71566	0.478897	1.64420875975657e-22	RYR3	FvNonF
-1.41532	0.357039	0.000183421	FMN1	FvNonF
-2.48979	0.736953	0.00123946	TJP1	FvNonF
-2.17331	0.460258	6.10402978995506e-06	KLF13	FvNonF
1.65214	0.602894	0.00735369	CYFIP1	FvNonF
1.86507	0.600158	0.00264919	HERC2	FvNonF
2.46837	1.42465	0.0595243	OCA2	FvNonF
0.997897	0.562802	0.0638955	ATP10A	FvNonF
6.26582	1.15486	3.11918859243115e-06	MAGEL2	FvNonF
-2.06247	0.383715	2.52423617452813e-07	KBTBD11	FvNonF
-1.6505	0.645168	0.0113616	CTSB	FvNonF
3.25433	0.471792	1.40202258388719e-10	RP1L1	FvNonF
1.79347	0.968247	0.0489926	CLDN23	FvNonF
1.70113	0.659515	0.0107122	PRAG1	FvNonF
4.90406	0.606155	8.41517870239742e-15	SGCZ	FvNonF
5.34899	0.640597	1.25480853420021e-16	PDGFRL	FvNonF
-3.53001	0.405074	6.66133814775094e-16	MTUS1	FvNonF
-1.17304	0.453847	0.012365	PCM1	FvNonF
6.63159	0.917356	5.37135062849351e-09	CSGALNACT1	FvNonF
3.65899	0.960165	0.000212375	HR	FvNonF
2.12788	0.760802	0.006105	BMP1	FvNonF
1.99813	0.741386	0.00786077	SORBS3	FvNonF
-1.94413	0.504295	0.000228131	EGR3	FvNonF
2.6839	0.433859	2.17936796959954e-09	RHOBTB2	FvNonF
-4.25559	1.00409	2.23136368205923e-05	TNFRSF10C	FvNonF
-3.07667	0.684875	2.78312359033306e-05	SLC25A37	FvNonF
-3.45786	0.602033	6.80222861371149e-08	DOCK5	FvNonF
3.21298	1.33322	0.0143495	PBK	FvNonF
3.7125	1.02448	0.00039542	ZNF395	FvNonF
-2.14742	0.403722	3.36065274830766e-07	EXTL3	FvNonF
-4.85507	0.511994	0	DUSP4	FvNonF
3.07595	0.74088	0.000101849	ADGRA2	FvNonF
-4.87837	0.439928	0	RAB11FIP1	FvNonF
-1.91878	0.443992	3.68088656463872e-05	NSD3	FvNonF
-3.66358	0.448728	1.04360964314765e-14	KAT6A	FvNonF
4.86207	1.04673	1.98641990020302e-06	AP3M2	FvNonF
-2.13373	0.438646	3.18066614768409e-06	HOOK3	FvNonF
-2.72081	0.606971	2.16851536086748e-05	CEBPD	FvNonF
-1.36088	0.374348	0.000610355	PRKDC	FvNonF
4.43384	1.05694	2.27147971428618e-05	SNTG1	FvNonF
4.35198	0.776482	1.74935101438875e-08	PXDNL	FvNonF
-2.7239	0.353348	5.47339951140202e-14	RB1CC1	FvNonF
5.70721	0.796116	4.14312735840304e-14	NPBWR1	FvNonF
-4.88255	0.652959	4.13336032067946e-13	LYN	FvNonF
-4.65521	0.658038	2.12818651590396e-12	SDCBP	FvNonF
-1.07933	0.257042	9.20793403227371e-05	CHD7	FvNonF
-2.74863	0.379286	1.69408931327553e-12	VCPIP1	FvNonF
5.70686	1.28302	1.78272285571204e-05	PPP1R42	FvNonF
1.5706	0.907201	0.0616962	ARFGEF1	FvNonF
3.54661	0.448383	1.82556734621946e-13	PREX2	FvNonF
-1.78379	0.664772	0.00823903	NCOA2	FvNonF
3.20083	0.815986	0.000212967	KCNB2	FvNonF
4.57158	1.06661	1.34704970771748e-05	JPH1	FvNonF
5.45247	0.908312	5.28596603026947e-10	ZFHX4	FvNonF
2.39969	0.874345	0.00731092	PEX2	FvNonF
2.18345	0.664671	0.00152462	ZNF704	FvNonF
2.41609	1.42756	0.0640245	PMP2	FvNonF
6.32129	0.864438	4.76013505750966e-13	CA1	FvNonF
4.66899	0.856534	4.57724764787249e-08	RMDN1	FvNonF
3.10826	0.516044	1.74431482536659e-08	RUNX1T1	FvNonF
4.14932	0.660043	1.30923589282909e-10	RBM12B	FvNonF
2.67057	0.559215	5.24818035442001e-06	INTS8	FvNonF
2.55855	0.754049	0.00121853	MTDH	FvNonF
6.45332	0.98105	1.10869092176581e-08	KCNS2	FvNonF
-3.83952	0.495395	1.55431223447522e-14	VPS13B	FvNonF
6.39915	1.14529	7.16680146272912e-06	RGS22	FvNonF
-1.19846	0.725494	0.0745862	SPAG1	FvNonF
-4.00121	0.44022	0	RNF19A	FvNonF
-4.8191	0.522991	1.11022302462516e-16	PABPC1	FvNonF
-5.79009	0.676329	0	YWHAZ	FvNonF
-1.46132	0.594417	0.0148659	GRHL2	FvNonF
3.54644	0.605095	2.71257162339666e-08	RRM2B	FvNonF
-2.01685	0.479514	5.80491190362853e-05	UBR5	FvNonF
1.00098	0.312252	0.00286857	SLC25A32	FvNonF
0.82573	0.53534	0.0983434	RIMS2	FvNonF
4.98329	0.948416	8.46664970406793e-08	RSPO2	FvNonF
4.11289	0.632234	2.55950639309836e-11	SYBU	FvNonF
5.31555	0.909721	1.87602708377921e-09	CSMD3	FvNonF
-1.73168	0.362592	5.19810607535476e-06	TRPS1	FvNonF
-2.72512	0.375005	1.48381307241152e-12	SAMD12	FvNonF
7.23636	0.524355	3.67634199627255e-13	COLEC10	FvNonF
1.95312	0.48991	0.000139214	ZHX2	FvNonF
-3.18919	0.463828	1.2262058035617e-10	FBXO32	FvNonF
7.21003	0.565035	3.3052508345342e-11	ANXA13	FvNonF
-1.67609	0.485175	0.000970768	WASHC5	FvNonF
-3.91952	0.680784	9.13193487495079e-09	TRIB1	FvNonF
-1.64011	0.528102	0.00281206	LRATD2	FvNonF
2.61537	0.801597	0.00185584	TMEM71	FvNonF
-2.88367	0.645363	2.79163364729218e-05	SLA	FvNonF
-4.85717	0.739824	9.5289443002855e-11	NDRG1	FvNonF
-1.6991	0.465215	0.000499352	ST3GAL1	FvNonF
0.830682	0.540123	0.0988675	ZFAT	FvNonF
-3.63653	0.627264	2.51054225186564e-08	DENND3	FvNonF
-3.64407	0.453113	3.04201108747293e-14	SLC45A4	FvNonF
4.68013	1.19988	6.65039768983051e-05	ADGRB1	FvNonF
4.98938	0.977742	1.8105800806329e-07	LY6K	FvNonF
-1.55661	0.615014	0.012344	ZC3H3	FvNonF
-2.23167	0.299497	5.51780843238703e-13	MROH6	FvNonF
2.12875	0.741505	0.00502103	TIGD5	FvNonF
1.99017	0.748282	0.00858434	ZNF623	FvNonF
3.89363	0.937101	4.43215455158433e-05	ZNF707	FvNonF
5.01815	1.22668	2.73751383028322e-05	MAPK15	FvNonF
-2.04657	0.454326	1.64840130678634e-05	FAM83H	FvNonF
-2.50998	0.374427	8.95782337195783e-11	SCRIB	FvNonF
-2.83685	0.399462	5.06039654624146e-12	MROH1	FvNonF
1.38237	0.743049	0.0499922	HSF1	FvNonF
1.07541	0.651715	0.0769151	CPSF1	FvNonF
3.26688	0.786285	8.86365565843793e-05	TONSL	FvNonF
-3.42864	0.410208	1.16573417585641e-14	RPL8	FvNonF
-1.15491	0.5707	0.039012	KDM5A	FvNonF
-3.73642	0.369928	0	WNK1	FvNonF
1.55505	0.494118	0.00256547	CACNA1C	FvNonF
2.32158	0.714631	0.00175304	PARP11	FvNonF
5.5604	0.938008	7.58635423349393e-10	GALNT8	FvNonF
6.69988	0.716316	2.06659633330639e-17	KCNA6	FvNonF
-4.67498	0.728892	1.91106352964709e-10	TNFRSF1A	FvNonF
-5.88252	0.793066	2.55351295663786e-15	GAPDH	FvNonF
2.52823	0.626653	0.000119964	PIANP	FvNonF
6.08465	0.789106	1.68116447989346e-16	GNB3	FvNonF
3.34126	1.05733	0.00213508	USP5	FvNonF
-2.41083	0.676965	0.000652371	ENO2	FvNonF
-2.44609	0.679506	0.000579904	ATN1	FvNonF
-3.12733	0.577268	4.61035274734733e-07	PTPN6	FvNonF
1.89162	0.565794	0.00130619	DDX11	FvNonF
-1.67301	0.486145	0.00101372	NECAP1	FvNonF
-0.774054	0.497573	0.0981242	FOXJ2	FvNonF
3.83659	0.730716	2.29085630985051e-07	LRP6	FvNonF
-2.81997	0.487591	2.99726364838548e-08	DUSP16	FvNonF
4.22442	1.13864	0.000191882	GPRC5D	FvNonF
-6.88784	0.735977	3.04789526950344e-12	EMP1	FvNonF
-2.85968	0.371665	5.81756864903582e-14	ATF7IP	FvNonF
-3.70309	0.607493	3.41990735730491e-09	PLBD1	FvNonF
5.83191	1.21682	4.03691451822313e-06	PDE6H	FvNonF
1.29201	0.714742	0.0559094	PLEKHA5	FvNonF
2.7187	0.590373	1.24327460978854e-05	PDE3A	FvNonF
4.46078	1.41147	0.00128786	RECQL	FvNonF
-1.64155	0.343783	5.41648616780854e-06	C2CD5	FvNonF
3.80998	0.770052	1.20864525752267e-06	SOX5	FvNonF
-2.85793	0.38084	2.55351295663786e-13	ITPR2	FvNonF
1.37932	0.490022	0.00662443	FAR2	FvNonF
-2.24037	0.387415	2.7226704113481e-08	IPO8	FvNonF
-4.72175	0.555686	0	RESF1	FvNonF
1.70022	0.512825	0.0014919	DNM1L	FvNonF
3.11307	0.680863	2.01041320239041e-05	YARS2	FvNonF
-1.78572	0.393027	1.4627708123327e-05	KIF21A	FvNonF
1.4975	0.881685	0.065796	SLC2A13	FvNonF
-2.04871	0.510741	0.000124196	LRRK2	FvNonF
-3.38405	0.397139	2.88657986402541e-15	SCAF11	FvNonF
-3.22416	0.36296	0	SLC38A1	FvNonF
2.04914	0.704391	0.00450983	CACNB3	FvNonF
4.72809	0.956916	5.55353273653187e-07	ASIC1	FvNonF
-1.70096	0.4582	0.0004052	LARP4	FvNonF
-2.66722	0.463409	2.86631093304734e-08	DIP2B	FvNonF
3.50533	0.624368	1.09374407705444e-07	POU6F1	FvNonF
-4.68847	0.658892	1.94644300677282e-12	DAZAP2	FvNonF
5.56634	0.833531	3.75032734093608e-12	SLC4A8	FvNonF
3.65744	0.665393	1.10987234793411e-07	SCN8A	FvNonF
-4.89744	0.611771	1.43218770176645e-14	KRT80	FvNonF
-2.62759	0.636144	8.81006854624999e-05	KRT7	FvNonF
7.04762	0.73238	3.04791650032782e-08	KRT72	FvNonF
-5.78877	0.938562	1.54040669109179e-10	KRT4	FvNonF
-5.97312	0.880018	1.40354394773112e-12	KRT78	FvNonF
1.01773	0.625995	0.0812572	ESPL1	FvNonF
-2.79763	0.471353	1.15173848236338e-08	PCBP2	FvNonF
4.19947	0.702611	1.26769221085161e-09	TARBP2	FvNonF
5.33505	0.758219	1.1810599383405e-12	HOXC6	FvNonF
6.11378	0.976154	5.7358530259387e-10	HOXC5	FvNonF
5.13657	0.810668	1.90182463628848e-10	HOXC4	FvNonF
2.9776	0.821416	0.000627828	NFE2	FvNonF
-2.43228	1.00941	0.0160632	COPZ1	FvNonF
-2.26695	0.62038	0.000452871	ITGA5	FvNonF
1.77098	0.426733	7.67477651309583e-05	PDE1B	FvNonF
3.99431	0.846823	3.0137805443672e-06	GDF11	FvNonF
3.24391	0.983175	0.00150208	MMP19	FvNonF
-3.24552	0.400089	2.23154827949656e-14	ZC3H10	FvNonF
2.39629	1.00558	0.0170054	CNPY2	FvNonF
-1.46966	0.640622	0.0210975	BAZ2A	FvNonF
-2.41511	0.411092	1.52044752343983e-08	LRP1	FvNonF
-1.20947	0.434189	0.00762729	PIP4K2C	FvNonF
4.58658	0.852166	6.82945054381576e-08	B4GALNT1	FvNonF
2.22293	0.573794	0.000203453	LRIG3	FvNonF
-3.81888	0.547956	5.7619464755021e-12	USP15	FvNonF
-3.17422	0.417022	5.91526827520283e-13	PPM1H	FvNonF
5.48115	1.12701	6.56286980039842e-07	RXYLT1	FvNonF
4.19241	0.672315	1.88796538617351e-10	MSRB3	FvNonF
-4.08909	0.59343	1.2454481890245e-12	IRAK3	FvNonF
-0.974174	0.60754	0.0852692	HELB	FvNonF
0.617623	0.256643	0.0244427	GRIP1	FvNonF
-2.84922	0.372384	8.08242361927114e-14	CAND1	FvNonF
-1.56357	0.424368	0.000468691	RAB3IP	FvNonF
6.64435	0.746942	2.43154901854921e-16	TSPAN8	FvNonF
-3.04082	0.417412	2.72126765565872e-12	ZFC3H1	FvNonF
2.42635	0.696808	0.000858967	THAP2	FvNonF
5.53402	0.83163	5.07069584510288e-12	CAPS2	FvNonF
-1.75492	1.13981	0.0855449	PHLDA1	FvNonF
-1.06608	0.56737	0.0520812	OSBPL8	FvNonF
1.0287	0.303069	0.00162289	NAV3	FvNonF
5.42421	0.741837	9.87238261628605e-14	MGAT4C	FvNonF
-2.15824	0.63928	0.00114244	DUSP6	FvNonF
2.72266	0.475098	3.47723322939626e-08	POC1B	FvNonF
-2.47142	0.489589	1.2267245226294e-06	ATP2B1	FvNonF
-4.64978	0.563484	1.11022302462516e-16	BTG1	FvNonF
2.66358	0.89316	0.00409789	SOCS2	FvNonF
1.68508	0.94215	0.0552744	CRADD	FvNonF
-2.85752	0.673985	6.97019967795809e-05	PLXNC1	FvNonF
6.17995	0.985817	1.22867349273596e-09	HAL	FvNonF
3.29011	1.01685	0.00176599	LTA4H	FvNonF
6.79859	0.781603	8.0699837162662e-12	TRNAD-GUC_3	FvNonF
-1.72428	0.742506	0.0190097	SLC25A3	FvNonF
-1.88402	0.295703	8.22392598465171e-10	SCYL2	FvNonF
2.79445	0.56275	2.47442734852607e-06	HCFC2	FvNonF
-5.1726	0.659863	2.48689957516035e-14	TXNRD1	FvNonF
-2.49173	0.546554	1.25618141593176e-05	CHST11	FvNonF
4.43002	0.79088	1.9114875762879e-08	ALDH1L2	FvNonF
-1.38756	0.515762	0.00893966	WASHC4	FvNonF
-1.82279	0.334283	1.7211207681278e-07	BTBD11	FvNonF
-2.2616	0.339967	1.40240152823878e-10	SART3	FvNonF
-2.55119	0.611444	6.96577267433884e-05	SELPLG	FvNonF
-2.37288	0.356593	1.36257227723036e-10	SSH1	FvNonF
5.97947	0.992315	1.25941234059955e-09	UNG	FvNonF
1.98903	0.2837	1.19081564499352e-11	ACACB	FvNonF
-1.97866	0.415144	5.14526515649205e-06	KCTD10	FvNonF
1.01689	0.271173	0.000515837	FAM222A	FvNonF
1.3971	0.406286	0.00113874	PPTC7	FvNonF
-1.8189	0.498864	0.000493753	SH2B3	FvNonF
-1.09945	0.541166	0.0390938	HECTD4	FvNonF
0.999931	0.545462	0.0575903	PTPN11	FvNonF
-4.7086	0.65306	1.13375975274721e-12	OAS3	FvNonF
-0.717973	0.389225	0.0630242	TPCN1	FvNonF
-2.68879	0.476565	5.59811805800337e-08	MED13L	FvNonF
1.34811	0.456013	0.00467388	FBXO21	FvNonF
2.99488	0.800002	0.000426972	NOS1	FvNonF
5.82984	0.947081	1.91241172682261e-10	KSR2	FvNonF
4.38934	0.687355	8.76514339709036e-11	SRRM4	FvNonF
-2.72986	0.40135	3.94525523361722e-11	GCN1	FvNonF
-3.50137	0.62747	1.3092407669113e-07	PXN	FvNonF
-3.41785	0.708664	5.1346303173716e-06	SIRT4	FvNonF
2.54566	0.4543	6.61793990281282e-08	COQ5	FvNonF
-5.36576	0.720532	6.47260023356466e-14	RNF10	FvNonF
-1.35243	0.492199	0.00788648	SPPL3	FvNonF
1.48069	0.721328	0.0342187	KDM2B	FvNonF
-3.01775	0.317902	0	SETD1B	FvNonF
-2.70443	0.43534	1.86596360585156e-09	MLXIP	FvNonF
-3.60537	0.432629	6.43929354282591e-15	CLIP1	FvNonF
-1.41462	0.511317	0.0073694	HIP1R	FvNonF
-4.09919	0.542986	3.77475828372553e-15	VPS37B	FvNonF
-0.899961	0.512975	0.0680775	SBNO1	FvNonF
-1.84566	0.561331	0.00156372	KMT5A	FvNonF
2.60953	0.33789	5.98049625040438e-14	DNAH10	FvNonF
-2.63423	0.306064	0	NCOR2	FvNonF
-6.92687	0.593387	0	UBC	FvNonF
6.82018	0.772837	7.92288920242182e-12	TRNAD-GUC_5	FvNonF
6.79642	0.783842	9.39806621068422e-12	TRNAD-GUC_6	FvNonF
-1.86081	0.336007	1.07744979604973e-07	SFSWAP	FvNonF
-2.49182	0.358081	1.6731283025706e-11	ULK1	FvNonF
-2.5625	0.515359	1.82674951187956e-06	FBRSL1	FvNonF
-0.93216	0.28388	0.00241437	ANKLE2	FvNonF
-2.67584	0.493418	1.88173072568354e-07	GOLGA3	FvNonF
1.45106	0.397994	0.000562365	MYO7B	FvNonF
-3.21587	0.375194	3.33066907387547e-16	MAP3K2	FvNonF
1.89957	0.612477	0.00267938	C10H2orf76	FvNonF
3.65618	0.791795	7.87094535847541e-06	STEAP3	FvNonF
-5.34958	0.682963	5.6621374255883e-15	ACTR3	FvNonF
5.45637	1.11595	5.3737554728005e-07	TMEM163	FvNonF
5.04003	0.871319	4.89083993000524e-09	LRP1B	FvNonF
-2.15907	0.448972	4.10198054701105e-06	ZEB2	FvNonF
-1.70822	0.693198	0.0139321	ACVR2A	FvNonF
3.53056	0.543134	9.79028164000111e-10	NEB	FvNonF
5.90055	1.15188	6.85433679488786e-07	RPRM	FvNonF
-2.34627	0.549512	4.27254216781581e-05	NR4A2	FvNonF
-2.49232	0.42563	1.62947776383149e-08	BAZ2B	FvNonF
5.84765	1.24166	7.59853933376391e-06	GRB14	FvNonF
2.7243	1.07663	0.0121712	COBLL1	FvNonF
-3.00049	0.423824	1.00712771455846e-11	GALNT3	FvNonF
4.75944	0.642397	3.87740236006648e-13	SCN9A	FvNonF
2.66107	0.571737	9.22040138513214e-06	B3GALT1	FvNonF
5.963	1.15529	8.28819050834973e-07	SP5	FvNonF
-0.929683	0.5943	0.0919526	SP3	FvNonF
-3.35527	0.46575	2.58906229788636e-11	WIPF1	FvNonF
3.558	0.609433	2.90022866574763e-08	TTN	FvNonF
3.73769	0.569511	1.67799158312427e-10	ZNF385B	FvNonF
6.62909	0.919423	5.83413810704855e-09	NEUROD1	FvNonF
-3.78342	0.488663	3.77475828372553e-14	ITPRID2	FvNonF
2.48035	1.16	0.0282047	PDE1A	FvNonF
2.23234	0.631225	0.000676996	NCKAP1	FvNonF
-2.46787	0.606208	9.99956690904691e-05	ITGAV	FvNonF
6.99509	0.679685	1.64230134672037e-12	C10H2orf88	FvNonF
-4.74417	0.832453	1.1829385582196e-08	NABP1	FvNonF
6.62919	0.881974	3.69795332353654e-10	TMEFF2	FvNonF
-3.63049	0.569797	1.11780085187974e-09	STK17B	FvNonF
-2.36661	0.3861	3.53969231703388e-09	HECW2	FvNonF
-1.62006	0.415593	0.000212982	PGAP1	FvNonF
-2.7157	0.428198	8.24047829972585e-10	ANKRD44	FvNonF
-2.96833	0.480844	4.26282253940258e-09	SPATS2L	FvNonF
-3.26876	0.505419	1.9710629795e-09	BZW1	FvNonF
-4.03807	0.692961	4.1749845802741e-09	CFLAR	FvNonF
1.96622	0.487566	0.000116354	TRAK2	FvNonF
4.39119	0.507109	4.92673027237387e-20	MPP4	FvNonF
1.06708	0.380886	0.00786674	ALS2	FvNonF
-1.5602	0.394651	0.000177655	RAPH1	FvNonF
3.96936	0.848116	3.71245115385043e-06	CD28	FvNonF
-2.5036	0.232386	2.22044604925031e-16	INO80D	FvNonF
5.51429	0.780844	2.98106354048653e-13	NDUFS1	FvNonF
-1.10992	0.491098	0.0251201	PLEKHM3	FvNonF
-2.56979	0.345724	5.4678483962789e-13	PIKFYVE	FvNonF
-2.22518	0.674538	0.00146777	IKZF2	FvNonF
3.40535	0.59813	1.00986178772641e-07	CXCR2	FvNonF
-3.24071	0.71244	2.03888188451407e-05	CXCR1	FvNonF
-3.28822	0.437559	2.6638691252856e-12	ARPC2	FvNonF
-1.6069	0.865883	0.0489959	GPBAR1	FvNonF
-1.98101	0.749382	0.00893132	SLC11A1	FvNonF
-2.25578	0.361174	1.81266246457312e-09	CTDSP1	FvNonF
5.78781	0.943434	1.99351993069187e-10	SLC23A3	FvNonF
4.53623	0.757793	2.07166088587648e-09	GLB1L	FvNonF
6.50167	0.823224	9.03038744301313e-14	PTPRN	FvNonF
5.00173	0.533696	1.57348257183021e-18	SPEG	FvNonF
7.15375	0.519161	1.15488463897878e-19	ASIC4	FvNonF
3.96879	0.575983	2.61436499605482e-12	OBSL1	FvNonF
-3.44661	0.534154	1.8120304146052e-09	ACSL3	FvNonF
2.30786	0.703327	0.00157776	WDFY1	FvNonF
-1.87158	0.523476	0.000620086	DOCK10	FvNonF
-0.552671	0.284776	0.0588484	IRS1	FvNonF
4.29216	0.889892	1.41721727748672e-06	COL4A4	FvNonF
5.25633	0.740842	1.35053619699732e-12	COL4A3	FvNonF
-3.98269	0.658562	1.09661557612384e-09	TRIP12	FvNonF
-3.45166	0.410168	7.88258347483861e-15	SP100	FvNonF
-3.11561	0.363609	0	PTMA	FvNonF
-1.90226	0.406373	7.6937720155934e-06	INPP5D	FvNonF
-0.460109	0.244995	0.0695398	DGKD	FvNonF
-4.46511	0.48079	1.11022302462516e-16	SH3BP4	FvNonF
4.50664	1.03331	1.02807957638348e-05	AGAP1	FvNonF
-1.70276	0.388262	2.97291918659459e-05	UBE2F	FvNonF
-3.177	0.319843	0	RNPEPL1	FvNonF
1.66979	0.698225	0.0164768	CAPN10	FvNonF
-4.00259	0.52718	6.55031584528842e-15	MAB21L4	FvNonF
4.80236	0.902405	7.78658290884783e-08	SNED1	FvNonF
-3.86321	0.437652	0	HDLBP	FvNonF
2.74094	0.796562	0.00111401	BOK	FvNonF
4.89429	0.684273	3.09520679027866e-12	ATG4B	FvNonF
-3.03945	0.751076	0.000150075	ADAM8	FvNonF
4.26851	0.578541	1.23641975709157e-14	KNDC1	FvNonF
3.87633	0.628804	8.15981846669915e-10	CFAP46	FvNonF
2.77023	0.644234	5.03864759816121e-05	TCERG1L	FvNonF
5.17882	0.869508	1.38163145843413e-09	MKI67	FvNonF
-1.11163	0.491084	0.0249279	PTPRE	FvNonF
2.93188	0.793499	0.000505295	ADAM12	FvNonF
-1.56457	0.455222	0.00106614	FAM53B	FvNonF
6.09067	1.13581	6.2415744650415e-07	GPR26	FvNonF
-2.61302	0.589411	2.39956971301858e-05	CACUL1	FvNonF
6.41781	0.807698	4.50639329132202e-15	GFRA1	FvNonF
2.96918	0.695067	6.52062397892608e-05	ATRNL1	FvNonF
-3.62534	0.470481	3.53161944133262e-13	ABLIM1	FvNonF
4.30195	0.890677	1.36201344189627e-06	VWA2	FvNonF
-0.95384	0.46832	0.0407577	ADRB1	FvNonF
-1.30671	0.317433	0.000108903	NHLRC2	FvNonF
-1.4147	0.525873	0.0088632	VTI1A	FvNonF
5.43801	0.746867	1.09297736878978e-13	GPAM	FvNonF
1.32191	0.814487	0.0766056	ADRA2A	FvNonF
2.06726	0.398757	6.73660493842105e-07	RBM20	FvNonF
-3.9241	0.603937	6.44436726204844e-11	DUSP5	FvNonF
-1.32912	0.336918	0.000206938	MXI1	FvNonF
1.96949	1.1057	0.0559496	XPNPEP1	FvNonF
-4.83038	0.477599	0	SLK	FvNonF
-3.96717	0.381148	0	SH3PXD2A	FvNonF
5.09072	0.977269	9.19509439176274e-08	CALHM3	FvNonF
3.19422	1.00305	0.00213316	ATP5MD	FvNonF
1.41251	0.71955	0.041119	CNNM2	FvNonF
-1.78913	0.436241	9.27077815332522e-05	WBP1L	FvNonF
-4.1181	0.522321	1.11022302462516e-16	TRIM8	FvNonF
-1.62501	0.62078	0.00994409	NFKB2	FvNonF
-3.41182	0.43911	6.90447699014385e-13	GBF1	FvNonF
2.91065	0.5466	4.91629105040982e-07	NOLC1	FvNonF
1.34818	0.717707	0.0486794	LZTS2	FvNonF
3.04333	0.687882	3.64553823031461e-05	CUTC	FvNonF
1.84944	0.525395	0.000748981	LCOR	FvNonF
-2.45665	0.568947	3.57480504963315e-05	PIK3AP1	FvNonF
-4.55014	0.645227	1.20681242776755e-12	TM9SF3	FvNonF
2.4446	0.52362	7.51392142960932e-06	ZNF518A	FvNonF
3.10172	0.588742	9.29551190031347e-07	CCNJ	FvNonF
3.07711	1.04521	0.00423671	PDLIM1	FvNonF
1.56995	0.390819	0.000138887	PLCE1	FvNonF
6.22264	1.05942	6.1317274969654e-08	FFAR4	FvNonF
-2.57497	0.421425	3.5163569833685e-09	MYOF	FvNonF
-1.27456	0.333624	0.000337081	EXOC6	FvNonF
1.19488	0.252967	8.96026989486379e-06	CPEB3	FvNonF
-2.10639	0.302416	1.65631952597778e-11	BTAF1	FvNonF
-3.23875	0.472299	1.71370362345158e-10	TNKS2	FvNonF
6.38172	0.847563	1.76201407666215e-13	HTR7	FvNonF
4.69394	0.708902	5.43471910187891e-11	SLC16A12	FvNonF
5.19325	0.948482	1.90484220419549e-08	IFIT1B	FvNonF
-1.51847	0.472681	0.00215106	PTEN	FvNonF
3.49475	0.799462	2.92094519667891e-05	PRKG1	FvNonF
5.58803	0.775324	6.04760589789485e-14	PCDH15	FvNonF
-1.50488	0.438437	0.00110706	ARID5B	FvNonF
1.82132	0.774213	0.0176478	NRBF2	FvNonF
-3.37593	0.543349	7.77966902010263e-09	JMJD1C	FvNonF
7.07896	0.646289	1.21481290831893e-11	LRRTM3	FvNonF
-1.72185	0.458762	0.000348405	DDX21	FvNonF
-5.59554	1.07065	8.51239515542446e-08	SRGN	FvNonF
3.83564	0.894514	2.66012944003068e-05	VPS26A	FvNonF
-2.45719	0.541475	1.36437130799916e-05	HK1	FvNonF
6.21844	1.11534	5.73365123420156e-07	TBATA	FvNonF
-2.90851	0.495893	2.31458676669405e-08	SGPL1	FvNonF
4.39436	0.62092	3.25070586663421e-13	CDH23	FvNonF
-4.6915	0.630426	1.89070981093664e-13	VSIR	FvNonF
-6.4149	0.830037	4.59632332194815e-14	PSAP	FvNonF
-1.94399	0.680257	0.00519242	DDIT4	FvNonF
1.20912	0.495802	0.016768	ECD	FvNonF
-4.05244	0.452594	0	USP54	FvNonF
-3.10135	0.381898	4.9960036108132e-15	ZSWIM8	FvNonF
-1.82657	0.323166	5.82035242224777e-08	NDST2	FvNonF
-6.08803	0.918338	1.52279300280611e-11	PLAU	FvNonF
-4.09824	0.64723	1.00438768413369e-10	VCL	FvNonF
5.86865	0.944354	1.36816490428983e-10	AP3M1	FvNonF
2.62391	0.479054	1.34565537011372e-07	KCNMA1	FvNonF
-3.05725	0.396895	1.16462395283179e-13	DLG5	FvNonF
-1.17916	0.45129	0.011575	PPIF	FvNonF
-4.59032	0.555063	0	ANXA11	FvNonF
-3.49208	0.461522	2.22277751760203e-12	TSPAN14	FvNonF
4.02449	0.789429	3.83566502391522e-07	CDHR1	FvNonF
2.86323	0.411264	1.45317793249348e-11	CCSER2	FvNonF
1.75002	0.41146	5.08641527409094e-05	NCOA4	FvNonF
2.08438	0.608595	0.000978619	ARHGAP22	FvNonF
3.93994	0.738816	1.13212125905459e-07	C11H10orf71	FvNonF
-2.09057	0.416166	1.49366828072761e-06	CSGALNACT2	FvNonF
-1.3645	0.393789	0.00106464	CCNY	FvNonF
-2.24525	0.357401	1.45104950277641e-09	PARD3	FvNonF
-2.00089	0.351872	4.6824773058951e-08	ARHGAP12	FvNonF
3.87876	0.945509	5.59590131192365e-05	ZEB1	FvNonF
5.02368	0.826867	1.07923612367996e-09	MKX	FvNonF
2.11382	0.855638	0.013615	MASTL	FvNonF
-1.74474	0.471147	0.000412988	PDSS1	FvNonF
2.89618	0.833622	0.00101472	ARHGAP21	FvNonF
-2.70724	0.43791	2.25463203662457e-09	KIAA1217	FvNonF
-4.30344	0.507514	0	NEBL	FvNonF
3.33036	1.2872	0.00930564	MALRD1	FvNonF
6.23011	0.97594	8.9893695096626e-10	ITGA8	FvNonF
2.81955	0.770451	0.00056297	RPP38	FvNonF
-2.17357	0.460801	6.24432987617052e-06	UPF2	FvNonF
-1.33529	0.447708	0.00438613	CELF2	FvNonF
2.18604	0.677422	0.00182324	PRKCQ	FvNonF
-2.80032	0.613869	1.68618507950802e-05	PFKFB3	FvNonF
-2.02389	0.265207	1.34003919072256e-13	TASOR2	FvNonF
-5.83615	0.752312	1.11022302462516e-16	KLF6	FvNonF
1.4739	0.709338	0.0326232	WDR37	FvNonF
1.93254	0.973034	0.037922	IDI1	FvNonF
1.462	0.874669	0.0692255	GTPBP4	FvNonF
3.22601	1.28444	0.0114199	NCAPD3	FvNonF
5.4383	0.616168	8.2972674344046e-19	NTM	FvNonF
-1.66042	0.320319	7.42279634313725e-07	SNX19	FvNonF
-1.62247	0.448274	0.000573017	ZBTB44	FvNonF
-5.6279	0.656133	0	APLP2	FvNonF
-2.80186	0.973741	0.0053262	BARX2	FvNonF
-2.85045	0.532064	3.60303941127071e-07	ARHGAP32	FvNonF
6.37461	1.0362	7.57962801412724e-08	KCNJ1	FvNonF
-4.66102	0.571845	3.33066907387547e-16	ST3GAL4	FvNonF
1.52693	0.736911	0.0326956	TIRAP	FvNonF
-3.20048	0.548952	6.08105243937729e-08	SRPRA	FvNonF
3.19461	0.622091	1.78294222898031e-06	CHEK1	FvNonF
1.96137	0.4316	1.40502509721226e-05	MSANTD2	FvNonF
3.27471	0.564546	7.25074860521862e-08	GRAMD1B	FvNonF
-5.44905	0.619732	0	HSPA8	FvNonF
-4.08864	0.795774	2.88350365584833e-07	SORL1	FvNonF
3.2649	0.610696	6.55352864581574e-07	TECTA	FvNonF
3.07603	0.531038	5.87993582919498e-08	GRIK4	FvNonF
-2.95935	0.384446	7.18314296932476e-14	TRIM29	FvNonF
-2.49251	0.328239	1.87738713464114e-13	NECTIN1	FvNonF
-3.59673	0.594931	8.14563216877673e-09	CBL	FvNonF
-2.0118	0.331974	5.42755207444401e-09	NLRX1	FvNonF
4.86242	0.915345	7.54620775240745e-08	ABCG4	FvNonF
1.85767	0.574264	0.00183032	DPAGT1	FvNonF
-3.75112	0.412994	0	HYOU1	FvNonF
-2.16068	0.361724	9.17903519859209e-09	BCL9L	FvNonF
2.02254	0.692509	0.00437245	PHLDB1	FvNonF
-1.94295	0.390753	1.94500631878203e-06	KMT2A	FvNonF
6.36937	0.855923	3.41578094633027e-13	FXYD2	FvNonF
-3.10542	0.451845	7.94979637674942e-11	PCSK7	FvNonF
-2.64815	0.410487	4.09434819381715e-10	SIK3	FvNonF
2.09625	0.631904	0.00137555	NCAM1	FvNonF
4.88915	1.03925	1.45474448993601e-06	LAYN	FvNonF
5.60598	1.32036	3.7763183453395e-05	C12H11orf53	FvNonF
-1.05956	0.637121	0.0755842	ZC3H12C	FvNonF
-3.97265	0.47409	0	EXPH5	FvNonF
2.21577	0.735056	0.00342098	ATM	FvNonF
-1.11257	0.357317	0.00345	CUL5	FvNonF
-1.41448	0.89706	0.0818307	CASP1	FvNonF
5.10567	1.12316	2.85839912513006e-06	PDGFD	FvNonF
0.991057	0.592493	0.07578	MTMR2	FvNonF
-1.791	0.320301	8.21643207915557e-08	SESN3	FvNonF
-1.034	0.422631	0.0177088	ENDOD1	FvNonF
5.10342	0.771954	4.60672194041077e-11	GPR83	FvNonF
-0.851302	0.526212	0.0865641	TAF1D	FvNonF
-2.39227	0.3941	4.96359764401433e-09	CEP295	FvNonF
5.16732	0.496154	5.18583315830982e-22	FAT3	FvNonF
6.05501	1.03732	1.13976902440856e-08	TYR	FvNonF
-5.13333	0.710292	1.21180843137836e-12	PICALM	FvNonF
5.3407	0.775838	2.99885865263495e-12	CCDC83	FvNonF
4.41212	1.16618	0.000125553	DLG2	FvNonF
-3.77998	0.674161	3.77280688912407e-08	GAB2	FvNonF
-2.48007	0.620352	0.000134663	USP35	FvNonF
5.0179	0.707149	3.86989240323051e-12	ALG8	FvNonF
6.21541	0.972616	6.80210187950792e-10	CLNS1A	FvNonF
-1.90399	0.424579	1.84513287225796e-05	EMSY	FvNonF
4.78901	1.32604	0.000227942	GDPD5	FvNonF
3.53999	0.855588	6.95234295594176e-05	P4HA3	FvNonF
-1.12566	0.732626	0.0915608	RELT	FvNonF
2.12635	0.399558	3.32081736706579e-07	P2RY6	FvNonF
-3.00285	0.410987	1.86795023893183e-12	P2RY2	FvNonF
-1.95549	0.657219	0.00378205	ARAP1	FvNonF
-4.34509	0.562178	4.44089209850063e-16	INPPL1	FvNonF
-3.71275	0.394931	0	NUMA1	FvNonF
-3.26817	0.387848	2.22044604925031e-15	NUP98	FvNonF
2.1116	0.468003	1.57681702425782e-05	PGAP2	FvNonF
5.21281	1.40383	0.000215869	CCKBR	FvNonF
2.32067	0.681656	0.00106892	TRIM3	FvNonF
2.00613	0.641949	0.00246794	DNHD1	FvNonF
7.02779	0.652779	3.77564964871893e-13	RBMXL2	FvNonF
2.87494	0.596866	5.8301947329183e-06	DENND2B	FvNonF
3.39735	0.453036	4.07282395760656e-12	SCUBE2	FvNonF
-2.87443	0.577805	2.72796675648834e-06	DENND5A	FvNonF
1.29135	0.465731	0.00759902	SBF2	FvNonF
-3.35864	0.444314	2.59769983301794e-12	AMPD3	FvNonF
-5.78918	0.746001	1.11022302462516e-16	EIF4G2	FvNonF
4.17432	0.88619	2.69006626666332e-06	ZBED5	FvNonF
-1.96915	0.343726	3.69592587645684e-08	MICAL2	FvNonF
-1.11371	0.407682	0.00906589	BTBD10	FvNonF
3.52531	0.72845	3.81561209680569e-06	PDE3B	FvNonF
4.72125	0.65511	1.24989383597454e-12	CALCA	FvNonF
2.92272	0.499917	2.70225972417502e-08	SOX6	FvNonF
-1.08816	0.578915	0.0516846	PLEKHA7	FvNonF
5.74107	1.16481	1.01115135817878e-06	OTOG	FvNonF
5.30723	0.737425	5.15130551121415e-13	KCNC1	FvNonF
3.96394	0.778792	4.33127062336731e-07	E2F8	FvNonF
6.88507	0.745329	8.18694824529875e-12	SLC6A5	FvNonF
3.42556	1.23875	0.00585839	FSHB	FvNonF
5.33435	0.842366	9.44420238995114e-11	CSTF3	FvNonF
-3.00586	0.473732	1.65296909493406e-09	HIPK3	FvNonF
-1.52179	0.677619	0.0230684	ABTB2	FvNonF
-5.0202	0.755776	4.96996888088574e-11	CD44	FvNonF
-4.1256	0.615021	4.91062746021953e-12	PTPRJ	FvNonF
-2.24724	0.269467	5.55111512312578e-16	CELF1	FvNonF
1.84297	0.971669	0.045035	SPI1	FvNonF
3.40732	1.31492	0.00899083	LRP4	FvNonF
-2.09742	0.33019	9.21770326733906e-10	CKAP5	FvNonF
-2.10596	0.279962	3.07420755518706e-13	DGKZ	FvNonF
0.89609	0.549935	0.0837079	PEX16	FvNonF
2.60322	0.425083	3.19976176010218e-09	PRDM11	FvNonF
-2.29722	0.587916	0.000180051	TSPAN18	FvNonF
-4.65771	0.611649	3.67483821150927e-14	CD82	FvNonF
-1.86767	0.792887	0.0174937	HSD17B12	FvNonF
-4.40364	0.530959	0	TNKS1BP1	FvNonF
6.19284	1.15873	2.1958434310514e-06	RTN4RL2	FvNonF
-5.01635	0.422507	0	CTNND1	FvNonF
-3.50255	0.600343	3.70958890272277e-08	PATL1	FvNonF
-3.04725	0.516998	3.04299014874942e-08	STX3	FvNonF
6.10474	1.10197	1.94450260920432e-07	ZP1	FvNonF
4.93568	0.718364	1.60246357957191e-11	SYT7	FvNonF
5.48423	0.902051	3.01443143433717e-10	DAGLA	FvNonF
-6.0153	0.876501	8.81517081552374e-13	FTH1	FvNonF
2.44748	0.651124	0.000328607	INCENP	FvNonF
-5.53285	0.533832	0	AHNAK	FvNonF
4.04084	1.02092	8.65739335381524e-05	MTA2	FvNonF
-1.00434	0.482865	0.0369259	EML3	FvNonF
2.28664	0.744716	0.00295732	B3GAT3	FvNonF
-1.25913	0.658275	0.0465909	STX5	FvNonF
3.74272	0.902119	5.28701666050063e-05	RCOR2	FvNonF
5.31274	0.691757	2.20494127733563e-14	STIP1	FvNonF
-1.50783	0.484278	0.00286755	PLCB3	FvNonF
-2.84051	0.449588	1.13236819920814e-09	CCDC88B	FvNonF
4.94918	0.47941	6.27859608902939e-22	NRXN2	FvNonF
-4.55839	0.703283	8.50582937417244e-11	EHD1	FvNonF
-3.68782	0.530352	2.28318475237188e-11	ATG2A	FvNonF
2.36233	0.975397	0.0155856	FRMD8	FvNonF
-2.91179	0.474736	4.49793957635336e-09	MAP3K11	FvNonF
-2.40864	0.428493	6.28429506210892e-08	SIPA1	FvNonF
1.04358	0.531449	0.0450791	AP5B1	FvNonF
-5.06472	0.42046	0	CFL1	FvNonF
3.27565	0.752894	4.23395092731041e-05	PACS1	FvNonF
0.775322	0.434387	0.0678616	KLC2	FvNonF
-3.46552	0.413529	1.04360964314765e-14	SPTBN2	FvNonF
-4.11658	0.542875	2.55351295663786e-15	KDM2A	FvNonF
-2.92002	0.618877	9.76571664157433e-06	RAD9A	FvNonF
3.14162	0.628204	3.26687960891453e-06	CLCF1	FvNonF
-3.24297	0.474934	2.09316231014611e-10	PPP1CA	FvNonF
4.25361	1.04124	4.26305157803423e-05	CABP4	FvNonF
1.78597	0.805754	0.0236905	PITPNM1	FvNonF
2.42975	0.59805	0.000101555	GSTP1	FvNonF
-1.96418	0.41861	7.24504260196657e-06	UNC93B1	FvNonF
-4.09954	0.619803	1.12330145185524e-11	TCIRG1	FvNonF
3.98841	0.87972	7.42754960002341e-06	CHKA	FvNonF
-0.998956	0.465598	0.0327193	LRP5	FvNonF
-2.04078	0.750314	0.00739325	PPP6R3	FvNonF
6.48689	1.06784	1.19339126550751e-06	FGF4	FvNonF
-2.00333	0.480888	6.8403312447507e-05	PPFIA1	FvNonF
2.61026	0.491434	3.27308727631347e-07	OSBPL5	FvNonF
2.99821	1.04389	0.00519412	KCNQ1	FvNonF
-0.976007	0.58232	0.075688	TSPAN32	FvNonF
-6.50875	0.708177	1.11022302462516e-16	CTSD	FvNonF
5.82715	0.915069	3.327860581179e-11	DUSP8	FvNonF
6.65578	0.943017	4.86711615629045e-08	BRSK2	FvNonF
-3.72969	0.492999	2.70228284193763e-13	TOLLIP	FvNonF
-1.65178	0.637531	0.0105283	MUC5B	FvNonF
2.27017	0.514322	2.33151975243682e-05	CRACR2B	FvNonF
6.23868	1.12741	1.01432510396313e-06	PANO1	FvNonF
-4.43759	0.634777	8.92397267193701e-13	IRF7	FvNonF
-1.38001	0.317828	4.18625844679221e-05	PHRF1	FvNonF
6.20982	0.808982	9.69842404373522e-16	FBP2	FvNonF
-1.34612	0.310311	4.34526742800756e-05	FANCC	FvNonF
1.61607	0.531506	0.00339519	ERCC6L2	FvNonF
3.88678	1.51556	0.00845924	HABP4	FvNonF
5.87658	0.860136	6.52627525745488e-13	ZNF658	FvNonF
-1.92656	0.949117	0.0347625	FAM120A	FvNonF
-1.62705	0.575947	0.00598633	CARD19	FvNonF
-1.0769	0.458676	0.0213213	FGD3	FvNonF
-1.23836	0.647174	0.0467558	BICD2	FvNonF
4.34068	1.1882	0.000218435	AUH	FvNonF
2.94058	0.888735	0.00164119	SYK	FvNonF
2.65915	0.617145	4.31719666884532e-05	DIRAS2	FvNonF
-3.35013	0.456336	1.06825659429433e-11	SEMA4D	FvNonF
2.90435	0.435387	1.26119107818791e-10	SHC3	FvNonF
2.51497	0.681414	0.000436121	SPIN1	FvNonF
-3.06473	0.40598	4.15445455814734e-13	DAPK1	FvNonF
2.32292	0.754425	0.00291165	GAS1	FvNonF
-4.82383	0.66503	1.45128353779e-12	TUT7	FvNonF
-2.99218	0.441182	8.18418666170828e-11	UBQLN1	FvNonF
-2.12231	0.318272	1.22413523762077e-10	VPS13A	FvNonF
-6.7469	0.743591	8.65973959207622e-15	ANXA1	FvNonF
-3.08361	0.785957	0.000227369	GDA	FvNonF
-3.72521	0.410756	1.11022302462516e-16	CEMIP2	FvNonF
4.16056	0.565392	1.61413009390355e-14	TRPM3	FvNonF
-2.18735	0.557563	0.00016969	PTAR1	FvNonF
-2.27998	0.537681	4.82311345489927e-05	DOCK8	FvNonF
-0.952818	0.299913	0.00321219	SMARCA2	FvNonF
1.10556	0.519964	0.0326539	SLC1A1	FvNonF
-1.94832	0.37304	5.58658306171189e-07	JAK2	FvNonF
-1.38911	0.317949	3.71951650549596e-05	KIAA2026	FvNonF
5.23759	0.694331	9.76266292634872e-14	MPDZ	FvNonF
2.59696	0.548995	6.05090979286509e-06	NFIB	FvNonF
1.76049	1.12275	0.0815514	IFT74	FvNonF
5.19007	1.04343	2.93163166115408e-07	MOB3B	FvNonF
1.61158	0.581303	0.00686014	APTX	FvNonF
-2.15713	0.675801	0.00202186	SMU1	FvNonF
4.03441	1.05483	0.00014608	DCAF12	FvNonF
0.951719	0.611447	0.0925168	MYORG	FvNonF
2.06815	0.694845	0.00375219	FAM219A	FvNonF
-3.85236	0.386935	0	VCP	FvNonF
2.61437	0.560497	8.3852201114165e-06	RUSC2	FvNonF
-4.25422	0.704619	8.50651993289375e-10	TLN1	FvNonF
-2.00152	0.732197	0.00713621	RGP1	FvNonF
3.2499	0.797341	0.00011972	GLIPR2	FvNonF
4.04082	1.13994	0.000403428	ZBTB5	FvNonF
1.69041	0.535495	0.00239715	SLC25A51	FvNonF
-3.13217	0.333359	1.11022302462516e-16	TRIM14	FvNonF
3.06433	0.599285	1.87367873653895e-06	NR4A3	FvNonF
-2.29443	0.375117	3.91867438498394e-09	STX17	FvNonF
2.50952	0.744834	0.00128738	PGAP4	FvNonF
3.84022	0.727546	1.94684422588504e-07	NIPSNAP3B	FvNonF
-4.1359	0.570472	4.69624339416441e-14	ABCA1	FvNonF
6.0031	0.839693	4.860916963372e-14	FKTN	FvNonF
-3.781	0.448575	2.22044604925031e-16	KLF4	FvNonF
5.43265	1.29757	2.98275726751385e-05	TXNDC8	FvNonF
-1.99884	0.333213	7.80855602400266e-09	ECPAS	FvNonF
-2.0806	0.692021	0.0034508	AKNA	FvNonF
0.982832	0.650248	0.0985067	TRIM32	FvNonF
-3.7875	0.704807	1.34124860662332e-07	TLR4	FvNonF
-2.01708	0.659419	0.00298137	MEGF9	FvNonF
-1.18143	0.276509	6.34094029461352e-05	FBXW2	FvNonF
4.39255	0.801622	3.84806046035814e-08	PHF19	FvNonF
-0.680675	0.350304	0.054375	CNTRL	FvNonF
-5.27314	0.610195	1.11022302462516e-16	GSN	FvNonF
3.79604	0.724414	2.69773846884676e-07	DENND1A	FvNonF
-1.83708	0.610525	0.00351073	NEK6	FvNonF
-2.42651	0.291568	7.7715611723761e-16	GAPVD1	FvNonF
-6.3185	0.764528	0	NIBAN2	FvNonF
1.6689	0.547919	0.00329722	STXBP1	FvNonF
-5.8021	0.724588	0	LCN2	FvNonF
3.43355	0.382114	8.98505671765387e-17	DNM1	FvNonF
-5.22656	0.495517	0	SPTAN1	FvNonF
-1.5115	0.678466	0.0239869	LRRC8A	FvNonF
-2.64095	0.617321	4.83161515909547e-05	IER5L	FvNonF
-1.49631	0.41805	0.000689392	USP20	FvNonF
-3.1457	0.588115	6.5467135468289e-07	GPR107	FvNonF
3.94356	0.510716	4.44073676564546e-15	HMCN2	FvNonF
-1.3851	0.300809	1.34781601293099e-05	ABL1	FvNonF
-1.15668	0.521215	0.0267975	LAMC3	FvNonF
-1.48769	0.505398	0.00458699	NUP214	FvNonF
-2.44775	0.422645	2.39790478584467e-08	PRRC2B	FvNonF
-4.1327	0.532455	3.33066907387547e-16	RAPGEF1	FvNonF
4.65738	0.724805	1.70129482944098e-10	BARHL1	FvNonF
-2.62603	0.444754	1.18524885461824e-08	TSC1	FvNonF
-3.83888	0.527781	5.43010081344164e-13	RALGDS	FvNonF
2.74259	0.494931	1.05695247081912e-07	STKLD1	FvNonF
-2.39755	0.553301	3.29234083713548e-05	RXRA	FvNonF
1.05074	0.478936	0.0292384	WDR5	FvNonF
5.19432	0.942424	1.55711544384473e-08	KCNT1	FvNonF
-1.15882	0.337285	0.0013112	CAMSAP1	FvNonF
-2.81555	0.546897	1.01608349378779e-06	GPSM1	FvNonF
-1.7622	0.463041	0.000285371	SNAPC4	FvNonF
3.12063	0.877115	0.000734802	INPP5E	FvNonF
-3.82929	0.401196	0	SEC16A	FvNonF
4.28722	0.973033	1.03685777881632e-05	NOTCH1	FvNonF
-1.89941	0.563887	0.00120578	AGPAT2	FvNonF
4.78082	1.17465	3.03516945104544e-05	TPRN	FvNonF
1.79698	0.665902	0.00792087	FUT7	FvNonF
1.73271	0.470759	0.00044823	AJM1	FvNonF
4.2502	0.972302	1.25215869112834e-05	TMEM141	FvNonF
2.31535	0.901552	0.0110978	PXDN	FvNonF
4.22183	1.06363	7.03309643574586e-05	RNASEH1	FvNonF
-2.73708	0.974188	0.00633811	RPS7	FvNonF
0.860557	0.457292	0.0556267	KIDINS220	FvNonF
3.21813	0.390483	5.9177194605019e-15	GREB1	FvNonF
-1.42199	0.517625	0.00770925	RHOB	FvNonF
1.4198	0.574729	0.0146397	GDF7	FvNonF
4.69831	0.973255	9.89577961884161e-07	TDRD15	FvNonF
3.94029	0.656772	1.77940166375912e-09	KLHL29	FvNonF
1.02907	0.513335	0.0420457	NCOA1	FvNonF
2.16424	0.747149	0.0047029	CENPO	FvNonF
-1.58604	0.245829	5.699003491344e-10	DNMT3A	FvNonF
-2.69568	0.384801	9.7657437692078e-12	ASXL2	FvNonF
1.88346	0.440216	4.43450528661298e-05	EMILIN1	FvNonF
2.35603	0.668939	0.000730679	EIF2B4	FvNonF
-1.62861	0.690584	0.017832	PPM1G	FvNonF
2.83569	0.364664	3.00799853412946e-14	C14H2orf16	FvNonF
-5.16217	0.658114	2.59792187762287e-14	FOSL2	FvNonF
-3.36359	0.33687	2.22044604925031e-16	BIRC6	FvNonF
-3.90781	0.701404	2.97293863971149e-08	CRIM1	FvNonF
-2.76556	0.516242	3.0470365652846e-07	STRN	FvNonF
-0.970667	0.354771	0.00967546	PRKD3	FvNonF
-1.04949	0.519382	0.0405514	CDC42EP3	FvNonF
-2.24984	0.385119	1.9475722257134e-08	SOS1	FvNonF
-2.07328	0.353072	1.63845358391868e-08	EML4	FvNonF
1.51925	0.686558	0.0246962	OXER1	FvNonF
-3.30963	0.327175	0	ZFP36L2	FvNonF
1.10158	0.62938	0.0645348	LRPPRC	FvNonF
4.48333	0.652386	3.16111369755692e-12	NRXN1	FvNonF
-3.09469	0.415535	1.12587716927237e-12	SPTBN1	FvNonF
-1.88953	0.693906	0.00736811	RTN4	FvNonF
1.92781	1.04035	0.0489776	CLHC1	FvNonF
5.11701	0.990934	1.13026763612682e-07	CCDC85A	FvNonF
5.15814	0.954334	2.95124882444271e-08	BCL11A	FvNonF
2.60771	0.81748	0.00229283	PAPOLG	FvNonF
-3.68753	0.398935	0	USP34	FvNonF
2.81426	0.996577	0.00606895	FAM161A	FvNonF
-5.0441	0.701358	2.08166817117217e-12	PELI1	FvNonF
-4.87312	0.953648	2.03718255820107e-07	PLEK	FvNonF
3.95529	0.910892	1.85552212399856e-05	GKN1	FvNonF
-1.87465	0.268239	1.4264145420384e-11	AAK1	FvNonF
-3.44335	0.681768	1.80897447066286e-06	MXD1	FvNonF
1.21718	0.546125	0.0257841	SFXN5	FvNonF
1.71676	0.884226	0.0413729	ALMS1	FvNonF
-2.11607	0.328785	5.46103384735375e-10	TET3	FvNonF
-3.1499	0.533311	3.73999359259969e-08	MOB1A	FvNonF
1.73978	0.595034	0.0045091	INO80B	FvNonF
0.784435	0.449314	0.0721062	WBP1	FvNonF
6.39102	1.05076	1.7792604552644e-07	SEMA4F	FvNonF
-1.27674	0.656534	0.0437644	HK2	FvNonF
4.6721	0.896284	1.54774331996562e-07	DNAH6	FvNonF
-4.97504	0.537264	0	TGOLN2	FvNonF
1.34597	0.76992	0.061494	CAPG	FvNonF
-1.07187	0.584302	0.0562329	MAT2A	FvNonF
3.19545	0.655569	5.58064974201025e-06	POLR1A	FvNonF
-4.93359	0.573759	2.22044604925031e-16	PSD4	FvNonF
-5.45328	1.0459	7.47190092020844e-08	IL1RN	FvNonF
-2.23654	0.689725	0.00175055	IL1B	FvNonF
-1.3507	0.447671	0.00397348	SLC20A1	FvNonF
2.50738	0.454596	1.0772218620841e-07	TTL	FvNonF
1.2489	0.555761	0.02461	ANAPC1	FvNonF
-2.59639	0.360989	2.93809421236801e-12	BCL2L11	FvNonF
-4.26806	0.855851	6.13143010030903e-07	MALL	FvNonF
-4.46668	0.67947	2.91708879274211e-11	SOWAHC	FvNonF
-1.4023	0.411235	0.00124318	LIMS1	FvNonF
-2.44499	0.455649	2.42887735701913e-07	IL1R1	FvNonF
-4.8659	0.713361	2.17522666545733e-11	IL1R2	FvNonF
-5.06239	0.48464	0	MAP4K4	FvNonF
-2.50548	0.647284	0.000223453	RNF149	FvNonF
-2.06809	0.690971	0.00358306	TBC1D8	FvNonF
6.64032	0.772081	7.71453193184685e-15	AFF3	FvNonF
1.27095	0.592228	0.0298911	REV1	FvNonF
-1.47482	0.579172	0.0121658	KIAA1211L	FvNonF
-1.76951	0.392384	1.70514789107346e-05	INPP4A	FvNonF
-2.30406	0.369945	2.00299099528678e-09	TMEM131	FvNonF
2.16611	0.723079	0.00358003	SEMA4C	FvNonF
4.34491	0.976416	8.07964371434678e-06	FER1L5	FvNonF
-2.80156	0.384633	1.28985711000951e-12	KANSL3	FvNonF
2.60737	0.901602	0.00516333	ARID5A	FvNonF
-1.70124	0.389872	3.26455361350231e-05	SNRNP200	FvNonF
-3.8682	0.486978	2.22044604925031e-15	TMEM127	FvNonF
2.44373	0.741616	0.00158237	DUSP2	FvNonF
3.23737	0.654564	3.99142062008147e-06	ZNF514	FvNonF
2.15279	0.738961	0.00448908	EEF1AKMT1	FvNonF
1.78733	0.575076	0.00269055	IFT88	FvNonF
1.69393	0.580512	0.00462843	MPHOSPH8	FvNonF
-2.29526	0.510524	1.63073206416176e-05	SPATA13	FvNonF
3.85026	0.53528	8.53908653238212e-13	ATP8A2	FvNonF
3.30935	0.690704	7.03889517206008e-06	GPR12	FvNonF
1.19774	0.480922	0.0150643	B3GLCT	FvNonF
3.48048	0.596417	3.99436860931472e-08	DCLK1	FvNonF
4.7172	1.01116	2.08581294892413e-06	CCDC169	FvNonF
3.3538	0.667237	2.41751046710062e-06	SPART	FvNonF
-4.33545	0.591566	2.44249065417534e-14	ELF1	FvNonF
2.8547	0.74621	0.000324007	GTF2F2	FvNonF
-5.79318	0.829017	1.5665246877461e-13	TPT1	FvNonF
-4.44029	0.695555	1.07075792676881e-10	LCP1	FvNonF
-3.13423	0.456262	9.57585122307592e-11	FNDC3A	FvNonF
3.00313	0.616357	5.35706152712058e-06	ATP7B	FvNonF
-2.64218	0.981703	0.00846462	OLFM4	FvNonF
-5.95184	0.708752	2.22044604925031e-16	LMO7	FvNonF
-1.93261	0.590249	0.00160175	KCTD12	FvNonF
-1.74138	0.395491	2.72435067197874e-05	MYCBP2	FvNonF
3.28501	0.535573	1.27978432857853e-08	SLITRK5	FvNonF
5.32604	0.769509	2.58221754394776e-12	GPC5	FvNonF
5.63043	1.22007	4.63011584920342e-06	ABCC4	FvNonF
-2.39147	0.297835	7.21644966006352e-15	DNAJC3	FvNonF
-4.2192	0.591478	1.12465592394528e-13	STK24	FvNonF
-3.14571	0.398341	4.88498130835069e-14	DOCK9	FvNonF
1.35954	0.650644	0.0326473	EFNB2	FvNonF
1.73577	0.629057	0.00688979	LIG4	FvNonF
2.37037	0.846234	0.00629936	ABHD13	FvNonF
2.46731	0.717263	0.0010059	IRS2	FvNonF
-2.10602	0.276455	1.50102152929321e-13	ARHGEF7	FvNonF
-1.26999	0.434506	0.00527244	ATP11A	FvNonF
2.98319	0.520459	6.33897489313458e-08	MCF2L	FvNonF
6.69627	0.855659	2.66443785138424e-10	F7	FvNonF
-3.77628	0.492787	7.39408534400354e-14	LAMP1	FvNonF
3.22601	1.00852	0.00202122	GRTP1	FvNonF
5.01653	0.910841	2.18211125901231e-08	ADPRHL1	FvNonF
5.76051	1.10876	1.84026341060326e-07	GRK1	FvNonF
3.79461	0.764879	1.16489087165406e-06	C15H13orf46	FvNonF
4.45485	1.0356	1.40447150782184e-05	RASA3	FvNonF
5.63288	0.946901	6.5214091902195e-10	MAPK8IP2	FvNonF
4.69407	0.906496	1.80119766743427e-07	KLHDC7B	FvNonF
-1.45049	0.362958	0.000159349	NCAPH2	FvNonF
-2.51195	0.376384	1.08443365398614e-10	SBF1	FvNonF
2.59972	0.630095	8.7626116248263e-05	DENND6B	FvNonF
-5.55568	0.572764	0	PLXNB2	FvNonF
-3.8385	0.496496	1.84297022087776e-14	PIM3	FvNonF
1.47778	0.350717	6.70586749963595e-05	TAFA5	FvNonF
1.87561	0.729093	0.0106394	TBC1D22A	FvNonF
2.98322	0.597095	2.94425726321492e-06	CELSR1	FvNonF
5.41387	1.18998	3.67172587449725e-06	PRR5	FvNonF
3.62072	0.678998	2.91028667096282e-07	BIK	FvNonF
-2.73497	0.579064	7.3296510556542e-06	PACSIN2	FvNonF
-3.22492	0.725159	3.07778605165288e-05	NFAM1	FvNonF
-2.55396	0.688221	0.000415281	XRCC6	FvNonF
4.26104	0.73377	4.29949288345571e-09	CSDC2	FvNonF
3.21035	0.856331	0.000379325	POLR3H	FvNonF
-4.04152	0.50387	3.33066907387547e-16	EP300	FvNonF
-2.20358	0.508359	3.29460050975117e-05	SGSM3	FvNonF
2.31387	0.446474	6.48049401210042e-07	CACNA1I	FvNonF
-2.82474	0.525648	3.11618436610317e-07	ATF4	FvNonF
-6.33239	0.798519	6.66133814775094e-16	APOBEC3A	FvNonF
-2.8377	0.509529	1.08041109725399e-07	GTPBP1	FvNonF
-5.48938	0.695353	7.7715611723761e-16	DDX17	FvNonF
-1.81856	0.554185	0.00160484	TMEM184B	FvNonF
-6.12874	0.759753	0	MAFF	FvNonF
6.0204	1.08005	6.52793549629486e-08	SOX10	FvNonF
2.83771	0.879484	0.00210445	NOL12	FvNonF
-1.67827	0.384316	3.24685726561524e-05	GGA1	FvNonF
2.42929	0.315876	9.63424776183867e-14	ELFN2	FvNonF
-3.34782	0.695636	6.0769471083022e-06	CYTH4	FvNonF
-5.18929	0.865673	1.08371689400144e-09	CSF2RB	FvNonF
1.54283	0.560659	0.00734943	MYH9	FvNonF
6.2733	1.08809	2.9393177130887e-07	RASD2	FvNonF
-1.3179	0.540748	0.0162169	HMOX1	FvNonF
-1.7288	0.928087	0.0480733	PRR14L	FvNonF
-3.29617	0.539901	1.48943186673023e-08	PISD	FvNonF
-1.05403	0.499551	0.0342837	EIF4ENIF1	FvNonF
-3.89592	0.77598	7.03362602161306e-07	LIMK2	FvNonF
-1.41398	0.717485	0.0405159	MORC2	FvNonF
3.96924	0.693585	9.76298436648215e-09	SEC14L4	FvNonF
2.62928	0.73137	0.000649488	SEC14L2	FvNonF
-3.49685	0.882529	0.000141469	OSM	FvNonF
-2.86987	0.344024	3.33066907387547e-16	MTMR3	FvNonF
2.56291	0.788807	0.00190261	ZMAT5	FvNonF
6.6099	0.888985	4.02413313091567e-10	NEFH	FvNonF
-2.05201	0.257425	9.54791801177635e-15	AP1B1	FvNonF
-2.68237	0.368972	1.51323398256409e-12	EWSR1	FvNonF
3.37109	0.690583	4.3682546188574e-06	ZNRF3	FvNonF
1.85764	0.382404	3.41523942522672e-06	MN1	FvNonF
2.11953	1.18209	0.0546945	ASPHD2	FvNonF
3.92506	0.860561	6.95435579770077e-06	SEZ6L	FvNonF
3.55849	0.628335	7.03100919837255e-08	SGSM1	FvNonF
-1.6119	0.506167	0.00226208	MIF	FvNonF
6.38299	1.19123	2.41846859138959e-05	RSPH14	FvNonF
0.8613	0.407758	0.0368904	BCR	FvNonF
1.51199	0.671127	0.0227764	SDF2L1	FvNonF
-3.34098	0.38829	1.11022302462516e-15	PI4KA	FvNonF
-1.85904	0.816937	0.0208336	SNAP29	FvNonF
1.78917	0.435699	9.08303917351808e-05	COMT	FvNonF
3.3744	0.913454	0.000403869	GNB1L	FvNonF
3.91479	0.991148	0.000100075	ESS2	FvNonF
-3.25019	0.375915	2.22044604925031e-16	DGCR2	FvNonF
1.22032	0.530582	0.0223114	MICAL3	FvNonF
3.06471	0.357281	6.4461590621781e-17	TMEM121B	FvNonF
5.7738	1.05644	2.93346826179634e-08	VSX1	FvNonF
-2.84615	0.615228	1.3425852401272e-05	ABHD12	FvNonF
-1.95705	0.397937	2.52320690385943e-06	NINL	FvNonF
-3.95135	0.50209	1.22124532708767e-15	THBD	FvNonF
4.49424	0.587081	4.16269573762726e-15	CFAP61	FvNonF
-1.38429	0.522567	0.00986432	SLC24A3	FvNonF
1.03553	0.670474	0.0922568	SEC23B	FvNonF
-2.90293	0.644343	2.43154620223063e-05	RRBP1	FvNonF
6.70817	0.82064	1.5372065444583e-11	PCSK2	FvNonF
-1.08053	0.301427	0.00085835	BTBD3	FvNonF
6.26628	1.10097	4.63278619405875e-07	SNAP25	FvNonF
-1.12869	0.45993	0.0167398	TMX4	FvNonF
-2.73839	0.349528	2.02060590481778e-14	HELZ2	FvNonF
3.38299	0.738799	1.50172651831908e-05	CRLS1	FvNonF
-3.87642	0.694611	3.09739704995593e-08	RASSF2	FvNonF
6.28074	1.12757	1.38256079254563e-06	ADRA1D	FvNonF
1.17655	0.480144	0.0165554	RNF24	FvNonF
7.44214	0.334705	1.5633859419758e-21	SPEF1	FvNonF
-1.67002	0.489569	0.00111697	VPS16	FvNonF
3.79242	0.940983	8.13225676897812e-05	CPXM1	FvNonF
-2.06694	0.42661	3.52014070026385e-06	STK35	FvNonF
7.08938	0.651623	6.68341634969422e-11	PDYN	FvNonF
-3.9792	0.636095	2.62776578274782e-10	SIRPA	FvNonF
3.44143	0.868191	0.000148686	SIRPB2	FvNonF
-3.15147	0.386608	6.32827124036339e-15	FAM110A	FvNonF
2.99091	0.790799	0.000376391	SLC52A3	FvNonF
-2.94725	0.375648	2.07611705604904e-14	RBCK1	FvNonF
7.22334	0.521124	1.78495009040005e-14	DEFB125	FvNonF
1.89067	1.02651	0.0499925	HM13	FvNonF
-2.01772	0.754722	0.00829954	BCL2L1	FvNonF
-3.02924	0.704868	5.95871948568805e-05	HCK	FvNonF
-1.53176	0.420596	0.000549728	PLAGL2	FvNonF
-2.76663	0.334357	5.55111512312578e-16	ASXL1	FvNonF
4.32534	1.22398	0.000344912	BPIFB3	FvNonF
5.66166	1.37614	0.000100168	SNTA1	FvNonF
-5.44843	0.744474	7.73825448163734e-14	TP53INP2	FvNonF
3.60415	0.690605	5.35679933397051e-07	MMP24	FvNonF
1.69626	0.542383	0.00260333	RBL1	FvNonF
-4.00117	0.526242	6.10622663543836e-15	SRC	FvNonF
-2.69523	0.317372	0	BLCAP	FvNonF
2.28057	0.758214	0.00353183	NNAT	FvNonF
-2.0934	0.432364	3.56122518363478e-06	TTI1	FvNonF
-3.6986	0.623724	8.95909224585267e-09	TGM2	FvNonF
-3.04735	0.329851	2.22044604925031e-16	RALGAPB	FvNonF
4.09752	0.904729	6.89811906483295e-06	FAM83D	FvNonF
5.14537	0.913325	8.75474337293751e-09	EMILIN3	FvNonF
-1.10774	0.561238	0.0433782	CHD6	FvNonF
3.61389	0.628643	3.59800535654302e-08	TOX2	FvNonF
2.44647	0.562876	3.15240918971142e-05	TTPAL	FvNonF
-2.36359	0.580192	9.52492944369387e-05	SERINC3	FvNonF
1.10864	0.694744	0.0834684	ADA	FvNonF
-3.93021	0.546032	3.46722650590436e-13	STK4	FvNonF
-2.67895	0.723579	0.00046134	PI3	FvNonF
4.65926	0.578072	1.03985393040954e-15	MATN4	FvNonF
6.18368	0.933772	5.05025820431228e-11	WFDC10A	FvNonF
5.09266	0.761376	3.09540697160445e-11	ZSWIM3	FvNonF
-4.61876	0.589993	3.99680288865056e-15	CTSA	FvNonF
-1.13703	0.439062	0.0124159	ZNF335	FvNonF
-1.68376	0.588334	0.00537108	MMP9	FvNonF
-1.1518	0.29198	0.000232168	NCOA5	FvNonF
6.75005	0.894162	2.55657558941081e-08	OCSTAMP	FvNonF
-2.33848	0.444737	4.38694910398496e-07	ZMYND8	FvNonF
-4.38271	0.586847	8.77076189453874e-15	NCOA3	FvNonF
-3.33624	0.616079	4.35381410812674e-07	PREX1	FvNonF
-4.5053	0.576527	1.11022302462516e-15	ZNFX1	FvNonF
5.50892	1.01959	2.38866672795649e-08	KCNB1	FvNonF
-2.84204	0.324641	0	ADNP	FvNonF
-3.55105	0.505427	4.34305924557066e-11	ZNF217	FvNonF
5.25866	0.934646	7.34659615469332e-09	MC3R	FvNonF
-2.48728	0.632375	0.000173999	CASS4	FvNonF
6.95049	0.688005	2.23651362825222e-13	SPO11	FvNonF
3.92876	0.786783	7.71934584305846e-07	ZNF831	FvNonF
-2.51287	0.456288	1.12643000704793e-07	ADRM1	FvNonF
-1.51817	0.432309	0.00085311	LAMA5	FvNonF
5.73151	0.838824	6.64044415174715e-13	GATA5	FvNonF
-1.73083	0.262004	1.9614820878644e-10	DIDO1	FvNonF
6.27474	0.96102	4.86833165825566e-10	SLC17A9	FvNonF
1.41477	0.867298	0.0745992	YTHDF1	FvNonF
3.60681	0.409134	1.78217289741319e-16	KCNQ2	FvNonF
3.31124	1.03643	0.00196358	EEF1A2	FvNonF
2.50914	0.924112	0.00796874	OPRL1	FvNonF
-1.78004	0.386649	1.12121006383692e-05	UCKL1	FvNonF
-4.46559	0.551832	0	DNAJC5	FvNonF
3.72431	0.542753	2.90621024565328e-11	ABHD16B	FvNonF
4.31601	1.13322	0.00012229	RPH3AL	FvNonF
3.71767	0.639836	1.58605334509497e-08	ABR	FvNonF
-1.6008	0.613033	0.0101506	MYO1C	FvNonF
-4.24124	0.711404	1.44491552056536e-09	PITPNA	FvNonF
-4.85331	0.639785	1.89182003396127e-13	SLC43A2	FvNonF
-1.88731	0.424218	2.1582789430874e-05	PRPF8	FvNonF
-0.94985	0.479848	0.0452718	HIC1	FvNonF
-3.5346	0.326259	0	SMG6	FvNonF
-4.85264	0.607507	1.28785870856518e-14	SGSM2	FvNonF
-0.780755	0.328111	0.023117	RAP1GAP2	FvNonF
4.28784	1.04903	4.09114712475132e-05	SPATA22	FvNonF
[truncated: 7,198 more rows]

## Sheet: C- GSEA phase
Table C. Gene set enrichment analysis- between phases
GO pathways that are overrepresented among genes that are differentially expressed between the fertile and non-fertile phase
ID	Description	setSize	enrichmentScore	NES	pvalue	p.adjust	qvalue	rank	leading_edge	core_enrichment
GO:0006954	inflammatory response	73	-0.54318	-2.57316	1.17323e-09	1.02071e-06	8.05205e-07	570	tags=53%, list=18%, signal=45%	NAMPT/AIM2/THBS1/TRIM14/HCK/ADAM8/EPG5/KDM6B/PIK3CD/ASH1L/MEFV/ADGRE2/TLR2/CCRL2/TOLLIP/TNFRSF1B/CHI3L1/TLR4/STAT3/BCL6/MAPKAPK2/NCF1/TCIRG1/TNFAIP3/NFKBIZ/TNIP1/TNFRSF1A/LYN/MYD88/CD44/FOSL2/EPHA2/NFKBIA/CXCL8/IL1RN/ECM1/ANXA1/S100A8/S100A9
GO:0004930	G protein-coupled receptor activity	48	0.602122	2.24725	3.82621e-07	0.00016644	0.000131299	715	tags=60%, list=23%, signal=47%	GLP2R/OPRM1/QRFPR/ADRA1D/CNR1/GPR25/EDNRA/GPR26/FFAR4/HTR7/HTR6/CCKBR/TSHR/DRD5/MC3R/ADGRB1/F2RL2/GPRC5D/GRM4/GRM8/ADGRL3/PTGER3/HTR1B/CXCR2/GPR12/PTGER2/LPAR2/ADGRA2/CELSR1
GO:0045087	innate immune response	77	-0.451597	-2.15902	6.60599e-07	0.000191574	0.000151127	760	tags=53%, list=24%, signal=41%	SEC14L1/TRIM28/CD14/XRCC6/RB1CC1/PI3/ANKRD17/TRAF4/TRIM29/AIM2/TRIM14/HCK/TRIM56/EPG5/PML/PIK3CD/MEFV/TRIM25/RIOK3/TLR2/TOLLIP/NOD2/TLR4/MX2/TRIM8/ALPK1/STING1/IRF7/ZNFX1/PARP14/OAS3/LYN/MYD88/ADAR/TREM1/FOSL2/DDX3X/LCN2/CD55/S100A8/S100A9
GO:0002376	immune system process	89	-0.415743	-2.05963	9.48826e-07	0.00020637	0.000162799	715	tags=44%, list=23%, signal=35%	CD14/XRCC6/MCM3AP/ANKRD17/TRAF4/TRIM29/AIM2/ERAP1/HCK/TRIM56/PML/PIK3CD/MEFV/TRIM25/RIOK3/TLR2/TOLLIP/NOD2/TLR4/BCL6/MX2/TRIM8/PTPRJ/INPPL1/TNFAIP3/IRF7/ZNFX1/PARP14/OAS3/SEMA4A/LYN/MYD88/ADAR/TREM1/NFKBIA/CD55/S100A8/S100A9/B2M
GO:0032496	response to lipopolysaccharide	27	-0.651437	-2.44524	1.29265e-06	0.000224922	0.000177434	273	tags=41%, list=9%, signal=38%	TLR4/TRIB1/MAPKAPK2/IRAK3/NFKBIZ/MYD88/PELI1/FOSL2/NFKBIA/S100A8/S100A9
GO:0034220	monoatomic ion transmembrane transport	59	0.543009	2.10143	4.50151e-06	0.00065272	0.00051491	922	tags=64%, list=29%, signal=46%	KCNN1/GABRG1/ASIC4/KCNJ1/KCNS2/KCNA6/KCNB1/GLRA1/CHRNA5/KCNT1/KCNC1/CALHM3/KCNJ9/ASIC1/SCN9A/KCNQ5/RYR3/TMEM63B/TRPM3/SCN8A/KCNQ2/KCNG2/LRRC38/KCNB2/CACNA1G/KCNQ1/CACNA1D/TRPV1/GRIK4/PKD2/GRIN2D/KCNMA1/CACNB1/CACNA1I/RYR2/TRPV3/KCNA2/CACNB3
GO:0006915	apoptotic process	107	-0.372167	-1.92167	8.19018e-06	0.00101792	0.000803007	764	tags=44%, list=24%, signal=34%	NF1/PRKCA/CHST11/AHCYL1/FKBP8/BMF/RB1CC1/TGFBR2/ERN1/TRAF4/PFKFB3/PLK3/GALNT3/DAPK1/TP53BP2/SH3KBP1/EPG5/PML/BIRC6/RASSF5/PHLPP1/RNF130/PRKCD/STK17B/CHI3L1/STK4/EP300/MCL1/CFLAR/TCIRG1/STK24/INPPL1/DEDD2/TNFAIP3/MARCKS/ZFP36L1/BCL3/NOTCH2/TNFRSF1A/CSRNP1/MYD88/ADAR/CTNNA1/BCL2A1/S100A8/S100A9/EMP1
GO:0002102	podosome	13	-0.780901	-2.34363	9.61085e-06	0.00104518	0.00082451	494	tags=85%, list=16%, signal=72%	ADAM8/FLII/SH3GL1/DOCK5/SH3PXD2A/SRC/DNM2/VCL/SH3PXD2B/LCP1/GSN
GO:0071222	cellular response to lipopolysaccharide	27	-0.615651	-2.31091	1.30583e-05	0.0012623	0.000995792	288	tags=37%, list=9%, signal=34%	TNFRSF1B/NOD2/TLR4/IRAK3/ABCA1/TNFAIP3/ZFP36/NFKBIZ/TNIP1/CXCL8
GO:0034702	monoatomic ion channel complex	28	0.637646	2.12442	1.49013e-05	0.00129641	0.0010227	922	tags=75%, list=29%, signal=54%	KCNJ1/KCNS2/KCNA6/KCNB1/KCNC1/KCNJ9/SCN9A/KCNQ5/SCN8A/KCNQ2/KCNG2/KCNB2/CACNA1G/KCNQ1/CACNA1D/PKD2/KCNMA1/CACNB1/CACNA1I/KCNA2/CACNB3
GO:0042734	presynaptic membrane	25	0.661222	2.14196	2.49872e-05	0.00197626	0.00155901	438	tags=52%, list=14%, signal=45%	CNTN6/CNR1/SNAP25/RGS7BP/SLC6A2/SLC4A8/KCNC1/KCNJ9/IL31RA/SYT7/NRXN2/NRXN1/NRXN3
GO:0070373		16	-0.717447	-2.30268	2.92694e-05	0.00212203	0.001674	273	tags=50%, list=9%, signal=46%	TLR4/RAPGEF1/PTPRC/TNIP1/DUSP4/LYN/EZR/NDRG2
GO:0045335	phagocytic vesicle	23	-0.631404	-2.23166	3.81825e-05	0.00255529	0.00201579	299	tags=43%, list=9%, signal=40%	ZYX/LAMP1/NOD2/RAB7A/TCIRG1/ABCA1/ANXA11/CORO1A/GSN/ACTG1
GO:0050729	positive regulation of inflammatory response	20	-0.658046	-2.27775	4.20501e-05	0.00261311	0.0020614	564	tags=60%, list=18%, signal=50%	AIM2/ADAM8/TLR2/OSM/TLR4/STAT3/STAT5B/NFKBIZ/TNFRSF1A/NFKBIA/S100A8/S100A9
GO:0030155	regulation of cell adhesion	12	-0.759082	-2.23336	5.25026e-05	0.00304515	0.00240222	215	tags=58%, list=7%, signal=55%	PTPRJ/STAT5B/EPHA2/CXCL8/SPINK5/LMO7/PLAU
GO:0051015	actin filament binding	58	-0.43693	-1.97022	5.73544e-05	0.00311865	0.0024602	340	tags=33%, list=11%, signal=30%	MYO9B/ABLIM1/HCLS1/ITPRID2/MPRIP/TAGLN2/FLNA/MYO5B/VCL/NEBL/TLN1/LCP1/MARCKS/ACTN4/CORO1A/EZR/CTNNA1/GSN/LASP1
GO:0000981	DNA-binding transcription factor activity, RNA polymerase II-specific	170	0.387232	1.73521	6.38575e-05	0.003268	0.00257803	594	tags=31%, list=19%, signal=26%	ESX1/ZIC1/TBX22/TBXT/NOBOX/NEUROD1/GLIS1/GSX2/IRX2/DLX5/TFAP2B/SP5/SOX10/TAL1/HOXC5/VSX1/ZNF658/TBX21/ZSCAN12/KLF15/GATA5/ZFHX4/HOXC6/ZNF540/HOXC4/MKX/NPAS3/SP6/GATA6/BARHL1/NKX1-1/HLF/NPAS1/ZBTB5/ZNF132/ZBTB21/ZNF628/ZEB1/TBX2/SKOR1/E2F8/ARNT/ZNF692/ATMIN/SOX5/ZNF45/IKZF3/ZFP92/IRF5/AIRE/PHOX2B/POU6F1
GO:0005216	monoatomic ion channel activity	37	0.570439	2.02045	0.000119907	0.00521597	0.00411471	921	tags=73%, list=29%, signal=52%	GABRG1/KCNS2/KCNA6/KCNB1/GLRA1/CHRNA5/KCNC1/ASIC1/SCN9A/KCNQ5/RYR3/TRPM3/SCN8A/KCNQ2/KCNG2/KCNB2/CACNA1G/KCNQ1/CACNA1D/TRPV1/GRIK4/GRIN2D/KCNMA1/CACNA1I/RYR2/TRPV3/KCNA2
GO:0007186	G protein-coupled receptor signaling pathway	73	0.472622	1.89862	0.00011905	0.00521597	0.00411471	748	tags=47%, list=24%, signal=36%	GLP2R/OPRM1/QRFPR/ADRA1D/CNR1/GPR25/EDNRA/RGS7BP/GPR26/FFAR4/HTR7/HTR6/CCKBR/TSHR/DRD5/MC3R/ADGRB1/F2RL2/GPRC5D/GRM4/FSHB/GRM8/ADGRL3/PTGER3/HTR1B/PREX2/CXCR2/GPR12/PTGER2/LPAR2/ADGRA2/ATRNL1/CELSR1/RGS9
GO:0019899	enzyme binding	78	-0.37726	-1.80779	0.000108935	0.00521597	0.00411471	453	tags=32%, list=14%, signal=28%	TNKS2/PTGS2/SORT1/PRKCD/JUN/TSPAN14/TBC1D14/LAMP1/NOD2/HNRNPUL1/RBM47/TRIB1/SRC/TNKS1BP1/TNFAIP3/RAF1/BTG1/ZFP36/NOTCH2/VSIR/PARP14/HSPA6/NFKBIA/LAPTM5/SQSTM1
GO:0098839		20	0.670407	2.04121	0.000165142	0.00574694	0.00453358	946	tags=85%, list=30%, signal=60%	MPP2/LRRTM3/RGS7BP/DAGLA/LRFN5/ASIC1/DLG2/ATP2B2/NOTCH1/ELFN1/ABHD17A/SLITRK5/CACNA1D/RGS9/ELFN2/SEMA4C/NEO1
GO:0071805	potassium ion transmembrane transport	26	0.607388	1.99498	0.000164673	0.00574694	0.00453358	793	tags=69%, list=25%, signal=52%	KCNN1/SNAP25/KCNS2/KCNA6/SLC9A5/ATP1A2/KCNB1/KCNT1/KCNC1/KCNQ5/SLC9A6/KCNQ2/KCNG2/LRRC38/KCNB2/KCNQ1/PKD2/KCNMA1
GO:0005911	cell-cell junction	48	-0.451633	-1.97979	0.000151586	0.00574694	0.00453358	838	tags=56%, list=27%, signal=42%	PARD3/ITGA5/GAB1/MYADM/SCRIB/PACSIN2/TIAM1/STX3/HEG1/SH3KBP1/PTPN6/VAV1/PRKCD/JUP/DSP/PTPRK/FLNA/SRC/VCL/PTPRJ/WASF2/CTNND1/CORO1A/CTNNA1/AFDN/ACTB/ACTG1
GO:1990904	ribonucleoprotein complex	48	-0.450771	-1.97601	0.000162186	0.00574694	0.00453358	706	tags=46%, list=22%, signal=36%	TEP1/MVP/PCBP2/RPS7/HNRNPH2/DHX8/MEPCE/NUP98/ZFP36L2/RPL8/HNRNPU/DYRK1A/ZFP36L1/ZFP36/HNRNPA2B1/EEF2/DDX5/PABPC1/HNRNPC/ACTN4/RPS9/ACTB
GO:0006338	chromatin remodeling	86	-0.362034	-1.78329	0.000147239	0.00574694	0.00453358	1011	tags=52%, list=32%, signal=37%	KMT5A/MINDY1/CHD1/BPTF/HCFC1/YY1/NSD3/BRD4/BAP1/SATB1/CHD2/SRCAP/ARID1B/PHF8/KDM4B/ARID1A/PRKCA/INO80D/JARID2/KMT2B/RERE/GATAD2A/KMT2C/CREBBP/PRDM2/SETD1B/USP36/CHD3/NIPBL/KDM6B/ASH1L/KDM5C/JMJD1C/SMARCA4/NSD1/TGM2/HUWE1/BRD2/EP300/KDM2A/DYRK1A/NCOA3/NFKBIZ/BAZ1A/MYD88
GO:0008360	regulation of cell shape	40	-0.471419	-1.96144	0.000187598	0.0062773	0.00495197	580	tags=50%, list=18%, signal=41%	MKLN1/BRWD3/CDC42SE2/PLXNC1/HCK/BAIAP2/SH3KBP1/BRWD1/SEMA4D/PLXNB1/FGR/PHIP/DIAPH1/GNA13/SEMA4A/CORO1A/EZR/PLXNB2/CDC42SE1/ANXA1
GO:0048471	perinuclear region of cytoplasm	130	-0.318596	-1.69567	0.000202817	0.00653521	0.00515542	560	tags=34%, list=18%, signal=29%	SPAG9/NPC1/TRAF4/OLFM4/LMTK2/UBQLN1/GALNT3/TP53BP2/EPG5/HSP90AB1/TNKS2/CSNK1D/SORT1/PRKCD/AP1G1/ACSL3/ATP6V0A1/MYO9B/MX1/LAMP1/SEC16A/VCP/TLR4/SRC/ABCA1/VCL/SEPTIN9/STING1/LCP1/BCL3/EHD1/PKP1/SLK/SPRR3/LYN/NDRG1/ACTN4/EZR/PICALM/HSPA8/CALR/SPINK5/LAPTM5/NDRG2
GO:0050821	protein stabilization	40	-0.469338	-1.95278	0.000224668	0.00685555	0.00540813	686	tags=48%, list=22%, signal=38%	TSC1/AKT2/CREBBP/USP36/UBR4/PPP1CA/PPP1R10/TMC6/USP9X/LAMP1/SEC16A/STK4/RASSF2/FLNA/EP300/CTNND1/HSPA8/CALR/GRN
GO:0006511	ubiquitin-dependent protein catabolic process	54	-0.418459	-1.8583	0.000236398	0.00685555	0.00540813	839	tags=44%, list=27%, signal=33%	TTC3/PSMA2/HECW2/HECTD1/ULK1/CACUL1/GCN1/UBR2/UBQLN1/HERC3/UBR4/EPG5/RC3H1/RNF130/TRIM25/SMURF1/CBL/TOLLIP/HUWE1/VCP/TRIP12/TP53INP2/LMO7/SQSTM1
GO:0006811	monoatomic ion transport	96	0.419238	1.75487	0.000234638	0.00685555	0.00540813	724	tags=44%, list=23%, signal=35%	KCNN1/GABRG1/ASIC4/KCNJ1/KCNS2/SLC22A2/KCNA6/KCNE5/SLC9A5/ATP1A2/KCNB1/GLRA1/SLC4A8/CHRNA5/SLC17A2/KCNT1/KCNC1/CALHM3/KCNJ9/ASIC1/SCN9A/ATP2B2/KCNQ5/RYR3/TRPM3/SLC9A6/SLC5A2/STEAP3/SCN8A/KCNQ2/KCNG2/LRRC38/KCNB2/CACNA1G/KCNQ1/CACNA1D/TRPV1/GRIK4/SLC8A2/ATP7B/PKD2/GRIN2D
GO:0017124		25	-0.584099	-2.12167	0.000249933	0.00701425	0.00553333	563	tags=52%, list=18%, signal=43%	RAD9A/SH3KBP1/PTPN6/WIPF1/CBL/HCLS1/EPS15/DNM2/NCF1/INPPL1/VASP/WASF2/LYN
GO:0001533	cornified envelope	12	-0.723939	-2.12997	0.000264745	0.00719777	0.00567809	384	tags=67%, list=12%, signal=59%	PI3/JUP/EVPL/DSP/PKP1/SPRR1B/PPL/ANXA1
GO:0005249	voltage-gated potassium channel activity	17	0.687056	2.01522	0.000275147	0.00725388	0.00572236	793	tags=76%, list=25%, signal=58%	SNAP25/KCNS2/KCNA6/KCNE5/KCNB1/KCNC1/KCNQ5/KCNQ2/KCNG2/KCNB2/KCNQ1/PKD2/KCNMA1
GO:0019221	cytokine-mediated signaling pathway	28	-0.539881	-2.04802	0.000287658	0.00736066	0.0058066	836	tags=64%, list=27%, signal=48%	IL6R/IL1RAP/IL1B/IL1R1/IFNAR1/JAK1/IFNAR2/STAT3/IRAK3/DUOX1/STAT5B/NFKBIZ/TNFRSF1A/IL1R2/CSF3R/CD44/CSF2RB/IL4R
GO:0007249	canonical NF-kappaB signal transduction	23	-0.592418	-2.09386	0.000296153	0.00736152	0.00580727	618	tags=61%, list=20%, signal=49%	CREBBP/RBCK1/ADAM8/HUWE1/VCP/NOD2/TLR4/STAT3/RASSF2/EP300/TRIM8/BCL3/TNFRSF1A/NFKBIA
GO:0008076	voltage-gated potassium channel complex	18	0.669814	1.98639	0.000307763	0.00743759	0.00586729	671	tags=72%, list=21%, signal=57%	KCNS2/KCNA6/KCNE5/KCNB1/KCNC1/KCNJ9/KCNQ5/KCNQ2/DPP6/KCNG2/LRRC38/KCNB2/KCNQ1
GO:0042981	regulation of apoptotic process	43	-0.448532	-1.90979	0.000399838	0.00940159	0.00741662	625	tags=44%, list=20%, signal=36%	BCL2L11/TRAF4/ATF4/USP36/DLG5/DAPK1/TP53BP2/PHLPP1/TGM2/NOD2/BCL6/MCL1/CFLAR/DEDD2/BCL3/NOTCH2/SLK/CD44/BCL2A1
GO:0006813	potassium ion transport	26	0.587771	1.93055	0.000462048	0.0105785	0.00834502	793	tags=65%, list=25%, signal=49%	KCNN1/KCNJ1/KCNS2/KCNA6/ATP1A2/KCNB1/KCNT1/KCNC1/KCNJ9/KCNQ5/KCNQ2/KCNG2/KCNB2/KCNQ1/NOS1/PKD2/KCNMA1
GO:0031267	small GTPase binding	91	-0.344127	-1.70883	0.000532333	0.0110269	0.00869878	1122	tags=52%, list=36%, signal=34%	ALS2CL/MYO1C/GOLGA4/GGA1/MYCBP2/DENND1B/CYFIP2/DOCK10/RAPGEF6/RGP1/LRRK2/UNC13D/SGSM3/DOCK2/IPO8/PLEKHG1/ROCK1/MTSS2/GAPVD1/ULK1/CDC42SE2/RCC2/DENND5A/GGA3/RIN3/RABGAP1L/AP1G1/DOCK5/XPO6/TBC1D14/MYO9B/TMEM127/EXPH5/FLNA/MYO5B/ABCA1/SORL1/SH3BP4/RAF1/DIAPH1/EHD1/RAB11FIP1/NCF2/SGSM2/NDRG1/PICALM/CDC42SE1
GO:1990837	sequence-specific double-stranded DNA binding	100	0.404294	1.70676	0.000516139	0.0110269	0.00869878	635	tags=33%, list=20%, signal=27%	ESX1/ZIC1/TBX22/TBXT/NEUROD1/GLIS1/GSX2/DLX5/TFAP2B/SOX10/ZNF287/VSX1/ZNF658/FOXG1/TBX21/ZSCAN12/KLF15/GATA5/BCL11A/HOXC4/NR3C2/GATA6/BARHL1/HLF/TBX2/SKOR1/E2F8/ARNT/IRF5/PHOX2B/BCL11B/SPART/ESRRG
GO:0009986		94	-0.321539	-1.59889	0.000528903	0.0110269	0.00869878	433	tags=32%, list=14%, signal=28%	IGF2R/SORT1/ITGAM/TSPAN14/HNRNPU/TLR2/ITGAX/PTPRK/LAMP1/NOD2/TLR4/THBD/PTPRJ/SORL1/PTPRC/DUOX1/NOTCH2/TNFRSF1A/FURIN/MYD88/CD44/TREM1/PICALM/EPHA2/SLC26A9/CALR/KRT4/PLAU/CD55/ANXA1
GO:0042802	identical protein binding	275	-0.246212	-1.49472	0.000502925	0.0110269	0.00869878	644	tags=28%, list=20%, signal=24%	ERN1/CEBPD/PACSIN2/SNX9/TRAF4/ATF4/SNX33/MAP3K11/FOS/RBCK1/NAMPT/TRIM29/AIM2/DDI2/UBQLN1/DAPK1/DHX8/TP53BP2/BAIAP2/PPM1H/SH3GL1/HSP90AB1/NPL/IGF2R/DYNC1H1/RNF4/MEFV/MID1IP1/NFE2L1/SMARCA4/JUN/HNRNPU/HEXIM1/SNX2/TLR2/MX1/VCP/USP15/EPS15/TLR4/STAT3/IER5/STK4/BCL6/ADIPOR1/TRIM8/DYRK1A/SH3BP4/STING1/TNFAIP3/STAT5B/MARCKS/RAF1/EHD1/SDCBP/VSIR/DAZAP2/TNIP1/SLK/PNP/CORO1A/MYD88/EZR/CTNNA1/TXNRD1/ACTB/NF…
GO:0005267	potassium channel activity	16	0.692799	1.98603	0.000559627	0.0113227	0.00893211	793	tags=81%, list=25%, signal=61%	KCNJ1/KCNS2/KCNA6/KCNB1/KCNT1/KCNC1/KCNQ5/KCNQ2/KCNG2/KCNB2/KCNQ1/PKD2/KCNMA1
GO:0005764	lysosome	78	-0.347134	-1.66343	0.000606327	0.0119887	0.00945754	659	tags=38%, list=21%, signal=31%	SPAG9/RB1CC1/NPC1/TRIM29/GGA3/INSR/IFNAR1/HCK/RICTOR/MAN2B1/EPG5/WDR45B/RRAGC/SORT1/CAPN2/GABARAP/SNX2/PLEKHM2/NBR1/PLBD1/LAMP1/RAB7A/PLEKHM1/SRC/TCIRG1/TNFAIP3/LAPTM5/CTSD/GRN/PSAP
GO:0005884	actin filament	24	-0.581283	-2.09756	0.000681573	0.0131771	0.010395	504	tags=46%, list=16%, signal=39%	HCK/WIPF1/MYO9B/HCLS1/SRC/LCP1/DIAPH1/CORO1A/EZR/ANXA1/ACTG1
GO:0098742	cell-cell adhesion via plasma-membrane adhesion molecules	11	0.750182	1.95114	0.000723519	0.013684	0.0107948	571	tags=91%, list=18%, signal=75%	CDH18/SELE/FAT3/CDH23/CDH11/CDHR1/CDH6/CDH20/MMP24/ADGRL3
GO:0019901	protein kinase binding	111	-0.310602	-1.6082	0.000739437	0.0136874	0.0107976	938	tags=48%, list=30%, signal=35%	SREBF1/BCL2L1/FAM83H/AP1B1/UTRN/ARHGEF7/RPS6KA3/SASH1/SLC12A4/SOS1/MAP2K3/AP2A1/DNAJC3/CDK12/SCRIB/BCL2L11/MVP/CACUL1/RB1CC1/RCC2/TRAF4/ATF4/RAD9A/PFKFB2/RICTOR/PTPN6/MAP3K2/HSP90AB1/QARS1/PRKCD/ACSL3/SPG11/TBC1D14/IFNAR2/WNK1/FOXO3/PTPRK/HCLS1/NOD2/STAT3/FGR/NBEAL2/ADIPOR1/TRIB1/SLC12A6/IRAK3/PTPRJ/PTPRC/STING1/ZFP36/EEF2/ACTB/SQSTM1
GO:0008625		10	-0.722219	-1.98838	0.000814972	0.0145577	0.0114841	421	tags=70%, list=13%, signal=61%	NF1/SORT1/GABARAP/STK4/DEDD2/RAF1/DDX3X
GO:0007601	visual perception	16	0.677822	1.9431	0.000870118	0.0145577	0.0114841	441	tags=56%, list=14%, signal=49%	CLRN1/PDE6H/GRK1/VSX1/GLRA1/PDE6A/GPRC5D/CABP4/ELFN1
GO:0005925	focal adhesion	56	-0.38975	-1.74422	0.000864802	0.0145577	0.0114841	504	tags=34%, list=16%, signal=29%	HCK/SORBS2/SH3KBP1/FLII/ARPC2/PXN/ZYX/SRC/VCL/NEBL/PTPRC/TLN1/LCP1/VASP/EZR/ACTB/GSN/EPHA2/LASP1
GO:0070161	anchoring junction	82	-0.346924	-1.67514	0.000861056	0.0145577	0.0114841	838	tags=48%, list=27%, signal=36%	PARD3/ITGA5/DST/ARHGAP17/ITGAV/NECTIN1/CASS4/SCRIB/TJP1/ARHGAP26/PACSIN2/TRAF4/TJP3/KIFC3/DLG5/HEG1/SORBS2/SH3KBP1/FLII/SH3GL1/ASH1L/PXN/DSP/ZYX/FYB1/CLDN7/SH3PXD2A/DNM2/VCL/PTPRJ/SH3PXD2B/TLN1/VASP/PKP1/CTNND1/PPL/CTNNA1/AFDN/NIBAN2
GO:0015629	actin cytoskeleton	74	-0.347764	-1.64768	0.000823799	0.0145577	0.0114841	779	tags=45%, list=25%, signal=34%	MTSS2/TOPBP1/MYO18A/MYO1D/MYO1F/MACF1/ARHGAP32/BARX2/DAPK1/BAIAP2/FLII/CSNK1D/ARPC2/WIPF1/GABARAP/ABLIM1/ZYX/MPRIP/FGR/TAGLN2/FLNA/MYO5B/VCL/SEPTIN9/LCP1/CFL1/ACTN4/CORO1A/EZR/CTNNA1/ACTB/GSN/ACTG1
GO:0030593	neutrophil chemotaxis	16	-0.631977	-2.02836	0.000908434	0.014912	0.0117636	449	tags=56%, list=14%, signal=48%	VAV1/CXCR1/PREX1/GBF1/CSF3R/TREM1/CXCL8/S100A8/S100A9
GO:0007156	homophilic cell adhesion via plasma membrane adhesion molecules	27	0.570575	1.89095	0.00101352	0.016242	0.0128128	550	tags=56%, list=17%, signal=46%	CDH18/PCDH18/FAT4/PCDH15/PCDH10/HMCN1/FAT3/DCHS2/ROBO1/CDH23/CDH11/CDHR1/CDH6/HMCN2/CDH20
GO:0006914	autophagy	58	-0.382845	-1.72633	0.0010268	0.016242	0.0128128	654	tags=40%, list=21%, signal=32%	RB1CC1/NPC1/VMP1/UBQLN1/WDFY3/HERC1/TRIM56/EPG5/WDR45B/GABARAP/ATG2A/TOLLIP/VCP/NOD2/RAB7A/PLEKHM1/DNM2/TCIRG1/LYN/TP53INP2/SQSTM1/S100A8/S100A9
GO:0050727	regulation of inflammatory response	26	-0.518158	-1.911	0.00105093	0.016327	0.0128799	968	tags=73%, list=31%, signal=51%	JAK2/BRD4/BAP1/AKNA/IL1R1/PIK3AP1/ABHD12/RICTOR/MEFV/NFE2L1/NLRP12/NOD2/TLR4/BCL6/MGLL/LYN/MYD88/GRN/ANXA1
GO:0060349	bone morphogenesis	10	0.74671	1.8799	0.00115909	0.0176914	0.0139562	257	tags=50%, list=8%, signal=46%	TBXT/DLX5/COMP/SP5/PAPPA2
GO:0007605	sensory perception of sound	33	0.529073	1.83217	0.00118151	0.0177227	0.0139809	699	tags=52%, list=22%, signal=41%	CLRN1/ROR1/OTOG/MINAR2/CLRN2/PCDH15/BARHL1/ATP2B2/SRRM4/CDH23/TMEM63B/ESPN/MYO15A/TECTA/KCNQ1/CACNA1D/SLC52A3
GO:0009615	response to virus	24	-0.555993	-2.00631	0.00145594	0.0195089	0.0153899	542	tags=54%, list=17%, signal=45%	IFNAR1/EPG5/ZC3HAV1/MX1/MX2/IRAK3/BCL3/OAS3/MYD88/ADAR/DDX3X/LCN2/TPT1
GO:0030316	osteoclast differentiation	12	-0.67765	-1.99378	0.00143696	0.0195089	0.0153899	764	tags=58%, list=24%, signal=44%	NF1/FOS/GAB2/TCIRG1/JUNB/FOSL2/EPHA2
GO:0010507	negative regulation of autophagy	20	-0.564268	-1.95315	0.00132662	0.0195089	0.0153899	492	tags=55%, list=16%, signal=47%	ITGA5/BMF/HERC1/RRAGC/TBC1D14/WNK1/STAT3/EIF4G1/EP300/MCL1/EIF4G2
GO:0031333	negative regulation of protein-containing complex assembly	10	-0.701007	-1.92998	0.00142588	0.0195089	0.0153899	359	tags=60%, list=11%, signal=53%	RIOK3/SRC/EP300/SORL1/RAF1/DDX3X
GO:0045211	postsynaptic membrane	31	0.553966	1.88591	0.00144497	0.0195089	0.0153899	793	tags=61%, list=25%, signal=46%	LRRTM3/GABRG1/KCNB1/GLRA1/DAGLA/CHRNA5/KCNC1/ASIC1/ANK2/LRRC7/ABHD17A/CACNA1D/TRPV1/GRIK4/GRIN2D/TENM2/GRID2IP/LRRTM2/KCNMA1
GO:0032587		30	-0.478177	-1.83501	0.00145756	0.0195089	0.0153899	818	tags=50%, list=26%, signal=37%	ITGA5/SPATA13/MTSS2/ITGAV/AKT2/PACSIN2/MACF1/ADGRE2/FGR/SRC/PTPRJ/DIAPH1/PSD4/PLEK/EPS8L1
GO:0003713	transcription coactivator activity	70	-0.347592	-1.63655	0.00143763	0.0195089	0.0153899	1157	tags=60%, list=37%, signal=39%	LPIN2/ARID5B/TP53BP1/ATXN7L3/MED24/NCOA2/DHX9/MED12/HCFC1/BRD4/MED13/BCL9L/SS18/ARID1A/ATN1/TRIM28/RERE/HIPK2/MED13L/KMT2C/ASXL1/CREBBP/ZMIZ2/TRIM14/WBP2/PML/NUP98/SMARCA4/JUP/TRIM25/KAT6A/EP300/TRIM8/JMY/NCOA3/STING1/BCL3/NOTCH2/DAZAP2/ACTN4/DDX17/NIBAN2
GO:0070062		19	-0.586977	-2.0095	0.00166811	0.0216606	0.0170874	153	tags=32%, list=5%, signal=30%	HNRNPA2B1/SDCBP/ANXA1/S100A8/S100A9/ACTG1
GO:0045766	positive regulation of angiogenesis	31	-0.472186	-1.83528	0.00165742	0.0216606	0.0170874	896	tags=58%, list=28%, signal=42%	VEGFA/SASH1/IL1B/GAB1/PRKCA/HIPK2/TGFBR2/THBS1/PTPN6/JUP/ITGAX/WNK1/CHI3L1/STAT3/BTG1/CXCL8/GRN/ECM1
GO:0045202	synapse	152	0.358966	1.59076	0.0017734	0.0226891	0.0178987	766	tags=37%, list=24%, signal=29%	LRRTM3/GABRG1/SLC6A5/CNR1/SEMA4F/SNAP25/PTPRN/HTR7/HTR6/SLC9A5/TMEM163/KCNB1/GLRA1/DAGLA/CHRNA5/DRD5/KCNC1/MPDZ/ADGRB1/IL31RA/SYT7/ASIC1/ANK2/NRXN2/ATP2B2/PRKN/CABP4/ADD1/NRXN1/NRXN3/ELFN1/CDH11/DGKI/PPP1R9A/CDH6/DENND1A/SLC9A6/ABR/LRRC7/NGFR/SPART/DNM1/DSCAM/PCLO/ABHD17A/CACNA1G/ETV5/CACNA1D/TRPV1/NOS1/GRIK4/SLC8A2/GRIN2D/TENM2/GRID2IP/LRRTM2
GO:0045732	positive regulation of protein catabolic process	16	-0.611802	-1.96361	0.00182584	0.0230215	0.0181609	436	tags=44%, list=14%, signal=38%	TIPARP/VCP/RAB7A/SORL1/TNFAIP3/EZR/OAZ1
GO:0140311		12	-0.669136	-1.96872	0.00195949	0.0243536	0.0192118	269	tags=58%, list=9%, signal=54%	STAT3/FLNA/SDCBP/CTNND1/NFKBIA/LAPTM5/SQSTM1
GO:0043124	negative regulation of canonical NF-kappaB signal transduction	27	-0.501923	-1.88402	0.00211456	0.0256383	0.0202252	359	tags=48%, list=11%, signal=43%	OLFM4/RBCK1/RIOK3/NLRP12/KLF4/HUWE1/NOD2/STAT3/IRAK3/TNFAIP3/TNIP1/TNFRSF1A/NFKBIA
GO:0001508	action potential	11	0.721762	1.87723	0.00215126	0.0256383	0.0202252	653	tags=82%, list=21%, signal=65%	KCNS2/KCNA6/KCNB1/KCNC1/SCN9A/SCN8A/KCNG2/KCNB2/CACNA1G
GO:0051607	defense response to virus	43	-0.415771	-1.77029	0.00213704	0.0256383	0.0202252	487	tags=42%, list=15%, signal=36%	TRIM56/EPG5/PML/TRIM25/RIOK3/TLR2/MX1/IFNAR2/ITGAX/RNASEL/MX2/PTPRC/STING1/IRF7/ZNFX1/OAS3/MYD88/ADAR
GO:0033209	tumor necrosis factor-mediated signaling pathway	10	-0.687324	-1.89231	0.00225076	0.0264616	0.0208747	564	tags=60%, list=18%, signal=49%	AIM2/FOXO3/TNFRSF1B/TNFRSF1A/ACTN4/NFKBIA
GO:1901224	positive regulation of non-canonical NF-kappaB signal transduction	16	-0.603278	-1.93625	0.00242149	0.0275462	0.0217303	571	tags=62%, list=18%, signal=51%	RBCK1/TRIM56/RC3H1/NLRP12/VCP/NOD2/ACTN4/DDX3X/CALR/LAPTM5
GO:0042742	defense response to bacterium	25	-0.520742	-1.89153	0.00243799	0.0275462	0.0217303	402	tags=56%, list=13%, signal=49%	ANKRD17/RBCK1/PRKCD/HUWE1/NOD2/TLR4/NCF1/ZNFX1/BCL3/NOTCH2/OAS3/TNFRSF1A/MYD88/LCN2
GO:0008083	growth factor activity	12	0.695913	1.83829	0.00243793	0.0275462	0.0217303	530	tags=67%, list=17%, signal=56%	COLEC10/FGF4/FGF11/PDGFD/NENF/GKN1/GDF11/FGF18
GO:0003779	actin binding	109	-0.302651	-1.56457	0.0024708	0.027559	0.0217404	439	tags=28%, list=14%, signal=25%	ARPC2/EPB41/WIPF1/MEFV/SPTBN2/HNRNPU/MYO9B/ABLIM1/MPRIP/NOD2/FLNA/MYO5B/VCL/WASL/NEBL/TLN1/JMY/MARCKS/P4HB/VASP/DIAPH1/WASF2/CFL1/ACTN4/CORO1A/EZR/SPTAN1/GSN/LASP1/EPS8L1
GO:0031625	ubiquitin protein ligase binding	63	-0.355464	-1.65544	0.00257247	0.0279756	0.0220691	684	tags=33%, list=22%, signal=27%	CACUL1/SNX9/TRAF4/PCBP2/MFN2/JAK1/HSP90AB1/PML/YOD1/GABARAP/JUN/VCP/TNFRSF1B/TRIB1/VCL/DAZAP2/NFKBIA/CALR/LAPTM5/SQSTM1/ACTG1
GO:0005768	endosome	137	-0.270626	-1.44443	0.00255106	0.0279756	0.0220691	727	tags=35%, list=23%, signal=28%	DOP1A/GAPVD1/MYO1D/PIKFYVE/ACAP2/ATP11B/ARHGAP26/NPC1/PACSIN2/SLA/GGA3/INSR/IFNAR1/JAK1/RABGAP1L/SH3GL1/UBR4/PML/ARPC2/IGF2R/BIRC6/SORT1/ATP6V0B/CLINT1/SNX2/LAMP1/EPS15/OSBPL11/TLR4/RAB7A/EXPH5/PLEKHM1/ATP13A3/DNM2/VPS37B/ABCA1/DOP1B/SORL1/STING1/EHD1/STEAP4/RAB11FIP1/FURIN/TGOLN2/EZR/BACE2/GRN/ANXA1
GO:0072659	protein localization to plasma membrane	32	-0.441576	-1.71995	0.00297883	0.0316047	0.0249319	517	tags=38%, list=16%, signal=32%	SPTBN1/RHBDF2/JUP/TSPAN14/SMURF1/FYB1/SEC16A/FLNA/TNFRSF1A/SLMAP/EZR/EPHA2
GO:0030036	actin cytoskeleton organization	56	-0.362118	-1.62056	0.00297591	0.0316047	0.0249319	253	tags=32%, list=8%, signal=30%	SPTBN1/IQSEC1/MINK1/RICTOR/BCL6/FLNA/LIMK2/WASL/SEPTIN9/TLN1/VASP/DIAPH1/WASF2/CORO1A/EZR/PLEK/GSN/ANXA1
GO:1903078	positive regulation of protein localization to plasma membrane	12	-0.649977	-1.91236	0.0031268	0.0327749	0.0258551	521	tags=50%, list=17%, signal=42%	STX3/SPTBN1/PKP1/LYN/EPHA2/SQSTM1
GO:0032720		17	-0.561024	-1.83491	0.00318924	0.0330314	0.0260574	635	tags=47%, list=20%, signal=38%	ELF4/THBS1/PTPN6/TLR4/IRAK3/TNFAIP3/BCL3/VSIR
GO:0035591	signaling adaptor activity	23	-0.525107	-1.85596	0.00325011	0.0332658	0.0262424	800	tags=48%, list=25%, signal=36%	GAB1/SCRIB/CDC42SE2/AIM2/HCLS1/GAB2/STAT3/STING1/MYD88/DDX3X/SQSTM1
GO:0045111	intermediate filament cytoskeleton	12	-0.64619	-1.90121	0.00346096	0.0346096	0.0273024	346	tags=33%, list=11%, signal=30%	EVPL/KRT80/KRT4/S100A8
GO:0050830	defense response to Gram-positive bacterium	10	-0.672652	-1.85192	0.00343427	0.0346096	0.0273024	504	tags=80%, list=16%, signal=67%	PGLYRP4/IL1B/HCK/TLR2/FGR/NCF1/MYD88/EPHA2
GO:0034976	response to endoplasmic reticulum stress	24	-0.531208	-1.91687	0.00391132	0.0386687	0.0305045	781	tags=62%, list=25%, signal=47%	DNAJC3/BCL2L11/ERN1/ATF4/UBQLN1/SEL1L/NFE2L1/JUN/NIBAN1/CREB3L2/HYOU1/SEC16A/MARCKS/P4HB/CXCL8
GO:0045121	membrane raft	42	-0.39947	-1.69711	0.00396238	0.0387334	0.0305556	766	tags=50%, list=24%, signal=38%	MYADM/HK1/CD14/PIKFYVE/TGFBR2/NPC1/HCK/NFAM1/CAPN2/TLR2/CBL/TNFRSF1B/ABCA1/PTPRC/MALL/SDCBP/TNFRSF1A/FURIN/LYN/CTSD/CD55
GO:0006909	phagocytosis	19	-0.560723	-1.91963	0.00414467	0.0396248	0.0312588	504	tags=74%, list=16%, signal=62%	SLC11A1/UNC13D/LYST/CDC42SE2/HCK/VAV1/TLR4/DNM2/ANXA11/NCF2/CORO1A/MYD88/CDC42SE1/ANXA1
GO:0016197	endosomal transport	22	-0.517686	-1.80648	0.00410411	0.0396248	0.0312588	1173	tags=73%, list=37%, signal=46%	WASHC4/VTI1A/ALS2CL/EPS15L1/VPS16/WASHC5/SGSM3/TMCC1/SNX9/SNX33/GBF1/EPS15/MYO5B/ABCA1/EHD1/PICALM
GO:0005802	trans-Golgi network	39	-0.415268	-1.72487	0.00427873	0.0404619	0.0319191	959	tags=51%, list=30%, signal=36%	ARAP1/LRRK2/RELCH/DOP1A/MYO18A/SNX9/DENND5A/GGA3/PARP12/PCSK7/IGF2R/BIRC6/GBF1/AP1G1/DOP1B/SORL1/FURIN/TGOLN2/BACE2/GRN
GO:0031012	extracellular matrix	46	0.445986	1.65309	0.00435558	0.0407457	0.032143	685	tags=39%, list=22%, signal=31%	WNT2/RTN4RL2/ZP1/COMP/OTOG/ADAMTS12/TSHR/COL8A2/EMILIN3/COL4A3/SNED1/SPON2/EGFL6/MMP24/MMP19/TECTA/COLQ/ADAMTS9
GO:0030335	positive regulation of cell migration	56	-0.354151	-1.5849	0.00442092	0.040917	0.0322782	766	tags=45%, list=24%, signal=34%	MYADM/PRKCA/ITGAV/CASS4/SPAG9/AKT2/TIAM1/THBS1/INSR/RICTOR/PIK3CD/SEMA4D/ITGAX/STAT3/FGR/SDCBP/VSIR/SEMA4A/LYN/ACTN4/EPHA2/SOD2/PLAU/GRN/ACTG1
GO:0001726	ruffle	32	-0.430708	-1.67761	0.00456012	0.0417611	0.032944	799	tags=47%, list=25%, signal=35%	ROCK1/MKLN1/MTSS2/MYADM/ACAP2/SNX9/BAIAP2/WIPF1/MEFV/MYO9B/TLR4/TLN1/LCP1/WASF2/EZR
GO:0005576	extracellular region	150	0.344796	1.52575	0.00495961	0.0449465	0.0354569	539	tags=34%, list=17%, signal=30%	DKK2/COLEC10/PDYN/DEFB125/FGF4/F7/WNT2/PCSK2/ZP1/COMP/INSL5/WFDC10A/OTOG/ADAMTS12/C1QL1/FBN2/COL8A2/PDGFD/PAPPA2/GPC5/PDGFRL/EMILIN3/COL4A3/HMCN1/RSPO2/COL8A1/ADGRB1/WFIKKN2/SNED1/NENF/BPIFB3/DNAH5/CALCA/SPON2/MATN4/VWA2/CCL7/PXDNL/EGFL6/CILP2/GKN1/GDF11/CHIT1/CPXM1/C1QTNF1/COL6A5/HMCN2/PAM/FGF18/ANGPTL4/FSHB
GO:0032728		11	-0.664165	-1.89385	0.00510332	0.045772	0.0361081	359	tags=55%, list=11%, signal=49%	RIOK3/TLR4/STING1/IRF7/OAS3/DDX3X
GO:0032757		15	-0.590157	-1.81769	0.00523059	0.0464349	0.036631	344	tags=47%, list=11%, signal=42%	TLR2/NOD2/CHI3L1/TLR4/STAT3/MYD88/HSPA8
GO:0016605		30	-0.435614	-1.67167	0.00558288	0.0480902	0.0379369	778	tags=47%, list=25%, signal=35%	TOPBP1/BASP1/HIPK2/ELF4/WDFY3/HIPK3/CHD3/PML/RNF4/PATL1/KAT6A/TRIM8/TP53INP2/SQSTM1
GO:0030425	dendrite	62	0.424515	1.66139	0.00558032	0.0480902	0.0379369	709	tags=42%, list=22%, signal=33%	PDYN/OPRM1/SEMA4F/HTR6/GNB3/KCNB1/GLRA1/SLC4A8/MPDZ/ADGRB1/ASIC1/ELFN1/KNDC1/DGKI/PRKAA2/SKOR1/PPP1R9A/ADCY4/DENND1A/SLC9A6/CRMP1/URI1/DSCAM/KCNB2/CACNA1D/SLC8A2
GO:0005794	Golgi apparatus	262	-0.228482	-1.3517	0.00548115	0.0480902	0.0379369	638	tags=29%, list=20%, signal=26%	NPC1/VCPIP1/SNX9/MACF1/GPSM1/CCDC88B/CAND1/ARHGAP32/DENND5A/SCAP/PRDM2/KIFC3/TRAPPC10/GGA3/LMTK2/PLK3/BARX2/GALNT3/AKAP9/MARF1/PCSK7/HCK/RABGAP1L/MINK1/FNDC3A/AP3D1/GPR107/COPA/TNKS2/CSNK1D/IGF2R/PISD/BIRC6/SORT1/ASH1L/CAPN2/GBF1/AP1G1/CLINT1/ACSL3/GABARAP/TMC6/ZDHHC18/ATP6V0A1/SNX2/TLR2/TBC1D14/CBL/SCAMP2/HS3ST1/SEC16A/NOD2/OSBPL11/RAB7A/RASSF2/BCL6/DNM2/ABCA1/DOP1B/STK24/SORL1/INPPL1/RAF1/NOTCH…
GO:0007268	chemical synaptic transmission	21	0.569558	1.7613	0.00578205	0.0493174	0.038905	653	tags=52%, list=21%, signal=42%	PDYN/HTR7/HTR6/GLRA1/DLG2/NRXN2/NRXN3/ELFN1/HTR1B/SLITRK5/CACNA1G
GO:0046330	positive regulation of JNK cascade	22	-0.504967	-1.7621	0.00589201	0.0497675	0.03926	673	tags=50%, list=21%, signal=40%	HIPK2/RB1CC1/ERN1/TRAF4/MAP3K11/MINK1/NOD2/TLR4/RASSF2/GADD45B/MYD88

## Sheet: D- pH phase
Table D. Vaginal pH linear model results- cycle phase
Predictor	Estimate	Std. Error	t value	pvalue
pre-fertile vs non-fertile	0.0384968	0.0725764	0.530431	0.596
fertile vs non-fertile	-0.0440318	0.0753609	-0.584279	0.56
post-fertile vs non-fertile	0.0578106	0.0700217	0.82561	0.41
Avg.temp	0.00394296	0.0166035	0.237478	0.812

## Sheet: E- Semen genes
Table E: Genes highly expressed in semen
Genes with an average of >20 cpm in semen samples.
Gene	Average cpm
GNB1	55.116
PLCH2	187.623
ACTRT2	27.6934
KCNAB2	25.0764
CHD5	34.6734
ACOT7	25.7802
RERE	96.808
ENO1	47.3635
KIF1B	39.6094
MTOR	28.3202
KIAA2013	26.4323
TNFRSF1B	28.7546
VPS13D	34.3749
DHRS3	31.8598
AADACL3	43.7253
FHAD1	38.603
EFHD2	36.4697
SPEN	24.9319
HSPB7	32.9195
SDHB	227.388
UBR4	42.4665
CAPZB	27.7436
KIF17	34.621
HP1BP3	39.8924
EIF4G3	149.242
KDM1A	34.1892
RPL11	32.8826
HMGCL	20.8816
SRRM1	22.7223
STMN1	28.165
CEP85	20.2402
CD52	22.462
DHDDS	38.8931
ARID1A	21.892
WDTC1	34.0037
IFI6	21.4868
EYA3	29.5597
EPB41	27.0281
LAPTM5	25.8819
PUM1	78.2808
TINAGL1	37.2792
AZIN2	28.5287
HMGB4	199.245
TEKT2	20.29
STK40	25.9548
CSF3R	37.9626
MACF1	52.8838
CAP1	24.6393
SLFNL1	90.251
SCMH1	236.53
HIVEP3	37.8598
FOXJ3	23.3011
CCDC30	23.0163
YBX1	95.2529
ST3GAL3	23.4762
ERI3	23.8452
KIF2C	34.1444
RPS8	21.562
TESK2	60.7321
GPBP1L1	21.5556
MAST2	29.2631
TSPAN1	23.6095
NSUN4	39.4534
SPATA6	79.645
AGBL4	32.4168
FAF1	38.0436
EPS15	29.3305
OSBPL9	27.8464
NRDC	58.2848
TXNDC12	43.4224
MROH7	38.2083
PDE4B	26.3716
INSL5	41.7736
SERBP1	20.4465
ACADM	32.9059
SPATA1	28.6439
SSX2IP	29.543
RPL5	21.2299
ABCA4	20.9098
CDC14A	26.4145
AKNAD1	22.0807
KIAA1324	23.8614
GSTM3	35.8947
DDX20	48.039
ST7L	24.7172
CAPZA1	22.2595
PTPN22	61.7385
HIPK1	24.1958
CSDE1	45.5769
MAN1A2	34.5395
TENT5C	106.11
SPAG17	75.7706
PLEKHO1	33.3941
MCL1	41.4706
CTSS	23.6941
OAZ3	117.002
SMCP	247.5
LELP1	169.518
SNAPIN	85.9041
GATAD2B	53.7761
RPS27	244.112
NUP210L	36.7969
TDRD10	26.3449
ADAR	34.7228
ASH1L	110.461
GON4L	103.425
DAP3	27.6811
CCT3	41.7281
TSACC	21.9961
ISG20L2	51.6235
GUK1	46.0447
ARF1	21.1369
SNAP47	25.7521
CDC42BPA	41.0896
WDR26	76.7161
GPATCH2	42.9713
DTL	22.4217
LEMD1	22.3409
KDM5B	71.4359
PPP1R12B	20.8323
LGR6	30.583
KIF21B	75.815
DENND1B	46.56
CDC73	56.4256
TPR	30.7796
HMCN1	102.576
RGL1	25.0941
SMG7	30.3968
SHCBP1L	31.3618
GLUL	276.532
XPR1	32.3966
CEP350	45.7003
AXDND1	40.8297
ABL2	47.5309
RALGPS2	27.8203
RASAL2	34.3127
RABGAP1L	33.8742
DNM3	22.9422
PRRC2C	20.7897
DCAF6	23.088
ADCY10	26.4032
GNPAT	31.6797
ARID4B	29.7506
MTR	21.3834
RYR2	82.5892
CEP170	33.5611
SDCCAG8	54.2786
AKT3	39.7259
CATSPERE	42.589
HNRNPU	68.4113
SMYD3	32.4774
AHCTF1	42.5398
ROBO1	30.3668
ARL13B	49.6364
PCNP	37.0294
ZBTB11	41.8389
CBLB	21.9181
BBX	35.6716
MORC1	31.2782
NECTIN3	30.1448
GSK3B	26.9866
GOLGB1	32.5015
EAF2	147.148
PARP14	32.724
KALRN	32.5973
HEG1	498.881
ZNF148	30.4775
C2H3orf22	215.919
DNAJB8	43.6107
RAB7A	20.6445
KIAA1257	25.2161
IFT122	27.8796
TMCC1	82.9675
C2H3orf20	20.5235
HDAC11	23.3377
RPL32	39.1814
RAF1	48.5993
TTLL3	21.7459
EDEM1	21.9369
SUMF1	36.4258
SUCLG2	45.7018
SLC25A26	21.99
ATXN7	31.6458
SLMAP	27.5901
CCDC66	20.874
SFMBT1	51.5055
PBRM1	27.2941
PHF7	154.996
RAD54L2	62.6797
DCAF1	28.6262
CCDC36	47.6118
QRICH1	59.7086
PRKAR2A	24.7286
MAP4	26.963
SMARCC1	63.1447
SETD2	82.7231
ZDHHC3	41.7051
TGM4	51.8676
KIF15	21.1195
NKTR	25.6927
ULK4	116.803
RPL14	39.8159
RPSA	22.7205
SCN5A	30.7162
GOLGA4	35.0666
TRANK1	37.3739
VPS8	43.5064
EIF4G1	30.8682
DCUN1D1	49.055
FXR1	75.7285
FNDC3B	26.2711
PHC3	101.399
MLF1	21.6318
RSRC1	79.1581
GMPS	21.0287
PLCH1	26.2575
ZIC1	37.1531
TRPC1	114.335
XRN1	28.5083
ZBTB38	24.01
CEP70	23.4718
CDV3	53.7349
NEK11	90.2534
ANKRD28	21.9889
TBC1D5	142.006
RPL15	21.4996
NEK10	33.1262
SLC4A7	25.4503
STT3B	21.6244
LPP	30.4295
PLAAT1	31.422
ATP13A3	44.2229
ACAP2	71.3041
DLG1	48.6
PAK2	31.2149
UBXN7	515.227
IQCG	21.8822
LMLN	31.8979
TRIML1	30.8799
ACSL1	44.8155
WWC2	25.72
GALNT7	33.0369
MFAP3L	28.2955
NEK1	92.7766
RAPGEF2	21.1727
FNIP2	27.2659
LRBA	106.291
TTC29	45.6858
ELF2	49.5449
LARP1B	56.0901
HSPA4L	20.3088
ADAD1	57.3479
KIAA1109	33.6832
PRDM5	20.4539
SEC24B	21.7338
COL25A1	32.9881
TBCK	27.2499
SLC9B1	28.5291
UBE2D3	20.2051
CORIN	21.7191
NFXL1	49.0901
FRYL	33.0586
SPATA18	48.0449
FIP1L1	108.977
CRACD	24.7668
ADGRL3	24.1842
CENPC	45.2643
CABS1	67.5436
MTHFD2L	23.7688
ART3	23.2071
BMP2K	21.0692
WDFY3	30.0913
AFF1	51.3382
HERC5	23.0456
PDLIM5	25.6095
GRXCR1	31.5445
APBB2	26.965
RBM47	21.0486
UBE2K	21.7201
RPL9	34.0054
TBC1D1	29.4615
STIM2	27.1894
PPARGC1A	20.5777
CLRN2	33.5779
CPEB2	21.0934
WDR1	24.7121
STK32B	46.2697
HTT	31.381
GRK4	33.5697
ADD1	20.935
FAM193A	35.2255
NSD2	42.2069
GAK	23.8881
PIGG	39.285
DNAJB6	57.4552
UBE3C	32.568
RBM33	28.62
KMT2C	64.3786
EZH2	20.1692
CUL1	22.198
LLCFC1	85.7357
MGAM	21.748
BRAF	35.9924
MKRN1	39.5854
SLC37A3	25.7655
HIPK2	20.1235
TRIM24	20.509
AGBL3	24.4555
AKR1B1	23.1324
EXOC4	20.5646
COPG2	29.362
SMKR1	26.8875
TNPO3	38.815
CCDC136	126.846
FAM71F1	23.8211
FAM3C	49.5488
ANKRD7	24.4225
SRPK2	48.1666
KMT2E	20.3016
FBXL13	28.0714
FAM185A	32.3381
AKAP9	26.0496
ANKIB1	20.1895
RPA3	53.6457
ARL4A	23.8481
HDAC9	51.7088
GPNMB	72.9996
C4H7orf31	22.3681
HNRNPA2B1	28.1528
TBX20	57.816
HERPUD2	69.7006
PGAM2	23.8171
OGDH	20.7027
ZMIZ2	30.7885
NUPR2	35.8718
GTF2I	53.5562
EIF4H	20.1149
BAZ1B	21.2601
HIP1	30.4793
FKBP6	22.9682
LRWD1	52.6834
CUX1	46.4693
ZAN	25.3069
MOSPD3	44.4634
FBXO24	24.3191
TRRAP	22.0411
LMTK2	21.0713
CCZ1	25.8328
USP42	44.5388
RNF216	24.1407
ACTB	163.901
TNRC18	24.0893
FAM220A	28.8374
ZNF853	27.1468
IQCE	30.0633
INTS1	27.1758
MICALL2	30.9143
SUN1	295.299
USP25	27.5395
MRPL39	23.0019
TCP10L	22.9226
SON	24.7647
SLC5A3	46.7008
MORC3	121.282
DYRK1A	24.7291
LCA5L	38.8096
MX2	23.0112
MX1	39.4826
ZDHHC11	25.505
ATPSCKMT	25.5671
MARCHF6	39.4143
ROPN1L	66.2324
TRIO	32.5971
NIPBL	35.4181
CPLANE1	36.5098
WDR70	47.5866
RICTOR	22.6786
RPL37	40.0383
MROH2B	26.1444
ZSWIM6	41.1013
ADAMTS6	63.7622
MAST4	37.6619
FCHO2	20.0033
FAM169A	24.2558
CERT1	34.7113
IQGAP2	23.5398
WDR41	20.987
JMY	25.2359
SPZ1	78.7825
RASGRF2	44.3476
VCAN	48.836
ADGRV1	37.7319
CAST	20.6371
CHD1	45.3983
FER	21.579
TSSK1B	62.3914
TRIM36	31.5721
ZNF608	28.4266
RAPGEF6	65.4594
FNIP1	30.4592
AFF4	40.583
SKP1	33.7746
SEC24A	22.5478
CAMLG	20.7798
TGFBI	23.2955
KLHL3	25.0783
FAM13B	33.3635
KDM3B	20.4934
MATR3	20.9743
UBE2D2	25.9871
HARS2	33.183
DIAPH1	21.0458
ARHGAP26	26.1022
SH3RF2	30.6868
PPP2R2B	46.8636
CD74	47.5499
RPS14	31.1469
G3BP1	45.6375
LARP1	28.2853
RANBP17	119.503
CREBRF	39.8564
KIAA1191	26.6498
RNF44	22.2681
UIMC1	80.4336
NSD1	27.2423
CLK4	30.7493
HNRNPH1	31.6356
CANX	47.6904
SQSTM1	44.4628
RNF130	21.0516
RACK1	25.6999
EXOC2	23.9028
FARS2	21.5582
RREB1	24.2688
OFCC1	138.844
HIVEP1	43.3414
NUP153	22.2619
TRNAA-CGC	120.416
ZBED9	52.453
TRNAA-CGC_1	120.416
CCHCR1	29.5255
BRD2	35.6501
RPS18	58.2521
ILRUN	43.0693
TCP11	65.0752
FANCE	45.8474
RPL10A	24.0268
SRPK1	45.5104
ZFAND3	38.9477
DNAH8	39.2307
GLP1R	294.121
KIF6	59.4582
TREM1	31.6789
PEX6	28.0358
MEA1	28.6478
KLHDC3	26.5938
TTBK1	41.5433
ZNF318	21.8706
XPO5	23.3021
HSP90AB1	42.0799
CRISP2	271.766
PGK2	35.9679
ELOVL5	25.8581
DST	26.04
PRIM2	31.0771
PTP4A1	25.6999
RIMS1	1223.18
EEF1A1	308.033
SENP6	56.3824
SRSF12	21.8343
ASCC3	24.5672
HACE1	24.7571
TMEM181	43.0543
TULP4	95.1622
ARID1B	27.1001
SCAF8	35.7368
AKAP12	74.8057
ADGB	25.3838
SHPRH	21.0383
VTA1	24.9446
SLC35D3	26.6584
AHI1	56.2643
SGK1	41.6882
RPS12	25.5244
EPB41L2	22.9665
CEP85L	24.2856
FAM229B	28.1629
CDK19	140.493
METTL24	72.6994
AK9	24.0578
PPIL6	20.0766
SMPD2	28.8746
SOD2	67.7857
TCP1	40.3036
IGF2R	60.482
AGPAT4	111.273
PDE10A	38.5607
FGFR1OP	70.3148
AFDN	22.7291
WDR27	34.382
PHF10	33.774
CRIP2	52.3214
TDRD9	40.246
PPP1R13B	32.4709
EIF5	55.4318
TNFAIP2	32.4458
RCOR1	31.8102
HSP90AA1	76.1521
DYNC1H1	47.1387
SETD3	22.7034
PAPOLA	36.1751
CLMN	50.2415
LGMN	54.4389
EFCAB11	37.0255
FOXN3	22.1243
TTC8	24.0159
EML5	555.492
ZC3H14	23.4687
CEP128	80.3703
NRXN3	62.5303
ESRRB	92.5987
GPATCH2L	25.8916
TTLL5	68.2751
FOS	20.8525
SMOC1	21.7387
DCAF5	23.9545
ZFYVE26	21.7374
FAM71D	29.0009
GPHN	24.8891
FUT8	50.51
HSPA2	25.7144
SYT16	64.3536
HIF1A	27.2948
PPM1A	45.3578
LRRC9	22.41
KTN1	20.679
LGALS3	25.0751
SAMD4A	38.1896
FSCB	25.5243
TTC6	29.7904
BAZ1A	62.9472
ARHGAP5	39.9061
NUBPL	27.7007
HEATR5A	42.4731
SCFD1	29.688
IPO4	22.0943
ACIN1	25.0424
RPGRIP1	33.0189
HNRNPC	124.509
TPPP2	103.953
PARP2	207.684
CHD2	53.7316
MAN2A2	26.6165
IQGAP1	28.4116
ABHD2	57.4792
AKAP13	77.7226
ALPK3	205.409
PDE8A	30.8942
CIB1	40.4753
SH3GL3	70.7187
MORF4L1	29.9515
DNAJA4	20.3278
PEAK1	36.1811
SCAPER	39.7574
NRG4	28.4807
UBE2Q2	22.2876
SIN3A	41.1579
NPTN	32.7133
ADPGK	30.9816
ARIH1	40.4043
PKM	91.2463
MYO9A	141.992
TLE3	24.2516
RPLP1	20.5646
RPL4	29.1547
DPP8	23.2134
CLPX	20.2372
ZNF609	28.1124
CSNK1G1	28.7302
HERC1	27.2903
FBN1	26.1713
B2M	130.605
CASC4	24.7313
FRMD5	21.3788
SERF2	24.3923
PDIA3	20.5879
TP53BP1	37.8111
TTBK2	106.198
GANC	41.5595
MGA	42.498
BMF	23.1035
THBS1	37.7251
SPRED1	20.0466
AQR	81.6701
RYR3	25.9457
FMN1	63.4281
GOLGA6L7	101.754
HERC2	75.1732
OCA2	365.735
GABRG3	56.3426
UBE3A	21.0238
MCPH1	25.4235
CTSB	195.691
PRSS55	21.5823
MSRA	23.9621
TNKS	49.6702
TUSC3	37.8231
PCM1	174.467
ASAH1	27.4035
PSD3	23.0809
HMBOX1	43.8806
SARAF	21.2813
RBPMS	42.1693
ADAM32	24.5831
KAT6A	36.0024
POLB	38.3937
POTEA	142.78
SPIDR	20.4302
PRKDC	24.7945
PXDNL	23.483
ATP6V1H	31.2601
RPS20	27.9752
SDCBP	28.6974
CSPP1	138.155
NCOA2	27.607
RPL7	35.1385
STAU2	184.025
RBM12B	75.4648
MTDH	24.8497
STK3	33.5108
VPS13B	37.3057
RGS22	60.2027
SPAG1	27.2802
PABPC1	118.786
YWHAZ	41.5301
ZNF706	46.3025
UBR5	43.8582
ODF1	293.538
AZIN1	27.608
RIMS2	37.1189
PKHD1L1	22.2623
TBC1D31	24.7722
FAM83A	65.8628
FAM49B	33.7928
EFR3A	20.2361
ZFAT	42.0432
KHDRBS3	46.2563
PTK2	90.5773
SLC45A4	68.3241
OPLAH	23.3917
SHARPIN	30.1022
RPL8	33.3405
CCDC77	41.2589
WNK1	36.5629
ERC1	119.325
FOXM1	21.3966
GAPDH	45.9125
CHD4	22.8882
TPI1	42.8698
YBX3	31.505
FOXJ2	126.315
BCL2L14	44.5068
GSG1	58.1499
ATF7IP	30.8589
WBP11	24.7197
PTPRO	36.1232
SOX5	21.1075
CCDC91	46.1981
DENND5B	45.6773
MUC19	22.0385
ARID2	30.4587
SCAF11	28.3142
SENP1	36.1715
KMT2D	27.2122
TMBIM6	22.498
LARP4	83.2766
ATF1	48.1241
EIF4B	37.984
PFDN5	22.9841
PCBP2	23.2363
HOXC12	33.4767
HNRNPA1	20.1617
CD63	21.2971
ZC3H10	239.518
BAZ2A	22.233
LRP1	56.0799
CTDSP2	24.008
USP15	23.6535
BTG1	20.6994
EEA1	21.3646
PLXNC1	43.8573
ANKS1B	22.0429
HSP90B1	29.8949
RFX4	27.7484
RIC8B	28.8223
USP30	23.8643
ACACB	22.4118
PPTC7	40.4581
ATXN2	38.804
HECTD4	73.6079
OAS3	25.8569
OAS2	20.4588
MED13L	27.3011
C9H12orf49	21.2404
NOS1	21.8902
KSR2	23.1324
CCDC60	31.8856
RPLP0	33.0578
RNF10	30.2424
SPPL3	26.1904
RHOF	42.4907
WDR66	61.133
VPS33A	32.5616
CLIP1	35.7048
RSRC2	32.1373
KNTC1	21.045
CCDC62	28.1072
MPHOSPH9	34.7027
SBNO1	28.8386
TMED2	22.4845
GTF2H3	26.0136
TCTN2	26.7545
DNAH10	35.289
ZNF664	21.625
NCOR2	21.4684
UBC	144.961
GLT1D1	33.4235
PIWIL1	23.7847
STX2	20.0407
FBRSL1	38.2381
CLASP1	56.6479
PTPN4	23.4715
ACTR3	21.7744
R3HDM1	30.6547
ORC4	24.7069
BAZ2B	22.1711
LY75	28.0834
STK39	140.498
KLHL41	20.3045
FASTKD1	44.4117
SSB	22.6764
METTL5	21.1267
CDCA7	32.3516
CIR1	30.0938
WIPF1	26.4066
CHN1	29.8543
ATF2	26.1676
TTN	73.4156
PDE1A	75.8276
FSIP2	69.091
COL5A2	73.5857
CCDC150	27.1563
SF3B1	23.5746
TRAK2	94.9643
CARF	23.6679
ABI2	29.7085
KLF7	240.002
SPAG16	30.7323
FN1	40.8366
XRCC5	38.9978
RPL37A	20.3642
TNP1	564.693
RETREG2	34.4292
SPEG	44.7963
CUL3	31.892
RHBDD1	42.1681
AGFG1	26.2964
DAW1	30.2932
TRIP12	106.992
SPATA3	87.7278
ARMC9	26.4388
PTMA	31.9312
DIS3L2	44.9528
EIF4E2	31.5009
GIGYF2	118.973
DGKD	38.0182
IQCA1	60.55
HDLBP	110.634
SEPTIN2	24.3395
FARP2	20.0768
CFAP46	22.8782
ZRANB1	25.5076
EIF3A	29.0055
PDZD8	52.7642
SHTN1	48.7054
SHOC2	22.8067
DUSP5	40.1045
CFAP43	22.5366
SH3PXD2A	22.0503
NEURL1	34.8261
ACTR1A	331.063
GBF1	22.6804
FBXW4	54.7669
DPCD	67.2373
BTRC	50.2629
LZTS2	52.269
C11H10orf62	85.6663
TBC1D12	28.1073
CPEB3	73.8998
HTR7	36.3669
IFIT3	38.3607
IFIT2	38.1235
ATAD1	26.4568
SGMS1	47.4591
RTKN2	45.3687
SIRT1	43.524
CCAR1	31.1282
DDX21	32.1885
SRGN	34.9052
HK1	80.7341
TBATA	22.5812
PSAP	151.856
MICU1	22.3575
MCU	38.7081
CFAP70	32.5257
RPS24	26.7626
CCSER2	44.0213
WAPL	20.845
TIMM23	27.3324
NCOA4	33.2218
ANTXRL	36.982
PTPN20	41.851
CHAT	112.89
HNRNPF	24.8467
CCNY	102.547
CREM	46.7754
PARD3	126.663
CCDC7	1036.43
ZEB1	27.4299
WAC	23.2038
MPP7	22.8041
ARMC4	65.1878
YME1L1	27.1649
MYO3A	22.4422
ARHGAP21	64.5578
MLLT10	59.1132
MALRD1	23.5261
VIM	78.2957
DHTKD1	21.4284
USP6NL	32.9568
PFKP	35.4291
WDR37	25.4214
ZMYND11	23.9489
ZBTB44	21.976
ARHGAP32	30.9929
KCNJ1	38.6605
HSPA8	47.5607
SORL1	25.8823
USP2	20.4478
CBL	25.0764
DDX6	33.8708
SIK3	29.5768
C12H11orf71	22.3742
PPP2R1B	33.5296
GUCY1A2	21.6677
DYNC2H1	41.5205
CEP295	27.7983
PICALM	51.3227
RSF1	47.6342
MAP6	53.5434
GDPD5	41.527
RPS3	28.999
C2CD3	36.5765
STARD10	31.1313
CLPB	40.5097
NUMA1	32.0362
NUP98	42.4323
UBQLN3	28.5827
DNHD1	36.5434
RBMXL2	29.5725
RPL27A	35.9565
SBF2	31.0681
EIF4G2	62.4658
USP47	26.3098
PDE3B	30.553
SOX6	62.3454
LDHA	30.2963
SPTY2D1OS	34.0374
NAV2	40.6977
ANO5	141.265
METTL15	128.148
FSHB	237.732
DCDC1	69.4014
HIPK3	30.1663
CAPRIN1	40.0445
CD44	41.0852
PRR5L	21.0894
MTCH2	23.9618
SLC39A13	38.5802
NR1H3	34.7671
CKAP5	27.0277
AMBRA1	22.1855
HSD17B12	26.0367
MS4A14	20.192
FTH1	262.458
ASRGL1	22.889
AHNAK	86.2566
EEF1G	89.1327
MTA2	30.0157
BSCL2	29.5857
GNG3	32.1505
ATL3	39.4764
STIP1	35.8814
DNAJC4	221.187
SF1	24.551
EHD1	44.7421
FAU	27.6604
CFL1	54.3506
RBM4B	34.2876
SPTBN2	21.0986
KDM2A	24.491
GSTP1	187.417
PPFIA1	99.394
CTSD	108.702
RPLP2	27.7497
AOPEP	176.627
FANCC	26.894
HABP4	115.842
FAM120A	29.3862
NOL8	24.8338
CTSL	52.0924
TUT7	30.1458
HNRNPK	20.5285
GKAP1	61.8173
SPATA31D1	20.2621
TRPM6	29.7151
SMARCA2	21.6517
RFX3	41.2753
ERMP1	20.5943
UHRF2	33.9043
KDM4C	23.2284
CNTLN	24.3081
FOCAD	20.3557
ELAVL2	30.9743
IFT74	153.215
DNAJA1	28.0051
BAG1	20.4939
UBE2R2	52.4801
UBAP2	208.268
UNC13B	22.792
TLN1	74.0912
RNF38	92.29
MELK	23.1687
HEMGN	57.6108
ABCA1	43.3702
SLC44A1	20.7498
RAD23B	25.3137
ACTL7A	24.9715
ECPAS	21.9411
PTBP3	33.7667
FKBP15	29.0777
CDC26	22.3815
TLR4	28.1034
CNTRL	34.2454
MRRF	39.4429
RABGAP1	22.8014
STRBP	43.536
DENND1A	44.284
WDR38	20.7386
RPL35	119.192
HSPA5	38.9676
GAPVD1	20.9713
MAPKAP1	35.5667
RALGPS1	26.2853
RPL12	22.0766
ODF2	150.787
SPTAN1	21.5573
NUP188	25.5737
CRAT	57.6519
C13H9orf50	28.2354
NUP214	26.7504
PRRC2B	24.6344
RAPGEF1	24.5089
SETX	301.547
TSC1	20.1555
RPL7A	36.0637
ADAMTS13	44.3111
CAMSAP1	32.605
SNAPC4	36.1576
SEC16A	22.2276
NSMF	36.5982
TUBB4B	51.6053
RNF208	49.1976
FBXW5	95.9663
RABL6	31.5669
SNTG2	22.9066
TRAPPC12	81.5646
RPS7	23.0421
DCDC2C	36.5593
ASAP2	33.7321
ODC1	20.5742
E2F6	21.6708
LPIN1	96.2557
NBAS	54.9627
PUM2	26.0586
LDAH	23.0483
ATAD2B	21.9161
HADHB	22.1184
AGBL5	31.6979
PRR30	56.589
ZNF513	47.0825
PPM1G	30.6169
FOSL2	44.4683
CLIP4	21.9251
MEMO1	61.0022
BIRC6	28.6565
CDC42EP3	34.5557
HNRNPLL	25.7781
ARHGEF33	33.3926
CDKL4	20.4387
MAP4K3	42.1182
MTA3	37.3999
PPM1B	20.8599
PREPL	190.702
SRBD1	20.6081
TTC7A	44.0887
PSME4	29.3841
EML6	28.9261
RTN4	24.0391
CLHC1	254.937
RPS27A	33.1516
USP34	35.0493
COMMD1	25.7924
EHBP1	34.7367
AFTPH	28.6862
RAB1A	20.4551
ACTR2	22.6032
GFPT1	70.6711
EXOC6B	26.9622
RAB11FIP5	76.147
ALMS1	48.7457
TMSB10	25.1516
KCMF1	46.1679
TGOLN2	21.4753
MAT2A	20.6022
IMMT	30.8502
BUB1	23.4497
SEPTIN10	59.2487
MAP4K4	27.2568
TSGA10	20.323
VWA3B	44.7093
IFT88	50.7369
PSPC1	26.7948
RNF17	23.2694
CENPJ	35.9104
FLT3	31.5338
PAN3	70.3513
UBL3	67.7896
N4BP2L2	48.2506
PDS5B	25.0025
NBEA	47.5045
CCDC169	62.5193
VWA8	25.1288
EPSTI1	20.1887
ENOX1	29.2051
TPT1	87.8219
CBY2	20.9425
LCP1	35.8332
FNDC3A	23.0245
INTS6	28.1426
CCDC70	21.5738
SUGT1	30.6106
DIAPH3	25.3376
LMO7	25.5112
MYCBP2	84.7367
DZIP1	38.6656
UGGT2	45.9601
RAP2A	213.053
IPO5	44.491
PCCA	43.0777
CCDC168	22.8775
MYO16	39.8422
IRS2	22.5636
ARHGEF7	22.4022
LAMP1	52.2883
ADPRHL1	32.0054
LMF2	23.3884
SBF1	42.2382
BRD1	20.1432
GRAMD4	44.4432
NUP50	31.7321
EFCAB6	58.051
XRCC6	35.9712
RANGAP1	36.4664
EP300	42.2097
XPNPEP3	40.3324
ST13	39.2408
TNRC6B	29.5087
RPL3	47.926
DDX17	30.7157
ELFN2	64.403
CSF2RB	21.3963
MYH9	49.7965
FBXO7	53.7995
DEPDC5	55.6477
PRR14L	26.2073
OSBP2	24.8625
MTMR3	25.7295
EWSR1	24.3254
TTC28	31.6143
PITPNB	24.6574
GRK3	46.5852
SGSM1	38.0114
TMEM211	195.54
SPECC1L	59.2057
YPEL1	26.6804
TMEM191C	70.5639
CRKL	30.2227
SEPTIN5	20.5097
TSSK2	60.3683
BCL2L13	20.6167
XRN2	26.8415
KIZ	35.607
SEC23B	25.2404
PCSK2	23.4549
TASP1	40.2263
HELZ2	21.428
GPCPD1	79.2145
RASSF2	25.2184
MRPS26	20.6761
PTPRA	47.3454
SIRPA	21.2415
PSMF1	22.8245
DUSP15	69.8617
KIF3B	30.2387
ASXL1	34.5406
EFCAB8	29.2071
BPIFA3	89.6074
SNTA1	20.8615
CBFA2T2	28.5058
ITCH	22.3111
RBM39	22.891
DLGAP4	20.5262
MROH8	21.9331
RPRD1B	25.4798
MAFB	20.5052
IFT52	48.3606
OSER1	20.2481
TTPAL	52.8168
SEMG1	106.325
SEMG2	39.9685
CTSA	33.2251
PREX1	25.9949
ZNFX1	25.3601
ADRM1	23.4996
TCFL5	33.4868
VPS53	24.9286
ABR	21.6871
YWHAE	23.3198
PITPNA	39.135
RILP	53.6774
PRPF8	26.3244
SRR	38.1754
SGSM2	123.222
PAFAH1B1	35.9995
ZZEF1	33.9239
ANKFY1	20.4174
UBE2G1	24.0598
PFN1	23.1308
RABEP1	22.6759
ASGR2	23.618
GABARAP	20.624
YBX2	61.6703
SPEM2	57.2353
POLR2A	29.7016
CD68	30.2166
DNAH2	26.1968
KDM6B	30.0128
CFAP52	27.1999
CDRT4	23.4977
NCOR1	34.2862
ULK2	35.4023
SPECC1	24.3876
NLK	30.3666
PROCA1	40.4947
RPL23A	21.1208
GIT1	23.0075
SSH2	41.9444
EFCAB5	24.9787
CPD	25.9447
NF1	39.9317
SUZ12	43.3583
ADAP2	26.1735
CCT6B	56.0245
LIG3	22.7065
AP2B1	45.2392
SYNRG	27.1935
ACACA	21.7166
USP32	36.6752
BCAS3	108.737
MED13	25.8903
RPS6KB1	20.2054
CLTC	33.2484
TRIM37	41.5728
TEX14	27.0127
HSF5	30.7004
AKAP1	62.288
COIL	30.2249
MBTD1	26.9953
SPAG9	105.121
CACNA1G	32.0804
SPATA20	22.7506
ZNF652	28.2382
PHOSPHO1	104.536
CALCOCO2	37.5628
KPNB1	24.1162
NPEPPS	53.2493
SOCS7	33.7568
RPL19	51.1182
MED1	20.5648
CDK12	24.8502
EIF1	42.9379
KLHL10	35.7014
DNAJC7	31.0593
ATP6V0A1	32.8915
CNTD1	43.5012
NBR1	54.0314
SLC25A39	35.9508
GRN	57.0163
GPATCH8	27.5617
FMNL1	32.4634
GOSR2	31.7027
TLK2	22.793
MARCHF10	29.2385
MAP3K3	24.8778
TEX2	54.4561
DDX5	45.6783
CEP112	39.0599
BPTF	29.4969
ABCA10	45.9024
RPL38	415.064
FBF1	25.2513
ST6GALNAC2	32.5162
MFSD11	26.4915
SEC14L1	21.9802
TNRC6C	33.2586
CCDC40	29.3825
GAA	26.3919
RPTOR	26.0329
SLC38A10	36.4961
ACTG1	95.3219
HGS	23.362
FASN	20.3797
CCDC57	106.136
CSNK1D	34.6092
NARF	29.8851
FOXK2	22.2927
TBCD	42.8261
FANCA	25.8081
RPL13	84.3096
ANKRD11	31.6281
CDH15	27.1758
ZC3H18	93.3774
BANP	36.1282
ZCCHC14	20.9151
DNAAF1	41.9712
NECAB2	21.4243
WWOX	37.22
HYDIN	78.0255
DHX38	23.209
WWP2	33.1941
SNTB2	33.0544
TSNAXIP1	26.9819
RANBP10	25.9798
ZDHHC1	26.1
CMTM2	22.8643
CNOT1	28.8088
ADGRG3	405.728
ARL2BP	21.6611
RBL2	20.3554
PHKB	39.9285
ITGAX	27.0423
RNF40	32.7216
PHKG2	25.3775
SRCAP	62.8631
FBRS	48.5543
TBC1D10B	22.9243
ATXN2L	53.0991
SH2B1	54.1015
XPO6	33.0123
KIAA0556	22.8932
C18H16orf82	82.3057
TNRC6A	26.1679
VWA3A	22.8336
DNAH3	32.2045
REXO5	50.4066
ACSM2B	50.5482
IQCK	170.829
VPS35L	79.0116
TMC7	21.8316
PDXDC1	34.7877
MRTFB	25.4221
LITAF	50.9548
PRM1	1025.53
PRM2	2525.14
TNP2	427.726
CLEC16A	44.1297
CARHSP1	38.4003
C18H16orf72	32.3177
CREBBP	39.0645
SRRM2	82.5543
ELOB	112.881
AMDHD2	22.7131
ATP6V0C	22.0599
PGP	45.6544
RPS2	21.586
LDLRAD4	37.4603
CEP192	26.8093
SEH1L	22.5387
ANKRD62	66.1944
TXNDC2	34.3609
PPP4R1	24.6668
ANKRD12	56.2585
EPB41L3	25.6703
SMCHD1	21.1317
CETN1	22.1124
MIB1	145.905
CABYR	79.9093
OSBPL1A	35.2299
SS18	22.0977
RNF138	26.7687
NOL4	37.5651
KIAA1328	48.1083
PIAS2	23.5347
RPL17	21.8629
CFAP53	24.3512
WDR7	262.906
BOD1L2	148.982
PHLPP1	21.915
DOK6	57.3901
RTTN	27.0631
ZNF407	48.5667
ZNF236	134.553
ATP9B	384.973
CTDP1	31.5388
RPL18	57.716
NOP53	25.5398
ARHGAP35	32.6002
CALM3	26.2487
EML2	31.7565
APOE	46.5776
RPL13A	65.9744
RPS11	25.725
TSKS	21.1375
IL4I1	27.5922
ZNF528	21.0374
RPS9	38.5987
PPP1R12C	21.2007
PPP6R1	21.6432
RPL28	118.163
EPN1	36.9822
RPS5	25.8364
TRIM28	48.1403
SRRM5	24.267
LIPE	28.5165
RPS19	78.559
HNRNPUL1	40.8423
EGLN2	31.9723
AKT2	26.7237
FCGBP	32.8484
DYRK1B	43.5869
SUPT5H	25.0456
HNRNPL	21.0214
GGN	20.9184
CATSPERG	26.7157
ZNF569	45.9841
GAPDHS	47.5188
GPI	21.7582
LSM14A	26.9077
KCTD15	69.6495
CEP89	26.1412
PBX4	44.3561
TSSK6	124.4
GATAD2A	34.412
SUGP2	32.0251
UBA52	109.476
FKBP8	92.364
ISYNA1	30.3349
IFI30	34.4825
RPL18A	37.0081
MYO9B	30.765
SLC35E1	44.5777
CALR3	24.2172
WIZ	35.7199
BRD4	24.0971
DNAJB1	26.0855
CALR	35.1429
FARSA	34.4106
RNASEH2A	59.7002
ELOF1	34.2467
DNM2	35.2825
ILF3	22.8369
KEAP1	33.5704
DNMT1	21.7725
MUC16	963.644
HNRNPM	47.2853
CTXN1	33.1403
PRR36	28.6242
CAMSAP3	24.5463
TEX45	21.4985
ARHGEF18	27.7057
ALKBH7	28.9122
ACSBG2	83.5309
RFX2	22.6146
RPL36	70.9778
MICOS13	33.5114
SAFB	29.3079
SAFB2	20.8789
ZNRF4	21.338
KDM4B	24.6315
TNFAIP8L1	25.8212
UBXN6	90.6233
MAP2K2	36.7499
EEF2	105.325
NFIC	27.4731
OAZ1	38.0033
DOT1L	35.5533
IZUMO4	26.2407
CSNK1G2	33.545
ATP8B3	38.7308
FUNDC2	22.4873
MPP1	20.7783
FLNA	27.1446
RPL10	31.321
EEF1A1_1	244.572
TSPAN6	172.682
RPS4X_1	21.8893
MSN	25.2457
HUWE1	29.3742
AKAP4	120.221
PPP1R2C	20.8498
DDX3X	107.404
POLA1	87.3201
SAT1	35.7749
RPS6KA3	23.1934
PHKA2	23.7247
GEMIN8	36.2701
TMSB4X	51.9777
ACER2	35.9544
PRR26	27.1146
JPT1	69.8582
BSG	38.9135

## Sheet: F- DE postcop
Table F. Differentially expressed genes- postcopulatory vs noncopulatory
Genes with significant (q < 0.1) differential expression in postcopulatory versus noncopulatory samples. Negative coefficients correspond to lower expression postcopulation and positive coefficients correspond to higher expression postcopulation
posterior mean	posterior standard deviation	lfsr	Gene
0.922223	0.298557	0.00412512	SCNN1D
0.732941	0.340029	0.0385614	AGRN
0.582872	0.263156	0.0396317	HES4
-0.62173	0.31104	0.0548932	KLHL17
0.51848	0.209911	0.0262768	MIB2
0.872178	0.21101	0.000150997	SKI
0.779836	0.341432	0.0294148	CAMTA1
1.50486	0.32311	3.40054445979992e-06	PIK3CD
0.785381	0.371846	0.0399054	C1H1orf167
0.792619	0.22123	0.00131934	PRDM2
0.763511	0.213088	0.00141761	KAZN
0.460783	0.256057	0.0828878	PLEKHM2
0.634298	0.295812	0.0428505	SZRD1
0.980631	0.210638	9.80126510751441e-06	ARHGEF10L
1.26016	0.413266	0.00315067	ALPL
0.926754	0.318024	0.00651237	HSPG2
-0.599397	0.35119	0.0873971	NCMAP
1.10926	0.406471	0.0083648	FGR
1.15566	0.309883	0.000423575	KPNA6
-0.554062	0.324062	0.0897554	ZSCAN20
0.762392	0.226551	0.00267904	CSMD2
-1.44599	0.433362	0.00159782	AGO1
-1.3314	0.367083	0.000426561	SH3D21
-0.799983	0.422274	0.0570814	C1H1orf109
1.19443	0.396515	0.00364979	SMAP2
0.793203	0.207685	0.000613491	SZT2
0.837285	0.366882	0.0281195	ATP6V0B
-0.968509	0.368171	0.0122115	STIL
-0.934592	0.394592	0.021881	GLIS1
-1.18762	0.376429	0.00243914	HSPB11
0.791211	0.222864	0.00146257	USP24
0.658172	0.247455	0.0164538	DAB1
-0.929572	0.373523	0.0172211	USP1
0.75301	0.266825	0.0103356	PGM1
-0.937242	0.402599	0.023647	ROR1
0.823585	0.391404	0.0393133	JAK1
1.31719	0.420616	0.00246392	LEPR
-0.379717	0.219695	0.0958185	LRRC7
0.554445	0.235259	0.0315847	SRSF11
-0.953123	0.424032	0.0272662	ZRANB2
-0.790976	0.389797	0.0458665	ST6GALNAC5
1.00737	0.343891	0.00574583	GBP1
1.17342	0.414015	0.00605985	EVI5
0.870838	0.176255	4.93879060709714e-06	CELSR2
0.885076	0.415797	0.0359075	AMIGO1
-0.882786	0.419978	0.0377337	STRIP1
1.26105	0.435331	0.00498987	VTCN1
1.13846	0.313435	0.000604003	NOTCH2
0.694727	0.431623	0.0947766	PRUNE1
0.81995	0.468583	0.0710956	RORC
0.824964	0.468907	0.0698337	S100A9
-1.14619	0.455474	0.0136753	SLC39A1
0.728639	0.193888	0.000875531	ZBTB7B
0.58823	0.349316	0.0910606	TRIM46
-0.644833	0.335941	0.0611596	PKLR
0.965852	0.248106	0.000264299	ARHGEF11
0.842763	0.436091	0.0520635	FCRL5
0.879502	0.45195	0.0496699	AIM2
1.18683	0.361729	0.00167976	TAGLN2
-0.794069	0.310972	0.0171901	ATP1A2
-0.730571	0.441974	0.0869942	TSTD1
1.19691	0.494303	0.017373	FCGR2A
1.05078	0.447421	0.0207595	HSPA6
0.803631	0.328483	0.0210937	UHMK1
-0.887008	0.363691	0.0198367	CCDC185
0.606752	0.282928	0.0438117	USH2A
0.530178	0.205758	0.021401	PLXNA2
1.48965	0.419463	0.000823607	CD55
1.14922	0.355655	0.00207122	RASSF5
1.07067	0.307904	0.00109025	ELK4
0.999281	0.314372	0.00294236	CNTN2
-0.97153	0.368347	0.0119864	ZC3H11A
1.29308	0.475916	0.00868958	BTG2
-0.630757	0.389197	0.0970582	PPFIA4
-0.800154	0.298811	0.0131639	IPO9
-1.30957	0.409051	0.00194095	IGFN1
1.35261	0.449977	0.00394603	RGS2
0.982028	0.50239	0.0464655	PTGS2
-1.13596	0.428631	0.00993349	ODR4
1.28345	0.400886	0.0019376	NIBAN1
0.616492	0.233064	0.0176384	LAMC1
1.1443	0.299712	0.000314797	NPL
-0.68625	0.431772	0.0980918	FAM163A
0.503951	0.226272	0.0406713	ASTN1
-1.14863	0.458817	0.0141022	SELE
0.582304	0.325712	0.078402	MPZL1
-1.02141	0.410822	0.0158458	FAM78B
1.04628	0.303683	0.00123641	LYST
-0.868642	0.374079	0.0253853	EDARADD
1.39971	0.395465	0.000610368	CGGBP1
0.738745	0.196204	0.000836989	NSUN3
-0.67051	0.405	0.0899475	ABI3BP
0.839228	0.446888	0.0571432	NFKBIZ
0.45664	0.186747	0.0280037	ZBTB20
-1.24582	0.468471	0.00970905	POLQ
0.591446	0.199686	0.00934022	PLXNA1
0.436259	0.223515	0.0659887	PLXND1
1.36643	0.363775	0.000252074	SLC6A6
0.945035	0.319425	0.00569899	IQSEC1
-0.71412	0.344604	0.0451633	TSEN2
0.697626	0.313239	0.0351319	VGLL4
0.605569	0.228632	0.0176837	SRGAP3
-0.759137	0.470149	0.0905349	CNTN6
1.01313	0.24978	0.000124317	EIF4E3
-0.841711	0.336451	0.0181898	MAGI1
-0.749132	0.311629	0.0242169	CADPS
-1.00451	0.375751	0.0106729	FLNB
1.2984	0.398386	0.0015969	TKT
1.06125	0.38137	0.00773887	BAP1
0.727051	0.2676	0.0134359	DNAH1
-0.960745	0.418488	0.024687	PCBP4
-0.790945	0.426107	0.0611087	GPX1
1.03297	0.428884	0.0185138	DALRD3
1.15468	0.26609	3.98619829043818e-05	DHX30
1.27316	0.347033	0.000405047	NBEAL2
-0.830779	0.481415	0.0734135	TDGF1
-0.828987	0.467579	0.0681792	LRRC2
-1.23249	0.2825	3.63715139347631e-05	GASK1A
1.45779	0.419808	0.000970344	CSRNP1
1.18586	0.407183	0.00486147	WDR48
-0.560931	0.341117	0.0982273	CTDSPL
-0.864514	0.428687	0.0444372	NAALADL2
0.701974	0.220512	0.00484328	TNIK
-0.804657	0.509043	0.0929906	EIF5A2
1.17286	0.351314	0.00144592	SKIL
0.924121	0.373695	0.0178835	PPM1L
0.99346	0.322567	0.00391458	KPNA4
-0.917654	0.48249	0.0524221	TRIM59
0.672747	0.32369	0.0462572	TIPARP
0.885125	0.361404	0.0194625	MBNL1
0.662122	0.234992	0.0118579	TSC22D2
-0.847667	0.426636	0.0473331	RASA2
-0.54226	0.260163	0.0505854	OXNAD1
0.652162	0.269921	0.0262782	SATB1
0.847151	0.392029	0.0348884	ZNF385D
0.78174	0.288943	0.0127207	THRB
0.887474	0.315602	0.00873786	TOP2B
0.792454	0.357081	0.0327752	TGFBR2
0.749866	0.287008	0.0161044	OSBPL10
1.70791	0.367875	5.96160797075378e-05	GLB1
1.06651	0.286242	0.000458833	CLASP2
1.19288	0.44344	0.00879681	BCL6
0.695591	0.246895	0.0113782	FAM43A
0.792297	0.225859	0.00165537	TNK2
-1.18077	0.328279	0.000630887	FAT1
0.754858	0.218152	0.00208251	STOX2
-0.627378	0.370762	0.087632	DDX60L
0.718869	0.33802	0.0410112	DDX60
1.24288	0.359658	0.000881599	TLR2
0.435338	0.249989	0.0916675	TRIM2
0.766463	0.252539	0.00620813	FBXW7
-1.37843	0.451937	0.00362014	EDNRA
0.705273	0.294048	0.0256562	ZNF827
-0.996214	0.341976	0.00606398	MGST2
-0.820017	0.471567	0.0723295	PCDH18
-1.08111	0.348721	0.00332885	FAT4
0.557216	0.214007	0.0200064	SPATA5
1.33076	0.441561	0.00369525	FGF2
-0.760396	0.440035	0.0762502	QRFPR
-0.860264	0.452394	0.0542085	NDST3
1.05783	0.355843	0.00482967	ALPK1
-1.00159	0.416334	0.0191098	ENPEP
1.34005	0.397514	0.00108799	PPP3CA
-1.06869	0.404998	0.0107852	KIT
0.691026	0.30812	0.0344057	SLC4A4
1.03088	0.27046	0.000333527	ANKRD17
0.975275	0.516607	0.0525865	CNOT6L
0.673362	0.222834	0.00744669	FRAS1
-0.799489	0.390927	0.0443573	GPAT3
0.709006	0.38046	0.0638074	HERC3
0.662339	0.285623	0.0309577	FAM13A
0.664616	0.241581	0.0135838	GPRIN3
0.741848	0.237516	0.00525049	CCSER1
-0.87197	0.330559	0.0132279	UNC5C
0.816431	0.315774	0.0156917	TLR6
0.889406	0.31655	0.0087674	TLR1
-0.813213	0.306269	0.0135899	LCORL
-1.44756	0.406813	0.000645945	FAM184B
-1.31451	0.390953	0.00111853	CD38
1.0118	0.34003	0.00507335	TBC1D14
-0.927059	0.305943	0.00481101	ZFYVE28
0.961781	0.365311	0.0122376	LETM1
0.716323	0.303488	0.0271902	MAEA
0.809943	0.334464	0.022019	NCAPG2
1.11632	0.317144	0.000901908	INSIG1
-1.24581	0.471512	0.0101725	GIMAP8
0.846736	0.398723	0.0373174	KRBA1
0.743709	0.200096	0.000971186	MGAM2
0.535307	0.276783	0.0646362	DENND2A
0.599249	0.300373	0.0561993	PARP12
0.639639	0.289412	0.0381749	TBXAS1
1.08498	0.302734	0.000753603	ZC3HAV1
0.741751	0.335786	0.034839	CREB3L2
-1.07566	0.297187	0.000670902	DGKI
1.2413	0.414903	0.00376149	MTPN
1.12282	0.346904	0.00212788	CYREN
-0.655458	0.402157	0.094287	LRGUK
-0.863935	0.406516	0.0367215	NRF1
-1.29222	0.405237	0.00201821	ASZ1
0.537686	0.274211	0.0618723	NRCAM
1.18936	0.383674	0.00285557	NAMPT
-0.60485	0.35936	0.0901483	PPP1R9A
1.06303	0.394825	0.00957493	CREB5
0.494104	0.284941	0.0899084	AMPH
0.467657	0.226424	0.0541921	HECW1
-0.486512	0.288365	0.0967931	AEBP1
0.84232	0.240014	0.00143052	TNS3
0.910327	0.223125	0.000156554	ABCA13
1.90651	0.256469	3.87929423575508e-08	IKZF1
-0.788349	0.327662	0.0231756	LANCL2
0.571468	0.238281	0.0290068	AUTS2
0.694468	0.255059	0.0138806	CASTOR2
1.23291	0.40934	0.00355438	NCF1
0.536731	0.318438	0.0940669	TRIM56
-1.14976	0.349698	0.00175206	GNB2
1.15794	0.362968	0.00230112	MEPCE
0.660936	0.299028	0.0374358	FOXK1
-0.635507	0.331846	0.0620238	ELFN1
-0.894128	0.312446	0.00769184	NRIP1
0.834436	0.499645	0.0799677	ATP5PF
0.857051	0.455431	0.0561367	GABPA
-0.957108	0.342176	0.00841834	CYYR1
0.460172	0.239772	0.0688208	LTN1
0.712811	0.264688	0.0143936	IFNAR2
0.766552	0.208612	0.00105756	DOP1B
0.966528	0.278417	0.00121711	KCNJ15
-0.864972	0.355246	0.0203979	ZBTB21
0.755544	0.304645	0.0207875	RRP1B
0.872127	0.335241	0.0143159	AGPAT3
0.854696	0.327697	0.0143582	TRAPPC10
0.676629	0.257059	0.0170175	TRPM2
1.17195	0.43621	0.00891401	LPCAT1
0.572688	0.277249	0.0511431	SEMA5A
0.691186	0.259655	0.0157632	ANKRD33B
-0.664305	0.298408	0.0363165	DNAH5
-0.731462	0.456808	0.0938362	CDH18
-0.89525	0.329616	0.0108434	CDH6
0.725708	0.279182	0.0170719	PDZD2
-1.30082	0.41291	0.00229342	ZFR
1.17843	0.421811	0.00672666	ADAMTS12
0.722579	0.203395	0.00169393	OSMR
1.38612	0.350612	0.000111248	POLK
0.642662	0.309949	0.0478311	LYSMD3
-1.40315	0.41062	0.000999833	PAM
1.00608	0.311002	0.00247639	FEM1C
0.588133	0.229122	0.0209971	SNCAIP
1.2364	0.391945	0.00230904	CEP120
0.87657	0.391251	0.0294428	LMNB1
-1.231	0.36813	0.00128832	FBN2
-0.895496	0.379385	0.0230229	MINAR2
0.881964	0.378017	0.0245675	NEUROG1
-1.20562	0.417468	0.00513798	HNRNPA0
-0.638218	0.304234	0.0461275	LRRTM2
0.890117	0.446296	0.0453733	CD14
1.2738	0.35274	0.000493733	ARAP3
1.1264	0.364497	0.00320265	PCDH1
0.598158	0.352175	0.0885441	SPRY4
0.73494	0.262763	0.0112245	KCTD16
-1.03985	0.339712	0.00391111	SLC26A2
1.07773	0.334582	0.0023787	TNIP1
0.983972	0.375474	0.012284	ANXA6
0.585391	0.299061	0.0602601	FAT2
0.797874	0.269561	0.0069991	CYFIP2
0.400554	0.228512	0.0914835	TENM2
1.20418	0.483454	0.0146913	DUSP1
1.02597	0.366741	0.00778896	NKX2-5
1.41626	0.328675	2.2743774095402e-05	HK3
1.06108	0.387552	0.00861804	DOK3
0.860656	0.267433	0.00318876	ADAMTS2
1.13174	0.269417	7.02558844365514e-05	MGAT1
-0.53598	0.302117	0.0825749	TRIM7
-0.843194	0.445809	0.0557447	MYLK4
1.03788	0.407478	0.0136702	SERPINB1
0.939473	0.237429	0.000223343	SLC22A23
1.07073	0.250044	4.46328858077003e-05	JARID2
0.833074	0.337364	0.0195889	ATXN1
0.748086	0.237333	0.00483259	KIF13A
-1.20882	0.422401	0.00551852	RNF144B
1.13064	0.338797	0.00156099	RIPOR2
-1.36697	0.415876	0.00152066	ZSCAN12
-1.13172	0.472916	0.0182934	C6H6orf136
0.759432	0.251151	0.00646148	VARS2
0.450294	0.241443	0.0752754	MUCL3
0.854418	0.195636	6.47130805367743e-05	ITPR3
0.927358	0.29309	0.00331975	FKBP5
0.623759	0.280806	0.0379749	BRPF3
0.67783	0.283545	0.0268112	NFYA
1.03999	0.279586	0.000472918	UBR2
-0.712268	0.336807	0.0420886	PTK7
0.711699	0.368005	0.0568848	ABCC10
-1.41273	0.414039	0.00104673	TMEM63B
-1.05249	0.505314	0.0357949	TDRD6
0.51045	0.282339	0.0796967	PKHD1
1.15587	0.360862	0.00222426	KLHL31
-0.64598	0.304169	0.0438957	ZNF451
1.47313	0.358539	5.62760681567514e-05	FAM135A
-0.657575	0.397476	0.090846	KCNQ5
0.880067	0.260405	0.00191549	COL12A1
0.673545	0.294806	0.0325182	PHIP
1.09194	0.393992	0.00767638	DOP1A
1.00787	0.437524	0.0234288	PGM3
0.733705	0.448838	0.0892172	SNX14
0.700225	0.26252	0.0154159	KLHL32
-0.787827	0.445847	0.0705557	CD24
0.723735	0.368505	0.0536972	EZR
0.782055	0.262579	0.00689712	SYNJ2
0.736065	0.357348	0.0453427	ZDHHC14
-0.609431	0.375641	0.0981603	OPRM1
0.677339	0.208138	0.00419827	ESR1
-1.2115	0.484741	0.0144404	PPP1R14C
0.487425	0.213694	0.0373384	SASH1
0.610422	0.258715	0.0302049	UTRN
1.00873	0.233197	3.85594021925724e-05	STX11
0.454487	0.25839	0.0884498	PHACTR2
1.07126	0.423761	0.0138506	TNFAIP3
1.00888	0.41469	0.0179452	VNN2
-0.769224	0.447157	0.0767462	NKAIN2
0.976193	0.382551	0.0143924	MARCKS
1.89632	0.242039	1.00892290954378e-10	FOXO3
0.89776	0.274851	0.00258413	AHNAK2
0.426131	0.207777	0.0563309	CEP170B
0.604105	0.217006	0.0134938	KIF26A
0.50792	0.24395	0.0517505	CDC42BPB
0.611579	0.260813	0.0309635	TECPR2
0.907384	0.284301	0.00315631	MOK
0.536708	0.215744	0.0251948	ATG2B
-0.989292	0.468799	0.0346232	SERPINA12
1.01529	0.331396	0.00399666	RIN3
-0.936409	0.435108	0.033089	CATSPERB
-1.36901	0.434579	0.00249597	PPP4R3A
0.940483	0.275918	0.00155262	FLRT2
0.870193	0.247697	0.00130448	SEL1L
-0.687024	0.321303	0.0413282	STON2
-1.26695	0.368895	0.000910232	TSHR
-0.965446	0.397433	0.0188164	SPTLC2
-1.41939	0.406815	0.000783365	TMEM63C
-0.78259	0.461883	0.0792141	CIPC
0.880466	0.215125	0.000169877	SIPA1L1
0.420129	0.227884	0.0788407	PCNX1
1.14466	0.369933	0.00308398	SUSD6
0.992005	0.321286	0.00383745	PLEKHG3
-1.23434	0.394447	0.00249824	SGPP1
0.779429	0.339418	0.0287597	TRMT5
-1.40849	0.387535	0.000420384	ARMH4
0.711904	0.346663	0.0466884	NIN
0.798258	0.272859	0.00758433	TOGARAM1
-0.736786	0.423803	0.0761591	FBXO33
1.06004	0.470304	0.0252024	NFKBIA
0.561807	0.297357	0.0681284	AKAP6
0.815067	0.201448	0.000257395	HECTD1
-1.3578	0.446995	0.00358966	FOXG1
-1.27209	0.4185	0.00324566	TGM1
-0.706438	0.428931	0.08908	CARMIL3
-1.05708	0.398035	0.0104933	TTC23
0.685953	0.3666	0.0640594	IGF1R
-0.770956	0.412158	0.0605161	MCTP2
0.527131	0.28309	0.072646	SLCO3A1
1.19705	0.275339	3.99399239997397e-05	ANPEP
0.849357	0.258605	0.00271721	KLHL25
-1.03841	0.308418	0.00160187	TBC1D2B
0.809445	0.451521	0.0668471	SNX33
0.867346	0.236243	0.000791581	PML
0.959493	0.419053	0.0250084	GLCE
0.475004	0.277028	0.0935321	CORO2B
0.895818	0.357371	0.01712	DENND4A
-0.625735	0.385476	0.0970039	PDCD7
-1.28598	0.370764	0.000790947	DUOX2
0.852119	0.324773	0.0139214	SPG11
0.707065	0.170098	0.000223284	RASGRP1
1.0147	0.333855	0.0042715	SLC12A6
1.18006	0.30784	0.000283843	KLF13
0.552386	0.323462	0.0901216	ZNF596
0.323226	0.178649	0.0869797	CSMD1
-0.794343	0.403477	0.0506778	PDGFRL
0.634317	0.273889	0.0319516	EGR3
1.00211	0.521198	0.0490683	TNFRSF10C
1.56094	0.390202	0.000168268	SLC25A37
1.07974	0.355862	0.00398859	DOCK5
0.743273	0.298418	0.0206562	ADRA1A
0.550689	0.221892	0.0252615	NRG1
0.589904	0.223676	0.0183117	RAB11FIP1
0.587196	0.238901	0.0257483	NSD3
0.921028	0.471295	0.0477636	ANK1
0.926556	0.320067	0.00683704	FAM110B
-0.501175	0.245781	0.0556987	PREX2
0.651114	0.30491	0.0428585	PAG1
-1.15107	0.459698	0.0140805	CA1
0.507899	0.281809	0.0805021	RUNX1T1
-0.975162	0.41696	0.022401	INTS8
-1.35427	0.391769	0.000799489	RRM2B
-1.20514	0.379615	0.00224822	SYBU
0.674189	0.214682	0.00561124	TRPS1
0.402071	0.225257	0.0870151	SAMD12
-0.601389	0.253752	0.029857	FBXO32
0.809394	0.231045	0.00160278	TG
0.597385	0.278892	0.0443171	TRAPPC9
-1.14355	0.411243	0.00712789	AGO2
1.25468	0.379629	0.00141325	DENND3
-0.886834	0.481624	0.0590428	TIGD5
0.41694	0.220412	0.0731775	FAM83H
0.641909	0.264135	0.0258681	SCRIB
1.21701	0.214932	5.44875056930814e-08	MROH1
-0.919812	0.372966	0.0182063	CPSF1
-0.782484	0.418148	0.0599752	KCNA6
0.740215	0.447173	0.0861843	ANO2
1.24987	0.232854	4.36236728188595e-07	VWF
-1.23679	0.406549	0.00324318	GNB3
-0.526113	0.300838	0.0862849	DDX11
-1.32414	0.417834	0.00218477	LRP6
-1.34638	0.487081	0.00836641	PDE6H
-0.956093	0.351981	0.0101897	DNM1L
-0.970271	0.426337	0.025472	YARS2
0.78113	0.317306	0.0209448	LRRK2
0.756757	0.272779	0.0113958	SLC38A1
0.621266	0.300112	0.0489478	SLC38A2
1.26515	0.328156	0.000214863	DIP2B
-0.991001	0.368268	0.0104056	POU6F1
0.863672	0.448096	0.0517896	KRT7
-1.20726	0.382094	0.00234516	ESPL1
-1.41533	0.404386	0.000741048	TARBP2
-0.887696	0.400365	0.030466	HOXC4
0.641571	0.291046	0.038485	PDE1B
-0.91945	0.575245	0.0873454	MMP19
1.35896	0.340162	9.88390058677991e-05	PYM1
1.22663	0.456164	0.00886193	ESYT1
1.65714	0.345031	5.3278428315209e-06	PPM1H
0.835468	0.200573	0.000153765	TBC1D30
0.946108	0.314993	0.00505764	IRAK3
-1.0945	0.356831	0.00357348	TSPAN8
0.906856	0.288665	0.00363908	ZFC3H1
-1.10997	0.33888	0.00193865	CAPS2
0.504404	0.24696	0.0553063	PTPRQ
-0.584918	0.358907	0.0987151	MGAT4C
1.30189	0.442872	0.0045095	DUSP6
1.39005	0.3581	0.000149177	C9H12orf42
-1.11017	0.367601	0.00396905	HCFC2
0.565625	0.342396	0.0968572	TXNRD1
-0.804682	0.464756	0.0738381	ALDH1L2
1.05437	0.449412	0.0208225	CMKLR1
0.814625	0.423703	0.0539546	ISCU
0.474834	0.252386	0.0725346	SSH1
-1.11008	0.477744	0.021435	UNG
0.854331	0.315651	0.011572	KCTD10
0.549833	0.226085	0.0276821	UBE3B
0.363791	0.158577	0.0379813	CUX2
0.977599	0.396363	0.0172226	BRAP
-1.17465	0.313897	0.000392897	PTPN11
-0.845635	0.508435	0.0804137	RASAL1
-0.714363	0.274974	0.0173748	VSIG10
0.979691	0.266459	0.000582822	GCN1
1.02888	0.372081	0.00838547	PXN
1.34668	0.422624	0.00211069	UNC119B
-0.844835	0.387227	0.0336576	HNF1A
1.00834	0.198951	1.14088751116683e-06	SETD1B
0.605052	0.244992	0.0248543	PITPNM2
0.504032	0.186587	0.0169398	SFSWAP
-1.12256	0.397527	0.00651605	EP400
-1.11485	0.367299	0.00378478	FAM168B
0.806877	0.329014	0.0207816	MAP3K2
0.641767	0.348626	0.069305	CCDC93
0.559209	0.302402	0.0725871	THSD7B
1.15104	0.248823	1.03867406583546e-05	ZEB2
1.25013	0.260165	5.9050092788726e-06	NR4A2
-0.937171	0.362656	0.0139566	SCN9A
0.673744	0.264736	0.0202157	SP3
-0.585396	0.325993	0.0773026	ZNF385B
-1.28694	0.417102	0.00281826	NCKAP1
-1.30275	0.469314	0.00742343	C10H2orf88
1.04425	0.321602	0.0022975	DNAH7
0.842338	0.250069	0.00217491	ANKRD44
1.24535	0.375471	0.00137636	CFLAR
0.535042	0.322444	0.0978131	BMPR2
-0.781442	0.440443	0.0700464	NDUFS1
0.602899	0.359508	0.0910786	PLEKHM3
0.523925	0.190846	0.0154118	UNC80
-1.25939	0.424782	0.00407244	CXCR2
1.62809	0.384199	0.000112421	CXCR1
0.617341	0.348152	0.0781848	ARPC2
0.691469	0.287405	0.0256941	CTDSP1
-1.33012	0.391232	0.000978478	PTPRN
-1.34839	0.389088	0.00077218	ASIC4
-1.10819	0.455925	0.0168777	WDFY1
0.713359	0.337071	0.0419369	DOCK10
-1.10168	0.385137	0.00608192	COL4A3
0.91421	0.242674	0.000489007	INPP5D
0.587153	0.321638	0.0738058	ARL4C
0.612301	0.331758	0.0702858	COL6A3
0.749851	0.170274	7.1802801290541e-05	HDAC4
0.565742	0.27221	0.0503303	KIF1A
-0.964627	0.383107	0.0156535	STK25
1.07416	0.446246	0.018064	ADAM8
-0.843594	0.365603	0.0266664	TCERG1L
-0.838915	0.389876	0.0356998	MKI67
0.53611	0.271512	0.0606022	PTPRE
-1.07842	0.381906	0.00685739	DOCK1
0.545318	0.320296	0.0912388	FAM53B
0.748391	0.357691	0.0424899	ATE1
-1.15707	0.388987	0.00421861	GFRA1
-0.91207	0.363739	0.0168343	ATRNL1
0.541909	0.22077	0.0266912	ABLIM1
0.996286	0.337054	0.00543496	VTI1A
-1.38521	0.418445	0.00144445	GPAM
-0.937794	0.50786	0.0572182	XPNPEP1
0.676975	0.331555	0.048965	SLK
0.641273	0.371824	0.0827273	CNNM2
0.80364	0.284385	0.00945643	NFKB2
-0.734605	0.383852	0.0578404	NOLC1
-0.573879	0.35005	0.0980726	CUTC
1.39316	0.268879	5.84281171948924e-07	RRP12
0.981307	0.3062	0.00277515	PIK3AP1
0.543958	0.32745	0.0969776	TLL2
0.821415	0.300854	0.0114223	EXOC6
0.586258	0.353536	0.0946506	TNKS2
0.964958	0.347318	0.00873247	STAMBPL1
0.574684	0.33922	0.09055	MTRNR2L5
1.2103	0.303153	0.00015225	JMJD1C
1.2827	0.365621	0.000692934	CTNNA3
0.879747	0.329414	0.0122059	SGPL1
-0.534136	0.311378	0.0901951	CDH23
0.947542	0.444689	0.0341578	VSIR
0.574696	0.196302	0.0102135	CHST3
-0.879884	0.371755	0.0230458	ECD
0.595106	0.316346	0.0673869	USP54
1.15982	0.288647	0.000148279	ZSWIM8
0.681433	0.366311	0.0653725	PPIF
1.28379	0.333409	0.00020768	ANXA11
0.877082	0.327171	0.0119643	ALOX5
0.477129	0.214213	0.0411268	WDFY4
0.669659	0.287843	0.0303267	CSGALNACT2
0.510198	0.189709	0.0173245	EPC1
0.767446	0.251117	0.00588991	KIAA1217
0.561165	0.222094	0.0230873	NEBL
0.602087	0.288189	0.0481702	FRMD4A
0.645239	0.269706	0.0276155	UPF2
0.678674	0.277063	0.0240473	CELF2
1.495	0.380757	0.000148573	PFKFB3
0.817817	0.208153	0.000390195	SNX19
0.873281	0.523015	0.0787015	BARX2
0.654251	0.34217	0.0614425	SRPRA
1.04109	0.199571	4.09802469617812e-07	SLC37A2
1.13094	0.484662	0.0209508	TLCD5
0.728415	0.337684	0.0386038	NECTIN1
-0.998395	0.406031	0.0171537	DPAGT1
-1.17743	0.390368	0.0036742	VPS11
0.60941	0.209902	0.0104337	BCL9L
0.60175	0.156109	0.000851845	KMT2A
-0.692066	0.333787	0.0458968	SCN2B
0.710212	0.212868	0.00320817	DIXDC1
0.509389	0.226769	0.0392591	TENM4
-1.11879	0.432518	0.0116971	ALG8
1.08495	0.380452	0.00634626	ATG16L2
0.996454	0.375662	0.0112869	ARAP1
0.931331	0.361672	0.0143164	STIM1
-1.19032	0.401997	0.00423298	DENND2B
-0.997418	0.277385	0.000765378	SCUBE2
1.01993	0.319242	0.00274859	DENND5A
0.632477	0.204054	0.006531	MICAL2
-0.841804	0.413206	0.0435912	TEAD1
0.471079	0.272711	0.0919626	BTBD10
-0.857141	0.444269	0.0518448	CSTF3
1.10908	0.358637	0.00326569	PTPRJ
0.63578	0.239266	0.0169207	CELF1
-1.07987	0.418856	0.0122741	PEX16
1.0072	0.233489	4.0847739342963e-05	CTNND1
0.651884	0.262836	0.0233693	OSBP
-0.679837	0.391619	0.0792958	PATL1
1.4639	0.318228	5.00853023268664e-06	STX3
-0.964148	0.368364	0.0126309	DAGLA
-0.95336	0.452896	0.0356954	INCENP
-0.604538	0.33817	0.0771913	PLCB3
0.810481	0.279003	0.00779565	CCDC88B
-1.12495	0.337193	0.00158023	NRXN2
1.0295	0.299343	0.00127837	ATG2A
0.490286	0.194507	0.024162	LTBP3
0.755481	0.265223	0.00971619	SIPA1
-1.16636	0.364543	0.00221037	AP5B1
-1.1481	0.43288	0.00981828	AIP
-1.09977	0.433815	0.0133518	PITPNM1
0.940667	0.380005	0.0175152	TCIRG1
0.728714	0.195652	0.000977112	LRP5
-0.798077	0.392215	0.0451962	TESMIN
0.772853	0.254206	0.00605564	CPT1A
0.734221	0.444493	0.0869507	ANO1
-0.663898	0.313131	0.0434752	OSBPL5
-0.726149	0.462883	0.0986754	DUSP8
-0.714691	0.418902	0.0811338	BRSK2
0.837397	0.453979	0.0604279	MUC5B
-0.87852	0.347252	0.0165717	CRACR2B
-0.91677	0.418498	0.0312691	DEAF1
0.743258	0.206134	0.00138245	PHRF1
-0.847146	0.348038	0.0207594	ERCC6L2
-1.39654	0.395977	0.000638385	ZNF658
1.10918	0.45226	0.0160538	CARD19
0.55263	0.254319	0.0433992	BICD2
1.39037	0.338863	5.91247778723534e-05	NFIL3
1.08136	0.277106	0.000232685	SEMA4D
0.557822	0.323854	0.087872	DAPK1
0.949573	0.286707	0.00207796	GAS1
0.680662	0.210635	0.0044291	NTRK2
0.872113	0.377728	0.0259628	CEMIP2
0.817334	0.323866	0.0178146	PTAR1
1.04442	0.325152	0.00254516	DOCK8
-0.671763	0.303726	0.0369689	KANK1
0.601384	0.351933	0.087016	KCNV2
0.622332	0.273919	0.0348583	GLIS3
0.785013	0.293357	0.0134831	JAK2
0.958296	0.514455	0.0552516	LURAP1L
-0.600842	0.334694	0.0765213	MPDZ
0.705368	0.236592	0.00781588	ADAMTSL1
0.831588	0.286444	0.00756608	VCP
0.351829	0.202432	0.0955676	TRIM14
0.970713	0.43051	0.026531	CYLC2
-1.25166	0.450833	0.0070411	NIPSNAP3B
-1.161	0.444862	0.0108556	PALM2AKAP2
0.728862	0.292691	0.021031	AKNA
0.847944	0.266727	0.00364462	WHRN
0.710288	0.308486	0.0303753	NEK6
0.578411	0.312995	0.0717657	ST6GALNAC4
0.931968	0.433455	0.0333226	SLC25A25
-0.590173	0.196653	0.00857166	DNM1
-0.711186	0.3961	0.0709088	ZER1
0.693689	0.232149	0.007828	RALGDS
-0.923744	0.336437	0.00983811	STKLD1
-0.752324	0.334507	0.0321277	WDR5
1.35761	0.386722	0.000654053	AGPAT2
0.537927	0.209772	0.0218187	ABCA2
0.706847	0.324066	0.0377288	MYT1L
1.50484	0.391018	0.000229525	FAM49A
0.915129	0.306735	0.00551977	GDF7
0.572468	0.180902	0.00596692	DNMT3A
0.770301	0.270761	0.00955728	ASXL2
-0.571511	0.296519	0.0637903	EHD3
0.71668	0.395368	0.06878	CRIM1
1.34086	0.270531	2.30426525167031e-06	ZFP36L2
-0.835996	0.471758	0.0679971	ABCG8
0.468481	0.194131	0.0296527	PRKCE
0.532161	0.281618	0.0694031	SPTBN1
-0.946347	0.409963	0.0243791	BCL11A
0.714905	0.24712	0.00939653	SERTAD2
-1.05152	0.408181	0.0126487	GKN1
0.963273	0.347551	0.00888832	MXD1
0.992785	0.391688	0.0146848	SFXN5
0.846491	0.339329	0.0183743	MOB1A
-1.13545	0.386669	0.00479469	INO80B
-0.981115	0.393192	0.016156	LBX2
0.945445	0.52493	0.0617811	IL1RN
-0.668877	0.420535	0.0989746	IL36G
0.527858	0.23129	0.0365483	ANAPC1
0.915776	0.429907	0.0349831	UXS1
0.836697	0.355943	0.0246869	RNF149
0.896894	0.362528	0.0183009	CNOT11
0.903018	0.38153	0.0225823	TBC1D8
0.808473	0.203414	0.000340983	INPP4A
0.60321	0.287744	0.0475698	TMEM131
-0.951442	0.433009	0.0300657	SEMA4C
0.621044	0.29759	0.0476314	KANSL3
0.922566	0.262201	0.00112178	SPATA13
0.724114	0.218943	0.00338532	FRY
-0.830003	0.372478	0.0312732	AKAP11
0.933705	0.305216	0.0044148	RUBCNL
0.853964	0.299504	0.00828903	WDFY2
1.65272	0.39006	0.000177457	NEK5
1.01291	0.241555	6.87954012745862e-05	TBC1D4
0.895561	0.348366	0.0149549	KCTD12
1.11074	0.447438	0.0149828	SLAIN1
0.708085	0.235761	0.0073994	DNAJC3
-0.71455	0.394804	0.0691798	HS6ST3
-1.4369	0.39321	0.000412604	EFNB2
0.649129	0.191759	0.00310458	COL4A2
0.509665	0.300709	0.0943974	ATP11A
-0.764573	0.367907	0.0430008	MCF2L
-0.721367	0.404666	0.0718585	CUL4A
-1.04527	0.419129	0.0152585	KLHDC7B
1.08088	0.2847	0.00035105	PLXNB2
0.6564	0.404898	0.0954311	PACSIN2
-0.877183	0.43579	0.0443332	CSDC2
0.476766	0.266449	0.0835105	CACNA1I
1.10045	0.305739	0.00070565	ATF4
0.904091	0.394389	0.0260747	MGAT3
1.16857	0.389973	0.00391951	APOBEC3A
0.929757	0.321455	0.00685762	GTPBP1
1.11548	0.41078	0.00859636	PISD
0.685149	0.379758	0.0711754	EIF4ENIF1
-0.976601	0.356553	0.00946044	SF3A1
0.710919	0.265474	0.0148793	ASCC2
0.683632	0.24145	0.0112195	MYO18B
0.514139	0.233182	0.0420325	BCR
0.966795	0.492512	0.0460118	PPIL2
1.2696	0.223928	1.0782264714946e-07	PI4KA
0.757367	0.242664	0.00512614	SCARF2
-0.438444	0.2596	0.0990415	COMT
-0.845437	0.268392	0.00396047	SLC24A3
0.539761	0.323295	0.0960781	JAG1
-1.07877	0.417779	0.0121737	SPEF1
0.935625	0.263353	0.000973551	SIGLEC1
0.707882	0.301206	0.0279441	STK35
0.650627	0.325294	0.0535357	BCL2L1
0.407779	0.213081	0.070877	MYH7B
-0.694316	0.372631	0.0644819	MMP24
0.498308	0.155069	0.00529855	CEP250
0.768636	0.193527	0.000381434	EPB41L1
0.423888	0.243627	0.0923684	BLCAP
-0.777923	0.379357	0.0446387	TGM2
0.780228	0.334484	0.0268571	CHD6
0.683446	0.257465	0.0161511	PTPRT
1.62783	0.333057	1.67931497956377e-06	SERINC3
-0.632836	0.381114	0.091476	WFDC10A
-1.31759	0.429754	0.00306263	ZSWIM3
1.16589	0.2738	5.70839110259099e-05	ZMYND8
0.627131	0.255162	0.0249344	ADNP
0.612144	0.22615	0.015669	ZFP64
-0.744886	0.44872	0.0853391	SPO11
-0.88869	0.355548	0.0174931	STX16
-0.760479	0.307758	0.021038	ZNF831
0.747694	0.314114	0.025353	LAMA5
-0.755971	0.407567	0.0626867	GATA5
0.805812	0.280352	0.00843649	DIDO1
-1.08441	0.400053	0.00896432	OPRL1
-1.15193	0.350389	0.00174704	ABHD16B
0.978345	0.39169	0.0161148	SLC43A2
0.903724	0.240628	0.000526942	SMG6
0.783908	0.221782	0.00156237	RAP1GAP2
0.895299	0.297643	0.00530631	ATP2A3
0.512738	0.294012	0.0876326	SPNS2
-0.957305	0.467216	0.039496	PSMB6
0.55129	0.290601	0.0677892	MINK1
-0.67196	0.30804	0.0389295	ALOX12
-0.769665	0.402111	0.0564358	TMEM102
-0.720334	0.389815	0.0649129	FGF11
0.529039	0.235702	0.0389761	CHD3
1.09361	0.391497	0.00725985	ARHGEF15
0.716009	0.342181	0.0435798	PIK3R5
0.694466	0.27124	0.0191624	NTN1
1.07799	0.270159	0.000162544	GAS7
0.530484	0.251902	0.0491576	DNAH9
0.850117	0.277512	0.0049274	TRPV2
-0.735136	0.470845	0.0992274	ZNF287
0.628851	0.220922	0.0115607	MPRIP
0.883568	0.438757	0.0440651	MED9
0.435405	0.225334	0.0681105	RAI1
-0.576538	0.30075	0.0646057	DRG2
0.48698	0.28298	0.0920555	FLII
0.947658	0.389231	0.0189197	USP22
1.27502	0.439044	0.00491623	MAP2K3
0.906534	0.25942	0.00125827	KIAA0100
1.13702	0.275593	9.67339631296336e-05	SUPT6H
0.539609	0.171272	0.0062683	MYO18A
1.00848	0.395137	0.0139139	NUFIP2
-0.73823	0.398248	0.0635503	CCL7
-1.29453	0.414618	0.00250922	RAD51D
0.662457	0.40962	0.0956101	UNC45B
0.814531	0.344711	0.0245789	LHX1
0.701487	0.375543	0.0636934	GGNBP2
-0.696705	0.421276	0.08872	TBX4
-0.796616	0.413415	0.0542414	HLF
-1.42881	0.445243	0.0024263	LUC7L3
-1.06189	0.375467	0.00692238	HOXB3
-0.847558	0.471588	0.0648688	THRA
0.906041	0.355765	0.015586	RARA
0.855142	0.417588	0.0423824	STAT5B
0.749684	0.346649	0.0375565	NAGLU
-0.86261	0.351428	0.019643	C1QL1
0.505858	0.280947	0.0808093	ARHGAP27
-0.740681	0.394687	0.0611604	MRC2
-1.02702	0.352611	0.00585765	PRR29
-0.977151	0.428238	0.0250397	ICAM2
1.34845	0.35494	0.000217519	GNA13
0.827197	0.463905	0.0671498	RGS9
0.643058	0.299175	0.0421622	PRKCA
0.886533	0.310792	0.00793565	TMEM104
0.967601	0.549271	0.0659203	FDXR
0.862276	0.323077	0.0124755	GGA3
0.659514	0.243659	0.0149565	ITGB4
1.00725	0.423766	0.0201852	WBP2
0.879297	0.295015	0.00582178	EVPL
0.631818	0.346002	0.0714107	SRSF2
1.44903	0.333138	1.75128403900223e-05	SEPTIN9
0.719463	0.437439	0.0886656	SOCS3
1.14586	0.384587	0.00421967	PGS1
0.752153	0.245312	0.00592048	BAIAP2
0.521141	0.306367	0.0928851	AATK
-1.14317	0.37236	0.00330551	ASPSCR1
0.729541	0.327343	0.0340121	DEF8
-0.610235	0.325858	0.0675198	SLC7A5
-0.639125	0.34644	0.0690108	GSE1
1.00325	0.336937	0.00509711	CMIP
-0.97886	0.437234	0.0272073	CENPN
0.562271	0.288223	0.0618799	ATXN1L
0.852111	0.294113	0.00744269	PKD1L3
-0.70232	0.401484	0.0765802	PMFBP1
1.07931	0.276415	0.000230391	NFAT5
1.00191	0.241623	8.61285168909557e-05	SLC12A4
-0.631623	0.388913	0.0965278	PSMB10
0.722364	0.426055	0.0820486	FHOD1
-0.788926	0.407051	0.0535273	SLC6A2
-0.915286	0.435143	0.0367427	FTO
0.726086	0.299375	0.0238544	NOD2
0.680459	0.232344	0.00911414	ADCY7
0.980494	0.322266	0.00439476	MAZ
1.18498	0.418959	0.00611106	CORO1A
1.35425	0.453794	0.00425435	IL4R
-1.09743	0.361164	0.00384523	RBBP6
-0.640344	0.373951	0.0843116	PLK1
-0.892212	0.366361	0.0198872	UBFD1
-0.658072	0.384137	0.0832417	TMC5
0.617893	0.225253	0.0144852	SMG1
0.544188	0.295359	0.0740713	XYLT1
0.579472	0.321516	0.0768599	NDE1
0.837612	0.324487	0.0154739	MARF1
0.761002	0.339534	0.0323318	PPL
0.726297	0.232345	0.00536523	ADCY9
-1.1005	0.376731	0.00521564	NLRC3
1.0064	0.459504	0.0293938	MEFV
1.34539	0.415726	0.00176937	MMP25
1.14783	0.278863	0.000101161	PDPK1
0.493792	0.219461	0.0392899	PKD1
-0.879409	0.293036	0.0055222	TSC2
-1.1042	0.386423	0.0061094	TELO2
-0.68779	0.361152	0.0606794	UNKL
0.909774	0.398868	0.0265262	IMPA2
0.629938	0.194711	0.00471109	PTPRM
0.73278	0.228121	0.0042723	ROCK1
-0.719296	0.375759	0.0584136	TMEM241
1.49677	0.417914	0.000754369	NPC1
0.650445	0.347533	0.0656579	LAMA3
0.649095	0.243984	0.0165917	CTIF
0.718416	0.250031	0.00975897	MYO5B
0.498278	0.262312	0.0696666	TCF4
0.985584	0.24491	0.000149262	ZNF532
-0.71469	0.426216	0.0847816	CDH20
0.486979	0.222519	0.0437743	RNF152
0.439897	0.260751	0.0992473	RELCH
0.602284	0.199521	0.00814286	BCL2
0.92686	0.240652	0.000346237	CD226
-0.772479	0.368567	0.0414537	FBXO15
0.652531	0.232148	0.0121596	SALL3
0.433654	0.252723	0.0953411	GRIN2D
-0.853719	0.378101	0.029035	FKRP
1.13804	0.406493	0.00682472	VASP
-1.30418	0.449666	0.0051074	PRR12
-0.750473	0.439621	0.0792184	SCAF1
1.2525	0.338922	0.000387082	AP2A1
1.1289	0.383261	0.00471972	SIGLEC16
0.51419	0.285057	0.080022	MYH14
1.4839	0.433482	0.0013734	NLRP12
1.44701	0.409061	0.000704313	MYADM
0.662972	0.214721	0.00646861	BRSK1
0.986976	0.403801	0.0178783	ZNF583
0.939886	0.467179	0.0426657	ZNF211
1.19856	0.306012	0.000204393	MZF1
-0.914026	0.425022	0.033746	ZNF45
0.834828	0.225549	0.000799607	CIC
1.05247	0.323953	0.00226426	ARHGEF1
0.687372	0.342582	0.0514651	ITPKC
0.546554	0.263627	0.0513772	LTBP4
0.387171	0.153888	0.0248873	SPTBN4
-0.615771	0.381642	0.0990153	PRX
0.862861	0.497023	0.0710451	ZFP36
-0.936638	0.36568	0.0146687	SIRT2
0.982562	0.298226	0.00211318	FAM98C
0.64985	0.186017	0.00230019	SIPA1L3
-0.802621	0.411238	0.0518379	APLP1
1.03697	0.213155	2.62926396339316e-06	KMT2B
0.680767	0.242607	0.0118817	GRAMD1A
0.625588	0.378591	0.092999	ZNF507
0.727333	0.24432	0.00762681	ATP13A1
0.832632	0.259425	0.00347008	UPF1
0.683924	0.226075	0.007285	MAP1S
-0.755564	0.383381	0.0519048	MED26
1.0309	0.270073	0.00032635	EPS15L1
0.864252	0.304843	0.00850071	KLF2
-1.38565	0.418931	0.00146113	HSH2D
-0.695666	0.383838	0.0697788	RFX1
1.00283	0.463924	0.031143	JUNB
1.76248	0.322828	1.35840840621009e-06	MAN2B1
-1.34933	0.488464	0.0084717	CNN1
0.79662	0.229877	0.00185489	SMARCA4
-1.04231	0.473178	0.0281832	KRI1
1.06802	0.349842	0.00385484	RAVER1
0.8588	0.25552	0.00213138	COL5A3
1.06753	0.33928	0.00298303	MYO1F
0.757987	0.291292	0.0162771	INSR
0.758525	0.405658	0.0610899	ADGRE1
1.1391	0.357801	0.00241608	VAV1
0.73608	0.343697	0.0393994	C3
0.998756	0.290626	0.00132198	RANBP3
-0.815675	0.359653	0.0293987	DUS3L
0.726726	0.199109	0.00124583	LONP1
0.732115	0.253659	0.00928495	PTPRS
0.444907	0.264009	0.0992687	SH3GL1
0.695003	0.297805	0.029172	DAPK3
0.405262	0.193365	0.0525693	ZFR2
0.498371	0.198947	0.0248236	CACTIN
0.749096	0.271156	0.0118203	HCFC1
1.00142	0.308492	0.00240541	ARHGAP4
0.772166	0.436267	0.0709327	TREX2
0.710664	0.218988	0.00407967	AFF2
1.16657	0.286299	0.000118944	ARHGEF6
0.830741	0.449971	0.0605191	MOSPD1
0.860711	0.267337	0.00317635	ELF4
0.837234	0.501444	0.0799131	UPF3B
0.897407	0.370525	0.0203345	LONRF3
-0.914091	0.528363	0.0703395	IL13RA2
-0.910601	0.295278	0.00424545	AMOT
-0.640934	0.379894	0.0874959	SERTM2
0.669825	0.365433	0.0687792	MID2
-1.23061	0.426131	0.00510139	MORC4
0.702828	0.29156	0.0251596	BRWD3
-0.583233	0.309334	0.0675227	MAGT1
0.508228	0.303098	0.0970144	ATRX
0.798439	0.273764	0.00774345	TAF1
-1.25135	0.446787	0.00656721	ZMYM3
0.850942	0.226331	0.000624293	MED12
-0.78346	0.418168	0.0597186	GDPD2
1.16387	0.362628	0.0021552	PHF8
0.727044	0.400359	0.06796	FOXP3
-0.854648	0.506795	0.077216	MAGIX
-0.874438	0.329519	0.0127433	PQBP1
-1.1612	0.447492	0.0112635	ZNF630
-0.752766	0.456693	0.0864386	UBA1
-1.10272	0.454078	0.0169949	CASK
0.731179	0.30318	0.0243337	BCOR
0.550679	0.229312	0.029234	DMD
0.884265	0.421873	0.0380936	GK
-0.846014	0.465572	0.0628611	PRDX4
0.52708	0.212449	0.0256424	SH3KBP1
0.993493	0.251411	0.000197482	MAP3K15
-0.686359	0.226681	0.00721576	SCML2
-0.832111	0.528371	0.0927239	GPM6B
0.60643	0.240066	0.0223547	MID1
0.913588	0.32917	0.00926928	STS
0.896764	0.289506	0.00416946	NLGN4X
1.38239	0.373289	0.000310042	DHX8
0.70902	0.402871	0.07502	FAM214A
-0.749457	0.297453	0.0193863	NAP1L2
0.66873	0.26163	0.0199045	DMXL2
-0.732784	0.415713	0.0735625	CBARP
-1.26146	0.396354	0.00207718	LIME1
-0.978313	0.382832	0.0142483	SARDH
1.16019	0.450483	0.0118204	ZNF229
-0.514131	0.254282	0.056885	ABLIM2

## Sheet: G- GSEA postcop
Table G. Gene set enrichment analysis- post-copulatory vs non-copulatory.
GO pathways that are overrepresented among genes that are differentially expressed between post-copulatory versus non-copulatory samples.
ID	Description	setSize	enrichmentScore	NES	pvalue	p.adjust	qvalue	rank	leading_edge	core_enrichment
GO:0006954	inflammatory response	55	0.572257	2.18111	1.43913876714539e-06	0.000962784	0.000925593	368	tags=45%, list=14%, signal=40%	IL1RN/MAP2K3/BCL6/NFKBIA/NCF1/PIK3CD/ADAM8/CMKLR1/MEFV/NAMPT/TLR2/TNFAIP3/CXCL8/AIM2/CD14/S100A9/TNIP1/NFKBIZ/TCIRG1/IL1B/TLR1/SLC11A1/FOXP3/TLR6/NAGLU
GO:0071222	cellular response to lipopolysaccharide	20	0.681785	2.02475	0.000105863	0.035411	0.0340432	444	tags=60%, list=16%, signal=51%	ZFP36/TNFAIP3/CXCL8/CD14/TNIP1/NFKBIZ/RARA/IL1B/IRAK3/JAK2/MAPK14/NOD2

## Sheet: H- pH postcop
Table H. Vaginal pH linear model results- postcopulatory status
Predictor	Estimate	Std. Error	t value	pvalue
Postcop- Yes	-0.394532	0.117182	-3.36682	0.001
fertile vs pre-fertile	-0.0234177	0.100951	-0.23197	0.817
Avg.temp	0.0558581	0.0227692	2.45323	0.017

## Sheet: I- genotype metrics
Table I. Measures of male genetic diversity and dyadic complementarity.
Male heterozygosity
1) Standardized multi- locus heterozygosity (stMLH)
2) Class I allelic diversity- absolute number of A and B alleles
3) Class II allelic diversity- absolute number of DQA and DRB alleles
4) Class I supertype diversity- absolute number of A and B supertypes
5) Class II supertype diversity- absolute number of DQA and DRB supertypes
Dyadic complementarity
1) Kinship
2) Class I allelic complementarity- proportion of shared A and B alleles
3) Class II supertype complementarity- proportion of shared DQA and DRB alleles
4) Class I supertype complementarity - proportion of shared A and B supertypes
5) Class II supertype complementarity - proportion of shared DQA and DRB supertypes

## Sheet: J- DE male diversity
Table J. Differentially expressed genes- male genetic diversity.
Genes with a significant (LFSR < 10%) interactive effect between postcopulatory status and one metric of male genetic diversity (listed in "genotype metric" column). Pass FWER column designates which genes pass an additional p-adjust < 0.05 following the Holm family-wise error rate correction.
posterior mean	posterior standard deviation	lfsr	genotype metric	gene	pass FWER
0.652698	0.300399	0.0144229	MHCI allele diversity	CDK11B	yes
0.575747	0.300197	0.0384661	MHCI allele diversity	CAMTA1	yes
-0.525421	0.316492	0.0714645	MHCI allele diversity	LZIC	yes
-0.534435	0.269703	0.0441223	MHCI allele diversity	HSPG2	yes
-0.635827	0.438611	0.0749988	MHCI allele diversity	IL22RA1	yes
-0.653723	0.289791	0.0117196	MHCI allele diversity	KHDRBS1	yes
-0.517105	0.200933	0.0227951	MHCI allele diversity	ZSCAN20	yes
-0.500314	0.202736	0.0295196	MHCI allele diversity	RIMKLA	yes
-0.399976	0.210704	0.0876425	MHCI allele diversity	PGM1	no
-0.450079	0.258481	0.0885384	MHCI allele diversity	ATXN7L2	no
-1.61151	0.340488	2.02177474950549e-05	MHCI allele diversity	NPR1	yes
-0.774779	0.312284	0.00223541	MHCI allele diversity	INTS3	yes
0.549925	0.258856	0.0327915	MHCI allele diversity	PYGO2	yes
-0.450077	0.259614	0.0892455	MHCI allele diversity	CADM3	yes
-0.457298	0.249712	0.0781186	MHCI allele diversity	UHMK1	no
-0.587239	0.229659	0.012013	MHCI allele diversity	CAPN2	yes
-0.461198	0.196836	0.0422995	MHCI allele diversity	USH2A	yes
-0.463706	0.145112	0.0103425	MHCI allele diversity	PLXNA2	yes
0.727721	0.311211	0.00526281	MHCI allele diversity	CNTN2	yes
-0.468899	0.16951	0.0221327	MHCI allele diversity	LAMC1	yes
-0.452059	0.147408	0.0135715	MHCI allele diversity	ASTN1	yes
-0.64172	0.422957	0.0646991	MHCI allele diversity	NUF2	yes
0.622305	0.420255	0.0723072	MHCI allele diversity	SIPA1L2	yes
0.542725	0.315672	0.0612576	MHCI allele diversity	NTPCR	yes
0.990088	0.464254	0.00874287	MHCI allele diversity	CGGBP1	yes
0.579944	0.293935	0.0342827	MHCI allele diversity	SNX4	yes
-1.67225	0.326356	5.57441939541548e-06	MHCI allele diversity	ZXDC	yes
-0.556053	0.313715	0.0533963	MHCI allele diversity	SEC13	yes
0.533265	0.177269	0.0102958	MHCI allele diversity	ZMYND10	yes
-0.621064	0.2478	0.0091103	MHCI allele diversity	PLXNB1	yes
0.429894	0.251221	0.0987197	MHCI allele diversity	DLEC1	no
-1.3087	0.373978	0.000291803	MHCI allele diversity	YEATS2	yes
-0.76148	0.393673	0.0175083	MHCI allele diversity	KLHL6	yes
-0.543751	0.147363	0.00220738	MHCI allele diversity	TNIK	yes
-0.492841	0.243534	0.0530674	MHCI allele diversity	KPNA4	yes
1.00415	0.523827	0.0182145	MHCI allele diversity	GLB1	yes
-0.876013	0.510616	0.0312426	MHCI allele diversity	AADAT	yes
0.531222	0.278717	0.049759	MHCI allele diversity	FGA	yes
-0.616438	0.36134	0.0472927	MHCI allele diversity	DCHS2	yes
-0.365685	0.195658	0.0947717	MHCI allele diversity	NIPAL1	no
-0.532576	0.282323	0.0507319	MHCI allele diversity	PKD2	yes
-0.388247	0.213706	0.0989399	MHCI allele diversity	FAM13A	no
-0.429543	0.139367	0.0136631	MHCI allele diversity	LIMCH1	yes
-1.8071	0.308367	1.50388243158606e-06	MHCI allele diversity	RGS12	yes
-0.46371	0.201192	0.0440255	MHCI allele diversity	RNF4	yes
0.536731	0.311596	0.0625248	MHCI allele diversity	KRBA1	yes
-0.393488	0.172579	0.0521079	MHCI allele diversity	PLXNA4	no
-0.68842	0.376587	0.0285367	MHCI allele diversity	NRF1	yes
-0.366413	0.199947	0.0994763	MHCI allele diversity	NRCAM	no
0.388755	0.177159	0.0592175	MHCI allele diversity	CDK6	no
-1.16234	0.289972	6.89815176790898e-06	MHCI allele diversity	COL1A2	yes
-0.500864	0.317094	0.0871951	MHCI allele diversity	TMEM196	yes
0.595363	0.332008	0.0434546	MHCI allele diversity	IKZF1	yes
0.452475	0.26225	0.0891544	MHCI allele diversity	PLOD3	no
0.573161	0.410775	0.0933816	MHCI allele diversity	GABPA	yes
-0.620626	0.226513	0.00561659	MHCI allele diversity	URB1	yes
-0.413776	0.170532	0.0412957	MHCI allele diversity	DOP1B	no
-0.534779	0.26961	0.0439172	MHCI allele diversity	BACE2	yes
-0.664154	0.325256	0.0184656	MHCI allele diversity	ITGB2	yes
0.897058	0.488849	0.0218485	MHCI allele diversity	LPCAT1	yes
-0.539871	0.196915	0.0147471	MHCI allele diversity	MAP1B	yes
-0.481014	0.190404	0.0303935	MHCI allele diversity	ARSB	yes
0.962715	0.343409	0.000363205	MHCI allele diversity	LYSMD3	yes
-0.532685	0.152553	0.00397168	MHCI allele diversity	SNCAIP	yes
-0.709767	0.27234	0.00250365	MHCI allele diversity	MEGF10	yes
-0.369729	0.186982	0.0814515	MHCI allele diversity	PPARGC1B	no
0.83995	0.430916	0.0151556	MHCI allele diversity	FGF18	yes
-0.499198	0.303389	0.080758	MHCI allele diversity	STK10	yes
-0.480661	0.225413	0.0500018	MHCI allele diversity	TBC1D9B	yes
-0.704939	0.357962	0.0185702	MHCI allele diversity	FLT4	yes
-0.50213	0.222129	0.0379	MHCI allele diversity	DSP	yes
-1.52915	0.403743	0.000315345	MHCI allele diversity	GFOD1	yes
0.574008	0.181425	0.00483561	MHCI allele diversity	JARID2	yes
0.584255	0.388645	0.075572	MHCI allele diversity	ZNF184	yes
-0.417816	0.177973	0.0462658	MHCI allele diversity	MUCL3	no
-0.43058	0.162888	0.028986	MHCI allele diversity	ITPR3	no
-0.594712	0.182233	0.0028665	MHCI allele diversity	C6H6orf132	yes
-0.767957	0.521192	0.0617571	MHCI allele diversity	TDRD6	yes
0.534986	0.213419	0.0216152	MHCI allele diversity	TFAP2B	yes
0.756657	0.338738	0.00646244	MHCI allele diversity	GPR63	yes
-0.403434	0.197083	0.0718814	MHCI allele diversity	PLEKHG1	no
0.485571	0.244735	0.0577392	MHCI allele diversity	L3MBTL3	yes
-0.508755	0.189133	0.0205686	MHCI allele diversity	PTPRK	yes
0.442694	0.261787	0.096027	MHCI allele diversity	SOGA3	no
-0.557396	0.293606	0.0437475	MHCI allele diversity	PNLDC1	yes
-0.691715	0.249489	0.00185398	MHCI allele diversity	AHNAK2	yes
-0.501098	0.176439	0.0171931	MHCI allele diversity	SEL1L	yes
0.531143	0.332565	0.0764462	MHCI allele diversity	SYNDIG1L	yes
-0.544093	0.169212	0.00638414	MHCI allele diversity	MIDEAS	yes
-0.385192	0.167506	0.0508002	MHCI allele diversity	PCNX1	no
0.484564	0.300675	0.0890276	MHCI allele diversity	VTI1B	yes
-0.416847	0.224694	0.0885854	MHCI allele diversity	SPTB	yes
-0.500296	0.213646	0.0346843	MHCI allele diversity	DHRS2	yes
0.545944	0.373655	0.0894732	MHCI allele diversity	PIP4P1	yes
-1.25488	0.311178	3.63837880248408e-05	MHCI allele diversity	POLG	yes
-0.805614	0.548103	0.0617301	MHCI allele diversity	ZFAND6	yes
0.746467	0.397599	0.0214532	MHCI allele diversity	SNUPN	yes
-0.969806	0.41899	0.00422436	MHCI allele diversity	THSD4	yes
-0.488456	0.195371	0.0303358	MHCI allele diversity	STARD9	yes
-0.397031	0.169119	0.047034	MHCI allele diversity	NRG1	no
0.448491	0.240828	0.0784618	MHCI allele diversity	TACC1	no
-1.37668	0.407543	0.000538842	MHCI allele diversity	SNTG1	yes
0.55378	0.249061	0.0276435	MHCI allele diversity	FAM110B	yes
0.551476	0.178875	0.00749639	MHCI allele diversity	CHD7	yes
-0.441596	0.160591	0.0240365	MHCI allele diversity	PREX2	no
0.734955	0.274782	0.00147251	MHCI allele diversity	RAD54B	yes
-0.557575	0.317684	0.0544845	MHCI allele diversity	RSPO2	yes
0.56575	0.255516	0.0255981	MHCI allele diversity	ZHX2	yes
-0.456786	0.228349	0.065168	MHCI allele diversity	WASHC5	no
-0.696744	0.284944	0.00479914	MHCI allele diversity	LRATD2	yes
0.52101	0.262801	0.0476116	MHCI allele diversity	CACNA1C	yes
-0.573226	0.355534	0.0647041	MHCI allele diversity	ENO2	yes
-1.46536	0.298765	9.32870170067268e-06	MHCI allele diversity	PLEKHA5	yes
-0.415006	0.236787	0.0995882	MHCI allele diversity	LRRK2	no
-0.407666	0.212252	0.0839704	MHCI allele diversity	SLC38A1	no
-0.537096	0.202331	0.0172093	MHCI allele diversity	SLC4A8	yes
0.468818	0.228885	0.0584445	MHCI allele diversity	HOXC6	yes
-0.418909	0.186228	0.0532493	MHCI allele diversity	LGR5	no
-0.8533	0.542399	0.046771	MHCI allele diversity	CRADD	yes
-0.571531	0.332169	0.0543477	MHCI allele diversity	DTX1	yes
-0.460345	0.280692	0.0946093	MHCI allele diversity	HNF1A	no
-0.687315	0.26118	0.00302366	MHCI allele diversity	KDM2B	yes
-0.416327	0.187182	0.0553741	MHCI allele diversity	RIMBP2	no
-0.720623	0.342783	0.0117981	MHCI allele diversity	GOLGA3	yes
-1.65292	0.293626	2.2528341947492e-07	MHCI allele diversity	BIN1	yes
-0.502624	0.213099	0.0334517	MHCI allele diversity	LRP2	yes
-0.985991	0.471034	0.00997064	MHCI allele diversity	PDE11A	yes
-0.495895	0.212607	0.0360618	MHCI allele diversity	ERBB4	yes
0.407008	0.229469	0.099734	MHCI allele diversity	OBSL1	no
0.462742	0.205171	0.0470524	MHCI allele diversity	CAPN10	no
-0.40271	0.222876	0.0971867	MHCI allele diversity	FAM53B	no
0.725291	0.432602	0.0386036	MHCI allele diversity	NRAP	yes
-0.499387	0.302029	0.079896	MHCI allele diversity	TRIM8	yes
0.453301	0.250649	0.0814081	MHCI allele diversity	CUTC	no
-0.755922	0.535374	0.0722552	MHCI allele diversity	PRKG1	yes
-0.386901	0.121713	0.0110656	MHCI allele diversity	ANK3	no
-0.568164	0.315892	0.0485294	MHCI allele diversity	CDHR1	yes
-0.410328	0.160282	0.0336919	MHCI allele diversity	NEBL	no
-0.292341	0.152309	0.0876743	MHCI allele diversity	KMT2A	no
0.49147	0.217946	0.0407158	MHCI allele diversity	GPR83	yes
-0.589542	0.173839	0.00238907	MHCI allele diversity	TYR	yes
-0.544204	0.142043	0.00147908	MHCI allele diversity	GRM5	yes
0.523087	0.233889	0.0339606	MHCI allele diversity	LRRC32	yes
-0.472264	0.275568	0.083191	MHCI allele diversity	STIM1	yes
-0.43837	0.156217	0.0219786	MHCI allele diversity	MICAL2	yes
-0.850089	0.422715	0.0122008	MHCI allele diversity	TEAD1	yes
-0.669474	0.256072	0.00396925	MHCI allele diversity	ABTB2	yes
0.591912	0.255378	0.0174187	MHCI allele diversity	PACSIN3	yes
-0.382562	0.201045	0.0892884	MHCI allele diversity	EML3	no
0.685352	0.440371	0.0549906	MHCI allele diversity	B3GAT3	yes
-1.26955	0.529156	0.00688138	MHCI allele diversity	MUC5B	yes
-0.618078	0.335459	0.0358887	MHCI allele diversity	DIRAS2	yes
-0.411279	0.162171	0.0349577	MHCI allele diversity	NTRK2	no
-0.399873	0.208718	0.0857503	MHCI allele diversity	GLIS3	no
0.495475	0.262947	0.0615725	MHCI allele diversity	FAM219A	yes
0.485532	0.199338	0.0335687	MHCI allele diversity	RUSC2	yes
0.412517	0.202813	0.0720928	MHCI allele diversity	SLC25A51	no
-0.431347	0.243157	0.0920631	MHCI allele diversity	STX17	no
-0.445907	0.232462	0.074669	MHCI allele diversity	ZNF618	yes
-0.369971	0.194915	0.0908369	MHCI allele diversity	RALGDS	no
-0.936347	0.407821	0.00424861	MHCI allele diversity	ATP6V1C2	yes
-1.12236	0.354079	0.000227821	MHCI allele diversity	KLHL29	yes
0.368388	0.166724	0.0582902	MHCI allele diversity	KCNK12	no
-0.477444	0.198763	0.0365418	MHCI allele diversity	SPTBN1	yes
0.464801	0.241414	0.0682605	MHCI allele diversity	FBXO41	yes
0.505444	0.304858	0.0775541	MHCI allele diversity	CAPG	yes
-1.48653	0.420355	0.000537478	MHCI allele diversity	MALL	yes
-0.554516	0.138384	0.000777732	MHCI allele diversity	PCDH17	yes
-0.437403	0.139891	0.0124429	MHCI allele diversity	DOCK9	yes
0.525778	0.359869	0.0945594	MHCI allele diversity	KLHDC7B	yes
-0.573387	0.233051	0.0162761	MHCI allele diversity	PLXNB2	yes
-1.63025	0.353548	3.75444458067253e-05	MHCI allele diversity	CHCHD10	yes
-0.551857	0.313966	0.0556337	MHCI allele diversity	SNAP29	yes
0.535213	0.378366	0.0987605	MHCI allele diversity	ESS2	yes
-0.951259	0.329781	0.000212824	MHCI allele diversity	PYGB	yes
-0.463755	0.271445	0.0866835	MHCI allele diversity	RALGAPA2	yes
0.533995	0.171648	0.0085517	MHCI allele diversity	RBL1	yes
0.47696	0.232395	0.0558695	MHCI allele diversity	MC3R	yes
-0.423849	0.179046	0.0446325	MHCI allele diversity	RAP1GAP2	no
-0.525052	0.196875	0.0187795	MHCI allele diversity	CAMKK1	yes
-0.875761	0.336798	0.000890867	MHCI allele diversity	ATP2A3	yes
-0.456059	0.202426	0.0484479	MHCI allele diversity	MINK1	no
-0.444765	0.268421	0.0986704	MHCI allele diversity	KCNAB3	yes
-0.458251	0.176932	0.0300455	MHCI allele diversity	JUP	yes
-0.430948	0.20187	0.0608405	MHCI allele diversity	KLHL11	yes
-0.461962	0.209776	0.050407	MHCI allele diversity	TANC2	yes
-1.34404	0.49662	0.00343309	MHCI allele diversity	CD79B	yes
0.521067	0.331738	0.0821726	MHCI allele diversity	CACNG4	yes
0.471376	0.275384	0.0836937	MHCI allele diversity	HELZ	no
-0.494053	0.313357	0.0896815	MHCI allele diversity	CDC42EP4	yes
0.500641	0.25075	0.0524829	MHCI allele diversity	TMEM104	yes
-0.588514	0.173959	0.00247499	MHCI allele diversity	ITGB4	yes
-0.442347	0.250495	0.0890112	MHCI allele diversity	SEPTIN9	no
-0.540647	0.205724	0.017308	MHCI allele diversity	CNTNAP4	yes
-0.406238	0.187086	0.0603641	MHCI allele diversity	ADCY7	no
-0.595123	0.273868	0.0219434	MHCI allele diversity	MAZ	yes
-0.457267	0.231826	0.0670741	MHCI allele diversity	TBX6	yes
-0.429377	0.244807	0.0946704	MHCI allele diversity	ARHGAP17	no
0.528918	0.363212	0.0943898	MHCI allele diversity	FLYWCH1	yes
0.407024	0.188718	0.0615617	MHCI allele diversity	MAPK8IP3	no
0.397986	0.217592	0.0957208	MHCI allele diversity	CABLES1	no
-1.53139	0.337101	2.95604432426488e-05	MHCI allele diversity	RMC1	yes
-0.903321	0.3744	0.00235718	MHCI allele diversity	LAMA3	yes
0.589458	0.241939	0.0144793	MHCI allele diversity	ASXL3	yes
-0.395762	0.206877	0.0866397	MHCI allele diversity	MYO5B	no
-0.348107	0.185241	0.0942461	MHCI allele diversity	MBD1	no
-0.36924	0.195453	0.0919956	MHCI allele diversity	ZNF532	no
0.44271	0.14371	0.0134499	MHCI allele diversity	RNF152	yes
0.540558	0.323907	0.0665367	MHCI allele diversity	NPAS1	yes
0.461117	0.249705	0.0755751	MHCI allele diversity	FKRP	yes
-0.487874	0.189514	0.0274773	MHCI allele diversity	MYH14	yes
-0.629102	0.321468	0.0269538	MHCI allele diversity	ZIK1	yes
0.514447	0.236575	0.0389219	MHCI allele diversity	ZNF274	yes
0.569951	0.336128	0.0569839	MHCI allele diversity	ZNF227	yes
-1.07511	0.424426	0.00246494	MHCI allele diversity	PAK4	yes
-1.4241	0.327643	4.32950711908298e-05	MHCI allele diversity	CLIP3	yes
-0.351145	0.175591	0.0793709	MHCI allele diversity	KMT2B	no
-0.399491	0.216738	0.0938242	MHCI allele diversity	NOTCH3	no
-0.564206	0.296424	0.041877	MHCI allele diversity	PKN1	yes
0.439921	0.262179	0.0983639	MHCI allele diversity	CC2D1A	no
-0.412939	0.191833	0.0614649	MHCI allele diversity	DOCK6	no
-0.373067	0.194535	0.0882506	MHCI allele diversity	SMARCA4	no
-0.976833	0.444442	0.00676119	MHCI allele diversity	ELAVL1	yes
-0.556885	0.276454	0.0368331	MHCI allele diversity	DUS3L	yes
-0.348085	0.179208	0.0862146	MHCI allele diversity	LONP1	no
0.369216	0.145011	0.0344529	MHCI allele diversity	ZFR2	no
0.55065	0.357893	0.0782663	MHCI allele diversity	ABHD17A	yes
-0.859378	0.533295	0.0420634	MHCI allele diversity	SLC6A8	yes
-0.531564	0.281455	0.0508473	MHCI allele diversity	ZNF185	yes
-0.347416	0.188435	0.0990397	MHCI allele diversity	AFF2	no
0.512356	0.280595	0.0608066	MHCI allele diversity	PHF8	yes
-0.455728	0.269092	0.09099	MHCI allele diversity	USP9X	yes
0.365796	0.183413	0.0796722	MHCI allele diversity	SCML2	no
-0.446583	0.17663	0.0338626	MHCI allele diversity	MID1	yes
0.397333	0.212972	0.0916934	MHCI allele diversity	NAP1L2	no
-0.486967	0.192133	0.0291779	MHCI allele diversity	MUC2	yes
-0.398643	0.178613	0.055733	MHCI allele diversity	VAV2	no
-0.50678	0.275839	0.0616066	MHCI allele diversity	CNOT3	yes
1.11081	0.537711	0.0285394	MHCII allele diversity	RCC2	yes
-0.789878	0.366904	0.0526275	MHCII allele diversity	ATP5IF1	yes
0.778447	0.452228	0.0913363	MHCII allele diversity	SRSF4	no
0.918136	0.361367	0.0195403	MHCII allele diversity	KHDRBS1	no
1.29887	0.407277	0.000225633	MHCII allele diversity	ZSCAN20	no
0.808999	0.486311	0.0932215	MHCII allele diversity	C1H1orf109	no
0.838744	0.319403	0.0242781	MHCII allele diversity	COL9A2	yes
0.9253	0.295611	0.0069533	MHCII allele diversity	RIMKLA	no
-0.687888	0.379907	0.0970837	MHCII allele diversity	EFCAB14	no
-1.08055	0.529364	0.0312885	MHCII allele diversity	NDC1	yes
0.797684	0.296505	0.0250691	MHCII allele diversity	PGM1	no
-1.02977	0.612923	0.0722113	MHCII allele diversity	LEPROT	yes
0.746085	0.238841	0.0118589	MHCII allele diversity	TTLL7	yes
0.689237	0.359165	0.0851766	MHCII allele diversity	FNBP1L	no
0.628227	0.301258	0.0701478	MHCII allele diversity	OLFM3	no
0.754653	0.395561	0.0767389	MHCII allele diversity	ATXN7L2	no
0.743026	0.248025	0.0153726	MHCII allele diversity	NGF	yes
1.60254	0.581294	0.00890494	MHCII allele diversity	CD101	yes
1.42646	0.640136	0.0254018	MHCII allele diversity	GDAP2	yes
1.93312	0.405217	0.000523117	MHCII allele diversity	PGLYRP4	yes
1.10964	0.557415	0.0344989	MHCII allele diversity	NPR1	no
-1.05694	0.392126	0.0067528	MHCII allele diversity	PYGO2	no
1.27344	0.480936	0.00349285	MHCII allele diversity	CADM3	no
0.833443	0.31898	0.0252079	MHCII allele diversity	CAPN2	no
1.03425	0.312147	0.00166833	MHCII allele diversity	USH2A	no
0.824272	0.284637	0.0170551	MHCII allele diversity	CENPF	yes
0.518886	0.270506	0.090097	MHCII allele diversity	PLXNA2	no
1.73877	0.53802	0.00501125	MHCII allele diversity	LAX1	yes
0.601303	0.291882	0.0727427	MHCII allele diversity	LAMC1	no
0.873808	0.209656	0.000856791	MHCII allele diversity	ASTN1	no
1.40761	0.625777	0.0222134	MHCII allele diversity	PAPPA2	yes
0.752668	0.337611	0.052109	MHCII allele diversity	TNR	no
1.78448	0.496418	0.00207579	MHCII allele diversity	NUF2	no
0.804657	0.401837	0.0610333	MHCII allele diversity	C1H1orf131	yes
-0.859172	0.481381	0.0722895	MHCII allele diversity	NTPCR	no
0.89306	0.295763	0.0103703	MHCII allele diversity	CHRM3	yes
0.728374	0.344061	0.0628085	MHCII allele diversity	PLD5	no
-0.972608	0.488282	0.041427	MHCII allele diversity	ZNF654	yes
1.1608	0.551228	0.0248401	MHCII allele diversity	CLDND1	yes
-0.96068	0.450243	0.0329458	MHCII allele diversity	SNX4	no
1.37058	0.574309	0.0119485	MHCII allele diversity	ZXDC	no
-0.635048	0.300206	0.0670556	MHCII allele diversity	GRIP2	no
1.59288	0.547713	0.00415087	MHCII allele diversity	ATP2B2	yes
0.574966	0.291986	0.083309	MHCII allele diversity	SRGAP3	no
0.779734	0.379418	0.0608405	MHCII allele diversity	FOXP1	no
0.769693	0.37885	0.0640851	MHCII allele diversity	MAGI1	no
0.870053	0.31436	0.0173645	MHCII allele diversity	ADAMTS9	yes
0.610306	0.308358	0.0821586	MHCII allele diversity	DNAH12	no
1.49449	0.590667	0.0111153	MHCII allele diversity	NT5DC2	yes
1.59762	0.586648	0.00983223	MHCII allele diversity	RRP9	yes
-0.629306	0.320498	0.0839264	MHCII allele diversity	ZMYND10	no
1.46485	0.431003	7.29780692401816e-05	MHCII allele diversity	PLXNB1	no
0.745358	0.39723	0.0811524	MHCII allele diversity	TTC21A	no
-0.788745	0.398369	0.0652227	MHCII allele diversity	DLEC1	no
0.736191	0.388351	0.0808243	MHCII allele diversity	MAP3K13	no
1.69236	0.539269	0.00415832	MHCII allele diversity	ABCC5	yes
0.930914	0.47201	0.0468306	MHCII allele diversity	YEATS2	no
1.6022	0.512722	0.00147438	MHCII allele diversity	KLHL6	no
0.580122	0.286325	0.076486	MHCII allele diversity	NLGN1	no
0.606777	0.279707	0.0615336	MHCII allele diversity	TNIK	no
1.0613	0.426065	0.0110311	MHCII allele diversity	KPNA4	no
1.71604	0.528335	0.0034339	MHCII allele diversity	NMNAT3	yes
0.901207	0.461693	0.0516984	MHCII allele diversity	CAPN7	yes
-1.07991	0.62455	0.0645573	MHCII allele diversity	COLQ	yes
1.29812	0.655521	0.0401382	MHCII allele diversity	GADL1	yes
1.55771	0.516658	0.0016968	MHCII allele diversity	HAND2	yes
1.3821	0.629336	0.0246512	MHCII allele diversity	AADAT	no
1.48375	0.63348	0.0214314	MHCII allele diversity	ANAPC10	yes
0.851365	0.484538	0.0762873	MHCII allele diversity	SGMS2	yes
0.625269	0.303234	0.0726456	MHCII allele diversity	NIPAL1	no
0.790158	0.344437	0.0440394	MHCII allele diversity	SLAIN2	yes
1.11362	0.543058	0.0295898	MHCII allele diversity	EREG	yes
1.26464	0.670972	0.0498672	MHCII allele diversity	SCD5	yes
-0.847022	0.472134	0.0729818	MHCII allele diversity	GPAT3	no
0.867788	0.419512	0.0473654	MHCII allele diversity	PKD2	no
0.689022	0.331387	0.0693545	MHCII allele diversity	FAM13A	no
0.940143	0.376341	0.0189095	MHCII allele diversity	UNC5C	yes
0.68584	0.205366	0.00695397	MHCII allele diversity	LIMCH1	no
1.95249	0.369197	0.000121968	MHCII allele diversity	RGS12	no
0.728769	0.324305	0.0529372	MHCII allele diversity	RNF4	no
-0.923184	0.356355	0.0176003	MHCII allele diversity	MAEA	yes
-1.15203	0.569207	0.0311651	MHCII allele diversity	CTBP1	yes
-0.694483	0.320038	0.0609457	MHCII allele diversity	DPP6	no
1.47774	0.551857	0.00529058	MHCII allele diversity	NUB1	yes
-0.987859	0.487917	0.0377594	MHCII allele diversity	KRBA1	no
1.34613	0.671311	0.0410938	MHCII allele diversity	WEE2	yes
2.02569	0.298384	1.28220936229036e-05	MHCII allele diversity	NRF1	no
0.733282	0.293289	0.0365549	MHCII allele diversity	NRCAM	no
0.459522	0.219822	0.0701539	MHCII allele diversity	RELN	no
0.723721	0.336887	0.0607808	MHCII allele diversity	PCLO	no
1.18896	0.395035	0.000994195	MHCII allele diversity	COL1A2	no
1.38314	0.570175	0.0106081	MHCII allele diversity	DLX5	yes
0.635565	0.315252	0.0777139	MHCII allele diversity	MIOS	no
1.43945	0.566333	0.00806877	MHCII allele diversity	TMEM196	no
0.725133	0.348722	0.0662019	MHCII allele diversity	OSBPL3	no
0.543499	0.270782	0.0787414	MHCII allele diversity	HECW1	no
0.732124	0.300746	0.0404247	MHCII allele diversity	COBL	no
1.44341	0.576789	0.00970582	MHCII allele diversity	MUC3A	yes
-1.02241	0.597699	0.0679279	MHCII allele diversity	TECPR1	yes
1.20925	0.566187	0.0227202	MHCII allele diversity	RAC1	yes
0.601669	0.271525	0.0571847	MHCII allele diversity	SDK1	no
0.843591	0.347394	0.0313314	MHCII allele diversity	ELFN1	yes
-1.63519	0.591117	0.0111291	MHCII allele diversity	ATP5PF	yes
-1.14569	0.594713	0.0402791	MHCII allele diversity	GABPA	no
1.52948	0.496379	0.000889175	MHCII allele diversity	ADAMTS1	yes
0.630569	0.322283	0.0847446	MHCII allele diversity	IFNAR2	no
0.637866	0.241811	0.0285697	MHCII allele diversity	COL18A1	no
-1.03368	0.577169	0.0570769	MHCII allele diversity	LPCAT1	no
1.52225	0.603968	0.0134451	MHCII allele diversity	C5H5orf49	yes
0.863114	0.548488	0.0984912	MHCII allele diversity	IL31RA	no
0.903222	0.288818	0.00812245	MHCII allele diversity	MAP1B	no
1.70887	0.530783	0.00354992	MHCII allele diversity	F2RL2	yes
0.794425	0.283137	0.0211162	MHCII allele diversity	RASA1	yes
1.24711	0.606159	0.0295916	MHCII allele diversity	PCSK1	yes
0.981007	0.217978	0.000155239	MHCII allele diversity	SNCAIP	no
0.713501	0.361283	0.0767378	MHCII allele diversity	MEGF10	no
0.769422	0.436619	0.0884214	MHCII allele diversity	JADE2	no
0.84599	0.298458	0.0174078	MHCII allele diversity	SLC25A48	yes
1.47293	0.640643	0.0237585	MHCII allele diversity	NR3C1	yes
0.99922	0.224887	0.000135599	MHCII allele diversity	PPARGC1B	no
1.46478	0.637979	0.0232486	MHCII allele diversity	LTC4S	yes
0.828311	0.414759	0.0579077	MHCII allele diversity	FLT4	no
0.924294	0.549474	0.0772499	MHCII allele diversity	GFOD1	no
-0.905986	0.25314	0.00339187	MHCII allele diversity	JARID2	no
-0.948769	0.553107	0.0710098	MHCII allele diversity	ZNF184	no
-1.00107	0.593682	0.0720858	MHCII allele diversity	GTPBP2	yes
0.973005	0.46231	0.0336071	MHCII allele diversity	TMEM151B	yes
0.999777	0.634328	0.0898735	MHCII allele diversity	MEI4	yes
1.03516	0.595198	0.0636455	MHCII allele diversity	CNR1	yes
-0.839377	0.468175	0.0741755	MHCII allele diversity	PNRC1	yes
0.681713	0.318777	0.0642249	MHCII allele diversity	KLHL32	no
0.58707	0.313833	0.0963687	MHCII allele diversity	TIAM2	no
-0.80819	0.424953	0.0686494	MHCII allele diversity	OPRM1	no
0.709663	0.29352	0.0419613	MHCII allele diversity	PLEKHG1	no
0.606307	0.326055	0.0977401	MHCII allele diversity	UTRN	no
0.684988	0.315878	0.0614308	MHCII allele diversity	PTPRK	no
-0.643282	0.348584	0.0980438	MHCII allele diversity	FOXO3	no
0.910473	0.36272	0.0212409	MHCII allele diversity	FNDC1	yes
1.56792	0.49414	0.000756256	MHCII allele diversity	PNLDC1	no
0.847184	0.314855	0.021437	MHCII allele diversity	PRKN	yes
0.809001	0.327477	0.0331704	MHCII allele diversity	JAG2	yes
0.798724	0.296304	0.0248107	MHCII allele diversity	AHNAK2	no
1.14242	0.624943	0.0516633	MHCII allele diversity	ADSS1	yes
-1.03938	0.628954	0.0764168	MHCII allele diversity	ITPK1	yes
1.12287	0.595462	0.0445983	MHCII allele diversity	CATSPERB	yes
0.64475	0.313685	0.073282	MHCII allele diversity	SEL1L	no
1.73911	0.551894	0.00695738	MHCII allele diversity	ANGEL1	yes
-0.857442	0.451539	0.0616652	MHCII allele diversity	ADAM20	yes
-0.74676	0.359163	0.0636246	MHCII allele diversity	CCDC177	no
-1.3118	0.527496	0.00702858	MHCII allele diversity	VTI1B	no
1.14969	0.377396	0.00116269	MHCII allele diversity	SPTB	no
-1.05527	0.608169	0.0638148	MHCII allele diversity	SOS2	yes
0.815139	0.460845	0.0802615	MHCII allele diversity	RALGAPA1	yes
1.03224	0.332861	0.00293434	MHCII allele diversity	DHRS2	no
-0.962282	0.373672	0.0148305	MHCII allele diversity	CHD8	yes
0.663242	0.224672	0.0160007	MHCII allele diversity	ST8SIA2	yes
1.7023	0.575253	0.00971378	MHCII allele diversity	PEX11A	yes
0.740165	0.415398	0.0914607	MHCII allele diversity	POLG	no
-0.713732	0.407714	0.0995297	MHCII allele diversity	CEMIP	no
1.33271	0.683925	0.0470663	MHCII allele diversity	CHRNA5	yes
1.74073	0.460206	0.0003201	MHCII allele diversity	THSD4	no
1.56746	0.619536	0.0168095	MHCII allele diversity	MYZAP	yes
0.838967	0.279997	0.0138424	MHCII allele diversity	STARD9	no
-1.11119	0.621363	0.056446	MHCII allele diversity	MAPKBP1	yes
0.654535	0.332329	0.0824825	MHCII allele diversity	ATP10A	no
0.804838	0.213639	0.00259157	MHCII allele diversity	KBTBD11	yes
1.06219	0.35025	0.0026539	MHCII allele diversity	RP1L1	yes
0.938934	0.298451	0.00609652	MHCII allele diversity	MTUS1	yes
0.688055	0.274781	0.0365102	MHCII allele diversity	FAM160B2	yes
1.41862	0.536336	0.00460552	MHCII allele diversity	BMP1	yes
0.710348	0.276701	0.0330016	MHCII allele diversity	RHOBTB2	no
1.1681	0.582071	0.0326381	MHCII allele diversity	PLPP5	yes
1.76119	0.528102	0.00443787	MHCII allele diversity	IDO1	yes
-0.976487	0.61897	0.0901235	MHCII allele diversity	AP3M2	yes
0.829278	0.518428	0.0987513	MHCII allele diversity	SNTG1	no
-0.812107	0.462832	0.0822324	MHCII allele diversity	LYPLA1	yes
1.67402	0.567816	0.00767786	MHCII allele diversity	TMEM68	yes
-1.05794	0.585539	0.0544681	MHCII allele diversity	ARFGEF1	yes
1.28792	0.665339	0.0448556	MHCII allele diversity	PEX2	yes
1.04225	0.625079	0.0740222	MHCII allele diversity	CCN3	yes
0.742976	0.364439	0.0673358	MHCII allele diversity	WASHC5	no
1.06632	0.351637	0.00255745	MHCII allele diversity	LRATD2	no
0.835901	0.290207	0.0168391	MHCII allele diversity	COL22A1	yes
0.693196	0.333222	0.068985	MHCII allele diversity	TRAPPC9	no
-0.753717	0.429956	0.0921411	MHCII allele diversity	TONSL	no
1.3263	0.539202	0.00803166	MHCII allele diversity	ENO2	no
0.897465	0.432636	0.0432693	MHCII allele diversity	PLEKHA5	no
1.21944	0.686152	0.0625865	MHCII allele diversity	RECQL	yes
0.702329	0.34142	0.0703984	MHCII allele diversity	IPO8	no
1.72894	0.511507	0.00222334	MHCII allele diversity	SLC2A13	yes
-0.771984	0.340438	0.0476311	MHCII allele diversity	SMARCD1	yes
0.775618	0.419674	0.0787677	MHCII allele diversity	ESPL1	no
-1.12142	0.603799	0.0478348	MHCII allele diversity	ESYT1	yes
-0.889148	0.449758	0.0511863	MHCII allele diversity	B4GALNT1	yes
1.6663	0.551602	0.00520151	MHCII allele diversity	CCT2	yes
0.874117	0.25093	0.00494833	MHCII allele diversity	LGR5	no
-0.961311	0.611633	0.0916652	MHCII allele diversity	DUSP6	yes
-1.00815	0.638979	0.0894847	MHCII allele diversity	LTA4H	yes
1.16902	0.499083	0.0122607	MHCII allele diversity	SH2B3	yes
1.79724	0.448892	0.000348539	MHCII allele diversity	DTX1	no
-0.693991	0.30129	0.0502013	MHCII allele diversity	FBXO21	no
0.648551	0.308734	0.0685279	MHCII allele diversity	VSIG10	no
0.721549	0.312819	0.0491458	MHCII allele diversity	GCN1	no
1.61855	0.515471	0.00164697	MHCII allele diversity	RNF34	yes
0.94935	0.430394	0.030027	MHCII allele diversity	HIP1R	yes
0.770591	0.4027	0.0736427	MHCII allele diversity	MAP3K2	no
1.03997	0.487686	0.0271339	MHCII allele diversity	BIN1	no
0.763915	0.293262	0.030261	MHCII allele diversity	KCNH7	yes
-0.889758	0.417769	0.0407228	MHCII allele diversity	CTLA4	yes
1.49246	0.450739	0.000155557	MHCII allele diversity	ERBB4	no
0.840055	0.290136	0.0162089	MHCII allele diversity	TNS1	yes
-0.825344	0.493746	0.0898196	MHCII allele diversity	NMUR1	yes
0.862357	0.248145	0.00527645	MHCII allele diversity	MROH2A	yes
1.27037	0.511187	0.0068688	MHCII allele diversity	MAB21L4	yes
-0.815527	0.409179	0.0601068	MHCII allele diversity	STK25	yes
0.937745	0.477234	0.0467121	MHCII allele diversity	NPS	yes
-0.867802	0.396965	0.0401782	MHCII allele diversity	TACC2	yes
0.594111	0.319665	0.0980298	MHCII allele diversity	NHLRC2	no
1.19615	0.541635	0.0181856	MHCII allele diversity	TRIM8	no
0.708918	0.369793	0.082868	MHCII allele diversity	EXOC6	no
0.773473	0.405158	0.0735702	MHCII allele diversity	PCDH15	no
0.527084	0.189058	0.0218049	MHCII allele diversity	ANK3	no
-0.682708	0.323461	0.0667538	MHCII allele diversity	HKDC1	no
0.609878	0.322362	0.0932867	MHCII allele diversity	PALD1	no
0.757437	0.313955	0.040435	MHCII allele diversity	CDH23	no
0.662317	0.22454	0.0160729	MHCII allele diversity	CHST3	yes
1.37258	0.557831	0.00891578	MHCII allele diversity	CDHR1	no
1.71929	0.516648	0.00246982	MHCII allele diversity	DRGX	yes
1.45047	0.550722	0.00561867	MHCII allele diversity	ITGA8	yes
-0.895081	0.325951	0.01588	MHCII allele diversity	PRKCQ	yes
1.68478	0.577226	0.00956488	MHCII allele diversity	IDI1	yes
0.755634	0.394484	0.0758909	MHCII allele diversity	NECTIN1	no
0.657705	0.340874	0.0868798	MHCII allele diversity	DSCAML1	no
1.17942	0.596234	0.0354007	MHCII allele diversity	BCO2	yes
0.774236	0.238296	0.00927985	MHCII allele diversity	DIXDC1	yes
0.620688	0.311562	0.080583	MHCII allele diversity	TYR	no
0.876695	0.212422	0.000975107	MHCII allele diversity	GRM5	no
1.35114	0.567004	0.011509	MHCII allele diversity	FZD4	yes
1.01546	0.483874	0.0307443	MHCII allele diversity	CREBZF	yes
0.89367	0.447215	0.0490258	MHCII allele diversity	USP35	yes
1.29893	0.531586	0.00824945	MHCII allele diversity	STIM1	no
2.01314	0.305007	1.19141431429435e-05	MHCII allele diversity	TEAD1	no
0.643781	0.320269	0.0782561	MHCII allele diversity	MRGPRX2	no
1.04336	0.362927	0.00470354	MHCII allele diversity	ABTB2	no
1.18746	0.55924	0.0235062	MHCII allele diversity	RAG1	yes
-1.10408	0.586265	0.0449683	MHCII allele diversity	SPI1	yes
-0.841217	0.353142	0.0336242	MHCII allele diversity	SYT7	yes
-0.927271	0.459319	0.0437237	MHCII allele diversity	DAGLA	yes
0.870885	0.252702	0.00541188	MHCII allele diversity	EML3	no
1.58828	0.496228	0.00080884	MHCII allele diversity	CARNS1	yes
0.873404	0.294679	0.0126112	MHCII allele diversity	UNC93B1	yes
0.690961	0.289628	0.0442393	MHCII allele diversity	IPPK	no
-0.807008	0.385387	0.0541193	MHCII allele diversity	NFIL3	yes
-1.05511	0.655562	0.083875	MHCII allele diversity	AUH	yes
-1.09234	0.58467	0.0467412	MHCII allele diversity	SYK	yes
0.811559	0.221841	0.00357605	MHCII allele diversity	NTRK2	no
0.909533	0.458815	0.0483643	MHCII allele diversity	UBQLN1	yes
-1.19562	0.638696	0.0476207	MHCII allele diversity	OSTF1	yes
0.911578	0.484134	0.0564101	MHCII allele diversity	CEMIP2	yes
-1.20262	0.474025	0.00600086	MHCII allele diversity	FAM219A	no
0.955971	0.391584	0.0194259	MHCII allele diversity	STX17	no
1.35571	0.627578	0.0258972	MHCII allele diversity	FKTN	yes
1.4329	0.453211	0.000279485	MHCII allele diversity	ZNF618	no
0.927073	0.379966	0.0220735	MHCII allele diversity	TRIM32	yes
0.511113	0.274533	0.0979839	MHCII allele diversity	HMCN2	no
0.750036	0.386218	0.0744398	MHCII allele diversity	KLHL29	no
-0.734776	0.296737	0.0378828	MHCII allele diversity	EFR3B	yes
0.602663	0.304069	0.0818109	MHCII allele diversity	KCNK3	no
0.913646	0.442153	0.0419292	MHCII allele diversity	PRKD3	yes
0.719444	0.307122	0.0467504	MHCII allele diversity	SPTBN1	no
1.63246	0.593609	0.011586	MHCII allele diversity	FAM161A	yes
1.18068	0.721189	0.0849723	MHCII allele diversity	TTC31	yes
0.818856	0.404359	0.057227	MHCII allele diversity	DNAH6	no
-1.20938	0.515661	0.011641	MHCII allele diversity	CAPG	no
1.04781	0.57405	0.052572	MHCII allele diversity	MALL	no
1.65453	0.57023	0.00769268	MHCII allele diversity	CNNM3	yes
1.10417	0.365099	0.00186296	MHCII allele diversity	SACS	yes
0.876819	0.199019	0.00037712	MHCII allele diversity	PCDH17	no
0.625607	0.252426	0.0374866	MHCII allele diversity	COL4A2	no
1.63315	0.565621	0.00667663	MHCII allele diversity	F7	yes
0.903532	0.566554	0.0914428	MHCII allele diversity	CSDC2	yes
-0.664742	0.351188	0.0905581	MHCII allele diversity	HMOX1	no
-1.30209	0.580599	0.0174873	MHCII allele diversity	PISD	yes
-0.820293	0.432407	0.0672012	MHCII allele diversity	ZNRF3	yes
1.12468	0.568634	0.0353855	MHCII allele diversity	CHCHD10	no
0.836835	0.222316	0.00276468	MHCII allele diversity	BCR	yes
0.958588	0.602535	0.0885379	MHCII allele diversity	SNAP29	no
-0.996554	0.592833	0.0730063	MHCII allele diversity	GNB1L	yes
1.5192	0.427928	4.07629786392873e-05	MHCII allele diversity	PYGB	no
1.27464	0.504586	0.00582963	MHCII allele diversity	RALGAPA2	no
-0.709028	0.347013	0.0710153	MHCII allele diversity	RNF24	no
-0.741177	0.341114	0.0572365	MHCII allele diversity	LZTS3	yes
0.827064	0.370478	0.0428705	MHCII allele diversity	VPS16	yes
-0.892968	0.507676	0.0709683	MHCII allele diversity	SIRPB2	yes
-1.05598	0.506062	0.0291574	MHCII allele diversity	EIF2S2	yes
-1.0064	0.465033	0.0274833	MHCII allele diversity	CPNE1	yes
-0.77726	0.470742	0.0998272	MHCII allele diversity	FAM83D	no
0.865732	0.494724	0.0752013	MHCII allele diversity	SGK2	yes
-0.690759	0.318694	0.0613186	MHCII allele diversity	ZMYND8	no
0.633071	0.315474	0.0788021	MHCII allele diversity	ADNP	no
0.7841	0.233928	0.00742746	MHCII allele diversity	ZFP64	yes
0.786407	0.286511	0.0235858	MHCII allele diversity	TSHZ2	yes
1.05889	0.478792	0.0217425	MHCII allele diversity	MYT1	yes
1.14892	0.369082	0.000910715	MHCII allele diversity	CAMKK1	no
0.835992	0.453848	0.0698408	MHCII allele diversity	TMEM102	no
1.4268	0.51722	0.00271869	MHCII allele diversity	KCNAB3	no
0.775634	0.283768	0.0243994	MHCII allele diversity	NTN1	yes
0.901019	0.312038	0.0122925	MHCII allele diversity	TRPV2	yes
1.18271	0.603939	0.0374162	MHCII allele diversity	ZNF287	yes
1.66261	0.525278	0.00250463	MHCII allele diversity	ALKBH5	yes
-0.781372	0.453864	0.0908169	MHCII allele diversity	AKAP10	no
1.28107	0.577641	0.0184697	MHCII allele diversity	UNC45B	yes
0.56766	0.306937	0.0994341	MHCII allele diversity	RDM1	no
0.840063	0.453961	0.0684535	MHCII allele diversity	IGF2BP1	yes
1.0159	0.634538	0.0852766	MHCII allele diversity	MED24	yes
-0.977698	0.463396	0.0328887	MHCII allele diversity	RARA	yes
0.645552	0.295586	0.0604354	MHCII allele diversity	JUP	no
1.06484	0.315767	0.000975282	MHCII allele diversity	KLHL11	no
1.50625	0.63644	0.0217557	MHCII allele diversity	CNTNAP1	yes
0.711389	0.346701	0.0700071	MHCII allele diversity	HEXIM1	no
0.806217	0.3016	0.0251771	MHCII allele diversity	TANC2	no
1.36783	0.544372	0.00705688	MHCII allele diversity	POLG2	yes
0.877154	0.314864	0.0163392	MHCII allele diversity	PRKCA	yes
1.61522	0.575629	0.00805007	MHCII allele diversity	FAM20A	yes
1.59841	0.523848	0.00211386	MHCII allele diversity	CDC42EP4	no
1.57553	0.585968	0.00961581	MHCII allele diversity	CD300E	yes
0.726566	0.277641	0.0303923	MHCII allele diversity	ITGB4	no
-0.914182	0.555127	0.0829236	MHCII allele diversity	TRIM47	yes
0.637019	0.286794	0.0569927	MHCII allele diversity	MGAT5B	no
0.718295	0.284701	0.0354711	MHCII allele diversity	BAHCC1	no
1.38911	0.653405	0.0316194	MHCII allele diversity	SIRT7	yes
1.09972	0.36467	0.00199177	MHCII allele diversity	CNTNAP4	no
0.702275	0.312081	0.0540841	MHCII allele diversity	NFAT5	no
0.812842	0.377121	0.0493118	MHCII allele diversity	THAP11	yes
-0.944927	0.520024	0.0595372	MHCII allele diversity	BRD7	yes
0.612085	0.30514	0.0789692	MHCII allele diversity	ADCY7	no
0.968831	0.363344	0.0120949	MHCII allele diversity	ZNF423	yes
1.20991	0.452029	0.00347757	MHCII allele diversity	MAZ	no
1.36507	0.480309	0.00143221	MHCII allele diversity	TBX6	no
0.656538	0.358551	0.0986772	MHCII allele diversity	AQP8	no
1.00447	0.463062	0.0273427	MHCII allele diversity	UBFD1	yes
0.584681	0.31569	0.0990097	MHCII allele diversity	PIEZO2	no
-0.692343	0.351501	0.0796701	MHCII allele diversity	LPIN2	no
1.77606	0.474865	0.000861332	MHCII allele diversity	GREB1L	yes
-0.65873	0.332872	0.081237	MHCII allele diversity	CABLES1	no
0.961693	0.518845	0.0544188	MHCII allele diversity	RMC1	no
0.99364	0.332451	0.00535456	MHCII allele diversity	SETBP1	yes
0.668762	0.252291	0.0281726	MHCII allele diversity	LOXHD1	no
0.604275	0.300382	0.078269	MHCII allele diversity	CTIF	no
-0.667869	0.349448	0.0881916	MHCII allele diversity	NEDD4L	no
0.908485	0.324028	0.013491	MHCII allele diversity	NFATC1	yes
-0.954191	0.415366	0.0252002	MHCII allele diversity	FKRP	no
-0.988696	0.587771	0.073168	MHCII allele diversity	LENG8	yes
-0.894482	0.536629	0.0820104	MHCII allele diversity	DNAAF3	yes
1.69106	0.549341	0.00533967	MHCII allele diversity	ZNF418	yes
-0.95204	0.483243	0.0449327	MHCII allele diversity	ZNF132	yes
-0.951102	0.502351	0.0515413	MHCII allele diversity	ZNF227	no
0.704283	0.338138	0.0679237	MHCII allele diversity	LRFN1	no
1.01463	0.49028	0.0326995	MHCII allele diversity	CLIP3	no
0.734477	0.353932	0.065471	MHCII allele diversity	MAG	no
1.72108	0.546556	0.00565321	MHCII allele diversity	LRRC25	yes
0.645158	0.27816	0.0488589	MHCII allele diversity	MAP1S	no
1.58928	0.6033	0.0131254	MHCII allele diversity	COLGALT1	yes
0.750301	0.310078	0.0404699	MHCII allele diversity	NOTCH3	no
-0.73641	0.422025	0.0960987	MHCII allele diversity	CC2D1A	no
1.24234	0.586221	0.0243774	MHCII allele diversity	TMED1	yes
-0.836411	0.418402	0.0565846	MHCII allele diversity	SLC44A2	yes
0.638202	0.286017	0.0561031	MHCII allele diversity	ANGPTL6	no
1.75276	0.524663	0.00383225	MHCII allele diversity	OLFM2	yes
-0.858948	0.460171	0.064336	MHCII allele diversity	FBN3	no
0.791159	0.466673	0.0922062	MHCII allele diversity	ELAVL1	no
1.83793	0.394572	3.20218873056288e-05	MHCII allele diversity	DUS3L	no
1.01068	0.628007	0.0839001	MHCII allele diversity	BTBD2	yes
0.639759	0.246979	0.0310532	MHCII allele diversity	PLXNB3	no
1.94825	0.404419	0.000731633	MHCII allele diversity	SLC6A8	no
0.944206	0.609271	0.0962147	MHCII allele diversity	PNMA3	yes
1.01332	0.444383	0.0212323	MHCII allele diversity	ZNF185	no
-0.968084	0.565555	0.0701823	MHCII allele diversity	MOSPD1	yes
0.73406	0.413361	0.0931696	MHCII allele diversity	STAG2	no
0.749737	0.236673	0.0108298	MHCII allele diversity	GRIA3	yes
1.45633	0.532161	0.00352108	MHCII allele diversity	TMEM255A	yes
0.936902	0.470318	0.0446991	MHCII allele diversity	SERTM2	yes
0.94263	0.37709	0.0186412	MHCII allele diversity	FRMPD3	yes
0.763653	0.313655	0.0387932	MHCII allele diversity	ATRX	yes
-0.700527	0.346558	0.0738568	MHCII allele diversity	RLIM	no
1.39079	0.656726	0.0326018	MHCII allele diversity	NONO	yes
0.771312	0.34653	0.0503052	MHCII allele diversity	DGKK	no
1.893	0.416611	0.000365807	MHCII allele diversity	CASK	yes
1.18953	0.714883	0.0803882	MHCII allele diversity	PCYT1B	yes
0.965999	0.577239	0.0755245	MHCII allele diversity	PRDX4	yes
0.805561	0.288012	0.0209237	MHCII allele diversity	REPS2	yes
1.41523	0.658306	0.0316548	MHCII allele diversity	EGFL6	yes
0.668379	0.283049	0.0458911	MHCII allele diversity	MID1	no
0.968353	0.287213	0.00299932	MHCII allele diversity	MUC2	no
0.712123	0.29215	0.040664	MHCII allele diversity	GRIN2B	no
1.14503	0.497979	0.0144887	MHCII allele diversity	CNOT3	no
0.725398	0.269099	0.0265904	MHCII allele diversity	ABLIM2	no
0.519744	0.24134	0.0520739	MHCI supertype diversity	SDF4	yes
0.534136	0.285327	0.0917786	MHCI supertype diversity	LRRC38	yes
-0.546902	0.222167	0.0298239	MHCI supertype diversity	RCC2	no
-0.560107	0.167689	0.00384044	MHCI supertype diversity	ZSCAN20	no
0.609308	0.17727	0.00366034	MHCI supertype diversity	EFCAB14	no
0.52538	0.25565	0.0636601	MHCI supertype diversity	NDC1	no
-0.325985	0.163409	0.0691546	MHCI supertype diversity	PGM1	no
-0.709507	0.202294	0.00801997	MHCI supertype diversity	PGLYRP4	no
0.466518	0.217826	0.0494659	MHCI supertype diversity	PYGO2	no
0.503182	0.25975	0.0762674	MHCI supertype diversity	PEAR1	yes
-0.420562	0.159292	0.0151917	MHCI supertype diversity	USH2A	no
-0.32152	0.167996	0.0797741	MHCI supertype diversity	CENPF	no
-0.596009	0.266467	0.0552547	MHCI supertype diversity	LAX1	no
-0.263576	0.122545	0.0746115	MHCI supertype diversity	ASTN1	no
0.500557	0.2391	0.0565488	MHCI supertype diversity	POU2F1	yes
-0.556491	0.26264	0.0608184	MHCI supertype diversity	NUF2	no
0.545003	0.235995	0.0405088	MHCI supertype diversity	IRF2BP2	yes
-0.423093	0.163428	0.0174905	MHCI supertype diversity	CHRM3	no
0.299729	0.163907	0.0964223	MHCI supertype diversity	GRIP2	no
-0.613138	0.253763	0.0416592	MHCI supertype diversity	RRP9	no
-0.257881	0.119671	0.0766962	MHCI supertype diversity	SCN11A	no
-0.532208	0.265388	0.0710405	MHCI supertype diversity	ABCC5	no
-0.514119	0.267086	0.0795958	MHCI supertype diversity	NMNAT3	no
-0.5161	0.22674	0.0406532	MHCI supertype diversity	HAND2	no
-0.348732	0.19269	0.0904827	MHCI supertype diversity	SLAIN2	no
0.513029	0.250458	0.0629309	MHCI supertype diversity	GPAT3	no
0.514842	0.173206	0.00847108	MHCI supertype diversity	MAEA	no
0.589502	0.252165	0.0440996	MHCI supertype diversity	CTBP1	no
-0.542629	0.2311	0.0372515	MHCI supertype diversity	NUB1	no
-0.696785	0.188042	0.00382502	MHCI supertype diversity	NRF1	no
-0.206336	0.0961095	0.0883655	MHCI supertype diversity	RELN	no
-0.459317	0.253038	0.0901114	MHCI supertype diversity	TMEM196	no
-0.367125	0.190705	0.0728881	MHCI supertype diversity	OSBPL3	no
-0.473697	0.258904	0.0891462	MHCI supertype diversity	MUC3A	no
-0.613985	0.191385	0.00691451	MHCI supertype diversity	ADAMTS1	no
-0.569253	0.253244	0.0491108	MHCI supertype diversity	F2RL2	no
-0.595229	0.247151	0.0391234	MHCI supertype diversity	PCSK1	no
-0.331691	0.176681	0.0827824	MHCI supertype diversity	SLC25A48	no
-0.572111	0.275545	0.069233	MHCI supertype diversity	NR3C1	no
-0.27779	0.136435	0.079427	MHCI supertype diversity	PPARGC1B	no
0.423388	0.234509	0.0896108	MHCI supertype diversity	TREML2	yes
0.467004	0.185523	0.0226045	MHCI supertype diversity	CRYBG1	yes
-0.567662	0.283865	0.0790064	MHCI supertype diversity	ANGEL1	no
0.586741	0.232003	0.0294604	MHCI supertype diversity	VTI1B	no
-0.380096	0.190577	0.0637323	MHCI supertype diversity	SPTB	no
0.567832	0.201437	0.0145404	MHCI supertype diversity	CHD8	no
0.552334	0.214874	0.0240507	MHCI supertype diversity	CEMIP	no
0.526238	0.287697	0.0976356	MHCI supertype diversity	MAPKBP1	no
-0.266592	0.112113	0.0557445	MHCI supertype diversity	KBTBD11	no
-0.371816	0.176419	0.0517646	MHCI supertype diversity	RP1L1	no
-0.269067	0.133673	0.0855134	MHCI supertype diversity	FAM160B2	no
-0.608456	0.262941	0.0499873	MHCI supertype diversity	IDO1	no
0.619633	0.216965	0.0168136	MHCI supertype diversity	LYPLA1	no
-0.655143	0.238617	0.0268898	MHCI supertype diversity	TMEM68	no
0.615044	0.251604	0.039702	MHCI supertype diversity	ARFGEF1	no
0.629823	0.226615	0.0212031	MHCI supertype diversity	HSF1	yes
-0.483273	0.2412	0.0654427	MHCI supertype diversity	ENO2	no
-0.609971	0.23751	0.0300207	MHCI supertype diversity	SLC2A13	no
-0.598352	0.253652	0.0437897	MHCI supertype diversity	CCT2	no
-0.450885	0.226065	0.064547	MHCI supertype diversity	SH2B3	no
-0.556462	0.222013	0.0278804	MHCI supertype diversity	DTX1	no
-0.531751	0.23447	0.0426503	MHCI supertype diversity	RNF34	no
-0.326212	0.150608	0.0520271	MHCI supertype diversity	KCNH7	no
-0.424925	0.19357	0.043165	MHCI supertype diversity	ERBB4	no
-0.331107	0.16254	0.0635538	MHCI supertype diversity	TNS1	no
-0.568228	0.207772	0.0176179	MHCI supertype diversity	MAB21L4	no
0.506105	0.223981	0.0412963	MHCI supertype diversity	TACC2	no
-0.578313	0.244364	0.0399203	MHCI supertype diversity	DRGX	no
0.447643	0.206413	0.0461891	MHCI supertype diversity	PRKCQ	no
-0.295223	0.119868	0.0398803	MHCI supertype diversity	DIXDC1	no
-0.260438	0.121343	0.0763719	MHCI supertype diversity	GRM5	no
-0.477704	0.227667	0.0543849	MHCI supertype diversity	STIM1	no
0.687931	0.218636	0.0147383	MHCI supertype diversity	SPI1	no
0.444196	0.216736	0.0579829	MHCI supertype diversity	SYT7	no
-0.403262	0.147255	0.0113384	MHCI supertype diversity	EML3	no
-0.754588	0.150784	9.8405732498752e-05	MHCI supertype diversity	CARNS1	no
-0.31547	0.165883	0.0826082	MHCI supertype diversity	UNC93B1	no
0.614739	0.237519	0.0294674	MHCI supertype diversity	LSP1	yes
0.622039	0.24844	0.0364317	MHCI supertype diversity	SYK	no
-0.401664	0.23039	0.0993738	MHCI supertype diversity	UBQLN1	no
-0.453315	0.184242	0.0251334	MHCI supertype diversity	ZNF618	no
0.494231	0.172588	0.0104114	MHCI supertype diversity	EFR3B	no
-0.401744	0.226457	0.0942388	MHCI supertype diversity	PRKD3	no
0.402254	0.209556	0.0728029	MHCI supertype diversity	LRPPRC	yes
0.538046	0.246106	0.0508244	MHCI supertype diversity	CAPG	no
-0.605559	0.252698	0.0418876	MHCI supertype diversity	CNNM3	no
0.377021	0.19636	0.0731195	MHCI supertype diversity	LATS2	yes
0.521274	0.261507	0.0709787	MHCI supertype diversity	GJB2	yes
-0.534998	0.156788	0.0027498	MHCI supertype diversity	SACS	no
0.534636	0.292144	0.0993875	MHCI supertype diversity	FOXRED2	yes
-0.37993	0.166078	0.0356768	MHCI supertype diversity	ASCC2	yes
0.441296	0.250317	0.0974922	MHCI supertype diversity	ZNRF3	no
0.53033	0.189156	0.0134742	MHCI supertype diversity	LZTS3	no
0.493284	0.266507	0.0880734	MHCI supertype diversity	SIRPB2	no
0.603782	0.228046	0.0246107	MHCI supertype diversity	SLC52A3	yes
0.619826	0.215783	0.0162056	MHCI supertype diversity	EIF2S2	no
0.698003	0.182153	0.00264133	MHCI supertype diversity	CPNE1	no
0.509131	0.264061	0.0783883	MHCI supertype diversity	FAM83D	no
-0.348877	0.182539	0.0760796	MHCI supertype diversity	CAMKK1	no
-0.463431	0.221962	0.0546905	MHCI supertype diversity	KCNAB3	no
-0.466387	0.256797	0.0905965	MHCI supertype diversity	ALKBH5	no
-0.481455	0.219552	0.0454976	MHCI supertype diversity	IGF2BP1	no
-0.560092	0.259895	0.0572815	MHCI supertype diversity	MED24	no
-0.353341	0.175402	0.063026	MHCI supertype diversity	KLHL11	no
0.456909	0.242678	0.0795823	MHCI supertype diversity	CNP	yes
-0.506353	0.238957	0.0543499	MHCI supertype diversity	POLG2	no
0.414165	0.220018	0.0779448	MHCI supertype diversity	UBE2O	yes
0.505352	0.224648	0.0420763	MHCI supertype diversity	C1QTNF1	yes
-0.583457	0.169284	0.00317027	MHCI supertype diversity	MAZ	no
-0.387076	0.213891	0.0886361	MHCI supertype diversity	TBX6	no
-0.345478	0.192896	0.0936922	MHCI supertype diversity	AQP8	no
0.571714	0.22534	0.0274141	MHCI supertype diversity	GGA2	yes
-0.610335	0.222546	0.0206461	MHCI supertype diversity	GREB1L	no
0.47637	0.191349	0.0244556	MHCI supertype diversity	NEDD4L	no
-0.399196	0.177426	0.0382476	MHCI supertype diversity	NFATC1	no
-0.555616	0.268258	0.066507	MHCI supertype diversity	ZNF418	no
-0.537228	0.278913	0.0835207	MHCI supertype diversity	LRRC25	no
0.433893	0.207432	0.0531894	MHCI supertype diversity	SLC44A2	no
-0.621841	0.248549	0.0365358	MHCI supertype diversity	OLFM2	no
-0.518733	0.213987	0.0302565	MHCI supertype diversity	DUS3L	no
-0.612821	0.255428	0.0430423	MHCI supertype diversity	SLC6A8	no
-0.594045	0.281498	0.0700078	MHCI supertype diversity	PCYT1B	no
1.04342	0.454053	0.0291497	MHCII supertype diversity	CDK11B	no
-0.886585	0.518816	0.0885695	MHCII supertype diversity	LZIC	no
-0.658788	0.333535	0.0743071	MHCII supertype diversity	CASZ1	no
-1.03711	0.467555	0.0331641	MHCII supertype diversity	HSPG2	no
-1.68652	0.767752	0.0140867	MHCII supertype diversity	IL22RA1	no
-1.50402	0.577036	0.00181565	MHCII supertype diversity	KHDRBS1	no
-1.0555	0.351513	0.0101662	MHCII supertype diversity	ZSCAN20	no
0.922453	0.55611	0.0880264	MHCII supertype diversity	COL8A2	no
-0.925465	0.536072	0.0808483	MHCII supertype diversity	C1H1orf109	no
-0.932266	0.35749	0.0265125	MHCII supertype diversity	RIMKLA	no
-1.13606	0.376981	0.00613115	MHCII supertype diversity	PTPRF	yes
-1.18204	0.668501	0.0492752	MHCII supertype diversity	PGLYRP4	no
-1.84479	0.711341	0.0036873	MHCII supertype diversity	NPR1	no
-1.14803	0.42806	0.0100546	MHCII supertype diversity	INTS3	no
1.09533	0.430216	0.0165411	MHCII supertype diversity	PYGO2	no
0.990794	0.59061	0.0764908	MHCII supertype diversity	ARHGEF2	yes
-0.947579	0.452554	0.0501765	MHCII supertype diversity	CADM3	no
-0.778694	0.400129	0.0774778	MHCII supertype diversity	C1H1orf226	no
-1.20725	0.411305	0.00411525	MHCII supertype diversity	CAPN2	no
-0.880329	0.353014	0.0329873	MHCII supertype diversity	DISP1	no
-0.732478	0.393125	0.0880354	MHCII supertype diversity	USH2A	no
0.886679	0.552857	0.0995627	MHCII supertype diversity	NENF	no
-0.934466	0.262078	0.00345223	MHCII supertype diversity	PLXNA2	no
-0.997652	0.589534	0.0741053	MHCII supertype diversity	PFKFB2	yes
0.806065	0.431721	0.0843337	MHCII supertype diversity	CNTN2	no
-1.04886	0.681185	0.0867495	MHCII supertype diversity	LAX1	no
-0.945588	0.303251	0.0105244	MHCII supertype diversity	LAMC1	no
-0.866262	0.278272	0.00996811	MHCII supertype diversity	ASTN1	no
-1.23699	0.683129	0.0422076	MHCII supertype diversity	NUF2	no
1.00325	0.524665	0.0546004	MHCII supertype diversity	NTPCR	no
1.04985	0.626404	0.0697808	MHCII supertype diversity	ZNF692	yes
1.04697	0.556149	0.0514376	MHCII supertype diversity	CGGBP1	no
-0.878063	0.538136	0.0978873	MHCII supertype diversity	MAATS1	no
0.948205	0.469695	0.0547264	MHCII supertype diversity	SNX4	no
-2.20144	0.621731	0.000789114	MHCII supertype diversity	ZXDC	no
-0.668869	0.330552	0.0689608	MHCII supertype diversity	PLXNA1	no
-1.18842	0.54069	0.0204927	MHCII supertype diversity	SEC13	no
-0.748789	0.338095	0.0512467	MHCII supertype diversity	SRGAP3	no
-1.09389	0.623555	0.0574072	MHCII supertype diversity	FRMD4B	yes
-0.758178	0.408296	0.0883353	MHCII supertype diversity	ADAMTS9	no
0.80103	0.371438	0.0566104	MHCII supertype diversity	ZMYND10	no
-1.27714	0.437048	0.002357	MHCII supertype diversity	PLXNB1	no
0.878579	0.374253	0.0413418	MHCII supertype diversity	POMGNT2	no
0.930031	0.467454	0.0590911	MHCII supertype diversity	ACVR2B	no
0.982299	0.448775	0.0407819	MHCII supertype diversity	DLEC1	no
1.08528	0.653277	0.067994	MHCII supertype diversity	DNAJB11	yes
-2.11276	0.623558	0.000417144	MHCII supertype diversity	YEATS2	no
-1.56657	0.668528	0.00587867	MHCII supertype diversity	KLHL6	no
-0.922495	0.29051	0.00911814	MHCII supertype diversity	NLGN1	no
-1.04309	0.271388	0.00187104	MHCII supertype diversity	TNIK	no
-1.11898	0.736954	0.0849031	MHCII supertype diversity	EIF5A2	yes
-0.978674	0.429864	0.0369901	MHCII supertype diversity	KPNA4	no
-0.824143	0.442099	0.0828242	MHCII supertype diversity	TIPARP	no
-0.893542	0.309757	0.0164418	MHCII supertype diversity	TSC22D2	yes
0.97462	0.579493	0.0781739	MHCII supertype diversity	GRK7	yes
1.09192	0.634701	0.0609682	MHCII supertype diversity	GLB1	no
-0.975114	0.492363	0.0536252	MHCII supertype diversity	HAND2	no
-1.86781	0.753103	0.00779502	MHCII supertype diversity	AADAT	no
-1.46498	0.678877	0.0126913	MHCII supertype diversity	DCHS2	no
-0.686682	0.363607	0.0847985	MHCII supertype diversity	TRIM2	no
1.09333	0.567503	0.0432925	MHCII supertype diversity	INTU	yes
-1.68548	0.738134	0.00950162	MHCII supertype diversity	SLC9B2	yes
-0.849767	0.334247	0.0303504	MHCII supertype diversity	NIPAL1	no
-0.952897	0.530536	0.0705335	MHCII supertype diversity	EREG	no
-0.757804	0.337114	0.0486322	MHCII supertype diversity	FRAS1	no
-1.12292	0.496246	0.022969	MHCII supertype diversity	PKD2	no
-1.04661	0.589998	0.0604204	MHCII supertype diversity	ATP8A1	yes
-0.825464	0.256731	0.00779433	MHCII supertype diversity	LIMCH1	no
-2.24532	0.608423	0.000800243	MHCII supertype diversity	RGS12	no
-1.00576	0.345011	0.0141519	MHCII supertype diversity	RNF4	no
0.718028	0.398494	0.096305	MHCII supertype diversity	DPP6	no
0.998654	0.50897	0.051758	MHCII supertype diversity	KRBA1	no
1.02486	0.673753	0.0916372	MHCII supertype diversity	NOBOX	yes
-1.22229	0.629268	0.0321211	MHCII supertype diversity	TRPV5	yes
-0.744479	0.330448	0.0481209	MHCII supertype diversity	PLXNA4	no
-1.12465	0.567562	0.0366793	MHCII supertype diversity	NRF1	no
-1.13927	0.714315	0.0723959	MHCII supertype diversity	TMEM229A	yes
0.941267	0.564884	0.0844482	MHCII supertype diversity	WNT2	no
-0.845199	0.348546	0.036996	MHCII supertype diversity	NRCAM	no
-0.832531	0.374011	0.0507136	MHCII supertype diversity	ATXN7L1	no
-1.86502	0.555128	2.05157518383681e-05	MHCII supertype diversity	COL1A2	no
-1.12665	0.581218	0.0393403	MHCII supertype diversity	TMEM196	no
-0.713753	0.360645	0.0739863	MHCII supertype diversity	ABCA13	no
-0.726459	0.323872	0.0487891	MHCII supertype diversity	SDK1	no
1.11299	0.734585	0.0857504	MHCII supertype diversity	ATP5PF	no
0.956901	0.628152	0.0990415	MHCII supertype diversity	GABPA	no
-0.860813	0.462099	0.0783632	MHCII supertype diversity	ADAMTS1	no
-1.24156	0.375206	0.00127307	MHCII supertype diversity	URB1	no
-0.772847	0.326453	0.0400162	MHCII supertype diversity	DOP1B	no
1.08847	0.665983	0.0708969	MHCII supertype diversity	RIPPLY3	yes
-1.21868	0.509341	0.012183	MHCII supertype diversity	BACE2	no
-1.03857	0.489576	0.0376202	MHCII supertype diversity	ITGB2	no
1.56382	0.706207	0.0103753	MHCII supertype diversity	LPCAT1	no
0.953362	0.577876	0.0844572	MHCII supertype diversity	IRX2	no
-1.24605	0.374603	0.00115917	MHCII supertype diversity	MAP1B	no
-1.63886	0.824477	0.0287886	MHCII supertype diversity	PTCD2	yes
-1.15754	0.656206	0.0512909	MHCII supertype diversity	F2RL2	no
-0.827685	0.375092	0.0522782	MHCII supertype diversity	ARSB	no
-0.690131	0.375366	0.0913877	MHCII supertype diversity	RASA1	no
1.10433	0.416876	0.0135102	MHCII supertype diversity	LYSMD3	no
-0.960993	0.290358	0.00695929	MHCII supertype diversity	SNCAIP	no
-0.994973	0.388977	0.0245238	MHCII supertype diversity	MEGF10	no
0.937469	0.575347	0.0889368	MHCII supertype diversity	IRF1	no
-0.850815	0.497518	0.0941562	MHCII supertype diversity	JADE2	no
-1.04684	0.690672	0.0903925	MHCII supertype diversity	HTR4	yes
-0.966756	0.293107	0.00717634	MHCII supertype diversity	PPARGC1B	no
1.30164	0.623063	0.0194229	MHCII supertype diversity	FGF18	no
-0.905208	0.527503	0.0849445	MHCII supertype diversity	STK10	no
-0.850382	0.417038	0.0647519	MHCII supertype diversity	TBC1D9B	no
-1.28819	0.580514	0.0142569	MHCII supertype diversity	FLT4	no
-1.12612	0.408128	0.0100396	MHCII supertype diversity	DSP	no
-2.08862	0.671441	0.00167881	MHCII supertype diversity	GFOD1	no
0.817248	0.353066	0.0441461	MHCII supertype diversity	JARID2	no
-0.924637	0.45695	0.057525	MHCII supertype diversity	ATXN1	no
1.28533	0.660658	0.0288929	MHCII supertype diversity	ZNF184	no
-1.84092	0.788415	0.0135183	MHCII supertype diversity	GABBR1	yes
-0.737248	0.349593	0.0605989	MHCII supertype diversity	MUCL3	no
-1.01586	0.265601	0.00190546	MHCII supertype diversity	ITPR3	no
1.20296	0.541635	0.0186252	MHCII supertype diversity	GRM4	yes
-0.924327	0.345887	0.0241489	MHCII supertype diversity	C6H6orf132	no
-1.44955	0.783402	0.0357278	MHCII supertype diversity	TDRD6	no
-1.10497	0.544539	0.0356245	MHCII supertype diversity	EZR	yes
-0.61643	0.332087	0.0892007	MHCII supertype diversity	ESR1	no
-0.809094	0.363625	0.0508987	MHCII supertype diversity	PLEKHG1	no
0.9463	0.55411	0.079547	MHCII supertype diversity	IFNGR1	no
-0.995935	0.343366	0.0148897	MHCII supertype diversity	PTPRK	no
0.832929	0.461657	0.0875489	MHCII supertype diversity	SOGA3	no
-1.19713	0.522691	0.0164978	MHCII supertype diversity	PNLDC1	no
-1.28185	0.407402	0.00123044	MHCII supertype diversity	AHNAK2	no
1.3271	0.715343	0.0351459	MHCII supertype diversity	TMEM251	yes
-0.949749	0.333456	0.0176042	MHCII supertype diversity	SEL1L	no
1.20772	0.588714	0.0261862	MHCII supertype diversity	SYNDIG1L	no
-1.10671	0.303988	0.00242646	MHCII supertype diversity	MIDEAS	no
-0.808868	0.293294	0.0201142	MHCII supertype diversity	PCNX1	no
0.938243	0.51018	0.0690836	MHCII supertype diversity	VTI1B	no
-0.999363	0.386361	0.023259	MHCII supertype diversity	SPTB	no
-1.17686	0.560772	0.0258136	MHCII supertype diversity	RALGAPA1	no
-0.984739	0.378365	0.0238317	MHCII supertype diversity	DHRS2	no
1.26103	0.656118	0.0316442	MHCII supertype diversity	PIP4P1	no
-0.879434	0.418603	0.0574957	MHCII supertype diversity	LRRK1	no
-0.846846	0.495502	0.0948929	MHCII supertype diversity	IGF1R	no
-0.982124	0.335331	0.0146739	MHCII supertype diversity	SLCO3A1	yes
-1.07889	0.72057	0.0907089	MHCII supertype diversity	PEX11A	no
-1.60795	0.623285	0.00180477	MHCII supertype diversity	POLG	no
0.904471	0.496432	0.0754988	MHCII supertype diversity	EFL1	no
1.30805	0.6108	0.0166499	MHCII supertype diversity	SNUPN	no
-2.02065	0.643988	0.000573507	MHCII supertype diversity	THSD4	no
1.34537	0.737763	0.0379994	MHCII supertype diversity	EIF3J	yes
-0.86827	0.369573	0.0415143	MHCII supertype diversity	STARD9	no
1.29807	0.665934	0.028158	MHCII supertype diversity	MAGEL2	yes
-0.767266	0.406615	0.0844735	MHCII supertype diversity	RP1L1	no
-0.998385	0.353604	0.0166608	MHCII supertype diversity	MTUS1	no
-0.667575	0.342548	0.0773546	MHCII supertype diversity	NRG1	no
0.815623	0.442646	0.0858809	MHCII supertype diversity	ADGRA2	no
0.827962	0.430349	0.0767605	MHCII supertype diversity	TACC1	no
-1.56645	0.719859	0.012211	MHCII supertype diversity	SNTG1	no
-0.760195	0.422661	0.0954202	MHCII supertype diversity	ZBTB10	no
1.03435	0.366558	0.0146823	MHCII supertype diversity	RAD54B	no
-1.13085	0.541995	0.0301135	MHCII supertype diversity	RSPO2	no
-0.886117	0.419312	0.0559971	MHCII supertype diversity	WASHC5	no
-1.37142	0.497378	0.00186947	MHCII supertype diversity	LRATD2	no
0.874963	0.474072	0.0778562	MHCII supertype diversity	TONSL	no
1.10886	0.635579	0.0570071	MHCII supertype diversity	USP5	yes
-1.24848	0.628537	0.027741	MHCII supertype diversity	ENO2	no
-2.23635	0.559372	0.000105112	MHCII supertype diversity	PLEKHA5	no
0.967736	0.486704	0.0540919	MHCII supertype diversity	DBX2	yes
-0.734258	0.407108	0.0957837	MHCII supertype diversity	SLC38A1	no
-1.20868	0.376548	0.00226565	MHCII supertype diversity	SLC4A8	no
0.923075	0.407987	0.0433835	MHCII supertype diversity	HOXC6	no
-1.02674	0.643228	0.0814743	MHCII supertype diversity	CCT2	no
-0.953747	0.312053	0.0119592	MHCII supertype diversity	LGR5	no
-2.15431	0.680686	0.00300634	MHCII supertype diversity	CRADD	no
-1.0309	0.540032	0.0513942	MHCII supertype diversity	DTX1	no
-0.779939	0.404069	0.0791769	MHCII supertype diversity	GCN1	no
-1.21098	0.57056	0.0223397	MHCII supertype diversity	RNF34	no
-1.0689	0.380751	0.0127853	MHCII supertype diversity	KDM2B	no
-0.686512	0.321426	0.0578302	MHCII supertype diversity	SETD1B	no
-0.70778	0.376392	0.0858846	MHCII supertype diversity	RIMBP2	no
-1.31111	0.556786	0.00914904	MHCII supertype diversity	GOLGA3	no
-2.14343	0.615902	0.000390429	MHCII supertype diversity	BIN1	no
-0.687632	0.378156	0.0941582	MHCII supertype diversity	ZEB2	no
1.07222	0.57603	0.0502712	MHCII supertype diversity	RPRM	yes
-1.08593	0.372485	0.00991413	MHCII supertype diversity	LRP2	no
-1.60229	0.723464	0.0108552	MHCII supertype diversity	PDE11A	no
-0.860521	0.45084	0.0744628	MHCII supertype diversity	DNAH7	no
-0.678503	0.362428	0.086907	MHCII supertype diversity	HECW2	no
-1.14547	0.378912	0.00563039	MHCII supertype diversity	ERBB4	no
-1.34858	0.681704	0.0246483	MHCII supertype diversity	CHRNG	yes
-0.771467	0.359871	0.057637	MHCII supertype diversity	MROH2A	no
0.93255	0.58689	0.0942265	MHCII supertype diversity	AGAP1	no
0.821457	0.390213	0.0607988	MHCII supertype diversity	CAPN10	no
-0.71882	0.32671	0.052261	MHCII supertype diversity	ABLIM1	no
-0.735153	0.372907	0.0749726	MHCII supertype diversity	NHLRC2	no
-1.11363	0.561251	0.0375178	MHCII supertype diversity	TRIM8	no
0.832545	0.447638	0.0822718	MHCII supertype diversity	CUTC	no
1.1357	0.625031	0.0479964	MHCII supertype diversity	LCOR	yes
-0.62576	0.249148	0.0307463	MHCII supertype diversity	ANK3	no
-1.2472	0.585232	0.0198478	MHCII supertype diversity	CDHR1	no
-0.986115	0.592859	0.0785927	MHCII supertype diversity	DRGX	no
-0.893258	0.287207	0.0102537	MHCII supertype diversity	NEBL	no
1.00331	0.493673	0.0467468	MHCII supertype diversity	RPP38	yes
0.764411	0.415839	0.0903583	MHCII supertype diversity	PRKCQ	no
-0.682594	0.249787	0.0207967	MHCII supertype diversity	KMT2A	no
-1.05148	0.41562	0.0205901	MHCII supertype diversity	PCSK7	yes
0.89722	0.353271	0.0304349	MHCII supertype diversity	ZBTB16	yes
-1.22256	0.786985	0.0756756	MHCII supertype diversity	CASP1	yes
0.826502	0.41102	0.0689143	MHCII supertype diversity	GPR83	no
-1.18839	0.286135	0.000356746	MHCII supertype diversity	TYR	no
-0.993439	0.269485	0.00274025	MHCII supertype diversity	GRM5	no
-1.00556	0.57875	0.0686701	MHCII supertype diversity	FZD4	no
-1.13559	0.527935	0.0265562	MHCII supertype diversity	CREBZF	no
0.650394	0.314446	0.0643348	MHCII supertype diversity	TENM4	no
0.944093	0.529609	0.0729703	MHCII supertype diversity	P4HA3	no
-1.00544	0.50188	0.0482487	MHCII supertype diversity	STIM1	no
-0.971427	0.269368	0.0032967	MHCII supertype diversity	MICAL2	no
-1.97264	0.66206	0.000943735	MHCII supertype diversity	TEAD1	no
-1.01429	0.663698	0.0917015	MHCII supertype diversity	OTOG	yes
-0.803023	0.393538	0.0671964	MHCII supertype diversity	KIAA1549L	no
-1.2246	0.394881	0.00246257	MHCII supertype diversity	ABTB2	no
0.85347	0.430499	0.0691066	MHCII supertype diversity	PACSIN3	no
-1.00724	0.573099	0.066592	MHCII supertype diversity	HARBI1	yes
0.970003	0.579268	0.0795514	MHCII supertype diversity	RTN4RL2	no
-0.887493	0.319152	0.0200143	MHCII supertype diversity	CTNND1	yes
0.796908	0.432629	0.0877772	MHCII supertype diversity	SYT7	no
-0.747722	0.378837	0.0747423	MHCII supertype diversity	EML3	no
1.07088	0.66945	0.0767486	MHCII supertype diversity	B3GAT3	no
-0.719634	0.397355	0.0950283	MHCII supertype diversity	CPT1A	no
1.19498	0.612935	0.0333044	MHCII supertype diversity	FGF4	yes
-2.21679	0.64653	0.0019387	MHCII supertype diversity	MUC5B	no
0.960014	0.452251	0.0469669	MHCII supertype diversity	FGD3	yes
-0.794842	0.352467	0.0484374	MHCII supertype diversity	BICD2	no
-0.912064	0.420376	0.0497794	MHCII supertype diversity	NAA35	no
-0.826603	0.291019	0.0172552	MHCII supertype diversity	NTRK2	no
-0.76638	0.392275	0.0768862	MHCII supertype diversity	GLIS3	no
1.14783	0.480353	0.0167563	MHCII supertype diversity	FAM219A	no
0.893522	0.367766	0.0361676	MHCII supertype diversity	RUSC2	no
1.20179	0.686366	0.0499382	MHCII supertype diversity	ZBTB5	yes
-0.885605	0.432894	0.0607822	MHCII supertype diversity	STX17	no
1.17391	0.600401	0.0343894	MHCII supertype diversity	C13H9orf43	yes
-0.971694	0.402823	0.031848	MHCII supertype diversity	ZNF618	no
-0.831225	0.441539	0.0802889	MHCII supertype diversity	TRIM32	no
-0.823869	0.333696	0.0341722	MHCII supertype diversity	RALGDS	no
0.830225	0.463881	0.0893334	MHCII supertype diversity	KCNT1	no
0.903246	0.486925	0.0729322	MHCII supertype diversity	TMEM141	no
-2.15772	0.593164	0.000183005	MHCII supertype diversity	ATP6V1C2	no
-1.54413	0.593039	0.00167557	MHCII supertype diversity	KLHL29	no
-0.877542	0.4222	0.0592751	MHCII supertype diversity	SOS1	no
-0.878496	0.371623	0.0403578	MHCII supertype diversity	SPTBN1	no
-0.813733	0.448169	0.0888224	MHCII supertype diversity	HK2	no
1.01922	0.518096	0.0488342	MHCII supertype diversity	CAPG	no
0.734593	0.410612	0.097723	MHCII supertype diversity	POLR1A	no
-1.90301	0.731348	0.005134	MHCII supertype diversity	MALL	no
-1.00201	0.254363	0.00126686	MHCII supertype diversity	PCDH17	no
-0.591147	0.315465	0.0870464	MHCII supertype diversity	DOCK9	no
-1.02073	0.654189	0.0866927	MHCII supertype diversity	F7	no
-1.07664	0.397275	0.0141964	MHCII supertype diversity	PLXNB2	no
-2.36418	0.52663	0.000232883	MHCII supertype diversity	CHCHD10	no
-0.709219	0.343922	0.0650225	MHCII supertype diversity	BCR	no
-1.27944	0.668595	0.0315232	MHCII supertype diversity	SNAP29	no
-0.942182	0.315487	0.0137187	MHCII supertype diversity	LZTR1	yes
1.26444	0.671759	0.0346433	MHCII supertype diversity	ESS2	no
-1.92502	0.563488	2.34811076964547e-05	MHCII supertype diversity	PYGB	no
-0.707979	0.36859	0.0808332	MHCII supertype diversity	NINL	no
-1.20389	0.535723	0.0175821	MHCII supertype diversity	RALGAPA2	no
-0.715855	0.390324	0.0919629	MHCII supertype diversity	SLC24A3	no
-0.811141	0.374706	0.0558638	MHCII supertype diversity	RRBP1	no
0.904496	0.566275	0.0974848	MHCII supertype diversity	HM13	no
0.848745	0.348711	0.0364619	MHCII supertype diversity	RBL1	no
-0.80251	0.334863	0.038405	MHCII supertype diversity	ZFP64	no
0.896624	0.409636	0.0500677	MHCII supertype diversity	MC3R	no
-0.91946	0.450007	0.0568872	MHCII supertype diversity	UCKL1	no
0.987354	0.630644	0.0897697	MHCII supertype diversity	RPH3AL	yes
-1.02249	0.344477	0.0123225	MHCII supertype diversity	CAMKK1	no
-1.68044	0.585625	0.000326496	MHCII supertype diversity	ATP2A3	no
-0.896202	0.374663	0.0381179	MHCII supertype diversity	MINK1	no
-0.989852	0.481554	0.0470657	MHCII supertype diversity	KCNAB3	no
1.3025	0.698533	0.034856	MHCII supertype diversity	CENPV	yes
-0.728687	0.410876	0.0999984	MHCII supertype diversity	TRPV2	no
-0.975815	0.578461	0.0774964	MHCII supertype diversity	ALKBH5	no
0.889574	0.545712	0.0961971	MHCII supertype diversity	USP22	no
-1.1713	0.740239	0.0725982	MHCII supertype diversity	CRLF3	yes
1.0645	0.622825	0.0647652	MHCII supertype diversity	CUEDC1	yes
0.844517	0.454292	0.0808708	MHCII supertype diversity	WFIKKN2	no
0.812729	0.432441	0.0824813	MHCII supertype diversity	EPN3	no
0.929281	0.555221	0.0854545	MHCII supertype diversity	TOP2A	no
-1.04832	0.29508	0.00383562	MHCII supertype diversity	JUP	no
-0.79901	0.38541	0.0641822	MHCII supertype diversity	KLHL11	no
-1.20206	0.493937	0.0120541	MHCII supertype diversity	HDAC5	yes
-0.810628	0.40984	0.0729252	MHCII supertype diversity	HEXIM1	no
-0.998871	0.364359	0.0187761	MHCII supertype diversity	TANC2	no
-1.14013	0.722182	0.0746315	MHCII supertype diversity	CD79B	no
-0.904429	0.491386	0.0739449	MHCII supertype diversity	POLG2	no
1.10068	0.565815	0.0412841	MHCII supertype diversity	CACNG4	no
0.931322	0.474881	0.0608792	MHCII supertype diversity	HELZ	no
-1.35843	0.631328	0.0146089	MHCII supertype diversity	CDC42EP4	no
-0.735019	0.391199	0.0860364	MHCII supertype diversity	SDK2	no
-1.11973	0.302878	0.00196878	MHCII supertype diversity	ITGB4	no
0.918931	0.542477	0.084983	MHCII supertype diversity	UNK	no
-1.07829	0.411607	0.0160775	MHCII supertype diversity	EVPL	yes
1.10546	0.582543	0.0441862	MHCII supertype diversity	PRPSAP1	yes
-0.965	0.452425	0.0457885	MHCII supertype diversity	SEPTIN9	no
-1.02901	0.365394	0.0151295	MHCII supertype diversity	AATK	yes
1.11064	0.650013	0.0605655	MHCII supertype diversity	PCYT2	yes
-1.18226	0.373184	0.00317383	MHCII supertype diversity	CNTNAP4	no
-0.824355	0.375557	0.0532409	MHCII supertype diversity	NFAT5	no
-0.756732	0.351362	0.0566044	MHCII supertype diversity	ADCY7	no
-0.808664	0.442198	0.0880416	MHCII supertype diversity	MAZ	no
-0.838466	0.435025	0.0754007	MHCII supertype diversity	MVP	no
-1.11497	0.433156	0.014391	MHCII supertype diversity	TBX6	no
-0.932263	0.442534	0.0513003	MHCII supertype diversity	ARHGAP17	no
-0.844914	0.461467	0.0833953	MHCII supertype diversity	PPL	no
1.28352	0.66239	0.0295363	MHCII supertype diversity	FLYWCH1	no
0.818108	0.419555	0.0751366	MHCII supertype diversity	LPIN2	no
-0.961258	0.561076	0.0768833	MHCII supertype diversity	GREB1L	no
-1.82204	0.701395	0.00314417	MHCII supertype diversity	RMC1	no
-2.2357	0.534698	3.3049083012604e-05	MHCII supertype diversity	LAMA3	no
0.783889	0.429404	0.0906597	MHCII supertype diversity	ASXL3	no
1.11998	0.65184	0.0587905	MHCII supertype diversity	PIK3C3	yes
-0.826065	0.393859	0.0613198	MHCII supertype diversity	SETBP1	no
-1.08876	0.745147	0.0960574	MHCII supertype diversity	ATP5F1A	yes
-0.752102	0.38833	0.0789487	MHCII supertype diversity	MYO5B	no
-0.639704	0.358127	0.0988467	MHCII supertype diversity	MBD1	no
0.931437	0.570987	0.0896152	MHCII supertype diversity	ATP8B1	no
-0.836383	0.344489	0.0367628	MHCII supertype diversity	ZNF532	no
-0.936755	0.503445	0.0675713	MHCII supertype diversity	ZNF516	no
0.875987	0.472071	0.0768546	MHCII supertype diversity	KCNG2	no
1.11762	0.552553	0.0348179	MHCII supertype diversity	NPAS1	no
1.13454	0.448246	0.0139943	MHCII supertype diversity	FKRP	no
1.00781	0.596433	0.0731032	MHCII supertype diversity	CCDC61	yes
-1.2316	0.649383	0.0350222	MHCII supertype diversity	SCAF1	yes
-1.101	0.319074	0.00365253	MHCII supertype diversity	MYH14	no
-1.06403	0.630777	0.0671581	MHCII supertype diversity	MYADM	yes
0.942247	0.522326	0.0714061	MHCII supertype diversity	DNAAF3	no
-1.25866	0.551013	0.0133115	MHCII supertype diversity	ZIK1	no
1.09107	0.424651	0.0162963	MHCII supertype diversity	ZNF274	no
1.2697	0.593132	0.0182952	MHCII supertype diversity	ZNF227	no
-1.28694	0.630459	0.0226171	MHCII supertype diversity	PAK4	no
-2.48225	0.400969	1.0539779162877e-05	MHCII supertype diversity	CLIP3	no
1.28541	0.580181	0.0145049	MHCII supertype diversity	NPHS1	yes
-1.0973	0.698749	0.0785371	MHCII supertype diversity	LRRC25	no
0.909054	0.499965	0.0751244	MHCII supertype diversity	JUND	no
0.956902	0.601392	0.0905548	MHCII supertype diversity	NR2F6	no
-0.786024	0.402625	0.0765997	MHCII supertype diversity	NOTCH3	no
-1.31662	0.573132	0.010564	MHCII supertype diversity	PKN1	no
0.899286	0.458656	0.0652802	MHCII supertype diversity	CC2D1A	no
-0.955644	0.319188	0.013483	MHCII supertype diversity	DOCK6	no
-1.49944	0.674065	0.00973508	MHCII supertype diversity	ELAVL1	no
-1.15581	0.473527	0.0147618	MHCII supertype diversity	DUS3L	no
-0.735821	0.31216	0.0404482	MHCII supertype diversity	LONP1	no
1.224	0.627473	0.0314448	MHCII supertype diversity	ABHD17A	no
-0.601234	0.335496	0.0982926	MHCII supertype diversity	PLXNB3	no
-1.42891	0.757313	0.0316255	MHCII supertype diversity	SLC6A8	no
-1.11791	0.498572	0.0241959	MHCII supertype diversity	ZNF185	no
1.19031	0.599044	0.0311547	MHCII supertype diversity	EOLA2	yes
0.994703	0.570533	0.0694929	MHCII supertype diversity	SLC9A6	yes
-1.04259	0.652601	0.0796675	MHCII supertype diversity	INTS6L	yes
-1.70699	0.785341	0.0164814	MHCII supertype diversity	RNF113A	yes
0.81443	0.470785	0.0976593	MHCII supertype diversity	KCNE5	no
1.16792	0.671354	0.0530864	MHCII supertype diversity	ESX1	yes
-1.28649	0.6934	0.0361693	MHCII supertype diversity	CHIC1	yes
0.819224	0.469111	0.0952576	MHCII supertype diversity	PHF8	no
0.793254	0.433097	0.0892235	MHCII supertype diversity	USP11	no
-1.4812	0.708813	0.0162428	MHCII supertype diversity	CASK	no
-1.08647	0.509272	0.0319171	MHCII supertype diversity	USP9X	no
0.958698	0.552275	0.0750861	MHCII supertype diversity	XK	yes
-1.4598	0.77207	0.0316539	MHCII supertype diversity	VEGFD	yes
-0.986543	0.303199	0.00793566	MHCII supertype diversity	MID1	no
0.708208	0.387055	0.092569	MHCII supertype diversity	TBL1X	no
-0.72898	0.383501	0.0833269	MHCII supertype diversity	DMXL2	no
-0.803059	0.381412	0.0611374	MHCII supertype diversity	MUC2	no
-0.885454	0.310977	0.0176035	MHCII supertype diversity	VAV2	no
-1.08359	0.489637	0.0285708	MHCII supertype diversity	CNOT3	no

[truncated: 6 more sheets: K- DE male complementarity, L- GSEA genotype, M- DE GSEA summary, N- pH genotype, O- Primers, References]
