# Supplementary material for: Evidence for genetically-based sperm discrimination in the vaginal tract of a primate species
Source: PLoS Biol. 2026 Mar 31;24(3):e3003699. doi: 10.1371/journal.pbio.3003699 (PMC13038021; doi:10.1371/journal.pbio.3003699)
Supplement: S1 Data — (XLSX) [file pbio.3003699.s003.xlsx]

## Sheet: Fig 1B-C
posterior mean	standard error	lfsr	Gene	comparison
-1.08906	0.413768	0.0115389	ACAP3	FvNonF
-1.86441	0.467046	0.000139163	UBE2J2	FvNonF
-3.48507	0.31113	1.11022302462516e-16	AGRN	FvNonF
-2.30887	0.57281	0.000112003	HES4	FvNonF
1.87312	0.468284	0.000134675	KLHL17	FvNonF
-1.77497	0.315909	7.12892110898977e-08	MIB2	FvNonF
1.03159	0.545053	0.0513782	CDK11B	FvNonF
-0.70592	0.413769	0.0795367	SLC35E2B	FvNonF
-3.58438	0.568066	2.08076711416538e-09	NADK	FvNonF
-2.74916	0.745065	0.000498084	GNB1	FvNonF
-1.86383	0.245717	1.9773072068574e-13	SKI	FvNonF
-2.17269	0.593491	0.000440353	RER1	FvNonF
3.23031	0.850322	0.00031704	PLCH2	FvNonF
1.61674	0.281454	3.82450234549907e-08	PRDM16	FvNonF
2.04279	0.400045	9.97024503311613e-07	TP73	FvNonF
4.93928	1.11542	5.34628312059914e-06	AJAP1	FvNonF
1.25331	0.844591	0.0973461	NPHP4	FvNonF
3.78593	0.531769	2.907832005983e-12	ESPN	FvNonF
2.13495	0.87175	0.0143367	PHF13	FvNonF
1.5152	0.363979	8.06088980199617e-05	CAMTA1	FvNonF
-2.60852	0.359834	1.93267624126747e-12	RERE	FvNonF
-4.43611	0.47406	1.11022302462516e-16	H6PD	FvNonF
-3.32944	0.481724	1.53540846703493e-10	PIK3CD	FvNonF
1.20927	0.625559	0.045433	CTNNBIP1	FvNonF
-2.74157	0.381371	2.58948418263572e-12	KIF1B	FvNonF
-5.64611	0.734511	6.66133814775094e-16	PGD	FvNonF
-1.76042	0.364055	3.89260880140352e-06	CASZ1	FvNonF
-2.92403	0.407196	3.44624329073895e-12	MFN2	FvNonF
-3.7288	0.750539	1.29978164253863e-06	TNFRSF1B	FvNonF
-3.19787	0.387219	4.32986979603811e-15	VPS13D	FvNonF
-1.8668	0.500734	0.000366727	DHRS3	FvNonF
3.3285	0.905259	0.000442549	LRRC38	FvNonF
-2.91418	0.359662	2.1094237467878e-15	PRDM2	FvNonF
-1.26873	0.325922	0.000260301	KAZN	FvNonF
-2.94343	0.610252	6.2440588965984e-06	DDI2	FvNonF
-3.60592	0.404552	0	PLEKHM2	FvNonF
-5.2902	0.633079	3.33066907387547e-16	EPHA2	FvNonF
-2.16295	0.436187	2.01931407894929e-06	SZRD1	FvNonF
-2.70194	0.597845	1.79709121685967e-05	RCC2	FvNonF
-3.19803	0.399161	3.1641356201817e-14	UBR4	FvNonF
5.46449	1.35128	7.14394012457097e-05	HTR6	FvNonF
-1.80617	0.398371	1.51771576278881e-05	PINK1	FvNonF
4.98426	0.919644	3.62889466593897e-08	KIF17	FvNonF
1.93281	0.518456	0.000361381	EIF4G3	FvNonF
-2.69014	0.67744	0.00017435	ALPL	FvNonF
-3.21817	0.458636	5.55251400413681e-11	HSPG2	FvNonF
2.77895	0.80798	0.00112652	PITHD1	FvNonF
-1.19464	0.447382	0.0100843	HMGCL	FvNonF
3.04829	0.682146	3.0570579815419e-05	STPG1	FvNonF
4.18826	0.708113	1.96682388110464e-09	NCMAP	FvNonF
-3.07879	0.418885	2.11930473170696e-12	SRRM1	FvNonF
-2.38133	0.318587	4.83169060316868e-13	ARID1A	FvNonF
-3.44678	0.632091	2.84818070461768e-07	ZDHHC18	FvNonF
-4.87843	0.501161	0	WASF2	FvNonF
-3.79686	0.752768	7.5788908582286e-07	FGR	FvNonF
3.0478	0.482797	2.42694291814186e-09	ATP5IF1	FvNonF
-2.45834	0.422659	2.0724706173425e-08	SESN2	FvNonF
-3.28754	0.439666	3.44557715692417e-12	EPB41	FvNonF
-1.75626	0.451188	0.000207956	PTPRU	FvNonF
-5.81507	0.997052	2.30077545904095e-09	LAPTM5	FvNonF
2.47746	0.727201	0.00112539	COL16A1	FvNonF
4.46802	0.998761	6.46733945917762e-06	FAM229A	FvNonF
5.18561	1.0745	6.51080874100516e-07	COL8A2	FvNonF
2.54441	0.633271	0.000129581	SH3D21	FvNonF
-2.94037	0.494961	1.62380783264027e-08	STK40	FvNonF
-4.7456	0.968906	6.69948884701732e-07	CSF3R	FvNonF
2.11971	0.855915	0.0134318	INPP5B	FvNonF
-3.14142	0.661237	9.59617600859719e-06	RRAGC	FvNonF
-1.18977	0.517329	0.0225454	RHBDL2	FvNonF
-2.78477	0.394644	6.7035266226867e-12	MACF1	FvNonF
-6.04286	0.839979	3.8968828164343e-14	CAP1	FvNonF
-2.50897	0.784691	0.0021807	SMAP2	FvNonF
3.34001	1.04449	0.00192001	CTPS1	FvNonF
6.30915	1.08498	3.46478199374812e-07	ZMYND12	FvNonF
3.25961	0.808325	0.000138529	PPCS	FvNonF
-2.30773	0.369333	1.77024406244897e-09	SZT2	FvNonF
-2.01455	0.487691	7.84819415993177e-05	PTPRF	FvNonF
-3.39987	0.52105	1.3787462282977e-09	ATP6V0B	FvNonF
-2.9314	0.615903	8.2229418740809e-06	PLK3	FvNonF
3.31984	0.611665	4.21932037394232e-07	PTCH2	FvNonF
-1.4067	0.667707	0.0312418	HECTD3	FvNonF
5.5647	1.30824	3.0908385080737e-05	TAL1	FvNonF
3.19117	0.564481	1.50079873826168e-07	STIL	FvNonF
-3.83836	0.566904	1.86999304929714e-11	EPS15	FvNonF
7.01587	0.621692	4.41230363916107e-16	GLIS1	FvNonF
5.44407	0.913095	6.9654344790159e-10	NDC1	FvNonF
4.74575	0.735219	1.69055529795993e-10	HSPB11	FvNonF
3.56593	1.01366	0.000629482	LRRC42	FvNonF
-2.89437	0.416187	1.6544765557569e-11	TTC22	FvNonF
-1.70094	0.496263	0.00105103	DHCR24	FvNonF
-2.03517	0.26505	9.37028232783632e-14	USP24	FvNonF
4.09869	0.709984	5.47203386764742e-09	PRKAA2	FvNonF
-6.82492	0.588845	0	TACSTD2	FvNonF
-3.48288	0.467437	4.75175454539567e-12	JUN	FvNonF
7.06087	0.646286	2.39719462407665e-12	ROR1	FvNonF
-3.02695	0.704291	5.95257402437044e-05	JAK1	FvNonF
5.87859	1.12392	2.77399260708224e-07	INSL5	FvNonF
-2.14863	0.549936	0.000181008	GNG12	FvNonF
3.46578	0.716716	4.41407055002882e-06	LRRC7	FvNonF
-2.26975	0.347008	2.87710522073326e-10	SRSF11	FvNonF
3.4788	0.876367	0.000140271	PTGER3	FvNonF
1.42991	0.829059	0.0632921	ZRANB2	FvNonF
6.32422	1.02158	2.23692908474868e-08	SLC44A5	FvNonF
3.4606	0.943926	0.000415205	SSX2IP	FvNonF
-3.84784	0.737691	2.69009516440377e-07	GBP1	FvNonF
-1.51314	0.370713	0.000111118	BCAR3	FvNonF
-1.65026	0.528322	0.00266507	CDC14A	FvNonF
3.9993	0.820041	1.31384986864522e-06	PRMT6	FvNonF
-2.23197	0.437506	9.92393241028289e-07	CELSR2	FvNonF
-3.34192	0.429718	5.52224932448553e-13	SORT1	FvNonF
-2.55835	0.429386	8.73815797497457e-09	AHCYL1	FvNonF
3.02944	0.672748	2.65381854565489e-05	STRIP1	FvNonF
1.89802	1.2137	0.08182	KCNA2	FvNonF
-1.04131	0.691623	0.0979948	MAGI3	FvNonF
3.08752	0.785613	0.000221841	HIPK1	FvNonF
3.55904	0.845836	5.15373606969786e-05	PTGFRN	FvNonF
2.51179	1.08614	0.0197572	CD101	FvNonF
-3.85923	0.702114	5.35884303598522e-08	TENT5C	FvNonF
2.97333	1.16701	0.0112359	GDAP2	FvNonF
-4.70969	0.55873	1.11022302462516e-16	NOTCH2	FvNonF
-6.5055	0.825022	1.17461596005342e-13	ECM1	FvNonF
2.57889	0.586033	2.6898032952094e-05	ADAMTSL4	FvNonF
-4.08417	0.578026	2.95430346852754e-13	MCL1	FvNonF
3.99871	0.71095	1.70065481311073e-08	ARNT	FvNonF
-1.84931	0.827607	0.0227544	MINDY1	FvNonF
-6.12934	0.887539	1.60282898065134e-12	CDC42SE1	FvNonF
3.25321	1.04406	0.00251481	SCNM1	FvNonF
-1.25483	0.230832	2.56633789108562e-07	POGZ	FvNonF
4.38628	0.691268	1.17610169835285e-10	TCHH	FvNonF
1.43086	0.511482	0.00679234	FLG	FvNonF
-1.9708	0.54816	0.000567079	CRCT1	FvNonF
-4.68567	0.879689	8.59798704455628e-08	SPRR3	FvNonF
-4.70055	0.746316	4.04391409247751e-10	SPRR1B	FvNonF
-1.92884	0.586301	0.00152835	PGLYRP4	FvNonF
-7.08721	0.564262	0	S100A9	FvNonF
-6.86719	0.714432	5.50670620214078e-14	S100A8	FvNonF
4.16806	1.04395	6.72508638540271e-05	NPR1	FvNonF
1.29232	0.617993	0.033071	INTS3	FvNonF
2.87654	0.777748	0.000499242	DENND4B	FvNonF
2.5826	0.681045	0.00031515	SLC39A1	FvNonF
-2.2255	0.691276	0.00187604	IL6R	FvNonF
-5.10882	0.546088	0	ADAR	FvNonF
2.80423	0.731017	0.000307149	PYGO2	FvNonF
-1.0395	0.652067	0.0850745	SHC1	FvNonF
-2.15263	0.316561	5.15508746801174e-11	ZBTB7B	FvNonF
-1.47976	0.723707	0.0347614	TRIM46	FvNonF
6.44063	0.883946	1.02327807769906e-11	PKLR	FvNonF
-3.379	0.358491	0	ASH1L	FvNonF
-3.34235	0.380474	2.22044604925031e-16	GON4L	FvNonF
2.90699	0.883355	0.00173866	ARHGEF2	FvNonF
-4.67899	0.833897	1.95497591448657e-08	SEMA4A	FvNonF
-1.66005	0.623501	0.00887136	SLC25A44	FvNonF
4.24996	0.980106	1.46329134052964e-05	RHBG	FvNonF
3.28299	0.997363	0.00150656	NAXE	FvNonF
4.86145	0.941391	1.58198902157833e-07	PEAR1	FvNonF
-2.31	0.377336	3.78264108924498e-09	ARHGEF11	FvNonF
6.04517	0.905438	6.57748718544462e-12	SPTA1	FvNonF
-4.23254	0.88479	1.79315055293117e-06	MNDA	FvNonF
-2.90067	0.664648	4.36250708946151e-05	AIM2	FvNonF
-3.90031	0.676105	9.09753883338027e-09	TAGLN2	FvNonF
5.11686	0.857809	1.54983015900542e-09	KCNJ9	FvNonF
5.85166	0.665196	9.46644821087982e-22	ATP1A2	FvNonF
-2.47093	0.373162	1.57803659028843e-10	DCAF8	FvNonF
-3.24345	0.385808	2.1094237467878e-15	COPA	FvNonF
4.10461	0.720343	8.9659480224442e-09	TSTD1	FvNonF
-3.62713	0.540075	1.57629354013977e-10	ARHGAP30	FvNonF
4.64509	1.14808	3.61762168846655e-05	PFDN2	FvNonF
5.52616	1.29073	2.30823663854171e-05	TOMM40L	FvNonF
-5.47675	0.964975	4.18155610137916e-09	FCGR2A	FvNonF
-4.70318	0.646812	7.10653758062563e-13	HSPA6	FvNonF
6.7998	0.783586	1.05622716233917e-11	TRNAD-GUC	FvNonF
-6.16016	0.942323	8.25904900025876e-11	FCGR2B	FvNonF
-3.65636	0.439332	3.77475828372553e-15	UHMK1	FvNonF
1.40312	0.443839	0.00260917	OBSCN	FvNonF
1.80321	0.638458	0.00577068	COQ8A	FvNonF
-1.79268	0.412322	3.39259753586729e-05	ITPKB	FvNonF
-3.53762	0.445346	1.54876111935209e-13	WDR26	FvNonF
2.09942	0.386287	1.83894858785251e-07	NVL	FvNonF
-3.13864	0.441358	1.82772685874966e-11	TP53BP2	FvNonF
-3.37585	0.457201	8.43969338859551e-12	CAPN2	FvNonF
-3.22122	0.606409	7.88260987594214e-07	BROX	FvNonF
-2.04713	0.417347	2.6558895570572e-06	MIA3	FvNonF
3.33604	0.610049	3.39934951556984e-07	ESRRG	FvNonF
4.76247	0.836291	1.19420856867236e-08	NENF	FvNonF
-3.9432	0.95366	4.60440983313104e-05	G0S2	FvNonF
-6.61465	0.710536	1.11022302462516e-16	CD55	FvNonF
-2.91546	0.67844	5.76436863779506e-05	PFKFB2	FvNonF
-3.36272	0.559238	2.25471274983846e-08	YOD1	FvNonF
-4.05455	0.564124	1.26787469412193e-13	MAPKAPK2	FvNonF
-3.34255	0.419576	1.43551837084033e-13	RASSF5	FvNonF
1.15196	0.338664	0.0014637	SRGAP2	FvNonF
-5.46239	0.732642	2.55351295663786e-14	SLC26A9	FvNonF
1.39778	0.520293	0.00899007	PLEKHA6	FvNonF
1.75165	0.500521	0.00082099	ZC3H11A	FvNonF
-4.64571	0.868608	7.91553295131919e-08	BTG2	FvNonF
3.68774	1.20012	0.00227947	CHIT1	FvNonF
-3.81165	0.638166	3.84184262181009e-09	CHI3L1	FvNonF
2.25164	0.559464	0.000114535	PPFIA4	FvNonF
-3.96972	0.559423	5.24913446042774e-13	ADIPOR1	FvNonF
2.41083	0.378564	8.13338429525453e-10	IPO9	FvNonF
-4.78901	0.529362	0	PKP1	FvNonF
7.13307	0.529484	1.13549458071479e-19	IGFN1	FvNonF
2.27502	0.777731	0.00443754	KIF21B	FvNonF
6.34578	1.08466	4.75799259760781e-07	GPR25	FvNonF
-4.17533	0.734039	9.25205889679148e-09	PTPRC	FvNonF
-1.76058	0.343966	9.87234594074238e-07	DENND1B	FvNonF
-3.41607	0.819183	7.11610623217451e-05	RGS2	FvNonF
-3.17123	0.835995	0.000335931	PTGS2	FvNonF
3.0203	0.607129	3.4136966158181e-06	ODR4	FvNonF
-1.35204	0.530577	0.0125603	TPR	FvNonF
5.10012	0.911906	1.19258654407736e-08	HMCN1	FvNonF
-1.30189	0.346482	0.000414428	SWT1	FvNonF
-3.6015	0.593526	7.04831704112507e-09	NIBAN1	FvNonF
-4.58387	0.926497	6.23839974567275e-07	NCF2	FvNonF
-1.8771	0.561011	0.00129964	SMG7	FvNonF
-1.94665	0.487349	0.000135383	LAMC2	FvNonF
-1.87461	0.568595	0.00151214	DHX9	FvNonF
-3.1887	0.636248	3.09352237337635e-06	NPL	FvNonF
-3.8234	0.649722	6.17787854206853e-09	RNASEL	FvNonF
-5.40261	0.881776	2.69832156618577e-10	GLUL	FvNonF
1.11451	0.446766	0.0154395	CACNA1E	FvNonF
-3.89084	0.601767	1.0012368711898e-10	IER5	FvNonF
-2.86302	0.498934	4.33100397767561e-08	CEP350	FvNonF
-2.62148	0.425285	2.49551646014368e-09	TOR1AIP1	FvNonF
2.78646	0.613519	1.81048366451557e-05	FAM163A	FvNonF
3.08977	0.955228	0.00193414	ABL2	FvNonF
-1.49161	0.582893	0.0117705	RALGPS2	FvNonF
-1.09693	0.487876	0.0258328	RASAL2	FvNonF
4.7692	1.33388	0.000264448	PAPPA2	FvNonF
-2.12787	0.382499	9.2401559848021e-08	COP1	FvNonF
-3.14506	0.336001	0	RABGAP1L	FvNonF
4.34659	1.09557	6.34005773483527e-05	GPR52	FvNonF
-3.36251	0.45267	6.21735996020334e-12	RC3H1	FvNonF
5.56246	1.0393	3.52150222841409e-08	SELE	FvNonF
-3.51213	0.914249	0.000216236	SELL	FvNonF
6.54445	0.864101	1.14725611461551e-11	TIPRL	FvNonF
-1.98001	0.609735	0.00172419	MPZL1	FvNonF
1.43456	0.819741	0.0604848	POU2F1	FvNonF
3.06817	0.631731	6.04216290151298e-06	PGBD5	FvNonF
4.43238	0.911137	1.05571855103178e-06	C1H1orf198	FvNonF
2.26497	0.649257	0.000799231	C1H1orf131	FvNonF
-2.24487	0.764749	0.00428776	EGLN1	FvNonF
2.4348	0.662726	0.000444181	NTPCR	FvNonF
5.02962	1.24109	3.31347504553812e-05	MAP3K21	FvNonF
-1.33364	0.732247	0.0541289	IRF2BP2	FvNonF
-2.20274	0.522761	5.42668080968367e-05	LYST	FvNonF
4.09581	0.678423	8.78502317230568e-10	EDARADD	FvNonF
2.17829	0.779921	0.00620776	RYR2	FvNonF
2.61189	0.643111	0.000114861	PLD5	FvNonF
-3.5428	0.378072	2.22044604925031e-16	HNRNPU	FvNonF
3.70809	1.00546	0.000317089	ZNF692	FvNonF
4.31923	0.831534	1.95242211832383e-07	ROBO1	FvNonF
6.32061	1.10923	9.83304236650804e-07	VGLL3	FvNonF
-2.11875	0.685102	0.00270418	CGGBP1	FvNonF
-1.42607	0.420055	0.00128831	ZNF654	FvNonF
-2.95919	0.427793	2.70856670425701e-11	CRYBG3	FvNonF
-2.57413	0.590405	3.19996332989181e-05	CLDND1	FvNonF
4.68513	1.1996	6.49354453938084e-05	COL8A1	FvNonF
2.96178	0.75439	0.000231671	FILIP1L	FvNonF
1.7915	0.404002	2.34839809145023e-05	PCNP	FvNonF
-4.59678	0.725535	2.56933141429272e-10	NFKBIZ	FvNonF
-1.56723	0.427279	0.000495487	CD47	FvNonF
1.0079	0.353054	0.00714655	ZBTB20	FvNonF
1.99477	0.740514	0.00788754	CD80	FvNonF
5.76812	0.766826	1.46791542290654e-15	MAATS1	FvNonF
-1.35479	0.728755	0.0503665	GSK3B	FvNonF
7.31847	0.434157	6.93877527860122e-18	POLQ	FvNonF
-3.67502	0.675754	1.40422952377151e-07	HCLS1	FvNonF
-2.65712	0.436006	3.81511877645124e-09	GOLGB1	FvNonF
-4.78189	0.50422	0	PARP14	FvNonF
2.21788	0.531333	6.35234514861162e-05	KALRN	FvNonF
-3.07648	0.555689	2.33742432520501e-07	HEG1	FvNonF
5.54777	0.907191	2.12783090399411e-10	ZNF148	FvNonF
-3.79169	0.684428	5.26205792272805e-08	OSBPL11	FvNonF
5.72284	0.859002	2.75717890123842e-12	KLF15	FvNonF
-1.63483	0.334401	3.18446090297186e-06	PLXNA1	FvNonF
-4.15281	0.712519	3.60444818436889e-09	ABTB1	FvNonF
-4.9224	0.52757	0	MGLL	FvNonF
3.64889	0.65135	6.64492283834018e-08	KBTBD12	FvNonF
-3.92468	0.493118	6.66133814775094e-16	RAB7A	FvNonF
4.13317	0.630023	1.58731442778695e-11	KIAA1257	FvNonF
-2.21924	0.322086	2.87213586247503e-11	TMCC1	FvNonF
-3.61444	0.544619	2.73721267873839e-10	SLC6A6	FvNonF
-3.06562	0.53284	7.10629992628498e-08	IQSEC1	FvNonF
-4.39325	0.803667	4.15799678021855e-08	RAF1	FvNonF
2.09033	0.666115	0.00236664	TSEN2	FvNonF
-3.44859	0.461384	4.54780657577203e-12	VGLL4	FvNonF
4.68109	0.689035	1.69345363648228e-11	ATP2B2	FvNonF
1.68185	0.715854	0.0180241	SEC13	FvNonF
3.4456	0.792888	3.47527004126133e-05	PRRT3	FvNonF
-0.785585	0.423854	0.0602299	SRGAP3	FvNonF
6.80327	0.883018	6.31792161462743e-08	CNTN6	FvNonF
-0.725511	0.454479	0.0938533	EIF4E3	FvNonF
1.8165	0.987828	0.0502436	SUCLG2	FvNonF
1.87268	0.502339	0.000366495	MAGI1	FvNonF
3.10441	0.616604	2.77865374543897e-06	ADAMTS9	FvNonF
2.03498	0.695413	0.00430473	PRICKLE2	FvNonF
-1.98443	0.302043	2.28119856338083e-10	ATXN7	FvNonF
-1.01132	0.673618	0.0993717	FLNB	FvNonF
-4.82287	0.640308	2.36588526547621e-13	SLMAP	FvNonF
1.0692	0.56777	0.0516497	WNT5A	FvNonF
3.24665	0.394876	9.37968017062194e-15	CACNA1D	FvNonF
-3.22482	0.491802	1.05458453081297e-09	TKT	FvNonF
-3.39886	0.443722	1.42252876145221e-12	PRKCD	FvNonF
1.41274	0.655129	0.0282869	PBRM1	FvNonF
2.55093	0.854255	0.00400343	NT5DC2	FvNonF
6.1349	1.13633	7.66619489239231e-07	PHF7	FvNonF
-1.97195	0.533793	0.000403439	BAP1	FvNonF
0.98618	0.320726	0.00414022	DNAH1	FvNonF
2.98568	0.536809	1.65013049810317e-07	POC1A	FvNonF
3.66851	0.809742	1.13678091216325e-05	PCBP4	FvNonF
-2.2171	0.387359	3.80372835451226e-08	RAD54L2	FvNonF
2.46622	0.61643	0.000132103	BSN	FvNonF
4.57292	1.0575	1.13672665126067e-05	APEH	FvNonF
-3.00357	0.483359	3.77578224242114e-09	IP6K1	FvNonF
3.33135	0.810869	9.8425351969028e-05	MON1A	FvNonF
4.71502	0.647859	7.33115824732483e-13	CCDC36	FvNonF
1.2793	0.499653	0.0125287	LAMB2	FvNonF
-3.29432	0.576658	1.11001649649722e-07	QARS1	FvNonF
-1.31738	0.721518	0.0538553	DALRD3	FvNonF
2.3507	0.407581	2.87459302284055e-08	CELSR3	FvNonF
3.60299	0.761323	5.20043396022638e-06	SLC26A6	FvNonF
-2.30901	0.521656	2.20134436549335e-05	PFKFB4	FvNonF
-3.69067	0.455366	1.0991207943789e-14	PLXNB1	FvNonF
-0.977883	0.580904	0.0747365	MAP4	FvNonF
-2.90835	0.416442	1.39461775461314e-11	SCAP	FvNonF
-3.92915	0.627157	3.14190118366753e-10	NBEAL2	FvNonF
-1.50849	0.716216	0.0306641	ALS2CL	FvNonF
5.48373	1.06297	1.08039945518557e-07	TDGF1	FvNonF
-3.6005	0.774987	7.68481127300102e-06	CCRL2	FvNonF
-1.8725	0.218896	1.11022302462516e-16	FYCO1	FvNonF
-3.35364	0.454386	8.3384410487497e-12	SNRK	FvNonF
2.74735	0.47818	3.29432655272426e-08	POMGNT2	FvNonF
4.37725	0.5468	3.90460824124046e-17	GASK1A	FvNonF
6.72215	0.873118	2.41390624759429e-09	KLHL40	FvNonF
-0.873422	0.483927	0.0631327	TRAK1	FvNonF
-1.48535	0.299478	2.45468413428984e-06	ULK4	FvNonF
-4.73917	0.711982	4.91406915159587e-11	CSRNP1	FvNonF
0.962825	0.498016	0.0489241	TTC21A	FvNonF
4.17703	0.920706	6.23464197611976e-06	ACVR2B	FvNonF
-5.04178	0.605788	2.33146835171283e-15	MYD88	FvNonF
4.14556	0.939328	1.13459512465003e-05	DLEC1	FvNonF
1.93432	0.538252	0.000574577	CTDSPL	FvNonF
-1.61863	0.649584	0.0133084	GOLGA4	FvNonF
3.59343	1.05068	0.000847014	DNAJB11	FvNonF
3.06122	0.940514	0.00184616	ETV5	FvNonF
-2.85832	0.475999	8.60223769993951e-09	EPHB3	FvNonF
-3.94501	0.486416	3.33066907387547e-16	EIF4G1	FvNonF
2.14855	0.855392	0.0124093	ABCC5	FvNonF
-2.61913	0.454809	2.76336927784726e-08	ATP11B	FvNonF
-0.995036	0.433203	0.02444	GNB4	FvNonF
6.76782	0.744616	2.36413685513617e-14	NAALADL2	FvNonF
-2.99764	0.492994	8.4557881807612e-09	FNDC3B	FvNonF
3.00538	0.759545	0.000207347	EIF5A2	FvNonF
-3.1125	0.369183	3.33066907387547e-16	KPNA4	FvNonF
4.0708	0.895579	6.52330935156924e-06	TRIM59	FvNonF
-3.27092	0.496871	1.00665464852767e-09	TIPARP	FvNonF
-2.98862	0.593248	2.43592940740722e-06	MBNL1	FvNonF
1.87286	0.725078	0.0103806	MED12L	FvNonF
6.46461	1.13859	1.15459019435724e-05	CLRN1	FvNonF
-3.00675	0.459437	4.47128112313067e-10	TSC22D2	FvNonF
5.41205	1.60832	0.00171886	ZIC1	FvNonF
-2.9576	0.553568	4.98464591713876e-07	XRN1	FvNonF
5.30048	1.28376	3.04287537041217e-05	RNF7	FvNonF
1.39235	0.628883	0.0253198	RASA2	FvNonF
-2.28892	0.649202	0.00070845	ZBTB38	FvNonF
3.8182	0.814938	4.38790564519257e-06	NMNAT3	FvNonF
-1.16398	0.406562	0.0064458	PIK3CB	FvNonF
1.36771	0.492323	0.00728428	STAG1	FvNonF
-2.29053	0.981073	0.018784	TOPBP1	FvNonF
-2.69737	0.399165	5.35581579086397e-11	DNAJC13	FvNonF
3.88246	0.728667	1.32270905023407e-07	COL6A5	FvNonF
3.03046	1.00345	0.00352962	COLQ	FvNonF
-1.26047	0.452993	0.00751507	ANKRD28	FvNonF
-1.99238	0.331964	7.66709029598189e-09	SATB1	FvNonF
-2.25799	0.457962	2.26051476337474e-06	THRB	FvNonF
-2.8471	0.465741	4.26482937854189e-09	TOP2B	FvNonF
-2.67086	0.747078	0.000708304	TGFBR2	FvNonF
-1.0402	0.458634	0.0253976	OSBPL10	FvNonF
-1.60681	0.784461	0.0338811	GLB1	FvNonF
-1.20595	0.437951	0.00824956	CLASP2	FvNonF
-3.85658	0.750703	4.04912514406774e-07	BCL6	FvNonF
-0.984169	0.479732	0.0392159	TPRG1	FvNonF
-2.24171	0.506397	2.2163848622081e-05	IL1RAP	FvNonF
-2.99742	0.466096	9.11569375539045e-10	ATP13A4	FvNonF
-3.99054	0.680908	3.75604702895771e-09	ATP13A3	FvNonF
-1.64701	0.43216	0.000290067	FAM43A	FvNonF
-2.60656	0.33038	1.67643676718399e-14	ACAP2	FvNonF
-2.55653	0.438401	1.82491243228e-08	SENP5	FvNonF
4.79982	0.862117	2.23675462079075e-08	LMLN	FvNonF
4.55641	1.16552	6.83573990370662e-05	TRIML1	FvNonF
0.894243	0.511676	0.0689838	FAT1	FvNonF
-3.13611	0.364138	2.22044604925031e-16	SORBS2	FvNonF
1.80922	0.666099	0.00757091	SNX25	FvNonF
-2.54309	0.826809	0.00312506	ACSL1	FvNonF
2.87708	0.879161	0.00184017	PRIMPOL	FvNonF
0.528805	0.326835	0.0998862	STOX2	FvNonF
7.21376	0.534898	1.16773960062581e-13	TENM3	FvNonF
3.551	0.925836	0.00021347	SAP30	FvNonF
1.1061	0.681715	0.0799187	PALLD	FvNonF
-1.8087	0.641838	0.00585931	DDX60L	FvNonF
4.15836	0.968138	1.90308295240949e-05	FNIP2	FvNonF
3.80894	0.987375	0.000156698	FGA	FvNonF
4.73926	0.988216	1.09955772085781e-06	DCHS2	FvNonF
-3.53751	0.648603	2.13376353030981e-07	TLR2	FvNonF
-2.13088	0.372551	3.90169017094877e-08	FBXW7	FvNonF
-2.29149	0.320067	4.58921789459055e-12	FAM160A1	FvNonF
4.71286	0.92377	2.5796858109028e-07	NR3C2	FvNonF
6.85603	0.744293	1.55911802792355e-12	EDNRA	FvNonF
2.83278	0.803271	0.000864498	ANAPC10	FvNonF
-1.57378	0.480867	0.00176455	SMARCA5	FvNonF
-2.33014	0.335903	2.12714290626081e-11	GAB1	FvNonF
2.46988	0.748843	0.00158304	TBC1D9	FvNonF
3.22653	0.45798	4.79009990188813e-11	MGST2	FvNonF
6.38346	1.13989	5.15579487695141e-06	PCDH18	FvNonF
5.39254	0.992859	1.97494244713184e-08	PCDH10	FvNonF
5.2971	1.21864	9.36695451212079e-06	INTU	FvNonF
6.22667	1.02558	1.28888362505328e-08	FAT4	FvNonF
6.35935	1.00703	1.48570959083544e-08	ADAD1	FvNonF
7.02857	0.665014	2.62167816684676e-12	QRFPR	FvNonF
6.15095	0.80181	4.82232403041526e-16	NDST3	FvNonF
4.95622	0.51155	1.09737708211887e-19	ANK2	FvNonF
-4.32845	0.566739	1.33226762955019e-15	ALPK1	FvNonF
3.62986	0.511208	1.54267387505286e-11	COL25A1	FvNonF
6.89248	0.862925	3.74924398596988e-07	DKK2	FvNonF
-2.66945	0.5239	1.06680420430827e-06	UBE2D3	FvNonF
-1.83366	0.655029	0.00612014	PPP3CA	FvNonF
6.43195	1.06128	4.52821367098221e-07	GABRG1	FvNonF
-2.64981	0.40333	1.89992688248708e-10	SLAIN2	FvNonF
-2.32892	0.427724	1.67112819360327e-07	FRYL	FvNonF
6.12544	1.19077	4.13797249119394e-06	SPATA18	FvNonF
6.31327	1.05562	1.02561577734564e-07	GSX2	FvNonF
5.00501	0.695922	2.28776554958633e-12	KIT	FvNonF
1.01383	0.422753	0.0197588	TMEM165	FvNonF
-5.31571	0.657431	1.55431223447522e-15	HOPX	FvNonF
3.64205	0.512977	1.39410141060075e-11	ADGRL3	FvNonF
6.46418	0.878177	8.98739762393528e-12	SULT1E1	FvNonF
-0.636452	0.313832	0.048174	RUFY3	FvNonF
-2.76241	0.393828	8.99413876709332e-12	ANKRD17	FvNonF
-5.27165	1.02911	1.24938121182083e-07	CXCL8	FvNonF
1.8595	0.587582	0.00225017	MTHFD2L	FvNonF
3.41691	1.04785	0.00153557	STBD1	FvNonF
-0.953401	0.630907	0.0993282	BMP2K	FvNonF
2.31597	0.577763	0.000122285	PRDM8	FvNonF
-1.56864	0.407567	0.000260761	HNRNPDL	FvNonF
5.84567	0.934203	8.79300368779796e-11	SCD5	FvNonF
2.90713	0.432079	8.53738975430826e-11	LIN54	FvNonF
3.65139	0.861922	4.0920115269032e-05	ABRAXAS1	FvNonF
5.53598	0.952195	1.65324017836138e-09	GPAT3	FvNonF
-2.98801	0.506798	2.48364390165179e-08	WDFY3	FvNonF
-4.36906	0.56807	9.99200722162641e-16	AFF1	FvNonF
2.96323	0.554353	4.98035978013248e-07	PKD2	FvNonF
-3.02254	0.395636	1.55209178842597e-13	HERC3	FvNonF
1.40844	0.470038	0.00410243	GPRIN3	FvNonF
3.6182	0.357328	5.72104819952998e-21	PHOX2B	FvNonF
1.57708	0.557422	0.00600056	APBB2	FvNonF
-3.91648	0.541551	3.07975867031018e-13	RBM47	FvNonF
-1.32688	0.55171	0.0173278	TLR6	FvNonF
-1.72774	0.595004	0.00476765	TLR1	FvNonF
-2.82822	0.462088	3.89715160142856e-09	TBC1D1	FvNonF
-0.673782	0.414562	0.0917182	PCDH7	FvNonF
-5.67228	0.816586	3.10085290777806e-13	SLC34A2	FvNonF
1.11025	0.431198	0.0129861	LCORL	FvNonF
5.00848	0.750014	4.20037163768458e-11	FAM184B	FvNonF
5.9021	1.02611	6.70303978060457e-09	CLRN2	FvNonF
3.09032	0.923535	0.00140569	CD38	FvNonF
1.32475	0.526555	0.0136221	CC2D2A	FvNonF
-2.89359	0.379105	9.93649607039515e-14	BOD1L1	FvNonF
-3.75393	0.416574	0	HS3ST1	FvNonF
-1.1973	0.371748	0.0024367	ZNF518B	FvNonF
5.47339	0.831207	1.06379733680794e-11	DRD5	FvNonF
6.14819	0.978919	7.36826160300671e-10	EVC	FvNonF
3.51353	0.837141	5.69111188713333e-05	CRMP1	FvNonF
-3.60534	0.459828	1.77635683940025e-13	TBC1D14	FvNonF
1.21313	0.819453	0.0985243	RGS12	FvNonF
-1.88778	0.308735	3.96913168998481e-09	HTT	FvNonF
4.48339	0.758657	3.0532424534577e-09	ADD1	FvNonF
-3.37485	0.393439	1.77635683940025e-15	RNF4	FvNonF
2.18724	0.455767	4.26811197567427e-06	NSD2	FvNonF
4.45425	0.915441	1.03422360154062e-06	NKX1-1	FvNonF
1.79442	0.907031	0.0384396	CTBP1	FvNonF
4.39138	0.983069	7.16391354646347e-06	SPON2	FvNonF
1.28069	0.765455	0.0708342	PIGG	FvNonF
-4.4035	0.498174	0	ESYT2	FvNonF
-3.86343	0.510444	4.46309655899313e-14	INSIG1	FvNonF
3.54137	0.585925	1.07548337463603e-08	DPP6	FvNonF
-2.72505	0.334943	1.88737914186277e-15	KMT2C	FvNonF
2.60894	0.677882	0.00026036	PRKAG2	FvNonF
1.23609	0.374119	0.00187016	WDR86	FvNonF
-1.08819	0.499108	0.0296104	CHPF2	FvNonF
4.73198	0.820814	8.37133521387887e-09	ZNF862	FvNonF
6.16989	1.20911	8.72729598580071e-06	NOBOX	FvNonF
-1.13632	0.422748	0.00993515	ARHGEF5	FvNonF
-3.73333	0.602818	1.61542368370959e-09	ZYX	FvNonF
-3.45128	0.814685	5.28739696453728e-05	MGAM	FvNonF
5.34611	1.32026	5.0970589316227e-05	WEE2	FvNonF
2.44305	1.14542	0.0285553	SLC37A3	FvNonF
-3.04261	0.422124	4.90540941200379e-12	PARP12	FvNonF
-2.68886	0.451363	8.84285800140105e-09	TBXAS1	FvNonF
-2.6616	0.314266	1.11022302462516e-16	HIPK2	FvNonF
-1.79148	0.3801	6.80990869295073e-06	UBN2	FvNonF
-3.48211	0.483674	2.22202256594528e-11	ZC3HAV1	FvNonF
-3.60629	0.701184	7.66465574453257e-07	CREB3L2	FvNonF
4.15639	0.712622	3.49732204360047e-09	DGKI	FvNonF
-3.63246	0.581624	2.24207319377001e-09	MTPN	FvNonF
0.940813	0.568709	0.0792778	WDR91	FvNonF
-2.58246	0.463157	7.71648779318568e-08	CYREN	FvNonF
6.54949	0.940666	4.50919084557381e-09	AGBL3	FvNonF
6.41944	0.895018	1.8946305142448e-11	LRGUK	FvNonF
2.76236	0.457765	5.93312971109083e-09	PLXNA4	FvNonF
-2.38117	0.349553	4.83925122196638e-11	MKLN1	FvNonF
1.60508	0.784497	0.0340417	CEP41	FvNonF
1.56668	0.592244	0.0094444	NRF1	FvNonF
3.65927	0.788504	7.05149302900252e-06	IRF5	FvNonF
4.26052	0.74319	7.08011353123012e-09	CCDC136	FvNonF
-2.53619	0.604223	6.21048976650052e-05	SND1	FvNonF
3.79827	0.59336	2.92374042260182e-10	GRM8	FvNonF
3.12789	0.795563	0.000216285	TMEM229A	FvNonF
-4.09334	0.800922	3.35419511277024e-07	WASL	FvNonF
4.84952	0.462614	1.65573017496796e-23	ASB15	FvNonF
5.84267	0.795628	5.62807274034945e-15	ASZ1	FvNonF
5.77237	1.36982	9.73715393500112e-05	WNT2	FvNonF
4.04151	0.682888	2.23839198476466e-09	IMMP2L	FvNonF
-2.92725	0.543658	3.72614425092621e-07	NAMPT	FvNonF
-0.907082	0.445296	0.0414979	ATXN7L1	FvNonF
1.74879	0.860105	0.0345256	FGL2	FvNonF
-1.25416	0.538954	0.0208773	RSBN1L	FvNonF
3.35768	0.534617	5.59073884020742e-09	PCLO	FvNonF
-4.61152	0.65087	1.46482825869043e-12	STEAP4	FvNonF
5.70891	1.02422	1.0690416312988e-08	MTERF1	FvNonF
-3.0233	0.342738	0	AKAP9	FvNonF
0.869405	0.493359	0.067925	VPS50	FvNonF
3.91877	0.787674	8.64426791058323e-07	PPP1R9A	FvNonF
6.31141	1.0284	2.80189079368809e-08	DLX5	FvNonF
6.06426	1.20773	5.20093400547729e-06	RPA3	FvNonF
6.031	1.09637	1.25356228692027e-07	TWISTNB	FvNonF
2.65634	0.392362	5.02656545080645e-11	DNAH11	FvNonF
-1.25187	0.433038	0.00576624	OSBPL3	FvNonF
-4.57685	0.706093	9.1122109857622e-11	HNRNPA2B1	FvNonF
-2.76179	0.451871	3.67036168125168e-09	SKAP2	FvNonF
-2.68962	0.685486	0.000208549	CREB5	FvNonF
1.67751	1.06496	0.0807382	TRIL	FvNonF
0.901866	0.54003	0.0782226	NOD1	FvNonF
5.74556	1.1597	8.72511573860548e-07	GGCT	FvNonF
-1.50036	0.426811	0.000849748	ELMO1	FvNonF
-2.21093	0.836903	0.00915093	PSMA2	FvNonF
-2.31484	0.627284	0.000401831	NUDCD3	FvNonF
5.95384	0.875715	1.14525322774961e-12	NPC1L1	FvNonF
-2.89346	0.369624	2.09832151654155e-14	ZMIZ2	FvNonF
-1.57297	0.56374	0.00662713	IKZF1	FvNonF
-1.39614	0.319287	3.6468821470792e-05	EGFR	FvNonF
3.07909	0.578259	6.87389731758513e-07	LANCL2	FvNonF
-1.25844	0.456622	0.00802013	GUSB	FvNonF
7.05085	0.70402	2.15235065117646e-09	CALN1	FvNonF
-4.0008	0.755339	1.25806209450019e-07	NCF1	FvNonF
2.83929	0.662051	5.64406272703323e-05	GTF2IRD1	FvNonF
2.63951	0.96659	0.00770796	CLDN3	FvNonF
2.44806	0.681643	0.000597623	RASA4B	FvNonF
1.17149	0.587778	0.0410972	SH2B2	FvNonF
1.07976	0.625563	0.0676349	PLOD3	FvNonF
-3.18523	0.322037	0	TRIM56	FvNonF
-1.85146	0.289756	7.40260741594057e-10	SRRT	FvNonF
-0.746315	0.418447	0.0688634	GIGYF1	FvNonF
-3.14691	0.572594	3.18687137346174e-07	MEPCE	FvNonF
1.77805	0.541788	0.001619	ZSCAN25	FvNonF
-3.58414	0.417629	1.4432899320127e-15	SMURF1	FvNonF
-1.74462	0.284575	3.7991209067556e-09	TRRAP	FvNonF
4.36674	1.02625	1.87039999581435e-05	TECPR1	FvNonF
-2.98235	0.345095	0	LMTK2	FvNonF
-1.24782	0.580413	0.0298583	RNF216	FvNonF
-5.19938	0.639806	3.44169137633799e-15	ACTB	FvNonF
-3.10285	0.423118	2.83562062719511e-12	TNRC18	FvNonF
-1.71221	0.452655	0.000314633	DAGLB	FvNonF
2.78511	0.643648	4.57143214371525e-05	GRID2IP	FvNonF
-1.71727	0.380039	1.66703820310143e-05	ZNF316	FvNonF
2.50642	0.477493	4.42269332164757e-07	SDK1	FvNonF
3.6339	0.953692	0.000217377	AMZ1	FvNonF
-3.37506	0.543482	7.92193111109896e-09	TTYH3	FvNonF
-1.21762	0.368349	0.00188054	MAD1L1	FvNonF
4.29716	0.616962	5.60273939514677e-13	ELFN1	FvNonF
-1.6083	0.277749	2.9600701334509e-08	INTS1	FvNonF
-2.03723	0.459762	2.26788741145567e-05	ZFAND2A	FvNonF
-1.05627	0.393995	0.0104931	USP25	FvNonF
-1.25705	0.278736	2.21805659936791e-05	LTN1	FvNonF
-2.85099	0.457986	2.11446016251671e-09	TIAM1	FvNonF
1.0938	0.494317	0.0277407	URB1	FvNonF
-3.69614	0.399758	0	IFNAR2	FvNonF
-2.97316	0.563341	7.22403675212924e-07	IFNAR1	FvNonF
-4.09678	0.47496	0	SON	FvNonF
-0.833735	0.528858	0.0929852	SLC5A3	FvNonF
-4.22445	0.474429	0	DOP1B	FvNonF
5.33477	1.34046	7.17316158259174e-05	RIPPLY3	FvNonF
-2.24519	0.337791	1.45283451935541e-10	TTC3	FvNonF
-4.22556	0.50004	0	DYRK1A	FvNonF
-3.27844	0.399259	1.40998324127395e-14	BRWD1	FvNonF
-1.95313	0.385923	1.25910123371931e-06	B3GALT5	FvNonF
3.39542	0.431083	3.280159707792e-13	DSCAM	FvNonF
-5.27812	0.500366	0	BACE2	FvNonF
-3.99809	0.514428	1.4432899320127e-15	MX2	FvNonF
-3.60914	0.535493	1.56164303710682e-10	MX1	FvNonF
2.24446	0.332562	7.43006537412776e-11	PRDM15	FvNonF
-2.94354	0.320089	0	C2CD2	FvNonF
4.18571	0.603856	6.7420463666568e-13	ZBTB21	FvNonF
3.92076	0.682219	9.69930926925063e-09	ABCG1	FvNonF
-3.26539	0.378683	3.33066907387547e-16	SLC37A1	FvNonF
-2.90814	0.347295	2.22044604925031e-16	PDXK	FvNonF
-1.96538	0.456577	3.91620634218048e-05	AGPAT3	FvNonF
-2.93152	0.400081	1.17250653630663e-12	TRAPPC10	FvNonF
3.58375	0.5031	1.94181639911765e-11	AIRE	FvNonF
-1.39963	0.4463	0.00280682	TRPM2	FvNonF
5.26017	1.16114	3.30589179796413e-06	FTCD	FvNonF
-2.70524	0.346027	2.44249065417534e-14	MCM3AP	FvNonF
-1.15313	0.70491	0.0773525	LPCAT1	FvNonF
-2.54997	0.355358	3.51663143050018e-12	CLPTM1L	FvNonF
-1.71789	0.543689	0.00235946	SLC12A7	FvNonF
5.76544	1.33578	5.22853579478449e-05	IRX2	FvNonF
-1.22062	0.356301	0.00130278	TENT4A	FvNonF
0.916687	0.515815	0.0651452	MTRR	FvNonF
-1.35707	0.518191	0.0106761	SEMA5A	FvNonF
-0.924404	0.422958	0.0312777	ANKRD33B	FvNonF
4.72072	0.754884	5.39561956581254e-10	DNAH5	FvNonF
-1.31018	0.283039	1.26745672884843e-05	TRIO	FvNonF
5.79969	1.23033	5.55227247378014e-06	MARCHF11	FvNonF
-0.852484	0.50458	0.0770621	MYO10	FvNonF
-2.4038	0.542895	2.19392148625985e-05	BASP1	FvNonF
7.02818	0.716404	1.75197526842721e-09	CDH18	FvNonF
3.94391	0.597772	2.76856266086879e-11	CDH6	FvNonF
-1.5286	0.387228	0.000184222	PDZD2	FvNonF
2.3687	0.569656	6.78797067451126e-05	ZFR	FvNonF
5.90193	1.01785	4.6566887802827e-09	ADAMTS12	FvNonF
4.11555	0.754475	4.256016514723e-08	LMBRD2	FvNonF
-3.17532	0.364006	2.22044604925031e-16	NIPBL	FvNonF
-1.22183	0.339939	0.000758372	OSMR	FvNonF
-3.13212	0.464431	2.1990032017527e-10	RICTOR	FvNonF
-3.7412	0.663075	3.63029073469079e-08	FYB1	FvNonF
5.95883	0.918416	2.02683058301176e-11	MROH2B	FvNonF
4.54686	1.08177	1.97774167814054e-05	CDC20B	FvNonF
5.10399	0.632815	9.17491556458202e-15	IL31RA	FvNonF
-0.684469	0.392121	0.0753666	PDE4D	FvNonF
6.57339	0.857718	1.21596941864505e-11	RGS7BP	FvNonF
-2.15059	0.620375	0.000851707	NAIP	FvNonF
-1.87329	0.341296	1.40174272633686e-07	BDP1	FvNonF
2.75506	0.824882	0.00151655	PTCD2	FvNonF
2.4535	0.681441	0.000580638	ZNF366	FvNonF
2.40905	0.628439	0.000244971	FOXD1	FvNonF
-1.14883	0.544687	0.0332644	ARHGEF28	FvNonF
2.23726	0.916195	0.0147374	FAM169A	FvNonF
4.72626	0.792752	2.85643556239828e-09	F2RL2	FvNonF
1.40539	0.417994	0.00143906	ARSB	FvNonF
-4.41151	0.528185	0	JMY	FvNonF
3.29714	0.434443	1.65916209555959e-12	MSH3	FvNonF
4.99963	0.725695	1.30744658108123e-11	RASGRF2	FvNonF
-2.80731	0.671682	8.51171103792847e-05	VCAN	FvNonF
0.893274	0.540601	0.0807319	LYSMD3	FvNonF
5.48498	1.04073	5.41069848134968e-08	FAM172A	FvNonF
-1.74764	0.635811	0.00705872	GPR150	FvNonF
-4.62707	0.506647	0	CAST	FvNonF
-3.06128	0.600101	1.97659113065907e-06	ERAP1	FvNonF
1.26305	0.717279	0.0610672	ERAP2	FvNonF
-1.90456	0.417743	1.32916874030498e-05	CHD1	FvNonF
3.90125	0.615642	2.25368208630205e-10	PAM	FvNonF
1.27021	0.812729	0.0853832	PJA2	FvNonF
1.33389	0.51722	0.0117879	MCC	FvNonF
-3.23093	0.587306	3.21093376332016e-07	FEM1C	FvNonF
-1.74114	0.393832	2.52373816211904e-05	DMXL1	FvNonF
-3.51762	0.589575	1.78463296363063e-08	SNX2	FvNonF
1.1811	0.444552	0.0104625	ZNF608	FvNonF
6.10294	0.782137	6.97140445008247e-17	FBN2	FvNonF
6.22072	0.799243	3.40808878302861e-16	MINAR2	FvNonF
-2.59099	0.510225	1.09020782190772e-06	CDC42SE2	FvNonF
-1.99508	0.336103	1.1283623702063e-08	RAPGEF6	FvNonF
1.31641	0.842313	0.0847917	IRF1	FvNonF
-2.14013	0.694178	0.00278444	SEPTIN8	FvNonF
-3.93648	0.501057	1.55431223447522e-15	AFF4	FvNonF
-3.41571	0.596919	8.54379904602354e-08	PITX1	FvNonF
2.74359	0.681732	0.000148148	HNRNPA0	FvNonF
5.95257	0.930645	4.41590457723266e-11	CDC25C	FvNonF
-3.31246	0.455317	1.49302792351591e-11	FAM53C	FvNonF
2.17016	0.41269	4.57159040160175e-07	KDM3B	FvNonF
-2.04073	0.607963	0.00122145	EGR1	FvNonF
-5.05469	0.656279	1.00364161426114e-13	CTNNA1	FvNonF
2.72757	0.567102	4.79446361067984e-06	LRRTM2	FvNonF
-2.18608	0.757387	0.00485105	PAIP2	FvNonF
-2.48147	0.3753	1.66383351540844e-10	PROB1	FvNonF
-4.3562	0.709402	4.84064566208531e-10	STING1	FvNonF
-2.53253	0.696146	0.000531128	CD14	FvNonF
4.07309	0.995765	4.92101445665034e-05	HARS2	FvNonF
-4.65358	0.517734	0	DIAPH1	FvNonF
-2.12014	0.505244	5.91094965293193e-05	FCHSD1	FvNonF
-0.917183	0.406581	0.027424	ARAP3	FvNonF
-2.45937	0.636999	0.000226032	PCDH1	FvNonF
-2.66314	0.511478	5.93586234831633e-07	ARHGAP26	FvNonF
5.32732	0.794007	9.61109608793459e-12	PPP2R2B	FvNonF
-5.85153	0.818947	3.530509218308e-14	SPINK5	FvNonF
-2.27093	0.352868	5.6019267002938e-10	FBXO38	FvNonF
-4.70745	0.624206	1.03139718987677e-13	CSNK1A1	FvNonF
5.31115	0.714744	1.12853509086934e-13	PDE6A	FvNonF
3.02857	0.610259	3.63965087910632e-06	SLC26A2	FvNonF
1.16816	0.360842	0.00236182	SYNPO	FvNonF
-4.79568	0.518537	0	TNIP1	FvNonF
-1.49411	0.777943	0.043939	ANXA6	FvNonF
5.34645	1.10247	5.96782264738294e-07	GLRA1	FvNonF
3.93856	0.599429	3.48897049437751e-11	LARP1	FvNonF
-1.87285	0.348922	2.66979617746799e-07	CYFIP2	FvNonF
-1.52082	0.432245	0.000833902	ADAM19	FvNonF
-3.40042	0.526144	1.93807125903334e-09	CLINT1	FvNonF
2.82854	0.577761	3.70350371151056e-06	TENM2	FvNonF
-2.22177	0.442555	1.48103810404532e-06	DOCK2	FvNonF
-6.55442	0.695845	0	GABRP	FvNonF
3.69214	0.911121	8.21944182643297e-05	FGF18	FvNonF
-4.32392	0.513793	0	SH3PXD2B	FvNonF
2.01377	0.441337	1.28422353438864e-05	NEURL1B	FvNonF
-4.51389	0.856427	1.26228784425031e-07	DUSP1	FvNonF
-0.700253	0.321968	0.0357351	ERGIC1	FvNonF
-3.18225	0.574172	2.60159969012186e-07	CPEB4	FvNonF
0.974937	0.585591	0.0771226	FAM153B	FvNonF
1.43964	0.985689	0.0989485	KIAA1191	FvNonF
3.32918	0.729971	1.74998719850431e-05	FAF2	FvNonF
-3.64896	0.653222	7.21895325739297e-08	HK3	FvNonF
-3.4948	0.358793	1.11022302462516e-16	NSD1	FvNonF
-0.759764	0.378108	0.046566	GRK6	FvNonF
-2.09016	0.603081	0.000856444	DOK3	FvNonF
-1.1693	0.173128	1.0654510607111e-10	DDX41	FvNonF
-2.09352	0.65847	0.0020948	TMED9	FvNonF
-1.19874	0.438782	0.00871354	ADAMTS2	FvNonF
-0.87035	0.445528	0.0489025	CANX	FvNonF
3.9893	1.21878	0.00104052	LTC4S	FvNonF
-6.92666	0.658072	3.33066907387547e-16	SQSTM1	FvNonF
-2.47856	0.478998	6.49213901859902e-07	TBC1D9B	FvNonF
-3.34034	0.564954	3.89161072256172e-08	RNF130	FvNonF
-3.52078	0.417582	6.43929354282591e-15	MGAT1	FvNonF
3.63343	0.391488	3.96517202123116e-18	TRIM7	FvNonF
7.13888	0.635285	6.68838277492903e-10	MYLK4	FvNonF
3.28652	0.872311	0.000337786	WRNIP1	FvNonF
-5.20581	0.746851	3.79118958448998e-12	SERPINB1	FvNonF
-3.0528	0.451126	1.23308474542227e-10	SLC22A23	FvNonF
1.46396	0.802065	0.0526245	FARS2	FvNonF
-3.69379	0.332221	1.11022302462516e-16	DSP	FvNonF
4.72905	1.795	0.00894154	OFCC1	FvNonF
3.13439	0.84453	0.000448738	GCNT2	FvNonF
-1.24482	0.451049	0.00799182	HIVEP1	FvNonF
-1.80462	0.589412	0.00305364	PHACTR1	FvNonF
2.11345	0.722007	0.00430527	GFOD1	FvNonF
-2.52959	0.346199	1.43363099169846e-12	JARID2	FvNonF
-2.2625	0.460844	2.49579593036842e-06	ATXN1	FvNonF
-2.49042	0.527242	5.8888881891983e-06	KDM1B	FvNonF
2.70408	0.564397	5.07813539887973e-06	CDKAL1	FvNonF
-1.12803	0.613564	0.0549788	SOX4	FvNonF
-1.3999	0.603711	0.0203734	RIPOR2	FvNonF
4.2874	1.10447	9.39456955438231e-05	CARMIL1	FvNonF
5.13622	1.12245	2.44871943400669e-06	SLC17A2	FvNonF
4.93198	0.587035	1.23121391044524e-15	POM121L2	FvNonF
3.32253	0.921801	0.000562843	ZNF184	FvNonF
6.93177	0.725908	1.11050053676431e-11	TRNAD-GUC_1	FvNonF
6.90964	0.737281	1.21540416641122e-11	TRNAD-GUC_2	FvNonF
6.83037	0.777398	2.08565321990368e-11	TRNAR-UCU_2	FvNonF
7.20362	0.558762	4.23545088570174e-12	TRNAD-AUC	FvNonF
5.76487	0.831074	2.56982153692211e-13	ZSCAN12	FvNonF
-3.46652	0.486396	3.63281627002721e-11	PPP1R10	FvNonF
3.88232	0.799235	1.68974646582956e-06	C6H6orf136	FvNonF
-2.18497	0.612119	0.000603502	PSMB8	FvNonF
1.99167	1.03126	0.0422619	TAP1	FvNonF
-3.876	0.510127	2.99760216648792e-14	BRD2	FvNonF
-3.51069	0.441307	1.66089364483923e-13	RGL2	FvNonF
-2.38151	0.477881	1.69939604355296e-06	ITPR3	FvNonF
3.93271	0.736943	1.12428783696808e-07	GRM4	FvNonF
-1.51956	0.283504	3.23444300898146e-07	NUDT3	FvNonF
2.048	0.491718	6.80256524892507e-05	ANKS1A	FvNonF
1.81791	0.795611	0.0204469	SCUBE3	FvNonF
-2.10282	0.75465	0.00625765	SRPK1	FvNonF
-1.34173	0.657192	0.0359469	MAPK14	FvNonF
-1.56123	0.393922	0.000171059	BRPF3	FvNonF
3.04622	0.668045	2.11395395018819e-05	CPNE5	FvNonF
-2.01915	0.831972	0.0149345	ZFAND3	FvNonF
5.91534	1.09426	1.00256402676112e-07	SAYSD1	FvNonF
-2.46136	0.445242	1.01955866194103e-07	NFYA	FvNonF
-4.91938	0.926961	7.13153255338383e-08	TREM1	FvNonF
-3.84676	0.438511	0	C6H6orf132	FvNonF
-2.94439	0.380978	5.32907051820075e-14	UBR2	FvNonF
2.13724	0.727161	0.00417512	PTK7	FvNonF
-1.5	0.463763	0.00203078	CUL9	FvNonF
-1.83713	0.397695	1.02987708857638e-05	YIPF3	FvNonF
3.06039	0.900055	0.00121406	GTPBP2	FvNonF
-2.05727	0.891186	0.0195232	VEGFA	FvNonF
4.33097	0.704918	4.46243865867033e-10	TMEM63B	FvNonF
-3.20397	0.549948	6.237844796253e-08	HSP90AB1	FvNonF
-2.36255	0.45386	5.68654573873673e-07	RUNX2	FvNonF
4.53292	0.906936	5.07142390732181e-07	TDRD6	FvNonF
-2.11754	0.734345	0.00484732	TNFRSF21	FvNonF
6.74815	0.698689	9.73080657775097e-18	TFAP2B	FvNonF
-1.73133	0.658436	0.00946533	PKHD1	FvNonF
-3.49283	0.527634	6.05567151978903e-10	ELOVL5	FvNonF
-2.28439	0.420969	1.86838740923179e-07	DST	FvNonF
1.41945	0.496868	0.00587635	ZNF451	FvNonF
-2.86141	0.627829	1.85503951004584e-05	FAM135A	FvNonF
-2.62756	0.61539	4.94143851689222e-05	OGFRL1	FvNonF
4.50468	0.7805	7.38640258325443e-09	KCNQ5	FvNonF
5.88028	1.21955	4.54523955449021e-06	KHDC1	FvNonF
-6.64528	0.64764	0	EEF1A1	FvNonF
3.61902	0.37958	6.76121271152838e-19	HTR1B	FvNonF
-4.04201	0.547942	2.76445533131664e-14	PHIP	FvNonF
-2.3996	0.601916	0.000135737	DOP1A	FvNonF
-1.61373	0.736033	0.0253398	SNX14	FvNonF
-2.60438	0.369208	7.64710517131562e-12	ZNF292	FvNonF
6.89312	0.723238	8.03939116070964e-13	CNR1	FvNonF
-1.57329	0.736828	0.0286344	PNRC1	FvNonF
1.29442	0.646891	0.0392448	MDN1	FvNonF
6.01799	1.18402	2.26237712451017e-06	PRDM13	FvNonF
-2.26424	0.631698	0.000577223	CRYBG1	FvNonF
-5.13567	0.710577	1.19582121982376e-12	CD24	FvNonF
2.35772	0.668347	0.000717173	SEC63	FvNonF
-5.14142	0.436862	0	EZR	FvNonF
2.06134	0.749864	0.00687343	TULP4	FvNonF
-2.74571	0.555132	2.52057830041341e-06	SNX9	FvNonF
-2.2921	0.535938	4.14674479273236e-05	ARID1B	FvNonF
-2.5948	0.290469	2.22044604925031e-16	SCAF8	FvNonF
6.94067	0.772069	2.7581713113817e-09	OPRM1	FvNonF
2.61583	0.677471	0.000249715	MTRF1L	FvNonF
1.30428	0.540652	0.017175	SYNE1	FvNonF
-2.27643	0.427193	3.11459598889563e-07	PLEKHG1	FvNonF
1.59248	0.730018	0.0260008	ZC3H12D	FvNonF
-2.16744	0.360163	7.06787273152543e-09	SASH1	FvNonF
-2.06561	0.34969	1.3390443198702e-08	UTRN	FvNonF
-2.21462	0.51821	4.23802411293472e-05	STX11	FvNonF
3.9862	1.20891	0.000964285	SF3B5	FvNonF
-2.15557	0.320505	8.47097947342945e-11	PHACTR2	FvNonF
-2.24103	0.618043	0.000498272	HIVEP2	FvNonF
2.39459	0.687425	0.000844064	VTA1	FvNonF
-4.34473	0.748365	4.78046524587938e-09	TNFAIP3	FvNonF
2.21714	0.82152	0.00794848	IFNGR1	FvNonF
6.18308	0.813685	2.10941444006479e-15	SLC35D3	FvNonF
-2.50059	0.371919	7.93495269491018e-11	MAP7	FvNonF
2.02614	0.73692	0.00685548	HBS1L	FvNonF
-4.96761	0.603655	4.10782519111308e-15	SGK1	FvNonF
-2.99995	0.619995	6.21841340908702e-06	VNN2	FvNonF
6.05613	0.909353	8.4606218287817e-12	EPB41L2	FvNonF
-3.78388	0.321899	0	PTPRK	FvNonF
5.53271	1.05276	6.28235422633336e-08	SOGA3	FvNonF
5.42361	0.902723	5.42253136608566e-10	NKAIN2	FvNonF
0.973096	0.325941	0.00526935	ZUP1	FvNonF
-4.49097	0.645605	1.69497749169523e-12	MARCKS	FvNonF
-3.72293	0.493811	3.512745649914e-13	FOXO3	FvNonF
-4.74645	0.868921	4.0594715811082e-08	TAGAP	FvNonF
-6.07202	0.909023	8.08908495741889e-12	SOD2	FvNonF
-1.99982	0.412393	3.47940191702811e-06	WTAP	FvNonF
-2.13983	0.500634	4.28588361949256e-05	TCP1	FvNonF
-3.22768	0.667737	6.47198688707995e-06	IGF2R	FvNonF
5.82532	1.26987	1.43143739849848e-05	SLC22A2	FvNonF
4.05191	0.822318	9.54458927611113e-07	AGPAT4	FvNonF
4.62932	0.613514	4.76801902114262e-14	PRKN	FvNonF
6.74451	0.873002	4.75785481925534e-09	TBXT	FvNonF
-3.11767	0.357784	0	RPS6KA2	FvNonF
-5.18698	0.589467	0	AFDN	FvNonF
2.07006	0.721242	0.00501001	WDR27	FvNonF
6.45658	1.00275	3.83836731914517e-08	TEX22	FvNonF
-4.08463	0.419453	0	AHNAK2	FvNonF
-1.1607	0.341708	0.00147704	CEP170B	FvNonF
-3.27511	0.474611	1.47150625018355e-10	TNFAIP2	FvNonF
-2.78711	0.423269	1.77271086698738e-10	CDC42BPB	FvNonF
-2.62498	0.343288	1.03361763592602e-13	RCOR1	FvNonF
-1.12104	0.736754	0.0938635	ANKRD9	FvNonF
-0.895985	0.427568	0.0374667	TECPR2	FvNonF
6.52805	0.947045	4.59536273181811e-09	CINP	FvNonF
-1.62383	0.344653	7.31251521701726e-06	WDR20	FvNonF
-3.32213	0.46516	3.62206931114883e-11	DYNC1H1	FvNonF
-3.46625	0.393251	5.55111512312578e-16	PPP2R5C	FvNonF
-1.91432	0.23493	2.44249065417534e-15	YY1	FvNonF
3.29947	1.01633	0.00170362	BCL11B	FvNonF
-4.44195	0.705888	2.0828194724487e-10	PAPOLA	FvNonF
-1.92742	0.262615	1.1793899190593e-12	ATG2B	FvNonF
5.47737	1.03426	4.58313975951418e-08	SERPINA12	FvNonF
5.10574	1.04095	4.44538766079072e-07	FAM181A	FvNonF
1.96908	0.706071	0.00620228	UBR7	FvNonF
5.05832	1.36104	0.000169744	TMEM251	FvNonF
3.45351	0.965877	0.000564181	ITPK1	FvNonF
-2.95702	0.515722	5.79794505739528e-08	RIN3	FvNonF
-0.925948	0.361821	0.0147121	CPSF2	FvNonF
2.58363	0.684301	0.000335031	CATSPERB	FvNonF
2.65907	0.734661	0.000606965	CCDC88C	FvNonF
3.4771	0.696388	2.15838309362866e-06	DGLUCY	FvNonF
-1.90971	0.528272	0.000537431	CALM1	FvNonF
-3.62949	0.432738	3.33066907387547e-15	FOXN3	FvNonF
2.03966	1.36688	0.0913029	EML5	FvNonF
3.57737	0.682029	5.12634513063188e-07	PTPN21	FvNonF
0.928565	0.565951	0.0813578	FLRT2	FvNonF
-3.34971	0.345585	0	SEL1L	FvNonF
-1.24448	0.774496	0.079732	GTF2A1	FvNonF
5.6548	0.974831	1.90277710616827e-09	TSHR	FvNonF
4.19296	0.795221	1.25322915384204e-07	NRXN3	FvNonF
-1.36316	0.731861	0.0499653	SPTLC2	FvNonF
6.75214	0.827019	1.29624910238447e-10	POMT2	FvNonF
7.04133	0.686708	1.3879819715488e-10	TMEM63C	FvNonF
2.23653	0.772441	0.00477471	CIPC	FvNonF
5.48187	1.18668	2.83034565394545e-06	ANGEL1	FvNonF
-2.4044	0.477235	1.29527700276633e-06	GPATCH2L	FvNonF
-2.83373	0.788681	0.000700525	FOS	FvNonF
-1.21073	0.603993	0.0398052	LTBP2	FvNonF
1.87041	1.01687	0.0502141	SYNDIG1L	FvNonF
1.89011	0.499632	0.000300036	ALDH6A1	FvNonF
-1.22109	0.435028	0.00720431	MIDEAS	FvNonF
1.31827	0.433008	0.00374517	PAPLN	FvNonF
-1.64726	0.275269	9.50697764956487e-09	SIPA1L1	FvNonF
-1.41205	0.280412	1.77474675477907e-06	PCNX1	FvNonF
3.32742	1.05853	0.00225241	MAP3K9	FvNonF
1.90315	0.71774	0.00877979	ADAM20	FvNonF
-1.85279	0.665909	0.00637332	SRSF5	FvNonF
-4.56048	0.617479	8.88178419700125e-14	SUSD6	FvNonF
3.4704	0.530431	1.01779669392103e-09	CCDC177	FvNonF
-4.44965	0.712731	3.03676528368158e-10	ZFP36L1	FvNonF
-0.942881	0.587147	0.0857079	ZFYVE26	FvNonF
1.31634	0.783943	0.0696792	VTI1B	FvNonF
1.82628	0.548271	0.00137702	SPTB	FvNonF
-4.30251	0.635374	2.99005264992047e-12	HSPA2	FvNonF
-2.15513	0.419871	8.63446915966293e-07	PPP2R5E	FvNonF
5.35761	0.81263	1.71142701817137e-11	GPR135	FvNonF
5.88692	0.711668	2.63731316637619e-19	ARMH4	FvNonF
3.27064	0.487526	4.74687789314766e-10	PTGER2	FvNonF
3.34594	0.884028	0.000304149	SOS2	FvNonF
5.25085	0.984449	3.87330559007939e-08	LRFN5	FvNonF
1.09888	0.738716	0.0995429	FBXO33	FvNonF
-0.792577	0.508471	0.0969958	PAX9	FvNonF
-1.62235	0.495796	0.00174003	RALGAPA1	FvNonF
4.65696	0.905272	2.21103412819336e-07	INSM2	FvNonF
-5.30764	0.846521	1.51997525676961e-10	NFKBIA	FvNonF
-4.71976	0.600546	1.04360964314765e-14	BAZ1A	FvNonF
4.91607	0.779495	3.83114666632698e-10	NPAS3	FvNonF
-2.40642	0.296397	3.77475828372553e-15	HECTD1	FvNonF
5.59457	1.03507	2.62041360412553e-08	FOXG1	FvNonF
3.64503	1.05859	0.000759351	ADCY4	FvNonF
5.22696	0.722558	6.97494613404341e-13	TGM1	FvNonF
6.30995	0.865714	4.88028015527368e-13	CARMIL3	FvNonF
4.12616	0.515424	3.74709073665421e-17	JPH4	FvNonF
-4.89757	0.676289	1.81177295388579e-12	HNRNPC	FvNonF
2.37689	0.854199	0.00661353	ZNF219	FvNonF
-7.06873	0.520229	0	NDRG2	FvNonF
-4.64532	0.896896	1.87437524834522e-07	PNP	FvNonF
3.84599	0.921169	4.26437696917054e-05	PIP4P1	FvNonF
-2.58763	0.395547	2.37334152330959e-10	TEP1	FvNonF
-7.24133	0.455426	0	PARP2	FvNonF
4.17974	0.747485	1.74081768472878e-08	TTC5	FvNonF
-1.21196	0.586416	0.0353975	LRRK1	FvNonF
4.47863	0.665485	9.40573195101103e-12	TTC23	FvNonF
-0.737144	0.343386	0.0368459	IGF1R	FvNonF
-2.01204	0.327406	3.25361049213768e-09	CHD2	FvNonF
-0.624417	0.34238	0.068402	SLCO3A1	FvNonF
-0.708436	0.429789	0.0871116	MAN2A2	FvNonF
-4.82788	0.624126	6.20614670765463e-14	FURIN	FvNonF
-2.19491	0.419409	5.17590855508843e-07	CRTC3	FvNonF
-5.03603	0.575381	1.11022302462516e-16	IQGAP1	FvNonF
2.11128	1.02548	0.0330414	PEX11A	FvNonF
1.66811	0.293608	5.28736851373251e-08	KIF7	FvNonF
1.08087	0.713021	0.0955428	POLG	FvNonF
-3.22022	0.51928	8.31448487836894e-09	ABHD2	FvNonF
4.45818	0.877012	3.43986122560174e-07	ACAN	FvNonF
4.88319	1.03789	1.45992565253082e-06	BTBD1	FvNonF
1.83538	0.912934	0.036077	EFL1	FvNonF
-2.38888	0.608477	0.000171073	TLNRD1	FvNonF
-1.5145	0.796117	0.0453401	CEMIP	FvNonF
-2.59908	0.737042	0.00080519	ZFAND6	FvNonF
-4.93121	0.993651	3.92648692448816e-07	BCL2A1	FvNonF
5.76044	1.09782	1.28755366713676e-07	MINAR1	FvNonF
4.92263	1.30942	0.000124802	CHRNA5	FvNonF
2.04765	1.03011	0.037935	DNAJA4	FvNonF
2.47637	0.751135	0.0015941	IDH3A	FvNonF
-3.65709	0.518918	1.68363101238356e-11	SCAMP2	FvNonF
-1.71839	0.579235	0.00404183	PTPN9	FvNonF
3.85022	0.853108	9.50012867689734e-06	SNUPN	FvNonF
-2.84422	0.699108	0.000134191	SNX33	FvNonF
-3.27553	0.359671	0	PML	FvNonF
3.3434	0.608874	3.0191733801235e-07	CD276	FvNonF
1.97299	0.538777	0.00045119	NEO1	FvNonF
-2.24929	0.452388	1.85716538791958e-06	THSD4	FvNonF
-2.97728	0.60694	4.46888755978314e-06	TLE3	FvNonF
1.86245	0.871671	0.0279385	GLCE	FvNonF
3.24994	0.467933	1.01864521948603e-10	CORO2B	FvNonF
-1.10005	0.644937	0.0696523	PIAS1	FvNonF
3.8158	0.991185	0.000160492	SKOR1	FvNonF
-1.62096	0.278811	2.57588324004132e-08	SMAD3	FvNonF
3.232	0.571031	1.47584784490393e-07	DIS3L	FvNonF
-2.61405	0.472557	9.9257533414665e-08	DENND4A	FvNonF
3.88743	0.802048	1.7709535294656e-06	IGDCC4	FvNonF
1.96979	0.571202	0.000921638	PDCD7	FvNonF
-1.23674	0.557068	0.0260774	ZNF609	FvNonF
-1.75395	0.707349	0.0133677	PPIB	FvNonF
-3.15718	0.389735	1.0325074129014e-14	HERC1	FvNonF
-1.89965	0.667039	0.00535177	RAB8B	FvNonF
-2.09737	0.45201	8.97577828440355e-06	CGNL1	FvNonF
-4.45904	0.472894	0	DUOX1	FvNonF
-2.5424	0.614627	8.02401186271728e-05	DUOX2	FvNonF
-7.32335	0.41944	0	B2M	FvNonF
-3.51163	0.472878	4.87787588099309e-12	SPG11	FvNonF
5.29051	1.2021	6.9064893232379e-06	EIF3J	FvNonF
-1.53464	0.362331	5.96101101970614e-05	TP53BP1	FvNonF
1.16859	0.559082	0.0342803	STARD9	FvNonF
-1.44418	0.366045	0.000193699	CAPN3	FvNonF
-2.47913	0.485529	9.1771418631037e-07	GANC	FvNonF
-1.7	0.634505	0.00844863	VPS39	FvNonF
4.43528	0.782982	1.31053071412066e-08	PLA2G4E	FvNonF
0.838883	0.312287	0.0117299	SPTBN5	FvNonF
3.97437	1.02313	0.00012242	MAPKBP1	FvNonF
-2.17304	0.646568	0.00119986	MGA	FvNonF
5.89305	0.919003	2.84140476100533e-11	RPAP1	FvNonF
-1.01223	0.471759	0.0325446	BAHD1	FvNonF
-2.46764	0.967724	0.0117442	BMF	FvNonF
-2.91187	0.670605	4.80790400693154e-05	THBS1	FvNonF
-2.27285	0.329523	2.77200484788409e-11	RASGRP1	FvNonF
1.79325	1.09278	0.0719001	AQR	FvNonF
-4.04039	0.496129	2.22044604925031e-16	SLC12A6	FvNonF
4.71566	0.478897	1.64420875975657e-22	RYR3	FvNonF
-1.41532	0.357039	0.000183421	FMN1	FvNonF
-2.48979	0.736953	0.00123946	TJP1	FvNonF
-2.17331	0.460258	6.10402978995506e-06	KLF13	FvNonF
1.65214	0.602894	0.00735369	CYFIP1	FvNonF
1.86507	0.600158	0.00264919	HERC2	FvNonF
2.46837	1.42465	0.0595243	OCA2	FvNonF
0.997897	0.562802	0.0638955	ATP10A	FvNonF
6.26582	1.15486	3.11918859243115e-06	MAGEL2	FvNonF
-2.06247	0.383715	2.52423617452813e-07	KBTBD11	FvNonF
-1.6505	0.645168	0.0113616	CTSB	FvNonF
3.25433	0.471792	1.40202258388719e-10	RP1L1	FvNonF
1.79347	0.968247	0.0489926	CLDN23	FvNonF
1.70113	0.659515	0.0107122	PRAG1	FvNonF
4.90406	0.606155	8.41517870239742e-15	SGCZ	FvNonF
5.34899	0.640597	1.25480853420021e-16	PDGFRL	FvNonF
-3.53001	0.405074	6.66133814775094e-16	MTUS1	FvNonF
-1.17304	0.453847	0.012365	PCM1	FvNonF
6.63159	0.917356	5.37135062849351e-09	CSGALNACT1	FvNonF
3.65899	0.960165	0.000212375	HR	FvNonF
2.12788	0.760802	0.006105	BMP1	FvNonF
1.99813	0.741386	0.00786077	SORBS3	FvNonF
-1.94413	0.504295	0.000228131	EGR3	FvNonF
2.6839	0.433859	2.17936796959954e-09	RHOBTB2	FvNonF
-4.25559	1.00409	2.23136368205923e-05	TNFRSF10C	FvNonF
-3.07667	0.684875	2.78312359033306e-05	SLC25A37	FvNonF
-3.45786	0.602033	6.80222861371149e-08	DOCK5	FvNonF
3.21298	1.33322	0.0143495	PBK	FvNonF
3.7125	1.02448	0.00039542	ZNF395	FvNonF
-2.14742	0.403722	3.36065274830766e-07	EXTL3	FvNonF
-4.85507	0.511994	0	DUSP4	FvNonF
3.07595	0.74088	0.000101849	ADGRA2	FvNonF
-4.87837	0.439928	0	RAB11FIP1	FvNonF
-1.91878	0.443992	3.68088656463872e-05	NSD3	FvNonF
-3.66358	0.448728	1.04360964314765e-14	KAT6A	FvNonF
4.86207	1.04673	1.98641990020302e-06	AP3M2	FvNonF
-2.13373	0.438646	3.18066614768409e-06	HOOK3	FvNonF
-2.72081	0.606971	2.16851536086748e-05	CEBPD	FvNonF
-1.36088	0.374348	0.000610355	PRKDC	FvNonF
4.43384	1.05694	2.27147971428618e-05	SNTG1	FvNonF
4.35198	0.776482	1.74935101438875e-08	PXDNL	FvNonF
-2.7239	0.353348	5.47339951140202e-14	RB1CC1	FvNonF
5.70721	0.796116	4.14312735840304e-14	NPBWR1	FvNonF
-4.88255	0.652959	4.13336032067946e-13	LYN	FvNonF
-4.65521	0.658038	2.12818651590396e-12	SDCBP	FvNonF
-1.07933	0.257042	9.20793403227371e-05	CHD7	FvNonF
-2.74863	0.379286	1.69408931327553e-12	VCPIP1	FvNonF
5.70686	1.28302	1.78272285571204e-05	PPP1R42	FvNonF
1.5706	0.907201	0.0616962	ARFGEF1	FvNonF
3.54661	0.448383	1.82556734621946e-13	PREX2	FvNonF
-1.78379	0.664772	0.00823903	NCOA2	FvNonF
3.20083	0.815986	0.000212967	KCNB2	FvNonF
4.57158	1.06661	1.34704970771748e-05	JPH1	FvNonF
5.45247	0.908312	5.28596603026947e-10	ZFHX4	FvNonF
2.39969	0.874345	0.00731092	PEX2	FvNonF
2.18345	0.664671	0.00152462	ZNF704	FvNonF
2.41609	1.42756	0.0640245	PMP2	FvNonF
6.32129	0.864438	4.76013505750966e-13	CA1	FvNonF
4.66899	0.856534	4.57724764787249e-08	RMDN1	FvNonF
3.10826	0.516044	1.74431482536659e-08	RUNX1T1	FvNonF
4.14932	0.660043	1.30923589282909e-10	RBM12B	FvNonF
2.67057	0.559215	5.24818035442001e-06	INTS8	FvNonF
2.55855	0.754049	0.00121853	MTDH	FvNonF
6.45332	0.98105	1.10869092176581e-08	KCNS2	FvNonF
-3.83952	0.495395	1.55431223447522e-14	VPS13B	FvNonF
6.39915	1.14529	7.16680146272912e-06	RGS22	FvNonF
-1.19846	0.725494	0.0745862	SPAG1	FvNonF
-4.00121	0.44022	0	RNF19A	FvNonF
-4.8191	0.522991	1.11022302462516e-16	PABPC1	FvNonF
-5.79009	0.676329	0	YWHAZ	FvNonF
-1.46132	0.594417	0.0148659	GRHL2	FvNonF
3.54644	0.605095	2.71257162339666e-08	RRM2B	FvNonF
-2.01685	0.479514	5.80491190362853e-05	UBR5	FvNonF
1.00098	0.312252	0.00286857	SLC25A32	FvNonF
0.82573	0.53534	0.0983434	RIMS2	FvNonF
4.98329	0.948416	8.46664970406793e-08	RSPO2	FvNonF
4.11289	0.632234	2.55950639309836e-11	SYBU	FvNonF
5.31555	0.909721	1.87602708377921e-09	CSMD3	FvNonF
-1.73168	0.362592	5.19810607535476e-06	TRPS1	FvNonF
-2.72512	0.375005	1.48381307241152e-12	SAMD12	FvNonF
7.23636	0.524355	3.67634199627255e-13	COLEC10	FvNonF
1.95312	0.48991	0.000139214	ZHX2	FvNonF
-3.18919	0.463828	1.2262058035617e-10	FBXO32	FvNonF
7.21003	0.565035	3.3052508345342e-11	ANXA13	FvNonF
-1.67609	0.485175	0.000970768	WASHC5	FvNonF
-3.91952	0.680784	9.13193487495079e-09	TRIB1	FvNonF
-1.64011	0.528102	0.00281206	LRATD2	FvNonF
2.61537	0.801597	0.00185584	TMEM71	FvNonF
-2.88367	0.645363	2.79163364729218e-05	SLA	FvNonF
-4.85717	0.739824	9.5289443002855e-11	NDRG1	FvNonF
-1.6991	0.465215	0.000499352	ST3GAL1	FvNonF
0.830682	0.540123	0.0988675	ZFAT	FvNonF
-3.63653	0.627264	2.51054225186564e-08	DENND3	FvNonF
-3.64407	0.453113	3.04201108747293e-14	SLC45A4	FvNonF
4.68013	1.19988	6.65039768983051e-05	ADGRB1	FvNonF
4.98938	0.977742	1.8105800806329e-07	LY6K	FvNonF
-1.55661	0.615014	0.012344	ZC3H3	FvNonF
-2.23167	0.299497	5.51780843238703e-13	MROH6	FvNonF
2.12875	0.741505	0.00502103	TIGD5	FvNonF
1.99017	0.748282	0.00858434	ZNF623	FvNonF
3.89363	0.937101	4.43215455158433e-05	ZNF707	FvNonF
5.01815	1.22668	2.73751383028322e-05	MAPK15	FvNonF
-2.04657	0.454326	1.64840130678634e-05	FAM83H	FvNonF
-2.50998	0.374427	8.95782337195783e-11	SCRIB	FvNonF
-2.83685	0.399462	5.06039654624146e-12	MROH1	FvNonF
1.38237	0.743049	0.0499922	HSF1	FvNonF
1.07541	0.651715	0.0769151	CPSF1	FvNonF
3.26688	0.786285	8.86365565843793e-05	TONSL	FvNonF
-3.42864	0.410208	1.16573417585641e-14	RPL8	FvNonF
-1.15491	0.5707	0.039012	KDM5A	FvNonF
-3.73642	0.369928	0	WNK1	FvNonF
1.55505	0.494118	0.00256547	CACNA1C	FvNonF
2.32158	0.714631	0.00175304	PARP11	FvNonF
5.5604	0.938008	7.58635423349393e-10	GALNT8	FvNonF
6.69988	0.716316	2.06659633330639e-17	KCNA6	FvNonF
-4.67498	0.728892	1.91106352964709e-10	TNFRSF1A	FvNonF
-5.88252	0.793066	2.55351295663786e-15	GAPDH	FvNonF
2.52823	0.626653	0.000119964	PIANP	FvNonF
6.08465	0.789106	1.68116447989346e-16	GNB3	FvNonF
3.34126	1.05733	0.00213508	USP5	FvNonF
-2.41083	0.676965	0.000652371	ENO2	FvNonF
-2.44609	0.679506	0.000579904	ATN1	FvNonF
-3.12733	0.577268	4.61035274734733e-07	PTPN6	FvNonF
1.89162	0.565794	0.00130619	DDX11	FvNonF
-1.67301	0.486145	0.00101372	NECAP1	FvNonF
-0.774054	0.497573	0.0981242	FOXJ2	FvNonF
3.83659	0.730716	2.29085630985051e-07	LRP6	FvNonF
-2.81997	0.487591	2.99726364838548e-08	DUSP16	FvNonF
4.22442	1.13864	0.000191882	GPRC5D	FvNonF
-6.88784	0.735977	3.04789526950344e-12	EMP1	FvNonF
-2.85968	0.371665	5.81756864903582e-14	ATF7IP	FvNonF
-3.70309	0.607493	3.41990735730491e-09	PLBD1	FvNonF
5.83191	1.21682	4.03691451822313e-06	PDE6H	FvNonF
1.29201	0.714742	0.0559094	PLEKHA5	FvNonF
2.7187	0.590373	1.24327460978854e-05	PDE3A	FvNonF
4.46078	1.41147	0.00128786	RECQL	FvNonF
-1.64155	0.343783	5.41648616780854e-06	C2CD5	FvNonF
3.80998	0.770052	1.20864525752267e-06	SOX5	FvNonF
-2.85793	0.38084	2.55351295663786e-13	ITPR2	FvNonF
1.37932	0.490022	0.00662443	FAR2	FvNonF
-2.24037	0.387415	2.7226704113481e-08	IPO8	FvNonF
-4.72175	0.555686	0	RESF1	FvNonF
1.70022	0.512825	0.0014919	DNM1L	FvNonF
3.11307	0.680863	2.01041320239041e-05	YARS2	FvNonF
-1.78572	0.393027	1.4627708123327e-05	KIF21A	FvNonF
1.4975	0.881685	0.065796	SLC2A13	FvNonF
-2.04871	0.510741	0.000124196	LRRK2	FvNonF
-3.38405	0.397139	2.88657986402541e-15	SCAF11	FvNonF
-3.22416	0.36296	0	SLC38A1	FvNonF
2.04914	0.704391	0.00450983	CACNB3	FvNonF
4.72809	0.956916	5.55353273653187e-07	ASIC1	FvNonF
-1.70096	0.4582	0.0004052	LARP4	FvNonF
-2.66722	0.463409	2.86631093304734e-08	DIP2B	FvNonF
3.50533	0.624368	1.09374407705444e-07	POU6F1	FvNonF
-4.68847	0.658892	1.94644300677282e-12	DAZAP2	FvNonF
5.56634	0.833531	3.75032734093608e-12	SLC4A8	FvNonF
3.65744	0.665393	1.10987234793411e-07	SCN8A	FvNonF
-4.89744	0.611771	1.43218770176645e-14	KRT80	FvNonF
-2.62759	0.636144	8.81006854624999e-05	KRT7	FvNonF
7.04762	0.73238	3.04791650032782e-08	KRT72	FvNonF
-5.78877	0.938562	1.54040669109179e-10	KRT4	FvNonF
-5.97312	0.880018	1.40354394773112e-12	KRT78	FvNonF
1.01773	0.625995	0.0812572	ESPL1	FvNonF
-2.79763	0.471353	1.15173848236338e-08	PCBP2	FvNonF
4.19947	0.702611	1.26769221085161e-09	TARBP2	FvNonF
5.33505	0.758219	1.1810599383405e-12	HOXC6	FvNonF
6.11378	0.976154	5.7358530259387e-10	HOXC5	FvNonF
5.13657	0.810668	1.90182463628848e-10	HOXC4	FvNonF
2.9776	0.821416	0.000627828	NFE2	FvNonF
-2.43228	1.00941	0.0160632	COPZ1	FvNonF
-2.26695	0.62038	0.000452871	ITGA5	FvNonF
1.77098	0.426733	7.67477651309583e-05	PDE1B	FvNonF
3.99431	0.846823	3.0137805443672e-06	GDF11	FvNonF
3.24391	0.983175	0.00150208	MMP19	FvNonF
-3.24552	0.400089	2.23154827949656e-14	ZC3H10	FvNonF
2.39629	1.00558	0.0170054	CNPY2	FvNonF
-1.46966	0.640622	0.0210975	BAZ2A	FvNonF
-2.41511	0.411092	1.52044752343983e-08	LRP1	FvNonF
-1.20947	0.434189	0.00762729	PIP4K2C	FvNonF
4.58658	0.852166	6.82945054381576e-08	B4GALNT1	FvNonF
2.22293	0.573794	0.000203453	LRIG3	FvNonF
-3.81888	0.547956	5.7619464755021e-12	USP15	FvNonF
-3.17422	0.417022	5.91526827520283e-13	PPM1H	FvNonF
5.48115	1.12701	6.56286980039842e-07	RXYLT1	FvNonF
4.19241	0.672315	1.88796538617351e-10	MSRB3	FvNonF
-4.08909	0.59343	1.2454481890245e-12	IRAK3	FvNonF
-0.974174	0.60754	0.0852692	HELB	FvNonF
0.617623	0.256643	0.0244427	GRIP1	FvNonF
-2.84922	0.372384	8.08242361927114e-14	CAND1	FvNonF
-1.56357	0.424368	0.000468691	RAB3IP	FvNonF
6.64435	0.746942	2.43154901854921e-16	TSPAN8	FvNonF
-3.04082	0.417412	2.72126765565872e-12	ZFC3H1	FvNonF
2.42635	0.696808	0.000858967	THAP2	FvNonF
5.53402	0.83163	5.07069584510288e-12	CAPS2	FvNonF
-1.75492	1.13981	0.0855449	PHLDA1	FvNonF
-1.06608	0.56737	0.0520812	OSBPL8	FvNonF
1.0287	0.303069	0.00162289	NAV3	FvNonF
5.42421	0.741837	9.87238261628605e-14	MGAT4C	FvNonF
-2.15824	0.63928	0.00114244	DUSP6	FvNonF
2.72266	0.475098	3.47723322939626e-08	POC1B	FvNonF
-2.47142	0.489589	1.2267245226294e-06	ATP2B1	FvNonF
-4.64978	0.563484	1.11022302462516e-16	BTG1	FvNonF
2.66358	0.89316	0.00409789	SOCS2	FvNonF
1.68508	0.94215	0.0552744	CRADD	FvNonF
-2.85752	0.673985	6.97019967795809e-05	PLXNC1	FvNonF
6.17995	0.985817	1.22867349273596e-09	HAL	FvNonF
3.29011	1.01685	0.00176599	LTA4H	FvNonF
6.79859	0.781603	8.0699837162662e-12	TRNAD-GUC_3	FvNonF
-1.72428	0.742506	0.0190097	SLC25A3	FvNonF
-1.88402	0.295703	8.22392598465171e-10	SCYL2	FvNonF
2.79445	0.56275	2.47442734852607e-06	HCFC2	FvNonF
-5.1726	0.659863	2.48689957516035e-14	TXNRD1	FvNonF
-2.49173	0.546554	1.25618141593176e-05	CHST11	FvNonF
4.43002	0.79088	1.9114875762879e-08	ALDH1L2	FvNonF
-1.38756	0.515762	0.00893966	WASHC4	FvNonF
-1.82279	0.334283	1.7211207681278e-07	BTBD11	FvNonF
-2.2616	0.339967	1.40240152823878e-10	SART3	FvNonF
-2.55119	0.611444	6.96577267433884e-05	SELPLG	FvNonF
-2.37288	0.356593	1.36257227723036e-10	SSH1	FvNonF
5.97947	0.992315	1.25941234059955e-09	UNG	FvNonF
1.98903	0.2837	1.19081564499352e-11	ACACB	FvNonF
-1.97866	0.415144	5.14526515649205e-06	KCTD10	FvNonF
1.01689	0.271173	0.000515837	FAM222A	FvNonF
1.3971	0.406286	0.00113874	PPTC7	FvNonF
-1.8189	0.498864	0.000493753	SH2B3	FvNonF
-1.09945	0.541166	0.0390938	HECTD4	FvNonF
0.999931	0.545462	0.0575903	PTPN11	FvNonF
-4.7086	0.65306	1.13375975274721e-12	OAS3	FvNonF
-0.717973	0.389225	0.0630242	TPCN1	FvNonF
-2.68879	0.476565	5.59811805800337e-08	MED13L	FvNonF
1.34811	0.456013	0.00467388	FBXO21	FvNonF
2.99488	0.800002	0.000426972	NOS1	FvNonF
5.82984	0.947081	1.91241172682261e-10	KSR2	FvNonF
4.38934	0.687355	8.76514339709036e-11	SRRM4	FvNonF
-2.72986	0.40135	3.94525523361722e-11	GCN1	FvNonF
-3.50137	0.62747	1.3092407669113e-07	PXN	FvNonF
-3.41785	0.708664	5.1346303173716e-06	SIRT4	FvNonF
2.54566	0.4543	6.61793990281282e-08	COQ5	FvNonF
-5.36576	0.720532	6.47260023356466e-14	RNF10	FvNonF
-1.35243	0.492199	0.00788648	SPPL3	FvNonF
1.48069	0.721328	0.0342187	KDM2B	FvNonF
-3.01775	0.317902	0	SETD1B	FvNonF
-2.70443	0.43534	1.86596360585156e-09	MLXIP	FvNonF
-3.60537	0.432629	6.43929354282591e-15	CLIP1	FvNonF
-1.41462	0.511317	0.0073694	HIP1R	FvNonF
-4.09919	0.542986	3.77475828372553e-15	VPS37B	FvNonF
-0.899961	0.512975	0.0680775	SBNO1	FvNonF
-1.84566	0.561331	0.00156372	KMT5A	FvNonF
2.60953	0.33789	5.98049625040438e-14	DNAH10	FvNonF
-2.63423	0.306064	0	NCOR2	FvNonF
-6.92687	0.593387	0	UBC	FvNonF
6.82018	0.772837	7.92288920242182e-12	TRNAD-GUC_5	FvNonF
6.79642	0.783842	9.39806621068422e-12	TRNAD-GUC_6	FvNonF
-1.86081	0.336007	1.07744979604973e-07	SFSWAP	FvNonF
-2.49182	0.358081	1.6731283025706e-11	ULK1	FvNonF
-2.5625	0.515359	1.82674951187956e-06	FBRSL1	FvNonF
-0.93216	0.28388	0.00241437	ANKLE2	FvNonF
-2.67584	0.493418	1.88173072568354e-07	GOLGA3	FvNonF
1.45106	0.397994	0.000562365	MYO7B	FvNonF
-3.21587	0.375194	3.33066907387547e-16	MAP3K2	FvNonF
1.89957	0.612477	0.00267938	C10H2orf76	FvNonF
3.65618	0.791795	7.87094535847541e-06	STEAP3	FvNonF
-5.34958	0.682963	5.6621374255883e-15	ACTR3	FvNonF
5.45637	1.11595	5.3737554728005e-07	TMEM163	FvNonF
5.04003	0.871319	4.89083993000524e-09	LRP1B	FvNonF
-2.15907	0.448972	4.10198054701105e-06	ZEB2	FvNonF
-1.70822	0.693198	0.0139321	ACVR2A	FvNonF
3.53056	0.543134	9.79028164000111e-10	NEB	FvNonF
5.90055	1.15188	6.85433679488786e-07	RPRM	FvNonF
-2.34627	0.549512	4.27254216781581e-05	NR4A2	FvNonF
-2.49232	0.42563	1.62947776383149e-08	BAZ2B	FvNonF
5.84765	1.24166	7.59853933376391e-06	GRB14	FvNonF
2.7243	1.07663	0.0121712	COBLL1	FvNonF
-3.00049	0.423824	1.00712771455846e-11	GALNT3	FvNonF
4.75944	0.642397	3.87740236006648e-13	SCN9A	FvNonF
2.66107	0.571737	9.22040138513214e-06	B3GALT1	FvNonF
5.963	1.15529	8.28819050834973e-07	SP5	FvNonF
-0.929683	0.5943	0.0919526	SP3	FvNonF
-3.35527	0.46575	2.58906229788636e-11	WIPF1	FvNonF
3.558	0.609433	2.90022866574763e-08	TTN	FvNonF
3.73769	0.569511	1.67799158312427e-10	ZNF385B	FvNonF
6.62909	0.919423	5.83413810704855e-09	NEUROD1	FvNonF
-3.78342	0.488663	3.77475828372553e-14	ITPRID2	FvNonF
2.48035	1.16	0.0282047	PDE1A	FvNonF
2.23234	0.631225	0.000676996	NCKAP1	FvNonF
-2.46787	0.606208	9.99956690904691e-05	ITGAV	FvNonF
6.99509	0.679685	1.64230134672037e-12	C10H2orf88	FvNonF
-4.74417	0.832453	1.1829385582196e-08	NABP1	FvNonF
6.62919	0.881974	3.69795332353654e-10	TMEFF2	FvNonF
-3.63049	0.569797	1.11780085187974e-09	STK17B	FvNonF
-2.36661	0.3861	3.53969231703388e-09	HECW2	FvNonF
-1.62006	0.415593	0.000212982	PGAP1	FvNonF
-2.7157	0.428198	8.24047829972585e-10	ANKRD44	FvNonF
-2.96833	0.480844	4.26282253940258e-09	SPATS2L	FvNonF
-3.26876	0.505419	1.9710629795e-09	BZW1	FvNonF
-4.03807	0.692961	4.1749845802741e-09	CFLAR	FvNonF
1.96622	0.487566	0.000116354	TRAK2	FvNonF
4.39119	0.507109	4.92673027237387e-20	MPP4	FvNonF
1.06708	0.380886	0.00786674	ALS2	FvNonF
-1.5602	0.394651	0.000177655	RAPH1	FvNonF
3.96936	0.848116	3.71245115385043e-06	CD28	FvNonF
-2.5036	0.232386	2.22044604925031e-16	INO80D	FvNonF
5.51429	0.780844	2.98106354048653e-13	NDUFS1	FvNonF
-1.10992	0.491098	0.0251201	PLEKHM3	FvNonF
-2.56979	0.345724	5.4678483962789e-13	PIKFYVE	FvNonF
-2.22518	0.674538	0.00146777	IKZF2	FvNonF
3.40535	0.59813	1.00986178772641e-07	CXCR2	FvNonF
-3.24071	0.71244	2.03888188451407e-05	CXCR1	FvNonF
-3.28822	0.437559	2.6638691252856e-12	ARPC2	FvNonF
-1.6069	0.865883	0.0489959	GPBAR1	FvNonF
-1.98101	0.749382	0.00893132	SLC11A1	FvNonF
-2.25578	0.361174	1.81266246457312e-09	CTDSP1	FvNonF
5.78781	0.943434	1.99351993069187e-10	SLC23A3	FvNonF
4.53623	0.757793	2.07166088587648e-09	GLB1L	FvNonF
6.50167	0.823224	9.03038744301313e-14	PTPRN	FvNonF
5.00173	0.533696	1.57348257183021e-18	SPEG	FvNonF
7.15375	0.519161	1.15488463897878e-19	ASIC4	FvNonF
3.96879	0.575983	2.61436499605482e-12	OBSL1	FvNonF
-3.44661	0.534154	1.8120304146052e-09	ACSL3	FvNonF
2.30786	0.703327	0.00157776	WDFY1	FvNonF
-1.87158	0.523476	0.000620086	DOCK10	FvNonF
-0.552671	0.284776	0.0588484	IRS1	FvNonF
4.29216	0.889892	1.41721727748672e-06	COL4A4	FvNonF
5.25633	0.740842	1.35053619699732e-12	COL4A3	FvNonF
-3.98269	0.658562	1.09661557612384e-09	TRIP12	FvNonF
-3.45166	0.410168	7.88258347483861e-15	SP100	FvNonF
-3.11561	0.363609	0	PTMA	FvNonF
-1.90226	0.406373	7.6937720155934e-06	INPP5D	FvNonF
-0.460109	0.244995	0.0695398	DGKD	FvNonF
-4.46511	0.48079	1.11022302462516e-16	SH3BP4	FvNonF
4.50664	1.03331	1.02807957638348e-05	AGAP1	FvNonF
-1.70276	0.388262	2.97291918659459e-05	UBE2F	FvNonF
-3.177	0.319843	0	RNPEPL1	FvNonF
1.66979	0.698225	0.0164768	CAPN10	FvNonF
-4.00259	0.52718	6.55031584528842e-15	MAB21L4	FvNonF
4.80236	0.902405	7.78658290884783e-08	SNED1	FvNonF
-3.86321	0.437652	0	HDLBP	FvNonF
2.74094	0.796562	0.00111401	BOK	FvNonF
4.89429	0.684273	3.09520679027866e-12	ATG4B	FvNonF
-3.03945	0.751076	0.000150075	ADAM8	FvNonF
4.26851	0.578541	1.23641975709157e-14	KNDC1	FvNonF
3.87633	0.628804	8.15981846669915e-10	CFAP46	FvNonF
2.77023	0.644234	5.03864759816121e-05	TCERG1L	FvNonF
5.17882	0.869508	1.38163145843413e-09	MKI67	FvNonF
-1.11163	0.491084	0.0249279	PTPRE	FvNonF
2.93188	0.793499	0.000505295	ADAM12	FvNonF
-1.56457	0.455222	0.00106614	FAM53B	FvNonF
6.09067	1.13581	6.2415744650415e-07	GPR26	FvNonF
-2.61302	0.589411	2.39956971301858e-05	CACUL1	FvNonF
6.41781	0.807698	4.50639329132202e-15	GFRA1	FvNonF
2.96918	0.695067	6.52062397892608e-05	ATRNL1	FvNonF
-3.62534	0.470481	3.53161944133262e-13	ABLIM1	FvNonF
4.30195	0.890677	1.36201344189627e-06	VWA2	FvNonF
-0.95384	0.46832	0.0407577	ADRB1	FvNonF
-1.30671	0.317433	0.000108903	NHLRC2	FvNonF
-1.4147	0.525873	0.0088632	VTI1A	FvNonF
5.43801	0.746867	1.09297736878978e-13	GPAM	FvNonF
1.32191	0.814487	0.0766056	ADRA2A	FvNonF
2.06726	0.398757	6.73660493842105e-07	RBM20	FvNonF
-3.9241	0.603937	6.44436726204844e-11	DUSP5	FvNonF
-1.32912	0.336918	0.000206938	MXI1	FvNonF
1.96949	1.1057	0.0559496	XPNPEP1	FvNonF
-4.83038	0.477599	0	SLK	FvNonF
-3.96717	0.381148	0	SH3PXD2A	FvNonF
5.09072	0.977269	9.19509439176274e-08	CALHM3	FvNonF
3.19422	1.00305	0.00213316	ATP5MD	FvNonF
1.41251	0.71955	0.041119	CNNM2	FvNonF
-1.78913	0.436241	9.27077815332522e-05	WBP1L	FvNonF
-4.1181	0.522321	1.11022302462516e-16	TRIM8	FvNonF
-1.62501	0.62078	0.00994409	NFKB2	FvNonF
-3.41182	0.43911	6.90447699014385e-13	GBF1	FvNonF
2.91065	0.5466	4.91629105040982e-07	NOLC1	FvNonF
1.34818	0.717707	0.0486794	LZTS2	FvNonF
3.04333	0.687882	3.64553823031461e-05	CUTC	FvNonF
1.84944	0.525395	0.000748981	LCOR	FvNonF
-2.45665	0.568947	3.57480504963315e-05	PIK3AP1	FvNonF
-4.55014	0.645227	1.20681242776755e-12	TM9SF3	FvNonF
2.4446	0.52362	7.51392142960932e-06	ZNF518A	FvNonF
3.10172	0.588742	9.29551190031347e-07	CCNJ	FvNonF
3.07711	1.04521	0.00423671	PDLIM1	FvNonF
1.56995	0.390819	0.000138887	PLCE1	FvNonF
6.22264	1.05942	6.1317274969654e-08	FFAR4	FvNonF
-2.57497	0.421425	3.5163569833685e-09	MYOF	FvNonF
-1.27456	0.333624	0.000337081	EXOC6	FvNonF
1.19488	0.252967	8.96026989486379e-06	CPEB3	FvNonF
-2.10639	0.302416	1.65631952597778e-11	BTAF1	FvNonF
-3.23875	0.472299	1.71370362345158e-10	TNKS2	FvNonF
6.38172	0.847563	1.76201407666215e-13	HTR7	FvNonF
4.69394	0.708902	5.43471910187891e-11	SLC16A12	FvNonF
5.19325	0.948482	1.90484220419549e-08	IFIT1B	FvNonF
-1.51847	0.472681	0.00215106	PTEN	FvNonF
3.49475	0.799462	2.92094519667891e-05	PRKG1	FvNonF
5.58803	0.775324	6.04760589789485e-14	PCDH15	FvNonF
-1.50488	0.438437	0.00110706	ARID5B	FvNonF
1.82132	0.774213	0.0176478	NRBF2	FvNonF
-3.37593	0.543349	7.77966902010263e-09	JMJD1C	FvNonF
7.07896	0.646289	1.21481290831893e-11	LRRTM3	FvNonF
-1.72185	0.458762	0.000348405	DDX21	FvNonF
-5.59554	1.07065	8.51239515542446e-08	SRGN	FvNonF
3.83564	0.894514	2.66012944003068e-05	VPS26A	FvNonF
-2.45719	0.541475	1.36437130799916e-05	HK1	FvNonF
6.21844	1.11534	5.73365123420156e-07	TBATA	FvNonF
-2.90851	0.495893	2.31458676669405e-08	SGPL1	FvNonF
4.39436	0.62092	3.25070586663421e-13	CDH23	FvNonF
-4.6915	0.630426	1.89070981093664e-13	VSIR	FvNonF
-6.4149	0.830037	4.59632332194815e-14	PSAP	FvNonF
-1.94399	0.680257	0.00519242	DDIT4	FvNonF
1.20912	0.495802	0.016768	ECD	FvNonF
-4.05244	0.452594	0	USP54	FvNonF
-3.10135	0.381898	4.9960036108132e-15	ZSWIM8	FvNonF
-1.82657	0.323166	5.82035242224777e-08	NDST2	FvNonF
-6.08803	0.918338	1.52279300280611e-11	PLAU	FvNonF
-4.09824	0.64723	1.00438768413369e-10	VCL	FvNonF
5.86865	0.944354	1.36816490428983e-10	AP3M1	FvNonF
2.62391	0.479054	1.34565537011372e-07	KCNMA1	FvNonF
-3.05725	0.396895	1.16462395283179e-13	DLG5	FvNonF
-1.17916	0.45129	0.011575	PPIF	FvNonF
-4.59032	0.555063	0	ANXA11	FvNonF
-3.49208	0.461522	2.22277751760203e-12	TSPAN14	FvNonF
4.02449	0.789429	3.83566502391522e-07	CDHR1	FvNonF
2.86323	0.411264	1.45317793249348e-11	CCSER2	FvNonF
1.75002	0.41146	5.08641527409094e-05	NCOA4	FvNonF
2.08438	0.608595	0.000978619	ARHGAP22	FvNonF
3.93994	0.738816	1.13212125905459e-07	C11H10orf71	FvNonF
-2.09057	0.416166	1.49366828072761e-06	CSGALNACT2	FvNonF
-1.3645	0.393789	0.00106464	CCNY	FvNonF
-2.24525	0.357401	1.45104950277641e-09	PARD3	FvNonF
-2.00089	0.351872	4.6824773058951e-08	ARHGAP12	FvNonF
3.87876	0.945509	5.59590131192365e-05	ZEB1	FvNonF
5.02368	0.826867	1.07923612367996e-09	MKX	FvNonF
2.11382	0.855638	0.013615	MASTL	FvNonF
-1.74474	0.471147	0.000412988	PDSS1	FvNonF
2.89618	0.833622	0.00101472	ARHGAP21	FvNonF
-2.70724	0.43791	2.25463203662457e-09	KIAA1217	FvNonF
-4.30344	0.507514	0	NEBL	FvNonF
3.33036	1.2872	0.00930564	MALRD1	FvNonF
6.23011	0.97594	8.9893695096626e-10	ITGA8	FvNonF
2.81955	0.770451	0.00056297	RPP38	FvNonF
-2.17357	0.460801	6.24432987617052e-06	UPF2	FvNonF
-1.33529	0.447708	0.00438613	CELF2	FvNonF
2.18604	0.677422	0.00182324	PRKCQ	FvNonF
-2.80032	0.613869	1.68618507950802e-05	PFKFB3	FvNonF
-2.02389	0.265207	1.34003919072256e-13	TASOR2	FvNonF
-5.83615	0.752312	1.11022302462516e-16	KLF6	FvNonF
1.4739	0.709338	0.0326232	WDR37	FvNonF
1.93254	0.973034	0.037922	IDI1	FvNonF
1.462	0.874669	0.0692255	GTPBP4	FvNonF
3.22601	1.28444	0.0114199	NCAPD3	FvNonF
5.4383	0.616168	8.2972674344046e-19	NTM	FvNonF
-1.66042	0.320319	7.42279634313725e-07	SNX19	FvNonF
-1.62247	0.448274	0.000573017	ZBTB44	FvNonF
-5.6279	0.656133	0	APLP2	FvNonF
-2.80186	0.973741	0.0053262	BARX2	FvNonF
-2.85045	0.532064	3.60303941127071e-07	ARHGAP32	FvNonF
6.37461	1.0362	7.57962801412724e-08	KCNJ1	FvNonF
-4.66102	0.571845	3.33066907387547e-16	ST3GAL4	FvNonF
1.52693	0.736911	0.0326956	TIRAP	FvNonF
-3.20048	0.548952	6.08105243937729e-08	SRPRA	FvNonF
3.19461	0.622091	1.78294222898031e-06	CHEK1	FvNonF
1.96137	0.4316	1.40502509721226e-05	MSANTD2	FvNonF
3.27471	0.564546	7.25074860521862e-08	GRAMD1B	FvNonF
-5.44905	0.619732	0	HSPA8	FvNonF
-4.08864	0.795774	2.88350365584833e-07	SORL1	FvNonF
3.2649	0.610696	6.55352864581574e-07	TECTA	FvNonF
3.07603	0.531038	5.87993582919498e-08	GRIK4	FvNonF
-2.95935	0.384446	7.18314296932476e-14	TRIM29	FvNonF
-2.49251	0.328239	1.87738713464114e-13	NECTIN1	FvNonF
-3.59673	0.594931	8.14563216877673e-09	CBL	FvNonF
-2.0118	0.331974	5.42755207444401e-09	NLRX1	FvNonF
4.86242	0.915345	7.54620775240745e-08	ABCG4	FvNonF
1.85767	0.574264	0.00183032	DPAGT1	FvNonF
-3.75112	0.412994	0	HYOU1	FvNonF
-2.16068	0.361724	9.17903519859209e-09	BCL9L	FvNonF
2.02254	0.692509	0.00437245	PHLDB1	FvNonF
-1.94295	0.390753	1.94500631878203e-06	KMT2A	FvNonF
6.36937	0.855923	3.41578094633027e-13	FXYD2	FvNonF
-3.10542	0.451845	7.94979637674942e-11	PCSK7	FvNonF
-2.64815	0.410487	4.09434819381715e-10	SIK3	FvNonF
2.09625	0.631904	0.00137555	NCAM1	FvNonF
4.88915	1.03925	1.45474448993601e-06	LAYN	FvNonF
5.60598	1.32036	3.7763183453395e-05	C12H11orf53	FvNonF
-1.05956	0.637121	0.0755842	ZC3H12C	FvNonF
-3.97265	0.47409	0	EXPH5	FvNonF
2.21577	0.735056	0.00342098	ATM	FvNonF
-1.11257	0.357317	0.00345	CUL5	FvNonF
-1.41448	0.89706	0.0818307	CASP1	FvNonF
5.10567	1.12316	2.85839912513006e-06	PDGFD	FvNonF
0.991057	0.592493	0.07578	MTMR2	FvNonF
-1.791	0.320301	8.21643207915557e-08	SESN3	FvNonF
-1.034	0.422631	0.0177088	ENDOD1	FvNonF
5.10342	0.771954	4.60672194041077e-11	GPR83	FvNonF
-0.851302	0.526212	0.0865641	TAF1D	FvNonF
-2.39227	0.3941	4.96359764401433e-09	CEP295	FvNonF
5.16732	0.496154	5.18583315830982e-22	FAT3	FvNonF
6.05501	1.03732	1.13976902440856e-08	TYR	FvNonF
-5.13333	0.710292	1.21180843137836e-12	PICALM	FvNonF
5.3407	0.775838	2.99885865263495e-12	CCDC83	FvNonF
4.41212	1.16618	0.000125553	DLG2	FvNonF
-3.77998	0.674161	3.77280688912407e-08	GAB2	FvNonF
-2.48007	0.620352	0.000134663	USP35	FvNonF
5.0179	0.707149	3.86989240323051e-12	ALG8	FvNonF
6.21541	0.972616	6.80210187950792e-10	CLNS1A	FvNonF
-1.90399	0.424579	1.84513287225796e-05	EMSY	FvNonF
4.78901	1.32604	0.000227942	GDPD5	FvNonF
3.53999	0.855588	6.95234295594176e-05	P4HA3	FvNonF
-1.12566	0.732626	0.0915608	RELT	FvNonF
2.12635	0.399558	3.32081736706579e-07	P2RY6	FvNonF
-3.00285	0.410987	1.86795023893183e-12	P2RY2	FvNonF
-1.95549	0.657219	0.00378205	ARAP1	FvNonF
-4.34509	0.562178	4.44089209850063e-16	INPPL1	FvNonF
-3.71275	0.394931	0	NUMA1	FvNonF
-3.26817	0.387848	2.22044604925031e-15	NUP98	FvNonF
2.1116	0.468003	1.57681702425782e-05	PGAP2	FvNonF
5.21281	1.40383	0.000215869	CCKBR	FvNonF
2.32067	0.681656	0.00106892	TRIM3	FvNonF
2.00613	0.641949	0.00246794	DNHD1	FvNonF
7.02779	0.652779	3.77564964871893e-13	RBMXL2	FvNonF
2.87494	0.596866	5.8301947329183e-06	DENND2B	FvNonF
3.39735	0.453036	4.07282395760656e-12	SCUBE2	FvNonF
-2.87443	0.577805	2.72796675648834e-06	DENND5A	FvNonF
1.29135	0.465731	0.00759902	SBF2	FvNonF
-3.35864	0.444314	2.59769983301794e-12	AMPD3	FvNonF
-5.78918	0.746001	1.11022302462516e-16	EIF4G2	FvNonF
4.17432	0.88619	2.69006626666332e-06	ZBED5	FvNonF
-1.96915	0.343726	3.69592587645684e-08	MICAL2	FvNonF
-1.11371	0.407682	0.00906589	BTBD10	FvNonF
3.52531	0.72845	3.81561209680569e-06	PDE3B	FvNonF
4.72125	0.65511	1.24989383597454e-12	CALCA	FvNonF
2.92272	0.499917	2.70225972417502e-08	SOX6	FvNonF
-1.08816	0.578915	0.0516846	PLEKHA7	FvNonF
5.74107	1.16481	1.01115135817878e-06	OTOG	FvNonF
5.30723	0.737425	5.15130551121415e-13	KCNC1	FvNonF
3.96394	0.778792	4.33127062336731e-07	E2F8	FvNonF
6.88507	0.745329	8.18694824529875e-12	SLC6A5	FvNonF
3.42556	1.23875	0.00585839	FSHB	FvNonF
5.33435	0.842366	9.44420238995114e-11	CSTF3	FvNonF
-3.00586	0.473732	1.65296909493406e-09	HIPK3	FvNonF
-1.52179	0.677619	0.0230684	ABTB2	FvNonF
-5.0202	0.755776	4.96996888088574e-11	CD44	FvNonF
-4.1256	0.615021	4.91062746021953e-12	PTPRJ	FvNonF
-2.24724	0.269467	5.55111512312578e-16	CELF1	FvNonF
1.84297	0.971669	0.045035	SPI1	FvNonF
3.40732	1.31492	0.00899083	LRP4	FvNonF
-2.09742	0.33019	9.21770326733906e-10	CKAP5	FvNonF
-2.10596	0.279962	3.07420755518706e-13	DGKZ	FvNonF
0.89609	0.549935	0.0837079	PEX16	FvNonF
2.60322	0.425083	3.19976176010218e-09	PRDM11	FvNonF
-2.29722	0.587916	0.000180051	TSPAN18	FvNonF
-4.65771	0.611649	3.67483821150927e-14	CD82	FvNonF
-1.86767	0.792887	0.0174937	HSD17B12	FvNonF
-4.40364	0.530959	0	TNKS1BP1	FvNonF
6.19284	1.15873	2.1958434310514e-06	RTN4RL2	FvNonF
-5.01635	0.422507	0	CTNND1	FvNonF
-3.50255	0.600343	3.70958890272277e-08	PATL1	FvNonF
-3.04725	0.516998	3.04299014874942e-08	STX3	FvNonF
6.10474	1.10197	1.94450260920432e-07	ZP1	FvNonF
4.93568	0.718364	1.60246357957191e-11	SYT7	FvNonF
5.48423	0.902051	3.01443143433717e-10	DAGLA	FvNonF
-6.0153	0.876501	8.81517081552374e-13	FTH1	FvNonF
2.44748	0.651124	0.000328607	INCENP	FvNonF
-5.53285	0.533832	0	AHNAK	FvNonF
4.04084	1.02092	8.65739335381524e-05	MTA2	FvNonF
-1.00434	0.482865	0.0369259	EML3	FvNonF
2.28664	0.744716	0.00295732	B3GAT3	FvNonF
-1.25913	0.658275	0.0465909	STX5	FvNonF
3.74272	0.902119	5.28701666050063e-05	RCOR2	FvNonF
5.31274	0.691757	2.20494127733563e-14	STIP1	FvNonF
-1.50783	0.484278	0.00286755	PLCB3	FvNonF
-2.84051	0.449588	1.13236819920814e-09	CCDC88B	FvNonF
4.94918	0.47941	6.27859608902939e-22	NRXN2	FvNonF
-4.55839	0.703283	8.50582937417244e-11	EHD1	FvNonF
-3.68782	0.530352	2.28318475237188e-11	ATG2A	FvNonF
2.36233	0.975397	0.0155856	FRMD8	FvNonF
-2.91179	0.474736	4.49793957635336e-09	MAP3K11	FvNonF
-2.40864	0.428493	6.28429506210892e-08	SIPA1	FvNonF
1.04358	0.531449	0.0450791	AP5B1	FvNonF
-5.06472	0.42046	0	CFL1	FvNonF
3.27565	0.752894	4.23395092731041e-05	PACS1	FvNonF
0.775322	0.434387	0.0678616	KLC2	FvNonF
-3.46552	0.413529	1.04360964314765e-14	SPTBN2	FvNonF
-4.11658	0.542875	2.55351295663786e-15	KDM2A	FvNonF
-2.92002	0.618877	9.76571664157433e-06	RAD9A	FvNonF
3.14162	0.628204	3.26687960891453e-06	CLCF1	FvNonF
-3.24297	0.474934	2.09316231014611e-10	PPP1CA	FvNonF
4.25361	1.04124	4.26305157803423e-05	CABP4	FvNonF
1.78597	0.805754	0.0236905	PITPNM1	FvNonF
2.42975	0.59805	0.000101555	GSTP1	FvNonF
-1.96418	0.41861	7.24504260196657e-06	UNC93B1	FvNonF
-4.09954	0.619803	1.12330145185524e-11	TCIRG1	FvNonF
3.98841	0.87972	7.42754960002341e-06	CHKA	FvNonF
-0.998956	0.465598	0.0327193	LRP5	FvNonF
-2.04078	0.750314	0.00739325	PPP6R3	FvNonF
6.48689	1.06784	1.19339126550751e-06	FGF4	FvNonF
-2.00333	0.480888	6.8403312447507e-05	PPFIA1	FvNonF
2.61026	0.491434	3.27308727631347e-07	OSBPL5	FvNonF
2.99821	1.04389	0.00519412	KCNQ1	FvNonF
-0.976007	0.58232	0.075688	TSPAN32	FvNonF
-6.50875	0.708177	1.11022302462516e-16	CTSD	FvNonF
5.82715	0.915069	3.327860581179e-11	DUSP8	FvNonF
6.65578	0.943017	4.86711615629045e-08	BRSK2	FvNonF
-3.72969	0.492999	2.70228284193763e-13	TOLLIP	FvNonF
-1.65178	0.637531	0.0105283	MUC5B	FvNonF
2.27017	0.514322	2.33151975243682e-05	CRACR2B	FvNonF
6.23868	1.12741	1.01432510396313e-06	PANO1	FvNonF
-4.43759	0.634777	8.92397267193701e-13	IRF7	FvNonF
-1.38001	0.317828	4.18625844679221e-05	PHRF1	FvNonF
6.20982	0.808982	9.69842404373522e-16	FBP2	FvNonF
-1.34612	0.310311	4.34526742800756e-05	FANCC	FvNonF
1.61607	0.531506	0.00339519	ERCC6L2	FvNonF
3.88678	1.51556	0.00845924	HABP4	FvNonF
5.87658	0.860136	6.52627525745488e-13	ZNF658	FvNonF
-1.92656	0.949117	0.0347625	FAM120A	FvNonF
-1.62705	0.575947	0.00598633	CARD19	FvNonF
-1.0769	0.458676	0.0213213	FGD3	FvNonF
-1.23836	0.647174	0.0467558	BICD2	FvNonF
4.34068	1.1882	0.000218435	AUH	FvNonF
2.94058	0.888735	0.00164119	SYK	FvNonF
2.65915	0.617145	4.31719666884532e-05	DIRAS2	FvNonF
-3.35013	0.456336	1.06825659429433e-11	SEMA4D	FvNonF
2.90435	0.435387	1.26119107818791e-10	SHC3	FvNonF
2.51497	0.681414	0.000436121	SPIN1	FvNonF
-3.06473	0.40598	4.15445455814734e-13	DAPK1	FvNonF
2.32292	0.754425	0.00291165	GAS1	FvNonF
-4.82383	0.66503	1.45128353779e-12	TUT7	FvNonF
-2.99218	0.441182	8.18418666170828e-11	UBQLN1	FvNonF
-2.12231	0.318272	1.22413523762077e-10	VPS13A	FvNonF
-6.7469	0.743591	8.65973959207622e-15	ANXA1	FvNonF
-3.08361	0.785957	0.000227369	GDA	FvNonF
-3.72521	0.410756	1.11022302462516e-16	CEMIP2	FvNonF
4.16056	0.565392	1.61413009390355e-14	TRPM3	FvNonF
-2.18735	0.557563	0.00016969	PTAR1	FvNonF
-2.27998	0.537681	4.82311345489927e-05	DOCK8	FvNonF
-0.952818	0.299913	0.00321219	SMARCA2	FvNonF
1.10556	0.519964	0.0326539	SLC1A1	FvNonF
-1.94832	0.37304	5.58658306171189e-07	JAK2	FvNonF
-1.38911	0.317949	3.71951650549596e-05	KIAA2026	FvNonF
5.23759	0.694331	9.76266292634872e-14	MPDZ	FvNonF
2.59696	0.548995	6.05090979286509e-06	NFIB	FvNonF
1.76049	1.12275	0.0815514	IFT74	FvNonF
5.19007	1.04343	2.93163166115408e-07	MOB3B	FvNonF
1.61158	0.581303	0.00686014	APTX	FvNonF
-2.15713	0.675801	0.00202186	SMU1	FvNonF
4.03441	1.05483	0.00014608	DCAF12	FvNonF
0.951719	0.611447	0.0925168	MYORG	FvNonF
2.06815	0.694845	0.00375219	FAM219A	FvNonF
-3.85236	0.386935	0	VCP	FvNonF
2.61437	0.560497	8.3852201114165e-06	RUSC2	FvNonF
-4.25422	0.704619	8.50651993289375e-10	TLN1	FvNonF
-2.00152	0.732197	0.00713621	RGP1	FvNonF
3.2499	0.797341	0.00011972	GLIPR2	FvNonF
4.04082	1.13994	0.000403428	ZBTB5	FvNonF
1.69041	0.535495	0.00239715	SLC25A51	FvNonF
-3.13217	0.333359	1.11022302462516e-16	TRIM14	FvNonF
3.06433	0.599285	1.87367873653895e-06	NR4A3	FvNonF
-2.29443	0.375117	3.91867438498394e-09	STX17	FvNonF
2.50952	0.744834	0.00128738	PGAP4	FvNonF
3.84022	0.727546	1.94684422588504e-07	NIPSNAP3B	FvNonF
-4.1359	0.570472	4.69624339416441e-14	ABCA1	FvNonF
6.0031	0.839693	4.860916963372e-14	FKTN	FvNonF
-3.781	0.448575	2.22044604925031e-16	KLF4	FvNonF
5.43265	1.29757	2.98275726751385e-05	TXNDC8	FvNonF
-1.99884	0.333213	7.80855602400266e-09	ECPAS	FvNonF
-2.0806	0.692021	0.0034508	AKNA	FvNonF
0.982832	0.650248	0.0985067	TRIM32	FvNonF
-3.7875	0.704807	1.34124860662332e-07	TLR4	FvNonF
-2.01708	0.659419	0.00298137	MEGF9	FvNonF
-1.18143	0.276509	6.34094029461352e-05	FBXW2	FvNonF
4.39255	0.801622	3.84806046035814e-08	PHF19	FvNonF
-0.680675	0.350304	0.054375	CNTRL	FvNonF
-5.27314	0.610195	1.11022302462516e-16	GSN	FvNonF
3.79604	0.724414	2.69773846884676e-07	DENND1A	FvNonF
-1.83708	0.610525	0.00351073	NEK6	FvNonF
-2.42651	0.291568	7.7715611723761e-16	GAPVD1	FvNonF
-6.3185	0.764528	0	NIBAN2	FvNonF
1.6689	0.547919	0.00329722	STXBP1	FvNonF
-5.8021	0.724588	0	LCN2	FvNonF
3.43355	0.382114	8.98505671765387e-17	DNM1	FvNonF
-5.22656	0.495517	0	SPTAN1	FvNonF
-1.5115	0.678466	0.0239869	LRRC8A	FvNonF
-2.64095	0.617321	4.83161515909547e-05	IER5L	FvNonF
-1.49631	0.41805	0.000689392	USP20	FvNonF
-3.1457	0.588115	6.5467135468289e-07	GPR107	FvNonF
3.94356	0.510716	4.44073676564546e-15	HMCN2	FvNonF
-1.3851	0.300809	1.34781601293099e-05	ABL1	FvNonF
-1.15668	0.521215	0.0267975	LAMC3	FvNonF
-1.48769	0.505398	0.00458699	NUP214	FvNonF
-2.44775	0.422645	2.39790478584467e-08	PRRC2B	FvNonF
-4.1327	0.532455	3.33066907387547e-16	RAPGEF1	FvNonF
4.65738	0.724805	1.70129482944098e-10	BARHL1	FvNonF
-2.62603	0.444754	1.18524885461824e-08	TSC1	FvNonF
-3.83888	0.527781	5.43010081344164e-13	RALGDS	FvNonF
2.74259	0.494931	1.05695247081912e-07	STKLD1	FvNonF
-2.39755	0.553301	3.29234083713548e-05	RXRA	FvNonF
1.05074	0.478936	0.0292384	WDR5	FvNonF
5.19432	0.942424	1.55711544384473e-08	KCNT1	FvNonF
-1.15882	0.337285	0.0013112	CAMSAP1	FvNonF
-2.81555	0.546897	1.01608349378779e-06	GPSM1	FvNonF
-1.7622	0.463041	0.000285371	SNAPC4	FvNonF
3.12063	0.877115	0.000734802	INPP5E	FvNonF
-3.82929	0.401196	0	SEC16A	FvNonF
4.28722	0.973033	1.03685777881632e-05	NOTCH1	FvNonF
-1.89941	0.563887	0.00120578	AGPAT2	FvNonF
4.78082	1.17465	3.03516945104544e-05	TPRN	FvNonF
1.79698	0.665902	0.00792087	FUT7	FvNonF
1.73271	0.470759	0.00044823	AJM1	FvNonF
4.2502	0.972302	1.25215869112834e-05	TMEM141	FvNonF
2.31535	0.901552	0.0110978	PXDN	FvNonF
4.22183	1.06363	7.03309643574586e-05	RNASEH1	FvNonF
-2.73708	0.974188	0.00633811	RPS7	FvNonF
0.860557	0.457292	0.0556267	KIDINS220	FvNonF
3.21813	0.390483	5.9177194605019e-15	GREB1	FvNonF
-1.42199	0.517625	0.00770925	RHOB	FvNonF
1.4198	0.574729	0.0146397	GDF7	FvNonF
4.69831	0.973255	9.89577961884161e-07	TDRD15	FvNonF
3.94029	0.656772	1.77940166375912e-09	KLHL29	FvNonF
1.02907	0.513335	0.0420457	NCOA1	FvNonF
2.16424	0.747149	0.0047029	CENPO	FvNonF
-1.58604	0.245829	5.699003491344e-10	DNMT3A	FvNonF
-2.69568	0.384801	9.7657437692078e-12	ASXL2	FvNonF
1.88346	0.440216	4.43450528661298e-05	EMILIN1	FvNonF
2.35603	0.668939	0.000730679	EIF2B4	FvNonF
-1.62861	0.690584	0.017832	PPM1G	FvNonF
2.83569	0.364664	3.00799853412946e-14	C14H2orf16	FvNonF
-5.16217	0.658114	2.59792187762287e-14	FOSL2	FvNonF
-3.36359	0.33687	2.22044604925031e-16	BIRC6	FvNonF
-3.90781	0.701404	2.97293863971149e-08	CRIM1	FvNonF
-2.76556	0.516242	3.0470365652846e-07	STRN	FvNonF
-0.970667	0.354771	0.00967546	PRKD3	FvNonF
-1.04949	0.519382	0.0405514	CDC42EP3	FvNonF
-2.24984	0.385119	1.9475722257134e-08	SOS1	FvNonF
-2.07328	0.353072	1.63845358391868e-08	EML4	FvNonF
1.51925	0.686558	0.0246962	OXER1	FvNonF
-3.30963	0.327175	0	ZFP36L2	FvNonF
1.10158	0.62938	0.0645348	LRPPRC	FvNonF
4.48333	0.652386	3.16111369755692e-12	NRXN1	FvNonF
-3.09469	0.415535	1.12587716927237e-12	SPTBN1	FvNonF
-1.88953	0.693906	0.00736811	RTN4	FvNonF
1.92781	1.04035	0.0489776	CLHC1	FvNonF
5.11701	0.990934	1.13026763612682e-07	CCDC85A	FvNonF
5.15814	0.954334	2.95124882444271e-08	BCL11A	FvNonF
2.60771	0.81748	0.00229283	PAPOLG	FvNonF
-3.68753	0.398935	0	USP34	FvNonF
2.81426	0.996577	0.00606895	FAM161A	FvNonF
-5.0441	0.701358	2.08166817117217e-12	PELI1	FvNonF
-4.87312	0.953648	2.03718255820107e-07	PLEK	FvNonF
3.95529	0.910892	1.85552212399856e-05	GKN1	FvNonF
-1.87465	0.268239	1.4264145420384e-11	AAK1	FvNonF
-3.44335	0.681768	1.80897447066286e-06	MXD1	FvNonF
1.21718	0.546125	0.0257841	SFXN5	FvNonF
1.71676	0.884226	0.0413729	ALMS1	FvNonF
-2.11607	0.328785	5.46103384735375e-10	TET3	FvNonF
-3.1499	0.533311	3.73999359259969e-08	MOB1A	FvNonF
1.73978	0.595034	0.0045091	INO80B	FvNonF
0.784435	0.449314	0.0721062	WBP1	FvNonF
6.39102	1.05076	1.7792604552644e-07	SEMA4F	FvNonF
-1.27674	0.656534	0.0437644	HK2	FvNonF
4.6721	0.896284	1.54774331996562e-07	DNAH6	FvNonF
-4.97504	0.537264	0	TGOLN2	FvNonF
1.34597	0.76992	0.061494	CAPG	FvNonF
-1.07187	0.584302	0.0562329	MAT2A	FvNonF
3.19545	0.655569	5.58064974201025e-06	POLR1A	FvNonF
-4.93359	0.573759	2.22044604925031e-16	PSD4	FvNonF
-5.45328	1.0459	7.47190092020844e-08	IL1RN	FvNonF
-2.23654	0.689725	0.00175055	IL1B	FvNonF
-1.3507	0.447671	0.00397348	SLC20A1	FvNonF
2.50738	0.454596	1.0772218620841e-07	TTL	FvNonF
1.2489	0.555761	0.02461	ANAPC1	FvNonF
-2.59639	0.360989	2.93809421236801e-12	BCL2L11	FvNonF
-4.26806	0.855851	6.13143010030903e-07	MALL	FvNonF
-4.46668	0.67947	2.91708879274211e-11	SOWAHC	FvNonF
-1.4023	0.411235	0.00124318	LIMS1	FvNonF
-2.44499	0.455649	2.42887735701913e-07	IL1R1	FvNonF
-4.8659	0.713361	2.17522666545733e-11	IL1R2	FvNonF
-5.06239	0.48464	0	MAP4K4	FvNonF
-2.50548	0.647284	0.000223453	RNF149	FvNonF
-2.06809	0.690971	0.00358306	TBC1D8	FvNonF
6.64032	0.772081	7.71453193184685e-15	AFF3	FvNonF
1.27095	0.592228	0.0298911	REV1	FvNonF
-1.47482	0.579172	0.0121658	KIAA1211L	FvNonF
-1.76951	0.392384	1.70514789107346e-05	INPP4A	FvNonF
-2.30406	0.369945	2.00299099528678e-09	TMEM131	FvNonF
2.16611	0.723079	0.00358003	SEMA4C	FvNonF
4.34491	0.976416	8.07964371434678e-06	FER1L5	FvNonF
-2.80156	0.384633	1.28985711000951e-12	KANSL3	FvNonF
2.60737	0.901602	0.00516333	ARID5A	FvNonF
-1.70124	0.389872	3.26455361350231e-05	SNRNP200	FvNonF
-3.8682	0.486978	2.22044604925031e-15	TMEM127	FvNonF
2.44373	0.741616	0.00158237	DUSP2	FvNonF
3.23737	0.654564	3.99142062008147e-06	ZNF514	FvNonF
2.15279	0.738961	0.00448908	EEF1AKMT1	FvNonF
1.78733	0.575076	0.00269055	IFT88	FvNonF
1.69393	0.580512	0.00462843	MPHOSPH8	FvNonF
-2.29526	0.510524	1.63073206416176e-05	SPATA13	FvNonF
3.85026	0.53528	8.53908653238212e-13	ATP8A2	FvNonF
3.30935	0.690704	7.03889517206008e-06	GPR12	FvNonF
1.19774	0.480922	0.0150643	B3GLCT	FvNonF
3.48048	0.596417	3.99436860931472e-08	DCLK1	FvNonF
4.7172	1.01116	2.08581294892413e-06	CCDC169	FvNonF
3.3538	0.667237	2.41751046710062e-06	SPART	FvNonF
-4.33545	0.591566	2.44249065417534e-14	ELF1	FvNonF
2.8547	0.74621	0.000324007	GTF2F2	FvNonF
-5.79318	0.829017	1.5665246877461e-13	TPT1	FvNonF
-4.44029	0.695555	1.07075792676881e-10	LCP1	FvNonF
-3.13423	0.456262	9.57585122307592e-11	FNDC3A	FvNonF
3.00313	0.616357	5.35706152712058e-06	ATP7B	FvNonF
-2.64218	0.981703	0.00846462	OLFM4	FvNonF
-5.95184	0.708752	2.22044604925031e-16	LMO7	FvNonF
-1.93261	0.590249	0.00160175	KCTD12	FvNonF
-1.74138	0.395491	2.72435067197874e-05	MYCBP2	FvNonF
3.28501	0.535573	1.27978432857853e-08	SLITRK5	FvNonF
5.32604	0.769509	2.58221754394776e-12	GPC5	FvNonF
5.63043	1.22007	4.63011584920342e-06	ABCC4	FvNonF
-2.39147	0.297835	7.21644966006352e-15	DNAJC3	FvNonF
-4.2192	0.591478	1.12465592394528e-13	STK24	FvNonF
-3.14571	0.398341	4.88498130835069e-14	DOCK9	FvNonF
1.35954	0.650644	0.0326473	EFNB2	FvNonF
1.73577	0.629057	0.00688979	LIG4	FvNonF
2.37037	0.846234	0.00629936	ABHD13	FvNonF
2.46731	0.717263	0.0010059	IRS2	FvNonF
-2.10602	0.276455	1.50102152929321e-13	ARHGEF7	FvNonF
-1.26999	0.434506	0.00527244	ATP11A	FvNonF
2.98319	0.520459	6.33897489313458e-08	MCF2L	FvNonF
6.69627	0.855659	2.66443785138424e-10	F7	FvNonF
-3.77628	0.492787	7.39408534400354e-14	LAMP1	FvNonF
3.22601	1.00852	0.00202122	GRTP1	FvNonF
5.01653	0.910841	2.18211125901231e-08	ADPRHL1	FvNonF
5.76051	1.10876	1.84026341060326e-07	GRK1	FvNonF
3.79461	0.764879	1.16489087165406e-06	C15H13orf46	FvNonF
4.45485	1.0356	1.40447150782184e-05	RASA3	FvNonF
5.63288	0.946901	6.5214091902195e-10	MAPK8IP2	FvNonF
4.69407	0.906496	1.80119766743427e-07	KLHDC7B	FvNonF
-1.45049	0.362958	0.000159349	NCAPH2	FvNonF
-2.51195	0.376384	1.08443365398614e-10	SBF1	FvNonF
2.59972	0.630095	8.7626116248263e-05	DENND6B	FvNonF
-5.55568	0.572764	0	PLXNB2	FvNonF
-3.8385	0.496496	1.84297022087776e-14	PIM3	FvNonF
1.47778	0.350717	6.70586749963595e-05	TAFA5	FvNonF
1.87561	0.729093	0.0106394	TBC1D22A	FvNonF
2.98322	0.597095	2.94425726321492e-06	CELSR1	FvNonF
5.41387	1.18998	3.67172587449725e-06	PRR5	FvNonF
3.62072	0.678998	2.91028667096282e-07	BIK	FvNonF
-2.73497	0.579064	7.3296510556542e-06	PACSIN2	FvNonF
-3.22492	0.725159	3.07778605165288e-05	NFAM1	FvNonF
-2.55396	0.688221	0.000415281	XRCC6	FvNonF
4.26104	0.73377	4.29949288345571e-09	CSDC2	FvNonF
3.21035	0.856331	0.000379325	POLR3H	FvNonF
-4.04152	0.50387	3.33066907387547e-16	EP300	FvNonF
-2.20358	0.508359	3.29460050975117e-05	SGSM3	FvNonF
2.31387	0.446474	6.48049401210042e-07	CACNA1I	FvNonF
-2.82474	0.525648	3.11618436610317e-07	ATF4	FvNonF
-6.33239	0.798519	6.66133814775094e-16	APOBEC3A	FvNonF
-2.8377	0.509529	1.08041109725399e-07	GTPBP1	FvNonF
-5.48938	0.695353	7.7715611723761e-16	DDX17	FvNonF
-1.81856	0.554185	0.00160484	TMEM184B	FvNonF
-6.12874	0.759753	0	MAFF	FvNonF
6.0204	1.08005	6.52793549629486e-08	SOX10	FvNonF
2.83771	0.879484	0.00210445	NOL12	FvNonF
-1.67827	0.384316	3.24685726561524e-05	GGA1	FvNonF
2.42929	0.315876	9.63424776183867e-14	ELFN2	FvNonF
-3.34782	0.695636	6.0769471083022e-06	CYTH4	FvNonF
-5.18929	0.865673	1.08371689400144e-09	CSF2RB	FvNonF
1.54283	0.560659	0.00734943	MYH9	FvNonF
6.2733	1.08809	2.9393177130887e-07	RASD2	FvNonF
-1.3179	0.540748	0.0162169	HMOX1	FvNonF
-1.7288	0.928087	0.0480733	PRR14L	FvNonF
-3.29617	0.539901	1.48943186673023e-08	PISD	FvNonF
-1.05403	0.499551	0.0342837	EIF4ENIF1	FvNonF
-3.89592	0.77598	7.03362602161306e-07	LIMK2	FvNonF
-1.41398	0.717485	0.0405159	MORC2	FvNonF
3.96924	0.693585	9.76298436648215e-09	SEC14L4	FvNonF
2.62928	0.73137	0.000649488	SEC14L2	FvNonF
-3.49685	0.882529	0.000141469	OSM	FvNonF
-2.86987	0.344024	3.33066907387547e-16	MTMR3	FvNonF
2.56291	0.788807	0.00190261	ZMAT5	FvNonF
6.6099	0.888985	4.02413313091567e-10	NEFH	FvNonF
-2.05201	0.257425	9.54791801177635e-15	AP1B1	FvNonF
-2.68237	0.368972	1.51323398256409e-12	EWSR1	FvNonF
3.37109	0.690583	4.3682546188574e-06	ZNRF3	FvNonF
1.85764	0.382404	3.41523942522672e-06	MN1	FvNonF
2.11953	1.18209	0.0546945	ASPHD2	FvNonF
3.92506	0.860561	6.95435579770077e-06	SEZ6L	FvNonF
3.55849	0.628335	7.03100919837255e-08	SGSM1	FvNonF
-1.6119	0.506167	0.00226208	MIF	FvNonF
6.38299	1.19123	2.41846859138959e-05	RSPH14	FvNonF
0.8613	0.407758	0.0368904	BCR	FvNonF
1.51199	0.671127	0.0227764	SDF2L1	FvNonF
-3.34098	0.38829	1.11022302462516e-15	PI4KA	FvNonF
-1.85904	0.816937	0.0208336	SNAP29	FvNonF
1.78917	0.435699	9.08303917351808e-05	COMT	FvNonF
3.3744	0.913454	0.000403869	GNB1L	FvNonF
3.91479	0.991148	0.000100075	ESS2	FvNonF
-3.25019	0.375915	2.22044604925031e-16	DGCR2	FvNonF
1.22032	0.530582	0.0223114	MICAL3	FvNonF
3.06471	0.357281	6.4461590621781e-17	TMEM121B	FvNonF
5.7738	1.05644	2.93346826179634e-08	VSX1	FvNonF
-2.84615	0.615228	1.3425852401272e-05	ABHD12	FvNonF
-1.95705	0.397937	2.52320690385943e-06	NINL	FvNonF
-3.95135	0.50209	1.22124532708767e-15	THBD	FvNonF
4.49424	0.587081	4.16269573762726e-15	CFAP61	FvNonF
-1.38429	0.522567	0.00986432	SLC24A3	FvNonF
1.03553	0.670474	0.0922568	SEC23B	FvNonF
-2.90293	0.644343	2.43154620223063e-05	RRBP1	FvNonF
6.70817	0.82064	1.5372065444583e-11	PCSK2	FvNonF
-1.08053	0.301427	0.00085835	BTBD3	FvNonF
6.26628	1.10097	4.63278619405875e-07	SNAP25	FvNonF
-1.12869	0.45993	0.0167398	TMX4	FvNonF
-2.73839	0.349528	2.02060590481778e-14	HELZ2	FvNonF
3.38299	0.738799	1.50172651831908e-05	CRLS1	FvNonF
-3.87642	0.694611	3.09739704995593e-08	RASSF2	FvNonF
6.28074	1.12757	1.38256079254563e-06	ADRA1D	FvNonF
1.17655	0.480144	0.0165554	RNF24	FvNonF
7.44214	0.334705	1.5633859419758e-21	SPEF1	FvNonF
-1.67002	0.489569	0.00111697	VPS16	FvNonF
3.79242	0.940983	8.13225676897812e-05	CPXM1	FvNonF
-2.06694	0.42661	3.52014070026385e-06	STK35	FvNonF
7.08938	0.651623	6.68341634969422e-11	PDYN	FvNonF
-3.9792	0.636095	2.62776578274782e-10	SIRPA	FvNonF
3.44143	0.868191	0.000148686	SIRPB2	FvNonF
-3.15147	0.386608	6.32827124036339e-15	FAM110A	FvNonF
2.99091	0.790799	0.000376391	SLC52A3	FvNonF
-2.94725	0.375648	2.07611705604904e-14	RBCK1	FvNonF
7.22334	0.521124	1.78495009040005e-14	DEFB125	FvNonF
1.89067	1.02651	0.0499925	HM13	FvNonF
-2.01772	0.754722	0.00829954	BCL2L1	FvNonF
-3.02924	0.704868	5.95871948568805e-05	HCK	FvNonF
-1.53176	0.420596	0.000549728	PLAGL2	FvNonF
-2.76663	0.334357	5.55111512312578e-16	ASXL1	FvNonF
4.32534	1.22398	0.000344912	BPIFB3	FvNonF
5.66166	1.37614	0.000100168	SNTA1	FvNonF
-5.44843	0.744474	7.73825448163734e-14	TP53INP2	FvNonF
3.60415	0.690605	5.35679933397051e-07	MMP24	FvNonF
1.69626	0.542383	0.00260333	RBL1	FvNonF
-4.00117	0.526242	6.10622663543836e-15	SRC	FvNonF
-2.69523	0.317372	0	BLCAP	FvNonF
2.28057	0.758214	0.00353183	NNAT	FvNonF
-2.0934	0.432364	3.56122518363478e-06	TTI1	FvNonF
-3.6986	0.623724	8.95909224585267e-09	TGM2	FvNonF
-3.04735	0.329851	2.22044604925031e-16	RALGAPB	FvNonF
4.09752	0.904729	6.89811906483295e-06	FAM83D	FvNonF
5.14537	0.913325	8.75474337293751e-09	EMILIN3	FvNonF
-1.10774	0.561238	0.0433782	CHD6	FvNonF
3.61389	0.628643	3.59800535654302e-08	TOX2	FvNonF
2.44647	0.562876	3.15240918971142e-05	TTPAL	FvNonF
-2.36359	0.580192	9.52492944369387e-05	SERINC3	FvNonF
1.10864	0.694744	0.0834684	ADA	FvNonF
-3.93021	0.546032	3.46722650590436e-13	STK4	FvNonF
-2.67895	0.723579	0.00046134	PI3	FvNonF
4.65926	0.578072	1.03985393040954e-15	MATN4	FvNonF
6.18368	0.933772	5.05025820431228e-11	WFDC10A	FvNonF
5.09266	0.761376	3.09540697160445e-11	ZSWIM3	FvNonF
-4.61876	0.589993	3.99680288865056e-15	CTSA	FvNonF
-1.13703	0.439062	0.0124159	ZNF335	FvNonF
-1.68376	0.588334	0.00537108	MMP9	FvNonF
-1.1518	0.29198	0.000232168	NCOA5	FvNonF
6.75005	0.894162	2.55657558941081e-08	OCSTAMP	FvNonF
-2.33848	0.444737	4.38694910398496e-07	ZMYND8	FvNonF
-4.38271	0.586847	8.77076189453874e-15	NCOA3	FvNonF
-3.33624	0.616079	4.35381410812674e-07	PREX1	FvNonF
-4.5053	0.576527	1.11022302462516e-15	ZNFX1	FvNonF
5.50892	1.01959	2.38866672795649e-08	KCNB1	FvNonF
-2.84204	0.324641	0	ADNP	FvNonF
-3.55105	0.505427	4.34305924557066e-11	ZNF217	FvNonF
5.25866	0.934646	7.34659615469332e-09	MC3R	FvNonF
-2.48728	0.632375	0.000173999	CASS4	FvNonF
6.95049	0.688005	2.23651362825222e-13	SPO11	FvNonF
3.92876	0.786783	7.71934584305846e-07	ZNF831	FvNonF
-2.51287	0.456288	1.12643000704793e-07	ADRM1	FvNonF
-1.51817	0.432309	0.00085311	LAMA5	FvNonF
5.73151	0.838824	6.64044415174715e-13	GATA5	FvNonF
-1.73083	0.262004	1.9614820878644e-10	DIDO1	FvNonF
6.27474	0.96102	4.86833165825566e-10	SLC17A9	FvNonF
1.41477	0.867298	0.0745992	YTHDF1	FvNonF
3.60681	0.409134	1.78217289741319e-16	KCNQ2	FvNonF
3.31124	1.03643	0.00196358	EEF1A2	FvNonF
2.50914	0.924112	0.00796874	OPRL1	FvNonF
-1.78004	0.386649	1.12121006383692e-05	UCKL1	FvNonF
-4.46559	0.551832	0	DNAJC5	FvNonF
3.72431	0.542753	2.90621024565328e-11	ABHD16B	FvNonF
4.31601	1.13322	0.00012229	RPH3AL	FvNonF
3.71767	0.639836	1.58605334509497e-08	ABR	FvNonF
-1.6008	0.613033	0.0101506	MYO1C	FvNonF
-4.24124	0.711404	1.44491552056536e-09	PITPNA	FvNonF
-4.85331	0.639785	1.89182003396127e-13	SLC43A2	FvNonF
-1.88731	0.424218	2.1582789430874e-05	PRPF8	FvNonF
-0.94985	0.479848	0.0452718	HIC1	FvNonF
-3.5346	0.326259	0	SMG6	FvNonF
-4.85264	0.607507	1.28785870856518e-14	SGSM2	FvNonF
-0.780755	0.328111	0.023117	RAP1GAP2	FvNonF
4.28784	1.04903	4.09114712475132e-05	SPATA22	FvNonF
2.10196	0.617378	0.00104325	TRPV3	FvNonF
3.0668	0.657005	1.35830166998387e-05	TRPV1	FvNonF
[truncated: 7,196 more rows]

## Sheet: Fig 1D
ID	Description	setSize	enrichmentScore	NES	pvalue	p.adjust	qvalue	rank	leading_edge	core_enrichment
GO:0006954	inflammatory response	73	-0.54318	-2.57316	1.17322833996413e-09	1.02070865576879e-06	8.0520513437538e-07	570	tags=53%, list=18%, signal=45%	NAMPT/AIM2/THBS1/TRIM14/HCK/ADAM8/EPG5/KDM6B/PIK3CD/ASH1L/MEFV/ADGRE2/TLR2/CCRL2/TOLLIP/TNFRSF1B/CHI3L1/TLR4/STAT3/BCL6/MAPKAPK2/NCF1/TCIRG1/TNFAIP3/NFKBIZ/TNIP1/TNFRSF1A/LYN/MYD88/CD44/FOSL2/EPHA2/NFKBIA/CXCL8/IL1RN/ECM1/ANXA1/S100A8/S100A9
GO:0004930	G protein-coupled receptor activity	48	0.602122	2.24725	3.82620904295518e-07	0.00016644	0.000131299	715	tags=60%, list=23%, signal=47%	GLP2R/OPRM1/QRFPR/ADRA1D/CNR1/GPR25/EDNRA/GPR26/FFAR4/HTR7/HTR6/CCKBR/TSHR/DRD5/MC3R/ADGRB1/F2RL2/GPRC5D/GRM4/GRM8/ADGRL3/PTGER3/HTR1B/CXCR2/GPR12/PTGER2/LPAR2/ADGRA2/CELSR1
GO:0045087	innate immune response	77	-0.451597	-2.15902	6.60599077459529e-07	0.000191574	0.000151127	760	tags=53%, list=24%, signal=41%	SEC14L1/TRIM28/CD14/XRCC6/RB1CC1/PI3/ANKRD17/TRAF4/TRIM29/AIM2/TRIM14/HCK/TRIM56/EPG5/PML/PIK3CD/MEFV/TRIM25/RIOK3/TLR2/TOLLIP/NOD2/TLR4/MX2/TRIM8/ALPK1/STING1/IRF7/ZNFX1/PARP14/OAS3/LYN/MYD88/ADAR/TREM1/FOSL2/DDX3X/LCN2/CD55/S100A8/S100A9
GO:0002376	immune system process	89	-0.415743	-2.05963	9.48826402038382e-07	0.00020637	0.000162799	715	tags=44%, list=23%, signal=35%	CD14/XRCC6/MCM3AP/ANKRD17/TRAF4/TRIM29/AIM2/ERAP1/HCK/TRIM56/PML/PIK3CD/MEFV/TRIM25/RIOK3/TLR2/TOLLIP/NOD2/TLR4/BCL6/MX2/TRIM8/PTPRJ/INPPL1/TNFAIP3/IRF7/ZNFX1/PARP14/OAS3/SEMA4A/LYN/MYD88/ADAR/TREM1/NFKBIA/CD55/S100A8/S100A9/B2M
GO:0032496	response to lipopolysaccharide	27	-0.651437	-2.44524	1.2926548665034e-06	0.000224922	0.000177434	273	tags=41%, list=9%, signal=38%	TLR4/TRIB1/MAPKAPK2/IRAK3/NFKBIZ/MYD88/PELI1/FOSL2/NFKBIA/S100A8/S100A9
GO:0034220	monoatomic ion transmembrane transport	59	0.543009	2.10143	4.50151469916231e-06	0.00065272	0.00051491	922	tags=64%, list=29%, signal=46%	KCNN1/GABRG1/ASIC4/KCNJ1/KCNS2/KCNA6/KCNB1/GLRA1/CHRNA5/KCNT1/KCNC1/CALHM3/KCNJ9/ASIC1/SCN9A/KCNQ5/RYR3/TMEM63B/TRPM3/SCN8A/KCNQ2/KCNG2/LRRC38/KCNB2/CACNA1G/KCNQ1/CACNA1D/TRPV1/GRIK4/PKD2/GRIN2D/KCNMA1/CACNB1/CACNA1I/RYR2/TRPV3/KCNA2/CACNB3
GO:0006915	apoptotic process	107	-0.372167	-1.92167	8.19018364607724e-06	0.00101792	0.000803007	764	tags=44%, list=24%, signal=34%	NF1/PRKCA/CHST11/AHCYL1/FKBP8/BMF/RB1CC1/TGFBR2/ERN1/TRAF4/PFKFB3/PLK3/GALNT3/DAPK1/TP53BP2/SH3KBP1/EPG5/PML/BIRC6/RASSF5/PHLPP1/RNF130/PRKCD/STK17B/CHI3L1/STK4/EP300/MCL1/CFLAR/TCIRG1/STK24/INPPL1/DEDD2/TNFAIP3/MARCKS/ZFP36L1/BCL3/NOTCH2/TNFRSF1A/CSRNP1/MYD88/ADAR/CTNNA1/BCL2A1/S100A8/S100A9/EMP1
GO:0002102	podosome	13	-0.780901	-2.34363	9.6108503465647e-06	0.00104518	0.00082451	494	tags=85%, list=16%, signal=72%	ADAM8/FLII/SH3GL1/DOCK5/SH3PXD2A/SRC/DNM2/VCL/SH3PXD2B/LCP1/GSN
GO:0071222	cellular response to lipopolysaccharide	27	-0.615651	-2.31091	1.30583169617705e-05	0.0012623	0.000995792	288	tags=37%, list=9%, signal=34%	TNFRSF1B/NOD2/TLR4/IRAK3/ABCA1/TNFAIP3/ZFP36/NFKBIZ/TNIP1/CXCL8
GO:0034702	monoatomic ion channel complex	28	0.637646	2.12442	1.49012823793164e-05	0.00129641	0.0010227	922	tags=75%, list=29%, signal=54%	KCNJ1/KCNS2/KCNA6/KCNB1/KCNC1/KCNJ9/SCN9A/KCNQ5/SCN8A/KCNQ2/KCNG2/KCNB2/CACNA1G/KCNQ1/CACNA1D/PKD2/KCNMA1/CACNB1/CACNA1I/KCNA2/CACNB3
GO:0042734	presynaptic membrane	25	0.661222	2.14196	2.49872152994847e-05	0.00197626	0.00155901	438	tags=52%, list=14%, signal=45%	CNTN6/CNR1/SNAP25/RGS7BP/SLC6A2/SLC4A8/KCNC1/KCNJ9/IL31RA/SYT7/NRXN2/NRXN1/NRXN3
GO:0070373		16	-0.717447	-2.30268	2.92693678443643e-05	0.00212203	0.001674	273	tags=50%, list=9%, signal=46%	TLR4/RAPGEF1/PTPRC/TNIP1/DUSP4/LYN/EZR/NDRG2
GO:0045335	phagocytic vesicle	23	-0.631404	-2.23166	3.81825356587229e-05	0.00255529	0.00201579	299	tags=43%, list=9%, signal=40%	ZYX/LAMP1/NOD2/RAB7A/TCIRG1/ABCA1/ANXA11/CORO1A/GSN/ACTG1
GO:0050729	positive regulation of inflammatory response	20	-0.658046	-2.27775	4.20500811767143e-05	0.00261311	0.0020614	564	tags=60%, list=18%, signal=50%	AIM2/ADAM8/TLR2/OSM/TLR4/STAT3/STAT5B/NFKBIZ/TNFRSF1A/NFKBIA/S100A8/S100A9
GO:0030155	regulation of cell adhesion	12	-0.759082	-2.23336	5.25025674655317e-05	0.00304515	0.00240222	215	tags=58%, list=7%, signal=55%	PTPRJ/STAT5B/EPHA2/CXCL8/SPINK5/LMO7/PLAU
GO:0051015	actin filament binding	58	-0.43693	-1.97022	5.73543981773981e-05	0.00311865	0.0024602	340	tags=33%, list=11%, signal=30%	MYO9B/ABLIM1/HCLS1/ITPRID2/MPRIP/TAGLN2/FLNA/MYO5B/VCL/NEBL/TLN1/LCP1/MARCKS/ACTN4/CORO1A/EZR/CTNNA1/GSN/LASP1
GO:0000981	DNA-binding transcription factor activity, RNA polymerase II-specific	170	0.387232	1.73521	6.38575221132398e-05	0.003268	0.00257803	594	tags=31%, list=19%, signal=26%	ESX1/ZIC1/TBX22/TBXT/NOBOX/NEUROD1/GLIS1/GSX2/IRX2/DLX5/TFAP2B/SP5/SOX10/TAL1/HOXC5/VSX1/ZNF658/TBX21/ZSCAN12/KLF15/GATA5/ZFHX4/HOXC6/ZNF540/HOXC4/MKX/NPAS3/SP6/GATA6/BARHL1/NKX1-1/HLF/NPAS1/ZBTB5/ZNF132/ZBTB21/ZNF628/ZEB1/TBX2/SKOR1/E2F8/ARNT/ZNF692/ATMIN/SOX5/ZNF45/IKZF3/ZFP92/IRF5/AIRE/PHOX2B/POU6F1
GO:0005216	monoatomic ion channel activity	37	0.570439	2.02045	0.000119907	0.00521597	0.00411471	921	tags=73%, list=29%, signal=52%	GABRG1/KCNS2/KCNA6/KCNB1/GLRA1/CHRNA5/KCNC1/ASIC1/SCN9A/KCNQ5/RYR3/TRPM3/SCN8A/KCNQ2/KCNG2/KCNB2/CACNA1G/KCNQ1/CACNA1D/TRPV1/GRIK4/GRIN2D/KCNMA1/CACNA1I/RYR2/TRPV3/KCNA2
GO:0007186	G protein-coupled receptor signaling pathway	73	0.472622	1.89862	0.00011905	0.00521597	0.00411471	748	tags=47%, list=24%, signal=36%	GLP2R/OPRM1/QRFPR/ADRA1D/CNR1/GPR25/EDNRA/RGS7BP/GPR26/FFAR4/HTR7/HTR6/CCKBR/TSHR/DRD5/MC3R/ADGRB1/F2RL2/GPRC5D/GRM4/FSHB/GRM8/ADGRL3/PTGER3/HTR1B/PREX2/CXCR2/GPR12/PTGER2/LPAR2/ADGRA2/ATRNL1/CELSR1/RGS9
GO:0019899	enzyme binding	78	-0.37726	-1.80779	0.000108935	0.00521597	0.00411471	453	tags=32%, list=14%, signal=28%	TNKS2/PTGS2/SORT1/PRKCD/JUN/TSPAN14/TBC1D14/LAMP1/NOD2/HNRNPUL1/RBM47/TRIB1/SRC/TNKS1BP1/TNFAIP3/RAF1/BTG1/ZFP36/NOTCH2/VSIR/PARP14/HSPA6/NFKBIA/LAPTM5/SQSTM1
GO:0098839		20	0.670407	2.04121	0.000165142	0.00574694	0.00453358	946	tags=85%, list=30%, signal=60%	MPP2/LRRTM3/RGS7BP/DAGLA/LRFN5/ASIC1/DLG2/ATP2B2/NOTCH1/ELFN1/ABHD17A/SLITRK5/CACNA1D/RGS9/ELFN2/SEMA4C/NEO1
GO:0071805	potassium ion transmembrane transport	26	0.607388	1.99498	0.000164673	0.00574694	0.00453358	793	tags=69%, list=25%, signal=52%	KCNN1/SNAP25/KCNS2/KCNA6/SLC9A5/ATP1A2/KCNB1/KCNT1/KCNC1/KCNQ5/SLC9A6/KCNQ2/KCNG2/LRRC38/KCNB2/KCNQ1/PKD2/KCNMA1
GO:0005911	cell-cell junction	48	-0.451633	-1.97979	0.000151586	0.00574694	0.00453358	838	tags=56%, list=27%, signal=42%	PARD3/ITGA5/GAB1/MYADM/SCRIB/PACSIN2/TIAM1/STX3/HEG1/SH3KBP1/PTPN6/VAV1/PRKCD/JUP/DSP/PTPRK/FLNA/SRC/VCL/PTPRJ/WASF2/CTNND1/CORO1A/CTNNA1/AFDN/ACTB/ACTG1
GO:1990904	ribonucleoprotein complex	48	-0.450771	-1.97601	0.000162186	0.00574694	0.00453358	706	tags=46%, list=22%, signal=36%	TEP1/MVP/PCBP2/RPS7/HNRNPH2/DHX8/MEPCE/NUP98/ZFP36L2/RPL8/HNRNPU/DYRK1A/ZFP36L1/ZFP36/HNRNPA2B1/EEF2/DDX5/PABPC1/HNRNPC/ACTN4/RPS9/ACTB
GO:0006338	chromatin remodeling	86	-0.362034	-1.78329	0.000147239	0.00574694	0.00453358	1011	tags=52%, list=32%, signal=37%	KMT5A/MINDY1/CHD1/BPTF/HCFC1/YY1/NSD3/BRD4/BAP1/SATB1/CHD2/SRCAP/ARID1B/PHF8/KDM4B/ARID1A/PRKCA/INO80D/JARID2/KMT2B/RERE/GATAD2A/KMT2C/CREBBP/PRDM2/SETD1B/USP36/CHD3/NIPBL/KDM6B/ASH1L/KDM5C/JMJD1C/SMARCA4/NSD1/TGM2/HUWE1/BRD2/EP300/KDM2A/DYRK1A/NCOA3/NFKBIZ/BAZ1A/MYD88
GO:0008360	regulation of cell shape	40	-0.471419	-1.96144	0.000187598	0.0062773	0.00495197	580	tags=50%, list=18%, signal=41%	MKLN1/BRWD3/CDC42SE2/PLXNC1/HCK/BAIAP2/SH3KBP1/BRWD1/SEMA4D/PLXNB1/FGR/PHIP/DIAPH1/GNA13/SEMA4A/CORO1A/EZR/PLXNB2/CDC42SE1/ANXA1
GO:0048471	perinuclear region of cytoplasm	130	-0.318596	-1.69567	0.000202817	0.00653521	0.00515542	560	tags=34%, list=18%, signal=29%	SPAG9/NPC1/TRAF4/OLFM4/LMTK2/UBQLN1/GALNT3/TP53BP2/EPG5/HSP90AB1/TNKS2/CSNK1D/SORT1/PRKCD/AP1G1/ACSL3/ATP6V0A1/MYO9B/MX1/LAMP1/SEC16A/VCP/TLR4/SRC/ABCA1/VCL/SEPTIN9/STING1/LCP1/BCL3/EHD1/PKP1/SLK/SPRR3/LYN/NDRG1/ACTN4/EZR/PICALM/HSPA8/CALR/SPINK5/LAPTM5/NDRG2
GO:0050821	protein stabilization	40	-0.469338	-1.95278	0.000224668	0.00685555	0.00540813	686	tags=48%, list=22%, signal=38%	TSC1/AKT2/CREBBP/USP36/UBR4/PPP1CA/PPP1R10/TMC6/USP9X/LAMP1/SEC16A/STK4/RASSF2/FLNA/EP300/CTNND1/HSPA8/CALR/GRN
GO:0006511	ubiquitin-dependent protein catabolic process	54	-0.418459	-1.8583	0.000236398	0.00685555	0.00540813	839	tags=44%, list=27%, signal=33%	TTC3/PSMA2/HECW2/HECTD1/ULK1/CACUL1/GCN1/UBR2/UBQLN1/HERC3/UBR4/EPG5/RC3H1/RNF130/TRIM25/SMURF1/CBL/TOLLIP/HUWE1/VCP/TRIP12/TP53INP2/LMO7/SQSTM1
GO:0006811	monoatomic ion transport	96	0.419238	1.75487	0.000234638	0.00685555	0.00540813	724	tags=44%, list=23%, signal=35%	KCNN1/GABRG1/ASIC4/KCNJ1/KCNS2/SLC22A2/KCNA6/KCNE5/SLC9A5/ATP1A2/KCNB1/GLRA1/SLC4A8/CHRNA5/SLC17A2/KCNT1/KCNC1/CALHM3/KCNJ9/ASIC1/SCN9A/ATP2B2/KCNQ5/RYR3/TRPM3/SLC9A6/SLC5A2/STEAP3/SCN8A/KCNQ2/KCNG2/LRRC38/KCNB2/CACNA1G/KCNQ1/CACNA1D/TRPV1/GRIK4/SLC8A2/ATP7B/PKD2/GRIN2D
GO:0017124		25	-0.584099	-2.12167	0.000249933	0.00701425	0.00553333	563	tags=52%, list=18%, signal=43%	RAD9A/SH3KBP1/PTPN6/WIPF1/CBL/HCLS1/EPS15/DNM2/NCF1/INPPL1/VASP/WASF2/LYN
GO:0001533	cornified envelope	12	-0.723939	-2.12997	0.000264745	0.00719777	0.00567809	384	tags=67%, list=12%, signal=59%	PI3/JUP/EVPL/DSP/PKP1/SPRR1B/PPL/ANXA1
GO:0005249	voltage-gated potassium channel activity	17	0.687056	2.01522	0.000275147	0.00725388	0.00572236	793	tags=76%, list=25%, signal=58%	SNAP25/KCNS2/KCNA6/KCNE5/KCNB1/KCNC1/KCNQ5/KCNQ2/KCNG2/KCNB2/KCNQ1/PKD2/KCNMA1
GO:0019221	cytokine-mediated signaling pathway	28	-0.539881	-2.04802	0.000287658	0.00736066	0.0058066	836	tags=64%, list=27%, signal=48%	IL6R/IL1RAP/IL1B/IL1R1/IFNAR1/JAK1/IFNAR2/STAT3/IRAK3/DUOX1/STAT5B/NFKBIZ/TNFRSF1A/IL1R2/CSF3R/CD44/CSF2RB/IL4R
GO:0007249	canonical NF-kappaB signal transduction	23	-0.592418	-2.09386	0.000296153	0.00736152	0.00580727	618	tags=61%, list=20%, signal=49%	CREBBP/RBCK1/ADAM8/HUWE1/VCP/NOD2/TLR4/STAT3/RASSF2/EP300/TRIM8/BCL3/TNFRSF1A/NFKBIA
GO:0008076	voltage-gated potassium channel complex	18	0.669814	1.98639	0.000307763	0.00743759	0.00586729	671	tags=72%, list=21%, signal=57%	KCNS2/KCNA6/KCNE5/KCNB1/KCNC1/KCNJ9/KCNQ5/KCNQ2/DPP6/KCNG2/LRRC38/KCNB2/KCNQ1
GO:0042981	regulation of apoptotic process	43	-0.448532	-1.90979	0.000399838	0.00940159	0.00741662	625	tags=44%, list=20%, signal=36%	BCL2L11/TRAF4/ATF4/USP36/DLG5/DAPK1/TP53BP2/PHLPP1/TGM2/NOD2/BCL6/MCL1/CFLAR/DEDD2/BCL3/NOTCH2/SLK/CD44/BCL2A1
GO:0006813	potassium ion transport	26	0.587771	1.93055	0.000462048	0.0105785	0.00834502	793	tags=65%, list=25%, signal=49%	KCNN1/KCNJ1/KCNS2/KCNA6/ATP1A2/KCNB1/KCNT1/KCNC1/KCNJ9/KCNQ5/KCNQ2/KCNG2/KCNB2/KCNQ1/NOS1/PKD2/KCNMA1
GO:0031267	small GTPase binding	91	-0.344127	-1.70883	0.000532333	0.0110269	0.00869878	1122	tags=52%, list=36%, signal=34%	ALS2CL/MYO1C/GOLGA4/GGA1/MYCBP2/DENND1B/CYFIP2/DOCK10/RAPGEF6/RGP1/LRRK2/UNC13D/SGSM3/DOCK2/IPO8/PLEKHG1/ROCK1/MTSS2/GAPVD1/ULK1/CDC42SE2/RCC2/DENND5A/GGA3/RIN3/RABGAP1L/AP1G1/DOCK5/XPO6/TBC1D14/MYO9B/TMEM127/EXPH5/FLNA/MYO5B/ABCA1/SORL1/SH3BP4/RAF1/DIAPH1/EHD1/RAB11FIP1/NCF2/SGSM2/NDRG1/PICALM/CDC42SE1
GO:1990837	sequence-specific double-stranded DNA binding	100	0.404294	1.70676	0.000516139	0.0110269	0.00869878	635	tags=33%, list=20%, signal=27%	ESX1/ZIC1/TBX22/TBXT/NEUROD1/GLIS1/GSX2/DLX5/TFAP2B/SOX10/ZNF287/VSX1/ZNF658/FOXG1/TBX21/ZSCAN12/KLF15/GATA5/BCL11A/HOXC4/NR3C2/GATA6/BARHL1/HLF/TBX2/SKOR1/E2F8/ARNT/IRF5/PHOX2B/BCL11B/SPART/ESRRG
GO:0009986		94	-0.321539	-1.59889	0.000528903	0.0110269	0.00869878	433	tags=32%, list=14%, signal=28%	IGF2R/SORT1/ITGAM/TSPAN14/HNRNPU/TLR2/ITGAX/PTPRK/LAMP1/NOD2/TLR4/THBD/PTPRJ/SORL1/PTPRC/DUOX1/NOTCH2/TNFRSF1A/FURIN/MYD88/CD44/TREM1/PICALM/EPHA2/SLC26A9/CALR/KRT4/PLAU/CD55/ANXA1
GO:0042802	identical protein binding	275	-0.246212	-1.49472	0.000502925	0.0110269	0.00869878	644	tags=28%, list=20%, signal=24%	ERN1/CEBPD/PACSIN2/SNX9/TRAF4/ATF4/SNX33/MAP3K11/FOS/RBCK1/NAMPT/TRIM29/AIM2/DDI2/UBQLN1/DAPK1/DHX8/TP53BP2/BAIAP2/PPM1H/SH3GL1/HSP90AB1/NPL/IGF2R/DYNC1H1/RNF4/MEFV/MID1IP1/NFE2L1/SMARCA4/JUN/HNRNPU/HEXIM1/SNX2/TLR2/MX1/VCP/USP15/EPS15/TLR4/STAT3/IER5/STK4/BCL6/ADIPOR1/TRIM8/DYRK1A/SH3BP4/STING1/TNFAIP3/STAT5B/MARCKS/RAF1/EHD1/SDCBP/VSIR/DAZAP2/TNIP1/SLK/PNP/CORO1A/MYD88/EZR/CTNNA1/TXNRD1/ACTB/NF…
GO:0005267	potassium channel activity	16	0.692799	1.98603	0.000559627	0.0113227	0.00893211	793	tags=81%, list=25%, signal=61%	KCNJ1/KCNS2/KCNA6/KCNB1/KCNT1/KCNC1/KCNQ5/KCNQ2/KCNG2/KCNB2/KCNQ1/PKD2/KCNMA1
GO:0005764	lysosome	78	-0.347134	-1.66343	0.000606327	0.0119887	0.00945754	659	tags=38%, list=21%, signal=31%	SPAG9/RB1CC1/NPC1/TRIM29/GGA3/INSR/IFNAR1/HCK/RICTOR/MAN2B1/EPG5/WDR45B/RRAGC/SORT1/CAPN2/GABARAP/SNX2/PLEKHM2/NBR1/PLBD1/LAMP1/RAB7A/PLEKHM1/SRC/TCIRG1/TNFAIP3/LAPTM5/CTSD/GRN/PSAP
GO:0005884	actin filament	24	-0.581283	-2.09756	0.000681573	0.0131771	0.010395	504	tags=46%, list=16%, signal=39%	HCK/WIPF1/MYO9B/HCLS1/SRC/LCP1/DIAPH1/CORO1A/EZR/ANXA1/ACTG1
GO:0098742	cell-cell adhesion via plasma-membrane adhesion molecules	11	0.750182	1.95114	0.000723519	0.013684	0.0107948	571	tags=91%, list=18%, signal=75%	CDH18/SELE/FAT3/CDH23/CDH11/CDHR1/CDH6/CDH20/MMP24/ADGRL3
GO:0019901	protein kinase binding	111	-0.310602	-1.6082	0.000739437	0.0136874	0.0107976	938	tags=48%, list=30%, signal=35%	SREBF1/BCL2L1/FAM83H/AP1B1/UTRN/ARHGEF7/RPS6KA3/SASH1/SLC12A4/SOS1/MAP2K3/AP2A1/DNAJC3/CDK12/SCRIB/BCL2L11/MVP/CACUL1/RB1CC1/RCC2/TRAF4/ATF4/RAD9A/PFKFB2/RICTOR/PTPN6/MAP3K2/HSP90AB1/QARS1/PRKCD/ACSL3/SPG11/TBC1D14/IFNAR2/WNK1/FOXO3/PTPRK/HCLS1/NOD2/STAT3/FGR/NBEAL2/ADIPOR1/TRIB1/SLC12A6/IRAK3/PTPRJ/PTPRC/STING1/ZFP36/EEF2/ACTB/SQSTM1
GO:0008625		10	-0.722219	-1.98838	0.000814972	0.0145577	0.0114841	421	tags=70%, list=13%, signal=61%	NF1/SORT1/GABARAP/STK4/DEDD2/RAF1/DDX3X
GO:0007601	visual perception	16	0.677822	1.9431	0.000870118	0.0145577	0.0114841	441	tags=56%, list=14%, signal=49%	CLRN1/PDE6H/GRK1/VSX1/GLRA1/PDE6A/GPRC5D/CABP4/ELFN1
GO:0005925	focal adhesion	56	-0.38975	-1.74422	0.000864802	0.0145577	0.0114841	504	tags=34%, list=16%, signal=29%	HCK/SORBS2/SH3KBP1/FLII/ARPC2/PXN/ZYX/SRC/VCL/NEBL/PTPRC/TLN1/LCP1/VASP/EZR/ACTB/GSN/EPHA2/LASP1
GO:0070161	anchoring junction	82	-0.346924	-1.67514	0.000861056	0.0145577	0.0114841	838	tags=48%, list=27%, signal=36%	PARD3/ITGA5/DST/ARHGAP17/ITGAV/NECTIN1/CASS4/SCRIB/TJP1/ARHGAP26/PACSIN2/TRAF4/TJP3/KIFC3/DLG5/HEG1/SORBS2/SH3KBP1/FLII/SH3GL1/ASH1L/PXN/DSP/ZYX/FYB1/CLDN7/SH3PXD2A/DNM2/VCL/PTPRJ/SH3PXD2B/TLN1/VASP/PKP1/CTNND1/PPL/CTNNA1/AFDN/NIBAN2
GO:0015629	actin cytoskeleton	74	-0.347764	-1.64768	0.000823799	0.0145577	0.0114841	779	tags=45%, list=25%, signal=34%	MTSS2/TOPBP1/MYO18A/MYO1D/MYO1F/MACF1/ARHGAP32/BARX2/DAPK1/BAIAP2/FLII/CSNK1D/ARPC2/WIPF1/GABARAP/ABLIM1/ZYX/MPRIP/FGR/TAGLN2/FLNA/MYO5B/VCL/SEPTIN9/LCP1/CFL1/ACTN4/CORO1A/EZR/CTNNA1/ACTB/GSN/ACTG1
GO:0030593	neutrophil chemotaxis	16	-0.631977	-2.02836	0.000908434	0.014912	0.0117636	449	tags=56%, list=14%, signal=48%	VAV1/CXCR1/PREX1/GBF1/CSF3R/TREM1/CXCL8/S100A8/S100A9
GO:0007156	homophilic cell adhesion via plasma membrane adhesion molecules	27	0.570575	1.89095	0.00101352	0.016242	0.0128128	550	tags=56%, list=17%, signal=46%	CDH18/PCDH18/FAT4/PCDH15/PCDH10/HMCN1/FAT3/DCHS2/ROBO1/CDH23/CDH11/CDHR1/CDH6/HMCN2/CDH20
GO:0006914	autophagy	58	-0.382845	-1.72633	0.0010268	0.016242	0.0128128	654	tags=40%, list=21%, signal=32%	RB1CC1/NPC1/VMP1/UBQLN1/WDFY3/HERC1/TRIM56/EPG5/WDR45B/GABARAP/ATG2A/TOLLIP/VCP/NOD2/RAB7A/PLEKHM1/DNM2/TCIRG1/LYN/TP53INP2/SQSTM1/S100A8/S100A9
GO:0050727	regulation of inflammatory response	26	-0.518158	-1.911	0.00105093	0.016327	0.0128799	968	tags=73%, list=31%, signal=51%	JAK2/BRD4/BAP1/AKNA/IL1R1/PIK3AP1/ABHD12/RICTOR/MEFV/NFE2L1/NLRP12/NOD2/TLR4/BCL6/MGLL/LYN/MYD88/GRN/ANXA1
GO:0060349	bone morphogenesis	10	0.74671	1.8799	0.00115909	0.0176914	0.0139562	257	tags=50%, list=8%, signal=46%	TBXT/DLX5/COMP/SP5/PAPPA2
GO:0007605	sensory perception of sound	33	0.529073	1.83217	0.00118151	0.0177227	0.0139809	699	tags=52%, list=22%, signal=41%	CLRN1/ROR1/OTOG/MINAR2/CLRN2/PCDH15/BARHL1/ATP2B2/SRRM4/CDH23/TMEM63B/ESPN/MYO15A/TECTA/KCNQ1/CACNA1D/SLC52A3
GO:0009615	response to virus	24	-0.555993	-2.00631	0.00145594	0.0195089	0.0153899	542	tags=54%, list=17%, signal=45%	IFNAR1/EPG5/ZC3HAV1/MX1/MX2/IRAK3/BCL3/OAS3/MYD88/ADAR/DDX3X/LCN2/TPT1
GO:0030316	osteoclast differentiation	12	-0.67765	-1.99378	0.00143696	0.0195089	0.0153899	764	tags=58%, list=24%, signal=44%	NF1/FOS/GAB2/TCIRG1/JUNB/FOSL2/EPHA2
GO:0010507	negative regulation of autophagy	20	-0.564268	-1.95315	0.00132662	0.0195089	0.0153899	492	tags=55%, list=16%, signal=47%	ITGA5/BMF/HERC1/RRAGC/TBC1D14/WNK1/STAT3/EIF4G1/EP300/MCL1/EIF4G2
GO:0031333	negative regulation of protein-containing complex assembly	10	-0.701007	-1.92998	0.00142588	0.0195089	0.0153899	359	tags=60%, list=11%, signal=53%	RIOK3/SRC/EP300/SORL1/RAF1/DDX3X
GO:0045211	postsynaptic membrane	31	0.553966	1.88591	0.00144497	0.0195089	0.0153899	793	tags=61%, list=25%, signal=46%	LRRTM3/GABRG1/KCNB1/GLRA1/DAGLA/CHRNA5/KCNC1/ASIC1/ANK2/LRRC7/ABHD17A/CACNA1D/TRPV1/GRIK4/GRIN2D/TENM2/GRID2IP/LRRTM2/KCNMA1
GO:0032587		30	-0.478177	-1.83501	0.00145756	0.0195089	0.0153899	818	tags=50%, list=26%, signal=37%	ITGA5/SPATA13/MTSS2/ITGAV/AKT2/PACSIN2/MACF1/ADGRE2/FGR/SRC/PTPRJ/DIAPH1/PSD4/PLEK/EPS8L1
GO:0003713	transcription coactivator activity	70	-0.347592	-1.63655	0.00143763	0.0195089	0.0153899	1157	tags=60%, list=37%, signal=39%	LPIN2/ARID5B/TP53BP1/ATXN7L3/MED24/NCOA2/DHX9/MED12/HCFC1/BRD4/MED13/BCL9L/SS18/ARID1A/ATN1/TRIM28/RERE/HIPK2/MED13L/KMT2C/ASXL1/CREBBP/ZMIZ2/TRIM14/WBP2/PML/NUP98/SMARCA4/JUP/TRIM25/KAT6A/EP300/TRIM8/JMY/NCOA3/STING1/BCL3/NOTCH2/DAZAP2/ACTN4/DDX17/NIBAN2
GO:0070062		19	-0.586977	-2.0095	0.00166811	0.0216606	0.0170874	153	tags=32%, list=5%, signal=30%	HNRNPA2B1/SDCBP/ANXA1/S100A8/S100A9/ACTG1
GO:0045766	positive regulation of angiogenesis	31	-0.472186	-1.83528	0.00165742	0.0216606	0.0170874	896	tags=58%, list=28%, signal=42%	VEGFA/SASH1/IL1B/GAB1/PRKCA/HIPK2/TGFBR2/THBS1/PTPN6/JUP/ITGAX/WNK1/CHI3L1/STAT3/BTG1/CXCL8/GRN/ECM1
GO:0045202	synapse	152	0.358966	1.59076	0.0017734	0.0226891	0.0178987	766	tags=37%, list=24%, signal=29%	LRRTM3/GABRG1/SLC6A5/CNR1/SEMA4F/SNAP25/PTPRN/HTR7/HTR6/SLC9A5/TMEM163/KCNB1/GLRA1/DAGLA/CHRNA5/DRD5/KCNC1/MPDZ/ADGRB1/IL31RA/SYT7/ASIC1/ANK2/NRXN2/ATP2B2/PRKN/CABP4/ADD1/NRXN1/NRXN3/ELFN1/CDH11/DGKI/PPP1R9A/CDH6/DENND1A/SLC9A6/ABR/LRRC7/NGFR/SPART/DNM1/DSCAM/PCLO/ABHD17A/CACNA1G/ETV5/CACNA1D/TRPV1/NOS1/GRIK4/SLC8A2/GRIN2D/TENM2/GRID2IP/LRRTM2
GO:0045732	positive regulation of protein catabolic process	16	-0.611802	-1.96361	0.00182584	0.0230215	0.0181609	436	tags=44%, list=14%, signal=38%	TIPARP/VCP/RAB7A/SORL1/TNFAIP3/EZR/OAZ1
GO:0140311		12	-0.669136	-1.96872	0.00195949	0.0243536	0.0192118	269	tags=58%, list=9%, signal=54%	STAT3/FLNA/SDCBP/CTNND1/NFKBIA/LAPTM5/SQSTM1
GO:0043124	negative regulation of canonical NF-kappaB signal transduction	27	-0.501923	-1.88402	0.00211456	0.0256383	0.0202252	359	tags=48%, list=11%, signal=43%	OLFM4/RBCK1/RIOK3/NLRP12/KLF4/HUWE1/NOD2/STAT3/IRAK3/TNFAIP3/TNIP1/TNFRSF1A/NFKBIA
GO:0001508	action potential	11	0.721762	1.87723	0.00215126	0.0256383	0.0202252	653	tags=82%, list=21%, signal=65%	KCNS2/KCNA6/KCNB1/KCNC1/SCN9A/SCN8A/KCNG2/KCNB2/CACNA1G
GO:0051607	defense response to virus	43	-0.415771	-1.77029	0.00213704	0.0256383	0.0202252	487	tags=42%, list=15%, signal=36%	TRIM56/EPG5/PML/TRIM25/RIOK3/TLR2/MX1/IFNAR2/ITGAX/RNASEL/MX2/PTPRC/STING1/IRF7/ZNFX1/OAS3/MYD88/ADAR
GO:0033209	tumor necrosis factor-mediated signaling pathway	10	-0.687324	-1.89231	0.00225076	0.0264616	0.0208747	564	tags=60%, list=18%, signal=49%	AIM2/FOXO3/TNFRSF1B/TNFRSF1A/ACTN4/NFKBIA
GO:1901224	positive regulation of non-canonical NF-kappaB signal transduction	16	-0.603278	-1.93625	0.00242149	0.0275462	0.0217303	571	tags=62%, list=18%, signal=51%	RBCK1/TRIM56/RC3H1/NLRP12/VCP/NOD2/ACTN4/DDX3X/CALR/LAPTM5
GO:0042742	defense response to bacterium	25	-0.520742	-1.89153	0.00243799	0.0275462	0.0217303	402	tags=56%, list=13%, signal=49%	ANKRD17/RBCK1/PRKCD/HUWE1/NOD2/TLR4/NCF1/ZNFX1/BCL3/NOTCH2/OAS3/TNFRSF1A/MYD88/LCN2
GO:0008083	growth factor activity	12	0.695913	1.83829	0.00243793	0.0275462	0.0217303	530	tags=67%, list=17%, signal=56%	COLEC10/FGF4/FGF11/PDGFD/NENF/GKN1/GDF11/FGF18
GO:0003779	actin binding	109	-0.302651	-1.56457	0.0024708	0.027559	0.0217404	439	tags=28%, list=14%, signal=25%	ARPC2/EPB41/WIPF1/MEFV/SPTBN2/HNRNPU/MYO9B/ABLIM1/MPRIP/NOD2/FLNA/MYO5B/VCL/WASL/NEBL/TLN1/JMY/MARCKS/P4HB/VASP/DIAPH1/WASF2/CFL1/ACTN4/CORO1A/EZR/SPTAN1/GSN/LASP1/EPS8L1
GO:0031625	ubiquitin protein ligase binding	63	-0.355464	-1.65544	0.00257247	0.0279756	0.0220691	684	tags=33%, list=22%, signal=27%	CACUL1/SNX9/TRAF4/PCBP2/MFN2/JAK1/HSP90AB1/PML/YOD1/GABARAP/JUN/VCP/TNFRSF1B/TRIB1/VCL/DAZAP2/NFKBIA/CALR/LAPTM5/SQSTM1/ACTG1
GO:0005768	endosome	137	-0.270626	-1.44443	0.00255106	0.0279756	0.0220691	727	tags=35%, list=23%, signal=28%	DOP1A/GAPVD1/MYO1D/PIKFYVE/ACAP2/ATP11B/ARHGAP26/NPC1/PACSIN2/SLA/GGA3/INSR/IFNAR1/JAK1/RABGAP1L/SH3GL1/UBR4/PML/ARPC2/IGF2R/BIRC6/SORT1/ATP6V0B/CLINT1/SNX2/LAMP1/EPS15/OSBPL11/TLR4/RAB7A/EXPH5/PLEKHM1/ATP13A3/DNM2/VPS37B/ABCA1/DOP1B/SORL1/STING1/EHD1/STEAP4/RAB11FIP1/FURIN/TGOLN2/EZR/BACE2/GRN/ANXA1
GO:0072659	protein localization to plasma membrane	32	-0.441576	-1.71995	0.00297883	0.0316047	0.0249319	517	tags=38%, list=16%, signal=32%	SPTBN1/RHBDF2/JUP/TSPAN14/SMURF1/FYB1/SEC16A/FLNA/TNFRSF1A/SLMAP/EZR/EPHA2
GO:0030036	actin cytoskeleton organization	56	-0.362118	-1.62056	0.00297591	0.0316047	0.0249319	253	tags=32%, list=8%, signal=30%	SPTBN1/IQSEC1/MINK1/RICTOR/BCL6/FLNA/LIMK2/WASL/SEPTIN9/TLN1/VASP/DIAPH1/WASF2/CORO1A/EZR/PLEK/GSN/ANXA1
GO:1903078	positive regulation of protein localization to plasma membrane	12	-0.649977	-1.91236	0.0031268	0.0327749	0.0258551	521	tags=50%, list=17%, signal=42%	STX3/SPTBN1/PKP1/LYN/EPHA2/SQSTM1
GO:0032720		17	-0.561024	-1.83491	0.00318924	0.0330314	0.0260574	635	tags=47%, list=20%, signal=38%	ELF4/THBS1/PTPN6/TLR4/IRAK3/TNFAIP3/BCL3/VSIR
GO:0035591	signaling adaptor activity	23	-0.525107	-1.85596	0.00325011	0.0332658	0.0262424	800	tags=48%, list=25%, signal=36%	GAB1/SCRIB/CDC42SE2/AIM2/HCLS1/GAB2/STAT3/STING1/MYD88/DDX3X/SQSTM1
GO:0045111	intermediate filament cytoskeleton	12	-0.64619	-1.90121	0.00346096	0.0346096	0.0273024	346	tags=33%, list=11%, signal=30%	EVPL/KRT80/KRT4/S100A8
GO:0050830	defense response to Gram-positive bacterium	10	-0.672652	-1.85192	0.00343427	0.0346096	0.0273024	504	tags=80%, list=16%, signal=67%	PGLYRP4/IL1B/HCK/TLR2/FGR/NCF1/MYD88/EPHA2
GO:0034976	response to endoplasmic reticulum stress	24	-0.531208	-1.91687	0.00391132	0.0386687	0.0305045	781	tags=62%, list=25%, signal=47%	DNAJC3/BCL2L11/ERN1/ATF4/UBQLN1/SEL1L/NFE2L1/JUN/NIBAN1/CREB3L2/HYOU1/SEC16A/MARCKS/P4HB/CXCL8
GO:0045121	membrane raft	42	-0.39947	-1.69711	0.00396238	0.0387334	0.0305556	766	tags=50%, list=24%, signal=38%	MYADM/HK1/CD14/PIKFYVE/TGFBR2/NPC1/HCK/NFAM1/CAPN2/TLR2/CBL/TNFRSF1B/ABCA1/PTPRC/MALL/SDCBP/TNFRSF1A/FURIN/LYN/CTSD/CD55
GO:0006909	phagocytosis	19	-0.560723	-1.91963	0.00414467	0.0396248	0.0312588	504	tags=74%, list=16%, signal=62%	SLC11A1/UNC13D/LYST/CDC42SE2/HCK/VAV1/TLR4/DNM2/ANXA11/NCF2/CORO1A/MYD88/CDC42SE1/ANXA1
GO:0016197	endosomal transport	22	-0.517686	-1.80648	0.00410411	0.0396248	0.0312588	1173	tags=73%, list=37%, signal=46%	WASHC4/VTI1A/ALS2CL/EPS15L1/VPS16/WASHC5/SGSM3/TMCC1/SNX9/SNX33/GBF1/EPS15/MYO5B/ABCA1/EHD1/PICALM
GO:0005802	trans-Golgi network	39	-0.415268	-1.72487	0.00427873	0.0404619	0.0319191	959	tags=51%, list=30%, signal=36%	ARAP1/LRRK2/RELCH/DOP1A/MYO18A/SNX9/DENND5A/GGA3/PARP12/PCSK7/IGF2R/BIRC6/GBF1/AP1G1/DOP1B/SORL1/FURIN/TGOLN2/BACE2/GRN
GO:0031012	extracellular matrix	46	0.445986	1.65309	0.00435558	0.0407457	0.032143	685	tags=39%, list=22%, signal=31%	WNT2/RTN4RL2/ZP1/COMP/OTOG/ADAMTS12/TSHR/COL8A2/EMILIN3/COL4A3/SNED1/SPON2/EGFL6/MMP24/MMP19/TECTA/COLQ/ADAMTS9
GO:0030335	positive regulation of cell migration	56	-0.354151	-1.5849	0.00442092	0.040917	0.0322782	766	tags=45%, list=24%, signal=34%	MYADM/PRKCA/ITGAV/CASS4/SPAG9/AKT2/TIAM1/THBS1/INSR/RICTOR/PIK3CD/SEMA4D/ITGAX/STAT3/FGR/SDCBP/VSIR/SEMA4A/LYN/ACTN4/EPHA2/SOD2/PLAU/GRN/ACTG1
GO:0001726	ruffle	32	-0.430708	-1.67761	0.00456012	0.0417611	0.032944	799	tags=47%, list=25%, signal=35%	ROCK1/MKLN1/MTSS2/MYADM/ACAP2/SNX9/BAIAP2/WIPF1/MEFV/MYO9B/TLR4/TLN1/LCP1/WASF2/EZR
GO:0005576	extracellular region	150	0.344796	1.52575	0.00495961	0.0449465	0.0354569	539	tags=34%, list=17%, signal=30%	DKK2/COLEC10/PDYN/DEFB125/FGF4/F7/WNT2/PCSK2/ZP1/COMP/INSL5/WFDC10A/OTOG/ADAMTS12/C1QL1/FBN2/COL8A2/PDGFD/PAPPA2/GPC5/PDGFRL/EMILIN3/COL4A3/HMCN1/RSPO2/COL8A1/ADGRB1/WFIKKN2/SNED1/NENF/BPIFB3/DNAH5/CALCA/SPON2/MATN4/VWA2/CCL7/PXDNL/EGFL6/CILP2/GKN1/GDF11/CHIT1/CPXM1/C1QTNF1/COL6A5/HMCN2/PAM/FGF18/ANGPTL4/FSHB
GO:0032728		11	-0.664165	-1.89385	0.00510332	0.045772	0.0361081	359	tags=55%, list=11%, signal=49%	RIOK3/TLR4/STING1/IRF7/OAS3/DDX3X
GO:0032757		15	-0.590157	-1.81769	0.00523059	0.0464349	0.036631	344	tags=47%, list=11%, signal=42%	TLR2/NOD2/CHI3L1/TLR4/STAT3/MYD88/HSPA8
GO:0016605		30	-0.435614	-1.67167	0.00558288	0.0480902	0.0379369	778	tags=47%, list=25%, signal=35%	TOPBP1/BASP1/HIPK2/ELF4/WDFY3/HIPK3/CHD3/PML/RNF4/PATL1/KAT6A/TRIM8/TP53INP2/SQSTM1
GO:0030425	dendrite	62	0.424515	1.66139	0.00558032	0.0480902	0.0379369	709	tags=42%, list=22%, signal=33%	PDYN/OPRM1/SEMA4F/HTR6/GNB3/KCNB1/GLRA1/SLC4A8/MPDZ/ADGRB1/ASIC1/ELFN1/KNDC1/DGKI/PRKAA2/SKOR1/PPP1R9A/ADCY4/DENND1A/SLC9A6/CRMP1/URI1/DSCAM/KCNB2/CACNA1D/SLC8A2
GO:0005794	Golgi apparatus	262	-0.228482	-1.3517	0.00548115	0.0480902	0.0379369	638	tags=29%, list=20%, signal=26%	NPC1/VCPIP1/SNX9/MACF1/GPSM1/CCDC88B/CAND1/ARHGAP32/DENND5A/SCAP/PRDM2/KIFC3/TRAPPC10/GGA3/LMTK2/PLK3/BARX2/GALNT3/AKAP9/MARF1/PCSK7/HCK/RABGAP1L/MINK1/FNDC3A/AP3D1/GPR107/COPA/TNKS2/CSNK1D/IGF2R/PISD/BIRC6/SORT1/ASH1L/CAPN2/GBF1/AP1G1/CLINT1/ACSL3/GABARAP/TMC6/ZDHHC18/ATP6V0A1/SNX2/TLR2/TBC1D14/CBL/SCAMP2/HS3ST1/SEC16A/NOD2/OSBPL11/RAB7A/RASSF2/BCL6/DNM2/ABCA1/DOP1B/STK24/SORL1/INPPL1/RAF1/NOTCH…
GO:0007268	chemical synaptic transmission	21	0.569558	1.7613	0.00578205	0.0493174	0.038905	653	tags=52%, list=21%, signal=42%	PDYN/HTR7/HTR6/GLRA1/DLG2/NRXN2/NRXN3/ELFN1/HTR1B/SLITRK5/CACNA1G
GO:0046330	positive regulation of JNK cascade	22	-0.504967	-1.7621	0.00589201	0.0497675	0.03926	673	tags=50%, list=21%, signal=40%	HIPK2/RB1CC1/ERN1/TRAF4/MAP3K11/MINK1/NOD2/TLR4/RASSF2/GADD45B/MYD88

## Sheet: Fig 1E-F
	Sample number:
Gene (normalized counts)	10	104	106	111	119	120	136	138	140	143	145	181	2	201	212	222	237	242	25	28	281	289	306	46	50	51	53	57	80	81	83	9
CPTP	4.78497	2.17464	2.1639	1.96903	2.46763	6.94947	3.70489	10.3946	3.53846	10.4302	2.96153	5.70645	3.13653	4.94993	7.92444	3.08567	4.39423	3.72765	5.85762	1.03883	8.29319	7.89109	6.7022	3.69258	3.57412	4.55058	4.67238	2.33393	3.29989	5.21648	4.82349	0.828251
ACAP3	5.67538	5.15092	4.95361	3.72492	3.76787	4.04362	4.22168	3.23266	5.6566	3.63491	4.85338	3.46788	4.58233	3.55138	5.04612	7.20174	3.28358	4.8559	4.79985	4.15857	6.70463	2.89496	5.65841	5.02911	4.83587	6.19751	6.12898	3.49147	4.87714	3.33585	3.45633	3.01588
UBE2J2	5.94576	5.79573	5.06464	3.64199	4.13625	5.79448	3.51541	2.62694	5.5057	3.08499	3.08439	4.14279	3.13653	3.57503	7.65712	2.88863	2.38451	5.92234	6.52385	3.44691	6.14378	3.83177	5.73956	8.46726	5.52281	6.17715	5.98806	6.16487	5.99053	3.49632	4.45173	4.50382
SDF4	7.19082	3.68816	4.90852	8.67756	6.8393	3.57055	8.01007	8.45247	6.43437	8.18294	6.82943	7.58482	9.37987	8.42815	4.69046	3.50836	7.02212	6.97901	6.38107	7.37593	3.68833	4.7991	7.59582	5.80429	6.30409	7.75231	7.40921	3.38838	7.49461	9.13011	5.53458	3.27304
AGRN	9.24248	4.65483	4.89008	4.90288	6.45003	5.8576	3.61326	4.78987	7.89327	5.1388	3.25104	4.77454	5.26724	6.26005	4.59425	5.47945	3.74491	8.49324	4.30993	3.81412	5.27329	5.94061	8.78702	4.07673	7.16554	7.98429	8.57018	5.20334	8.08523	4.74024	5.74479	4.16612
HES4	8.20921	7.59895	7.03033	7.28618	6.21693	4.88816	3.35495	6.69209	6.82453	6.94019	3.73646	4.32149	4.00647	3.66594	5.71355	5.55899	2.90298	7.91081	5.91576	4.23321	4.87276	4.94559	10.2598	5.97485	8.58907	6.51278	7.21176	4.51613	7.04921	4.27519	4.64955	3.01588
KLHL17	4.19876	6.1146	5.58945	6.2397	4.82361	5.21182	6.25617	6.02819	3.77681	6.06904	6.68642	4.17415	7.17034	4.91329	3.9842	0.990513	6.10284	2.66088	2.77151	5.70908	4.57468	5.95056	3.71708	2.56483	2.76289	4.85155	4.06888	4.69958	3.38939	5.20723	3.25974	3.38625
MIB2	6.42514	5.51526	4.74374	4.63771	4.40717	3.61298	3.91134	4.8538	5.95404	4.84372	2.96153	4.66841	4.6184	4.55733	4.52634	3.97403	3.44184	5.88382	4.48771	4.07985	3.59813	4.61117	6.5501	3.74068	5.09566	5.39556	6.0196	4.82331	5.00299	4.82733	4.74291	6.26935
CDK11B	5.73828	5.9805	7.57004	8.27487	6.2796	6.59457	5.94462	8.86187	6.26198	8.0803	4.87055	7.24417	6.55001	8.32905	4.89277	4.4736	6.21672	5.68908	6.50675	3.81412	6.25127	8.4319	5.46447	6.51384	5.8391	6.0927	5.93235	3.76277	6.2425	4.08633	6.93897	4.31654
SLC35E2B	5.35579	3.58181	4.34402	3.92059	5.15977	4.42332	3.74861	4.2666	5.04654	4.50723	5.0471	5.87816	2.67087	5.43665	3.76602	2.05464	4.20848	4.82912	3.20362	4.07985	2.89187	6.33173	4.30437	2.56483	3.72147	5.71497	5.93235	3.49147	4.56773	4.0454	4.58378	3.21292
NADK	8.13371	3.96698	3.76918	2.68405	8.13244	6.63116	5.30457	3.98602	8.76324	3.77026	5.20439	4.69027	3.32295	3.23243	6.09967	7.04481	5.2888	8.90421	8.88863	6.73713	5.5628	5.18353	8.09539	9.24196	9.40211	9.69554	8.46202	8.66829	10.1298	5.36525	6.74761	5.80298
GNB1	8.0359	3.50074	4.12501	4.25791	6.59999	5.69921	6.02682	4.47841	7.45911	3.94576	7.24939	4.45517	4.05991	6.86494	8.01704	5.96153	5.02681	8.5306	8.03203	11.7433	4.66631	2.71988	8.57794	8.11714	7.76544	8.427	7.96829	4.93727	9.1218	3.74664	7.19031	4.79788
SKI	6.25273	3.71716	4.17156	3.9893	4.51529	3.6542	4.05756	4.3826	6.41332	4.81618	3.6595	4.11072	4.34464	4.19476	4.86555	4.24533	3.36488	6.14495	7.36313	3.90824	3.85339	3.25753	5.90165	5.58473	5.82613	6.65838	6.55815	4.74201	6.76978	4.75301	3.54541	2.94373
RER1	6.87228	6.51216	6.52071	6.36393	6.69961	4.37482	3.17437	2.3513	6.24089	2.30903	2.51407	3.61227	2.80211	3.4527	3.93267	6.15679	2.60132	6.84174	5.24131	9.61422	6.7154	5.93059	7.31879	7.66637	10.6135	6.35081	6.7136	5.4279	6.84487	3.23024	7.03592	4.31654
PLCH2	6.86526	11.6304	11.2781	8.74468	7.6055	14.1346	13.179	10.9045	9.9041	10.9055	13.6799	13.0961	9.84032	10.8947	15	13.3487	9.33587	6.62922	7.56984	14.9406	13.5707	13.1465	6.45927	6.70172	8.24137	5.87882	6.15152	16.3189	7.78892	11.5526	14.254	9.48765
PRDM16	3.07018	4.63217	4.86198	4.62912	3.27191	4.24592	3.83227	3.90212	2.69392	4.15813	4.66935	4.96591	5.07297	4.56915	5.35098	5.96153	3.91652	2.8325	4.27804	6.82824	5.27329	5.02307	3.4073	4.25288	4.58186	2.01453	2.44905	5.8134	2.87327	4.57751	3.54541	5.30938
TP73	3.78745	3.91786	3.95804	5.19239	3.73246	3.57055	7.42903	4.90643	2.84126	4.8573	7.34158	4.52981	9.14196	5.42368	4.45509	3.68083	6.9449	2.15712	5.59836	4.98944	4.62122	5.51387	3.45822	3.30179	2.91761	2.64256	3.14847	4.12534	2.06203	5.61646	3.47459	10.8152
AJAP1	1.57985	8.42229	7.62543	8.32757	6.00332	8.73147	9.20167	8.74633	5.45625	8.39679	8.79779	6.39321	10.6069	10.4608	6.85521	2.05464	9.19916	-0.208532	6.35838	5.39908	8.13379	10.1706	3.18347	0.131869	0.941856	0.481093	-0.859706	1.44084	3.29989	3.19325	8.72895	6.62122
NPHP4	4.2136	6.60818	5.63445	4.6799	3.63995	6.58926	4.31188	4.86271	5.71126	4.51581	4.28985	4.85416	5.17337	6.83586	10.1913	9.05415	4.04542	1.81895	3.09801	10.8786	8.88115	8.16763	1.85649	3.74068	3.5107	3.86979	3.36034	4.2482	3.29989	7.46271	9.04569	4.64701
KCNAB2	5.76622	7.95524	7.5319	7.5386	9.51219	8.18306	8.33088	7.14868	8.70238	7.42242	8.81231	7.53132	8.35135	9.36192	5.91286	6.2624	8.27243	8.11928	8.6557	7.2195	6.28056	9.07686	5.14513	8.55729	8.03426	8.5666	7.95203	5.75243	9.57802	7.16844	7.10055	8.25172
ESPN	2.93349	6.62931	6.69013	7.44017	5.72122	6.13017	7.36376	7.71132	5.59147	7.60353	7.75854	7.07586	8.43463	5.94313	5.58593	2.66036	6.9711	1.76345	5.31386	7.01258	5.78349	6.77411	2.49933	2.85433	4.76967	2.21045	1.74695	6.13333	3.02061	7.81444	4.90654	6.978
PHF13	4.64423	4.00275	5.17537	8.75063	7.66775	2.78986	7.73916	9.20775	4.59355	8.91667	6.4837	8.36546	8.91064	9.15926	5.44593	6.04283	6.75437	5.4812	3.09801	6.93271	4.87276	4.30484	5.26915	1.8974	4.48618	4.34691	4.25451	3.58768	5.59385	10.0237	6.40369	1.56522
CAMTA1	4.89029	5.9805	5.95583	5.32059	5.2439	4.51568	5.01344	5.67576	4.23691	5.48334	4.88753	6.90412	5.57317	5.10419	6.74002	4.03888	4.62627	3.14631	4.19511	5.11317	7.03196	4.50715	4.28569	3.01939	4.29235	4.19317	3.70877	6.01719	4.16065	6.10388	5.05349	4.95295
RERE	8.47583	5.21332	4.73343	4.43586	7.03908	6.34051	6.32277	4.54632	8.74558	4.2225	7.09356	5.24232	6.01326	5.23614	5.53501	6.30257	4.94984	7.99001	6.86166	4.2809	6.20618	5.85844	8.5789	7.43382	7.56146	8.70306	8.30908	5.89088	8.11751	4.70125	5.93155	6.71632
H6PD	10.8185	4.37445	4.76413	4.99933	7.25719	5.33101	5.0834	4.68332	8.95465	4.42755	5.44122	4.66841	6.68369	4.05037	4.03395	6.19286	5.27835	10.435	7.11728	5.76045	4.98379	5.23329	10.3586	7.62852	9.3521	9.93458	10.4986	5.98222	10.2927	5.8719	5.67544	6.61543
PIK3CD	6.65446	4.20054	3.62054	3.00929	6.86609	4.19096	2.96792	2.96135	7.85303	3.29912	2.11353	3.51763	3.56395	3.4007	3.43671	5.73565	4.33493	7.53345	7.87037	1.03883	3.1675	3.05108	6.14901	8.18824	7.97087	7.21116	7.38174	5.68877	8.09441	4.0454	4.78742	5.35181
CTNNBIP1	5.51397	4.44549	4.10916	4.23546	3.5411	6.32782	7.40874	6.707	4.57682	6.92415	7.58732	8.55906	8.89418	8.711	5.04612	3.14579	7.87983	4.84925	4.51533	4.2809	6.7367	9.18406	5.80003	2.66792	4.31109	4.03407	5.48014	0.955416	4.45823	2.94883	6.04893	6.55617
LZIC	4.35412	7.10297	4.7126	3.81854	2.84449	7.08377	1.58941	2.19084	3.82009	2.5286	2.32766	3.86381	2.80211	2.24723	5.58593	4.62911	1.08195	3.74208	3.56241	6.05606	8.491	5.16656	3.9836	11.0413	6.70208	3.8405	3.81529	10.0738	4.14789	4.60594	2.35154	4.93445
KIF1B	7.28161	5.01156	4.97126	3.92059	5.76129	4.66433	3.10879	3.59523	6.76116	3.68145	3.44696	4.04438	4.00647	3.55138	4.6591	5.21056	3.1058	7.19628	7.49899	3.17128	4.83376	3.25753	8.17936	6.43565	6.06563	6.75575	7.02571	5.00853	6.62528	4.4887	4.28583	3.72442
PGD	8.99583	3.22598	2.71784	2.39085	7.32115	4.01225	2.72691	1.64769	8.20834	1.90057	1.55714	1.88292	2.52648	2.36044	2.67487	5.77426	4.64266	10.1445	8.48815	2.09328	1.81386	3.38039	10.2709	8.62772	8.54425	8.13139	8.15584	5.26284	9.37388	3.79683	5.21428	5.20522
CASZ1	8.22531	5.02321	5.08099	5.04524	5.65657	5.31824	5.11715	4.90643	6.50238	5.1388	4.41219	6.13882	5.31197	5.10419	5.95221	5.47945	3.77497	7.55302	5.20785	4.96044	6.90603	4.42389	8.10208	6.22357	6.47168	7.23809	7.49504	6.44727	6.59503	4.66117	5.2197	4.16612
PLOD1	4.69797	6.16546	6.85368	6.18801	4.24075	3.80824	3.35495	4.98194	4.29942	4.30408	2.32766	6.83711	4.65359	2.8993	2.90619	3.72091	3.19743	4.50466	7.76792	4.10657	5.80381	3.4936	5.97634	3.64283	3.92978	4.72101	4.49785	3.76277	4.51898	4.06601	3.32158	7.0004
MFN2	7.49474	3.87989	4.17156	3.81854	5.62796	3.73328	4.75934	2.66816	7.4303	3.21724	5.71285	2.49297	5.31197	2.36044	3.50886	3.90612	4.65887	7.35606	6.11841	3.64217	4.13579	3.19195	8.03237	6.47172	6.09296	6.46798	7.07586	3.91889	7.2037	2.90374	3.43783	3.49122
TNFRSF1B	6.86055	5.20822	4.28879	3.67573	9.35192	6.07051	5.03125	3.81303	9.04635	3.46794	4.60923	3.06126	4.7215	3.70933	2.67487	7.79435	6.34749	9.82944	11.1053	3.17128	3.50192	5.26553	7.71839	11.6709	10.9284	9.97768	9.13683	7.51918	10.9908	5.86604	6.2505	6.80043
VPS13D	8.26145	4.60914	4.51018	4.29095	6.27037	5.12651	3.6598	3.02621	7.95768	3.69664	4.66935	4.2932	4.81771	3.73055	4.69046	5.75508	4.09392	8.34753	8.79387	5.05949	4.47683	3.8742	7.94059	8.24353	7.94261	8.0133	8.2032	4.93727	8.85938	4.44216	5.10715	4.28768
DHRS3	7.81902	6.27435	5.0564	4.88856	6.0898	5.22556	4.22168	7.56075	7.97852	7.714	4.03953	5.35609	2.80211	4.45906	7.57967	5.86647	4.27309	7.2376	6.05397	5.44168	5.82385	7.02542	8.78702	5.38737	6.31341	6.81154	6.60642	8.90845	7.82044	4.57751	4.98508	2.18189
LRRC38	4.5941	3.64354	5.66188	9.30534	7.74861	2.71391	7.82335	9.0314	2.22085	8.97232	7.01464	8.59716	9.91834	9.41531	5.09382	1.23152	6.11464	1.30048	1.83862	7.62263	2.34438	3.38039	4.15802	0.617296	1.78985	2.38291	1.78939	1.80341	0.582034	9.99843	6.39892	6.53791
PRDM2	7.06149	4.85727	4.96246	3.93459	5.23127	4.34995	3.41044	3.46093	6.93037	3.894	3.84471	4.2349	3.48801	3.5983	5.27025	3.90612	2.38451	7.29131	6.47195	3.96774	3.59813	3.32027	8.12261	6.47172	6.26619	6.56967	6.64593	4.78324	6.64585	3.61296	3.64553	4.858
KAZN	7.27279	5.0174	4.56932	4.76858	4.53597	3.98019	4.05756	4.99009	5.21815	5.10505	3.91262	5.54788	5.17337	4.82727	4.94572	4.44994	4.45118	5.76875	2.98405	4.20875	5.67736	3.9945	7.31534	4.11372	5.09566	5.48346	6.31477	5.50385	5.33129	5.17913	4.4971	4.66955
DDI2	7.48941	4.07174	5.66188	4.90999	5.20568	4.37482	1.58941	1.87596	6.33342	2.14158	2.59896	3.41635	3.13653	1.67691	5.56916	3.259	1.92995	7.05175	5.24131	2.76465	2.89187	1.85314	7.86869	9.79044	8.39855	6.56296	7.10765	3.15705	6.62988	3.95988	3.38088	3.80807
PLEKHM2	7.24778	4.57786	4.43586	4.3018	4.99026	3.84431	3.29723	2.54078	6.57156	2.68907	3.30257	2.58919	3.13653	3.55138	3.9842	5.7647	2.46046	7.5571	6.49986	4.86977	2.7314	3.19195	8.84437	6.16309	7.11044	7.85659	7.52988	4.30591	7.79814	3.77195	3.96261	5.26566
SPEN	8.36475	5.826	6.50565	9.7253	8.73945	4.24592	9.27077	10.1823	8.19333	9.86835	8.07237	9.37182	10.1462	10.4578	6.64716	6.68843	7.62524	8.07438	6.86703	8.38073	7.38203	5.29706	8.10674	6.61407	7.06701	7.85384	8.01876	4.51613	7.90159	10.7252	7.5121	7.03554
EPHA2	9.80844	4.9579	4.44852	4.24673	8.12136	3.91385	3.17437	2.85826	8.71294	3.33838	3.08439	4.11072	4.34464	3.5983	3.1957	6.7381	2.84748	10.3742	4.40156	3.84618	3.1675	2.81007	11.7005	5.06733	9.16006	7.79493	9.19422	4.2482	9.10786	4.14563	5.84996	5.51008
SZRD1	6.91716	4.63976	4.3028	4.5032	4.73694	5.08189	5.57126	4.65284	6.33342	4.46351	4.7643	2.99254	6.1303	6.42856	3.50886	3.08567	4.09392	6.85175	6.42176	2.46767	4.31636	6.39139	6.71969	5.99482	6.26138	7.48406	6.96915	3.99104	7.37234	3.64071	4.68919	3.58906
SDHB	6.34825	7.73455	8.04029	5.73896	4.92118	7.78639	2.96792	1.72786	8.16494	2.68907	2.75508	7.29855	1.73798	3.9454	11.0785	1.43797	1.92995	4.788	8.18278	3.9966	8.04695	3.91543	5.29739	7.86387	5.72496	4.07237	4.41218	6.19573	4.51898	2.94883	6.27415	7.27119
RCC2	8.15356	3.0548	3.11711	2.87046	4.66364	6.46156	4.86243	3.41323	7.05033	3.48553	5.1063	4.37646	4.30092	3.20237	5.91286	5.93622	3.32481	6.57585	4.59513	7.25576	7.80128	6.28532	7.75449	3.99977	4.89915	7.08101	7.40153	8.12734	6.69056	3.61296	6.46206	2.78761
UBR4	9.34793	5.15622	5.41344	4.85213	7.24782	5.8664	4.6483	3.93626	8.52408	4.30408	4.7643	5.46154	4.87846	4.14822	6.05217	6.06636	4.06988	9.36147	8.86334	5.13929	7.45451	5.00409	9.2111	8.82326	8.39746	9.23967	9.08294	6.44727	9.10621	5.0402	5.59007	5.37943
NBL1	7.59232	8.54007	10.4531	11.3695	8.52728	3.3871	8.55366	11.7126	7.55937	11.0695	6.69609	9.93506	9.5247	8.39116	6.32623	3.63961	8.43539	7.64801	2.22049	6.11646	5.35818	8.62909	6.65204	1.26937	5.18978	6.11428	6.897	-1.36651	7.35578	4.20259	7.89006	1.74579
HTR6	3.87404	10.777	10.0352	10.5717	8.21733	10.3521	12.0041	10.6619	7.81163	10.3675	11.2511	8.0934	13.4776	12.0166	9.06644	0.338437	11.6339	1.44858	9.01249	8.114	10.9233	12.9639	-0.806479	-0.605097	1.67882	2.94741	1.03841	3.58768	5.86354	4.08633	10.148	12.0748
OTUD3	4.54802	3.16414	3.35078	3.93459	2.51007	5.02016	4.7378	5.84259	4.72081	5.8791	5.29622	5.94333	4.84841	3.90864	5.6982	4.37657	5.15805	4.25594	3.06101	4.02489	5.35818	7.60331	5.30668	3.69258	3.41	4.52318	4.51059	4.69958	4.01359	5.27076	3.67741	5.55919
PINK1	6.76685	2.54185	2.39067	4.41603	4.92118	2.45865	5.65406	3.98602	6.25411	4.20136	4.43546	4.55385	6.02674	4.23985	4.41809	3.41372	4.60969	6.29438	5.29008	4.70471	4.0702	3.38039	6.92371	5.04835	5.01796	5.89316	6.14745	4.46638	6.47494	4.22108	3.64553	3.72442
KIF17	2.14173	7.03837	6.36587	7.30383	4.95229	7.56109	9.32773	8.73182	4.2685	8.42613	9.51918	5.51151	10.91	9.29763	6.72495	1.61854	9.46479	0.845916	6.74988	5.93458	7.34091	9.77306	0.547158	0.979866	1.28289	0.320629	0.725257	5.34773	2.70915	3.26631	7.47403	7.21866
EIF4G3	5.92788	6.92176	7.15524	6.88225	7.95469	12.0827	11.4175	7.74302	6.38718	7.51849	12.2697	9.20532	9.5886	8.31244	10.5976	10.2196	8.38634	6.86169	7.6898	11.3165	9.00259	9.92145	6.52045	8.76195	7.07799	6.44384	5.92285	8.80467	6.40959	8.98208	10.5561	10.874
ALPL	7.45861	4.41926	5.40697	5.82795	7.76184	4.04362	4.02237	6.109	7.23224	5.80396	2.59896	4.89238	3.40783	3.85168	2.67487	7.01288	5.39906	9.82859	8.8009	2.38278	2.55083	4.98485	7.78888	9.81942	9.17994	7.43713	7.48298	6.77815	9.67715	4.83935	5.28324	5.96667
HSPG2	9.43576	7.47072	6.52967	4.90999	6.93585	5.71878	4.78055	4.34496	7.98408	4.35283	5.25758	4.20485	5.45846	4.11633	6.82726	7.18393	4.64266	9.44982	5.88962	4.25725	7.89897	4.68454	9.68526	5.50343	7.75692	7.31465	8.38671	5.8134	8.74747	4.39407	5.63947	5.05921
PITHD1	3.7775	6.16809	8.23182	8.79593	6.02908	2.63374	6.14604	9.62906	5.4145	8.73782	5.68399	8.83528	7.41554	6.2231	4.86555	1.43797	6.26517	2.91121	3.9541	4.10657	1.81386	6.27743	3.18347	2.76414	2.81632	3.41307	4.40538	2.09292	3.80171	2.75935	5.97389	3.33075
HMGCL	5.41154	2.86053	3.4548	2.3072	4.42945	2.93072	2.72691	3.90212	4.57682	3.71167	4.52496	5.87816	2.36601	4.68236	5.61891	3.63961	4.41346	5.24838	4.86569	3.67824	6.45772	3.74296	5.28804	5.44657	4.75606	4.66362	5.27519	1.80341	5.18273	5.34853	3.38088	3.92511
STPG1	3.02043	6.83181	5.95583	6.25093	4.69156	7.95876	6.80922	7.12111	3.79138	6.69001	6.10267	5.64062	8.75124	9.46323	4.12859	0.338437	7.02524	2.53397	5.08425	3.81412	6.5448	8.40321	2.86909	1.26937	1.78985	1.59072	2.52635	4.36141	2.11547	3.49632	7.85302	3.38625
NCMAP	2.82174	7.63454	7.1706	7.23192	9.24841	8.06383	8.6287	7.0682	2.92294	6.94972	9.58309	7.54938	8.3406	9.37419	5.44593	3.31244	8.34561	2.31985	1.65221	7.22865	5.53876	8.96228	1.63831	2.56483	4.04619	1.36245	0.890316	0.955416	3.49398	6.23707	6.7938	6.89434
SRRM1	6.30907	5.04053	4.09313	2.6505	3.83617	3.28582	2.5405	1.5628	5.92129	1.90057	2.67913	2.27885	2.80211	1.58671	4.41809	5.34486	1.81891	6.35664	4.93888	3.22103	5.30215	2.52057	7.01015	5.37218	5.3433	5.83494	6.09343	3.58768	6.44915	2.41831	2.92989	4.16612
RPS6KA1	6.02989	3.71716	3.52818	2.21839	5.45411	3.77124	8.29262	8.56178	7.11259	7.83731	9.22498	8.84505	6.98246	8.10876	4.86555	4.49687	8.18419	6.05248	6.85086	4.96044	3.1675	4.5601	4.84058	6.67722	6.35464	7.20686	7.02016	4.65586	6.85669	10.3073	6.42028	13.6856
ARID1A	7.72378	4.42806	4.46106	4.44568	6.17798	4.90534	4.28243	4.37016	7.32406	4.34321	3.5782	4.85416	5.09873	4.54541	5.20659	4.98229	3.8893	7.4392	7.10824	4.18388	5.92006	3.4936	6.93873	7.25496	6.5953	7.38101	7.58888	6.35459	7.33058	4.60594	5.20337	5.25078
ZDHHC18	6.10938	3.44982	3.14847	2.81096	7.30467	3.48174	3.56516	2.24633	7.49516	2.49425	2.11353	3.12684	3.7704	2.56325	3.28059	6.04283	4.69076	8.07794	9.34088	2.89298	0.228901	3.19195	5.35675	9.07731	8.71576	8.06882	7.17322	6.24082	9.02999	4.10637	4.89303	5.22057
WASF2	9.44561	4.27068	3.95804	2.58096	6.58766	4.19096	2.89197	2.54078	8.37302	2.1853	2.67913	2.99254	4.30092	3.4527	3.43671	5.81185	3.618	9.14105	7.30103	4.59578	5.41212	4.03247	10.0807	7.74216	7.89993	8.38323	8.70167	5.2917	8.79431	3.49632	4.62523	4.55314
FGR	5.30475	3.61301	2.79914	1.7957	7.42183	4.04362	2.32638	1.37639	7.03358	1.90057	3.08439	2.15855	1.08591	2.18711	3.57757	6.5339	4.18629	8.76191	9.20918	3.78133	4.00149	3.59857	5.27862	9.34667	9.347	9.95394	7.98322	5.77304	10.0355	4.00328	4.70474	5.02465
ATP5IF1	3.30993	6.04768	5.93799	7.80668	6.41137	4.93908	7.08126	8.09348	3.77681	7.91403	5.98931	7.54638	8.40912	8.43139	4.34113	5.86647	6.14372	2.80527	3.80545	5.90444	4.4253	6.47649	3.5393	3.53786	1.55853	2.06606	2.47528	3.67788	2.70915	8.67003	5.99302	5.10954
SESN2	6.58057	5.11868	4.83331	4.51257	5.8994	3.57055	2.96792	1.94468	5.65261	2.04995	2.89594	3.51763	3.32295	2.24723	4.03395	5.26579	2.84748	7.00616	6.44707	4.2809	3.03626	3.19195	7.30263	7.89076	7.27695	5.31797	6.19163	5.34773	6.42024	2.75935	4.52365	3.84815
EPB41	8.0385	4.9998	4.87141	4.40601	6.55256	3.80824	3.61326	3.02621	8.07846	3.52009	4.45836	5.68484	3.70482	4.86614	3.82373	4.4736	4.72195	8.53475	7.01702	2.62379	3.28779	4.50715	8.86418	7.15645	7.58089	8.02961	8.15076	4.82331	8.74958	3.15528	4.78742	4.69175
SRSF4	6.90121	4.06047	4.49806	6.10993	5.40997	6.4263	5.44407	3.38878	6.72746	3.53706	6.78935	5.0862	5.33383	6.65627	6.70973	10.8984	6.34248	7.00017	5.80266	8.86244	5.93856	9.61704	7.15481	6.20655	5.87102	6.79445	6.78218	7.89323	6.45693	4.06601	7.34348	4.64701
PTPRU	7.55568	3.95486	4.62612	5.98089	5.09154	3.84431	5.04884	6.19613	6.33093	6.208	4.03953	5.11881	5.85598	5.74365	3.50886	3.59717	4.60969	6.92629	2.86032	3.67824	4.0702	4.06946	7.80455	3.87603	6.09836	6.56744	6.47771	3.02581	7.07135	6.12368	3.88281	3.01588
LAPTM5	6.15043	3.85401	1.7386	0.328569	7.6548	4.01225	2.43741	-0.311664	8.30926	1.24849	-2.53032	-0.780047	-0.136486	1.02483	1.32123	6.28263	4.65887	8.32255	9.56798	1.03883	3.50192	3.91543	6.18725	9.56023	8.41705	8.6774	8.29948	6.05134	8.71484	4.64756	4.94635	5.67513
TINAGL1	6.1427	7.19733	4.87141	4.54945	3.19596	6.69675	2.5405	2.85826	4.73596	2.9647	2.67913	4.01003	3.03344	3.57503	5.60252	3.72091	1.81891	5.61655	2.46665	5.6558	8.19276	4.33554	6.23183	11.0648	6.48824	4.15798	3.67522	9.93784	5.09233	3.33585	2.70087	2.61252
COL16A1	2.70061	4.87668	6.25497	5.39339	3.49958	3.9474	5.30457	6.62563	2.26328	5.06465	4.03953	8.28335	4.54534	5.0032	3.1055	1.77901	4.41346	0.734884	4.56901	4.2809	4.19853	3.8742	2.32738	1.8974	3.10105	2.1639	2.97548	5.79336	2.35647	7.09513	3.23853	11.024
KHDRBS1	6.63393	5.57984	10.2267	11.5967	4.81517	6.88167	3.41044	2.96135	6.10166	3.3766	3.69849	5.49918	3.13653	2.18711	7.10259	4.78847	2.90298	6.42082	5.64909	5.40985	4.94772	4.03247	6.32623	5.10456	5.20989	6.71396	6.56121	5.59927	6.83893	4.0454	4.1447	2.94373
FAM229A	-0.490536	6.83015	6.4595	5.62697	7.05529	5.94325	7.17638	6.57234	0.67832	6.80133	8.61879	7.16832	7.18243	8.39531	2.0582	-0.883956	8.58286	-0.00208117	0.253658	6.8442	3.28779	9.31209	1.06799	-2.19006	1.78985	1.36245	0.324719	-1.36651	0.034546	8.1738	4.71246	1.11776
ZSCAN20	3.98195	4.9272	4.59231	2.81096	3.32041	4.37482	6.39333	2.7852	3.63857	3.15263	7.43402	4.01003	3.13653	3.07546	6.81308	7.75629	2.53261	2.98585	3.9939	4.7896	4.47683	4.88462	2.86909	6.89475	3.95383	3.58189	3.77362	5.87189	2.44263	5.12122	3.49263	5.05921
AGO1	6.46133	4.11596	5.37418	7.9737	6.45818	7.91066	7.04227	5.08446	5.64461	5.44788	8.887	6.19341	6.64924	9.06532	8.12141	13.3054	8.61229	5.55251	4.22885	10.882	7.24013	11.8417	5.20599	3.69258	4.25413	5.88601	6.29833	4.86231	5.79559	5.46949	9.2847	5.29495
COL8A2	1.94242	7.46111	9.52052	10.4529	7.54301	3.17688	7.59091	11.0261	6.33839	10.5535	6.51133	9.08878	9.01749	7.46145	5.95221	1.43797	7.43598	-0.208532	2.57559	5.61916	4.13579	7.61899	0.547158	4.14979	2.58955	2.21045	1.87069	4.05975	1.46339	4.12613	7.08875	4.87749
MAP7D1	8.07957	7.15026	9.09891	9.86121	7.90587	3.28582	7.11923	10.265	7.97773	9.87837	5.925	9.94361	8.2196	7.19952	5.35098	4.54231	7.04388	7.96332	6.83177	5.43114	5.5143	7.67707	8.18252	6.6076	7.33073	7.63671	7.80982	4.90027	8.51557	4.32734	6.96342	5.18971
SH3D21	3.18	3.8143	4.12501	5.66527	4.62555	6.95361	7.32457	6.09395	4.28918	6.06026	5.9332	7.89826	8.65685	6.58526	4.75122	7.792	6.27572	2.88544	3.78291	6.98405	7.40881	7.95674	2.68181	2.20226	1.78985	4.68849	3.98007	-1.36651	3.15429	8.5361	6.09393	10.5331
STK40	7.20388	3.71716	3.55183	4.21265	6.38311	3.43519	3.61326	4.55733	6.9353	4.558	1.86199	4.40317	4.81771	5.25823	3.00929	5.07798	3.71422	7.96101	7.8677	2.89298	2.7314	2.89496	7.81923	7.84749	7.56146	7.49702	7.23593	5.31999	7.89109	5.50766	4.27545	4.25824
CSF3R	6.26702	5.40373	4.48583	2.87046	10.0498	6.36554	5.03125	1.5628	11.0898	2.88739	2.22456	3.30742	3.7704	4.47172	3.00929	8.60857	7.04079	10.3328	11.4587	2.62379	4.66631	5.57946	7.47429	12.1189	11.2691	10.4329	9.25581	8.17458	11.7105	6.81673	7.30062	8.10644
MEAF6	4.59975	1.94876	2.91309	4.85949	3.52049	3.6542	4.52801	5.52123	3.76209	5.37895	3.08439	4.94787	5.35537	5.36384	4.21739	3.20351	2.53261	4.28579	3.23717	5.15217	4.31636	2.71988	4.72056	2.4538	1.67882	3.74887	4.23161	6.7984	3.84981	5.97358	5.27285	1.11776
INPP5B	5.28029	7.63834	8.15669	7.36587	5.11922	6.37174	8.86056	4.98194	4.70551	3.84031	9.71017	6.33889	4.78635	10.0987	10.2477	13.1886	11.5251	4.8559	6.02545	8.42519	9.95739	14.3563	5.60668	3.74068	10.6382	5.25276	5.3193	6.25554	4.86938	6.29933	8.02628	4.22818
RRAGC	5.83019	6.78807	4.55768	2.26347	3.97897	2.63374	0.489875	1.16227	7.24288	0.642772	1.37657	5.06962	1.44848	0.332956	5.07017	1.61854	0.875498	6.67881	6.43988	3.06631	4.47683	1.85314	6.5064	4.82117	6.27576	6.736	6.19755	5.2917	7.11956	1.78444	1.2061	3.63561
RHBDL2	6.78683	3.61301	3.64274	4.91706	5.01993	4.13381	5.77528	5.92992	5.56627	5.82484	4.54649	6.15463	7.95274	4.39407	3.1957	4.18929	5.24652	6.69743	2.07963	5.27503	2.7314	3.59857	7.22756	0.617296	4.17452	4.91616	5.84451	5.79336	5.27369	6.13348	4.72776	6.74313
MACF1	9.56393	6.74823	6.05846	4.96562	6.69961	5.87514	5.0834	4.2666	8.85715	4.50723	5.90013	6.58628	5.22107	5.21372	7.09675	7.97299	4.7373	9.24474	8.0686	5.97138	7.45451	6.43457	8.95415	8.52847	8.40402	9.25397	9.75408	6.48524	8.93796	5.13103	5.76719	5.54707
CAP1	9.12822	3.18505	2.91309	1.1953	7.49496	3.98019	2.32638	0.766338	8.46281	0.977191	2.11353	2.38988	1.44848	2.05878	0.95866	5.98641	4.37473	9.84956	8.81555	2.54784	2.7314	3.64832	10.6224	8.69487	8.29765	7.83075	8.63524	5.34773	9.07621	4.57751	5.37846	5.22057
SMAP2	4.74978	3.22598	2.83813	1.96903	7.15225	4.07431	2.5405	8.20535	7.89158	8.20965	2.82723	2.67938	1.73798	2.46541	6.00305	5.53671	4.82611	8.01695	8.26336	2.54784	2.34438	3.8742	4.55107	8.68108	7.80563	6.76162	6.45483	6.28454	8.74005	4.12613	5.18685	6.08039
CTPS1	3.40347	10.0657	11.1315	11.8089	8.47468	8.44917	1.38296	4.53522	2.84126	4.21197	1.37657	6.22371	6.20336	7.32339	5.37047	11.4111	0.344983	2.46607	2.34882	14.9893	9.64886	8.38865	2.13212	8.96286	11.3459	3.47157	3.62923	14.2697	3.89635	3.33585	10.374	5.70817
HIVEP3	5.69665	8.68013	9.3065	8.71962	5.85069	5.42927	3.61326	4.34496	5.9508	3.97096	4.4809	4.75393	4.4283	4.59252	6.01549	4.3255	2.60132	5.51519	10.2845	5.52326	7.77064	4.61117	5.52543	6.10915	5.76628	7.54888	6.8836	4.74201	5.82796	4.56309	4.20063	4.31654
ZMYND12	2.39699	8.97807	8.54779	9.00826	6.9968	9.8418	10.0649	9.37269	6.00807	8.81726	10.0638	7.18766	11.6862	11.4104	7.55857	1.77901	9.92681	-3.90897	7.5927	6.16811	8.75898	10.7623	-2.39144	2.56483	-0.643107	0.877022	-0.859706	1.44084	4.7729	3.19325	9.5818	10.9648
PPCS	4.74468	8.98553	8.5675	9.02021	7.02085	9.84514	10.06	9.36996	6.22219	8.81683	10.0535	7.17221	11.6849	11.4097	7.54147	1.23152	9.92639	4.40844	7.62316	6.18701	8.76677	10.7623	4.17841	3.48237	2.24442	3.56408	3.98007	2.88142	5.30277	3.52637	9.58049	10.9634
SZT2	7.60644	5.48185	5.32012	4.00266	5.03454	4.68437	3.10879	2.74723	7.05939	3.29912	4.28985	4.2349	3.83314	3.5983	5.07017	5.38283	3.15234	6.42082	6.15398	4.30417	5.58645	3.74296	6.13343	6.09996	6.02081	7.36823	7.45276	5.31999	6.32421	3.61296	4.28583	3.68069
PTPRF	9.27445	5.23854	6.31149	5.87954	5.59384	5.23917	5.67687	6.76989	7.58364	5.63688	4.96952	8.8596	5.72976	6.41224	6.24406	6.93409	4.85454	8.27993	4.24544	6.41253	5.11967	5.2495	8.06149	4.55141	6.7406	7.99264	8.38498	7.08882	8.36236	7.72978	5.67544	6.85062
ATP6V0B	7.39496	3.0319	2.83813	2.39085	5.61343	4.39927	2.5405	7.61578	7.14131	7.79031	2.51407	3.51763	2.52648	2.05878	5.74376	4.07024	2.21945	8.26502	6.80406	1.03883	5.43835	4.86371	8.54544	6.45019	6.9007	7.31997	7.4345	3.15705	8.58174	3.64071	3.82705	3.76685
PLK3	5.46211	4.9998	3.99302	4.154	7.00239	3.52682	3.51541	3.25988	6.25936	2.9647	0.639601	3.65736	2.80211	2.6098	1.61074	5.03093	3.80441	6.94979	9.62692	3.87755	3.68833	3.54704	8.73074	8.84955	8.60245	8.03447	7.06511	5.47898	8.26964	5.73703	4.59216	4.57719
PTCH2	1.57985	5.59163	7.47118	8.31357	5.30543	2.86201	5.58339	8.9949	4.49015	7.96979	5.1063	7.25887	6.91155	5.51821	3.64316	2.95735	6.06075	2.28085	6.95031	3.78133	3.1675	5.65442	3.07888	3.48237	3.90533	4.61254	3.75233	3.38838	2.87327	4.80298	5.07759	3.21292
HECTD3	6.06098	3.85401	3.68613	3.33914	2.87728	3.11917	5.37601	5.56007	5.46537	5.27656	6.44409	6.48361	4.54534	5.93401	3.1957	3.14579	5.21398	5.04813	4.26183	3.31567	3.03626	2.81007	5.18599	3.69258	4.06839	5.74294	5.98806	1.44084	5.31995	7.54393	4.41438	11.6891
MAST2	8.64338	3.62835	3.64274	3.31792	4.9133	4.27264	6.69095	5.63475	7.50625	7.05511	7.69005	9.98676	6.83697	8.36341	4.25983	4.84396	8.4212	7.91956	4.45956	3.52821	6.69379	9.42345	8.23153	4.3491	6.11445	7.18663	7.79623	3.38838	6.86061	3.58467	2.66951	4.62411
EFCAB14	7.14995	4.48818	5.36086	7.8944	7.64412	6.45574	9.3483	9.40239	6.46651	9.1355	8.18306	9.64866	11.3011	7.24446	5.92609	3.94047	8.35435	7.00765	5.10257	6.71993	5.15173	3.8742	6.65931	5.17626	4.87417	6.70179	6.96337	4.51613	6.67284	9.87428	7.39353	11.0639
TAL1	4.56547	10.2977	9.44911	10.2387	7.90785	10.4298	12.672	9.88104	7.23224	9.31873	12.2383	7.88884	14.0507	11.9747	8.65414	4.00682	12.5727	1.44858	9.93713	8.77978	10.5331	12.854	1.23305	5.08607	1.89295	1.44262	-0.412247	3.15705	4.9303	4.0454	10.0704	11.6186
STIL	2.23193	3.96698	4.56932	4.69643	3.00146	5.59721	5.80664	4.55733	1.10895	4.09075	5.91676	6.68211	3.89326	7.43907	7.07315	8.76889	6.76564	1.87239	3.80545	5.37731	6.17532	9.7246	1.23305	2.76414	6.63302	2.64256	2.22002	4.51613	2.31139	7.02318	5.04741	3.43969
EPS15	7.78466	4.41926	2.58659	2.21839	5.96188	2.71391	3.70489	3.08827	7.34643	2.74857	3.87907	4.66841	3.13653	3.00756	4.6591	4.80721	4.09392	8.05067	6.84815	2.76465	5.11967	3.32027	8.81048	7.01696	6.91608	6.98387	7.48136	3.15705	7.64301	4.36109	4.30637	5.69725
LRP8	5.19316	4.74911	5.71522	4.99933	2.70533	6.26268	3.10879	5.94677	3.29431	7.04625	3.6595	6.842	3.6361	3.73055	8.37892	3.83486	3.5501	4.69465	4.89751	4.02489	4.66631	4.06946	6.97561	2.66792	4.09025	3.91265	4.29925	3.99104	4.62413	3.19325	2.81992	6.95524
GLIS1	1.75232	8.22377	8.44418	9.43016	7.58828	9.2455	10.5105	9.26472	2.26328	8.90732	11.4042	8.38402	11.5186	8.99911	6.4956	4.29927	10.1759	-0.739047	5.98158	9.78211	8.47207	9.9552	0.271523	3.5913	3.90533	-2.18187	0.635059	9.15803	3.84981	8.98208	7.01112	6.12185
NDC1	2.9513	6.9434	8.57618	11.392	10.0814	5.82187	10.2724	11.7638	5.68028	11.705	8.94895	11.0871	11.7286	12.1408	7.48893	2.57548	9.97171	1.70574	4.44528	9.58007	6.32342	7.70966	2.39864	2.4538	3.85514	1.72502	2.86077	6.01719	2.44263	12.225	8.71222	9.9446
HSPB11	0.887976	4.08292	4.18674	6.59756	4.77223	7.25097	6.82973	6.09773	1.64661	6.18933	6.0281	8.202	8.60161	6.98677	5.35098	10.539	6.64876	0.845916	-1.62081	8.46574	6.95228	9.52598	0.667452	0.131869	-0.643107	-0.0663945	0.0731802	2.33393	0.582034	7.92717	6.96018	9.8248
LRRC42	3.63048	8.84686	8.0815	8.77517	6.47167	9.22427	9.83322	8.52298	6.08402	7.95329	9.43149	6.73039	11.151	10.9762	6.92938	-0.14699	9.58683	2.98585	6.87238	5.48305	8.0723	10.4043	2.96611	-2.19006	0.494397	2.53695	3.22776	0.218451	4.33973	1.17439	9.2175	6.87991
TTC22	7.67102	3.95486	3.40373	3.33914	5.13964	4.01225	2.20608	2.99414	6.26198	3.57042	2.89594	4.91112	3.70482	2.74104	4.75122	3.83486	2.90298	7.08184	4.63343	2.76465	3.50192	3.64832	7.51294	4.46815	5.57024	6.57413	7.08334	4.69958	5.38123	3.26631	4.45173	2.18189
DHCR24	7.21314	7.12748	5.84533	5.0126	6.24232	5.22556	3.74861	6.02422	6.81743	4.36238	3.30257	4.75393	3.40783	3.4007	8.1499	5.09332	1.92995	6.75548	6.63815	5.22713	4.91072	4.5601	5.93499	8.50778	6.71971	5.70281	6.79526	7.21469	6.16858	7.30259	5.33913	3.92511
USP24	6.74532	4.17985	4.37086	3.83356	4.60612	4.47024	3.87234	4.37016	6.35811	4.23295	3.49204	4.57751	4.87846	3.04191	4.41809	4.07024	3.68285	6.0726	5.24955	4.02489	3.50192	3.38039	5.65841	4.98985	4.71445	6.58962	6.52243	4.69958	6.13339	4.50389	4.09835	6.55617
PRKAA2	2.59126	5.32586	6.82727	7.41666	5.03454	7.47168	7.36727	4.60056	3.55564	4.52435	8.4491	6.7409	6.17942	8.26959	8.55964	11.7319	7.27177	1.64562	3.23717	9.50361	9.99432	10.7753	1.57818	7.10226	5.33417	1.44262	2.31022	5.94637	2.77705	5.56671	7.50878	8.31386
TACSTD2	11.5376	2.40596	4.02717	3.18362	7.66775	4.74286	3.04007	4.23951	9.68382	4.50723	2.51407	2.99254	2.67087	3.00756	3.1957	6.57274	2.95642	11.0684	3.9541	3.22103	3.50192	5.31257	12.0526	4.03876	8.74189	9.08667	10.1645	4.2482	10.1995	6.45589	6.202	4.98924
JUN	7.27544	3.34224	3.05226	3.03552	6.38596	3.33735	3.10879	2.01026	6.78684	2.49425	4.54649	2.49297	3.40783	2.82234	3.9842	4.96571	4.35497	7.95792	8.51831	3.56721	3.03626	3.9555	8.2094	8.97422	7.6561	7.4805	7.18717	5.7103	7.57788	3.43426	4.24386	4.83824
NFIA	5.32196	7.16085	7.08606	5.47233	5.68463	4.07431	4.55289	5.1368	4.65858	4.4899	5.49758	6.80742	4.25583	5.40401	3.57757	2.57548	4.86854	3.65327	4.48771	5.00372	4.62122	4.20862	3.5393	2.93922	3.97748	4.69669	4.74426	6.0847	4.44785	6.20026	4.83767	9.4128
USP1	5.43704	3.54993	3.9222	3.90644	3.78525	6.65166	5.10037	3.11832	4.72081	3.35761	6.87269	5.16637	4.25583	4.81739	3.76602	2.05464	4.37473	5.43754	4.34112	8.05349	3.92934	5.83714	5.03202	3.5913	3.95383	4.62977	5.05373	3.58768	5.244	4.42631	4.99143	2.41321
ROR1	1.86936	9.49198	9.72939	10.7155	8.7725	10.2029	11.6615	9.9633	2.17713	9.47552	12.2236	8.27614	12.4055	9.78749	7.72306	5.33198	10.9821	-2.32401	7.0146	11.1092	9.43754	10.7241	1.75152	2.93922	6.15131	2.86252	0.966265	10.4054	6.19674	6.82884	8.96241	8.20426
JAK1	8.86599	8.26302	7.02822	5.47233	7.33006	5.8576	3.29723	3.93626	8.69173	3.41383	4.15618	4.69027	3.13653	3.31902	11.1508	5.38283	4.04542	9.30307	8.74077	3.36076	8.65935	3.59857	9.37716	8.64046	8.12574	8.99243	8.67539	6.58186	9.25799	5.94048	5.15323	5.20522
LEPROT	6.14076	7.20246	6.56496	7.24743	5.19921	3.11917	9.74625	1.04197	5.54062	1.9521	9.11308	2.02731	11.0037	1.27637	4.30105	1.9234	9.10543	5.7039	7.16818	5.83424	5.30215	8.11109	6.17715	2.20226	3.26378	4.45717	5.2564	0.955416	5.5165	1.45002	1.83414	7.70409
PDE4B	6.08941	9.15142	8.71424	7.50965	9.24802	8.11456	4.22168	4.74241	6.92872	4.16906	4.38854	5.27162	4.00647	6.11835	10.7152	7.51835	6.72773	7.12238	12.2992	4.1328	9.87576	5.98	7.97087	12.6162	9.68445	7.77571	6.87992	8.97445	7.48702	6.2774	6.39173	6.51319
INSL5	-0.309963	6.71087	7.78486	6.52766	5.19921	6.56785	7.06838	7.38182	4.75838	5.71353	6.22122	9.62119	6.1673	7.70599	6.69434	9.51301	5.08795	-1.10162	4.03263	9.47954	8.22325	8.16976	-2.39144	7.10226	7.38259	-0.959479	-2.73417	10.1077	3.04835	9.08349	6.86993	12.5517
SERBP1	6.00452	3.0548	2.49196	3.03552	2.9407	5.41735	6.99767	2.40105	5.71509	2.45906	7.27542	9.1814	2.67087	7.59034	5.78793	7.80604	4.59291	5.40618	3.9939	1.86195	1.81386	0.573035	5.46447	4.11372	3.92978	6.24579	6.27612	1.44084	6.08398	1.68135	1.94307	2.18189
GNG12	6.55167	3.9303	4.33041	3.22979	3.994	6.38404	4.80146	2.073	5.03434	1.9521	5.90013	4.98372	3.13653	4.64932	4.12859	3.63961	3.91652	5.96601	2.67687	7.58037	4.19853	5.47304	7.2898	1.8974	3.80315	4.5415	5.1505	2.72095	5.70261	4.82733	5.21428	2.78761
WLS	6.43941	6.57292	5.4889	4.17774	5.47032	6.46156	4.92093	3.93626	6.25673	2.386	5.27058	5.89709	4.65359	3.9454	9.95987	5.64482	3.71422	5.49404	9.13935	3.60517	7.26965	5.55358	5.91993	10.5684	6.89139	6.10507	4.86326	7.14524	6.14949	6.39203	5.18685	6.87507
LRRC7	2.636	8.2351	7.93855	5.2991	4.84034	4.64401	4.5027	4.96549	3.74722	4.49859	4.68884	4.92961	4.9928	4.26914	4.75122	3.90612	3.91652	-2.32401	6.1363	5.87366	4.75246	4.68454	0.547158	3.09534	1.89295	3.37272	-0.618698	8.5657	4.86158	7.65523	4.76534	3.99818
SRSF11	6.91716	4.35613	4.02717	4.08031	5.67067	4.51568	3.83227	4.71317	6.83863	5.12202	4.54649	4.07793	4.30092	3.90864	5.13999	6.47653	3.24115	6.68815	6.27603	4.30417	3.50192	4.94559	7.02992	6.6076	5.578	6.1295	6.69419	5.2334	6.21828	6.81976	4.24386	4.10127
PTGER3	2.14173	3.91786	4.62612	5.50085	3.76787	4.55974	4.34073	3.88473	2.38358	3.78455	4.36449	5.32848	4.20929	5.5364	7.51544	9.12681	3.15234	-0.44954	5.00855	13.0119	9.47287	5.41673	0.271523	12.0945	7.92142	2.83308	2.99375	4.74201	1.8887	5.94605	6.96018	3.08459
ZRANB2	5.00559	8.50516	7.81082	5.63128	5.55383	6.09317	8.51778	8.00776	4.71318	8.73323	11.4249	8.74155	8.16882	10.2538	4.45509	2.38906	10.4571	4.8559	3.09801	8.02576	3.59813	10.6765	5.5054	2.93922	3.47791	4.57746	4.84325	3.58768	4.64245	10.231	5.54325	8.96154
SLC44A5	0.460555	6.03045	7.93743	11.7087	9.87335	2.86201	10.6123	11.9114	3.98131	11.9526	8.87002	11.2729	10.8315	12.1419	6.98736	2.28597	10.0606	0.338956	2.67687	8.6507	5.48943	7.65898	1.63831	3.09534	2.52682	0.756728	1.35329	3.91889	-0.206462	12.5607	8.44103	4.50382
SSX2IP	1.97761	10.4871	9.96947	10.2873	7.93146	7.10994	3.61326	9.72619	7.39257	9.89821	4.15618	6.28245	4.00647	4.59252	7.48446	2.17494	4.52379	0.734884	1.74842	3.9383	7.35474	6.63912	1.57818	1.71683	-0.15768	2.49995	1.98464	1.80341	5.87132	5.25289	4.72013	3.33075
GBP1	9.32335	6.64637	8.3746	5.35224	5.47569	3.28582	3.17437	3.73758	6.94511	4.42755	1.99324	5.72775	3.70482	4.45906	5.16253	7.15496	4.14084	9.43574	8.45288	2.83024	2.7314	5.07856	9.74992	8.87939	10.4961	11.7458	10.5938	5.87189	9.75367	6.33797	3.86907	4.95295
FNBP1L	6.47986	7.02539	7.05949	5.35745	4.00888	5.02016	3.74861	3.5071	5.78957	3.35761	4.21114	8.08723	3.95098	5.02912	7.03089	5.16771	3.80441	6.51624	4.27804	5.66482	4.71003	5.48678	6.70571	6.19796	5.74577	5.33907	5.72389	6.76791	6.42289	6.12368	5.20337	2.86778
BCAR3	6.64492	5.23353	3.88544	4.3018	3.45683	4.27264	3.74861	4.39493	5.08254	4.33353	4.4809	3.70108	4.46838	3.98124	4.25983	3.259	2.21945	5.92234	4.07035	5.58156	4.4253	3.69642	5.71882	2.05787	4.15391	5.40058	5.55584	4.36141	4.81389	4.22108	4.46092	3.76685
GCLM	4.91772	2.86053	4.10916	6.78123	7.25251	1.75238	8.29078	8.03854	4.16038	8.13567	6.71047	8.09545	9.72201	3.04191	2.67487	3.259	6.9449	6.2395	5.456	3.17128	4.0702	2.40954	5.36567	6.05311	5.09566	4.39807	4.49143	0.955416	4.9671	8.0551	5.03515	8.07301
CDC14A	5.89144	7.12072	6.66866	4.18947	5.82991	4.34995	2.5405	4.41928	6.54385	2.74857	3.1421	4.8149	2.67087	3.29073	4.72116	2.95735	2.03304	5.68908	4.88698	2.9531	5.11967	3.91543	5.48508	4.11372	4.43584	5.0373	6.13516	2.33393	5.38123	5.9516	2.53675	2.70272
PRMT6	3.07018	8.18083	7.36169	7.90333	5.64234	8.6986	8.81373	8.29936	5.38598	8.22151	8.06307	6.19341	10.6468	10.1375	6.4956	3.08567	8.70693	2.02177	6.19724	6.02839	8.35302	10.2407	1.63831	2.56483	2.81632	3.71698	3.33191	2.54038	3.43214	4.27519	8.33944	6.59202
CELSR2	7.95047	7.32291	6.92559	7.15325	6.05439	5.41735	3.6598	4.41928	7.22421	4.87075	3.91262	4.94787	4.7215	4.94086	5.33121	5.55899	3.618	7.2158	4.0134	4.68712	5.30215	4.58586	7.81679	2.66792	5.41434	7.08881	7.45111	5.47898	7.17881	5.00861	4.9332	6.44949
SORT1	7.67906	4.91473	4.3028	2.92761	5.47569	4.19096	1.93045	3.4842	6.81921	3.10789	2.75508	3.06126	1.08591	1.91792	3.64316	6.26917	4.02055	7.70159	6.80125	1.98224	6.06179	5.51387	7.45666	7.26732	6.64044	6.91704	7.56923	4.05975	7.59914	3.23024	3.23853	2.30218
AHCYL1	6.71697	2.25594	2.75906	1.91353	4.29029	4.72363	2.89197	4.73273	5.86039	4.46351	3.25104	4.8734	3.23275	2.86133	2.90619	4.35126	4.52379	6.58188	4.9791	3.64217	4.19853	7.00647	7.10241	4.60436	4.88671	5.97295	5.95815	2.88142	6.14628	4.22108	3.98826	3.27304
STRIP1	6.10739	8.69296	8.82999	9.6981	7.58952	9.37135	10.7096	8.72634	5.24487	8.46378	11.3322	6.81241	11.5225	8.54278	6.09967	2.57548	10.1145	5.80356	6.1844	10.1911	8.05121	9.42523	5.78348	3.09534	4.87417	5.39556	5.85454	9.10007	5.67618	4.29278	7.24319	7.27855
RBM15	5.34235	3.77347	4.02717	4.5854	3.47836	4.32464	4.62503	3.59523	4.83072	3.75583	5.32142	3.56573	5.60947	2.69861	4.41809	4.03888	4.64266	4.43532	4.17793	4.55756	3.85339	4.61117	4.68537	3.87603	4.21487	5.63191	5.71841	4.97334	4.71348	2.48105	3.1504	4.31654
KCNA2	6.70521	10.6875	9.53097	7.86544	5.84656	9.05376	5.15013	5.79686	8.3633	4.63096	5.4753	6.7409	3.70482	6.41551	12.6426	2.74054	2.46046	0.338956	7.64987	4.53806	11.1896	6.97269	4.13734	12.6576	5.61617	4.05971	2.52635	10.0519	2.48385	7.61209	4.64955	8.54935
CEPT1	4.16099	5.89107	5.81144	4.73696	3.36733	4.27264	4.47694	4.89779	4.36908	4.46351	3.02426	4.34924	5.72976	4.92254	5.37047	6.8776	4.18629	4.30535	4.08885	3.71343	6.77836	4.10553	3.99514	3.42465	3.41	4.72101	4.23161	3.02581	5.30852	5.38999	2.81992	1.35877
ST7L	4.87637	4.24104	3.74886	3.87773	2.9407	7.25433	4.15825	6.46239	4.60184	5.84883	3.08439	4.75393	4.90791	9.05274	5.24934	0.701007	5.02681	4.61851	4.90797	1.58632	6.90603	9.05973	4.28569	4.60436	4.59721	4.65523	4.90245	2.09292	5.07894	3.11629	7.14542	3.01588
LRIG2	4.91319	3.46699	4.54595	4.49377	6.76677	5.31824	4.75934	4.52404	4.795	5.33596	6.16664	7.10056	4.00647	7.34418	5.27025	2.95735	6.89102	3.74208	3.50847	5.29839	3.1675	7.57142	3.83738	2.66792	2.86786	4.56856	4.92165	4.2482	4.01359	4.06601	6.01814	3.80807
MAGI3	6.71175	5.55194	6.18485	4.93807	4.1631	2.93072	5.31915	6.49998	6.32092	4.84372	5.45267	8.58846	5.28978	5.46857	4.6591	3.83486	4.33493	6.36832	3.76001	4.96044	5.08688	4.03247	7.80946	4.49644	5.05177	5.68231	6.91268	6.27011	5.94697	7.82657	4.7579	8.62483
PTPN22	4.39374	8.5791	9.19873	8.69669	5.45411	4.83537	3.17437	2.70824	5.19642	2.59494	2.42387	4.55385	2.36601	0.719979	4.25983	2.88863	2.03304	5.42418	10.1718	5.43114	7.73934	4.47993	3.2035	5.54465	4.92371	4.57746	5.13824	3.02581	5.75827	2.65438	3.32158	2.94373
HIPK1	7.15284	6.73765	8.1441	11.4451	11.5398	5.73808	12.8629	12.8128	7.08771	12.7674	11.5188	12.9033	14.393	8.27231	7.14848	3.7599	11.362	7.6013	6.01097	8.40649	7.76547	5.43102	7.47635	6.09071	5.98625	6.98387	6.87746	3.84294	7.03541	13.0834	10.2453	10.3363
PTGFRN	5.9852	5.96244	6.13483	9.63597	10.2925	5.34366	12.0944	12.2037	5.57892	11.864	10.4614	12.2643	13.9621	7.96287	6.74002	3.02293	11.0098	4.89516	3.84951	10.7729	5.27329	3.64832	4.54323	1.71683	3.54276	5.20183	5.55277	7.38503	5.97616	12.7101	10.9282	12.5391
CD101	3.95572	3.54993	2.83813	2.074	2.66833	9.47636	9.11454	6.64641	5.37635	6.5528	9.77031	8.5092	6.1673	6.28177	10.546	8.24961	5.1466	3.83922	4.19511	10.9178	8.59668	8.43013	0.111059	3.01939	4.06839	3.56408	4.31386	11.222	4.3171	6.9912	9.64641	2.94373
TENT5C	7.85198	2.72432	2.58659	3.29639	4.46224	5.63888	3.17437	2.85826	6.51999	2.26896	2.96153	1.33543	6.3284	1.15608	2.0582	3.50836	3.86156	7.51257	6.48597	1.98224	3.1675	2.52057	8.388	5.72283	5.06287	6.98052	7.46836	2.72095	6.28976	8.76842	3.69309	4.95295
GDAP2	4.44492	3.16414	3.42949	2.074	2.23444	11.6721	10.6344	9.65139	4.85866	9.4328	11.0097	10.9557	8.61283	8.18182	11.9784	10.3861	7.78331	4.57081	4.51533	13.5	11.335	11.9293	4.0404	3.69258	6.42513	4.66362	4.57265	13.3961	5.27955	8.559	11.7014	5.62987
NOTCH2	9.33442	4.74911	4.82363	3.11147	8.2435	5.36864	4.4507	3.17662	8.93222	3.6661	4.4809	4.07793	4.65359	4.01622	5.48222	6.89083	5.54575	9.61152	10.3838	5.3552	4.31636	4.77691	10.3005	10.0373	9.04024	9.57315	9.57634	6.9327	9.50356	5.12122	5.99302	8.13912
PDE4DIP	4.71892	6.14426	5.45166	5.95707	4.62555	4.47024	3.35495	5.03805	4.24752	5.11073	3.49204	3.65736	3.7704	3.31902	4.12859	1.77901	2.30434	4.36249	4.16055	1.42585	4.13579	3.32027	4.0515	4.03876	3.57412	5.05015	4.90727	3.15705	4.3171	4.16487	2.98189	3.33075
PLEKHO1	3.91091	5.80589	5.96025	5.47712	3.39023	6.10808	3.10879	4.53522	4.61828	4.40923	3.6595	8.45277	4.9928	3.5983	7.24142	3.59717	3.36488	4.77402	4.88698	2.62379	4.37186	4.75436	4.20847	5.22779	4.78316	6.87431	5.71566	3.27734	6.00122	4.66117	3.21699	3.27304
ECM1	9.62503	4.60914	4.43586	3.69232	9.55304	4.85318	1.14195	3.20491	9.24768	3.75583	0.27703	3.51763	2.36601	3.29073	4.78066	6.88643	1.42299	11.9398	4.40156	3.84618	4.71003	0.573035	13.8137	5.08607	9.90783	7.6972	9.10857	4.56423	10.1883	5.39814	6.0701	5.94835
ADAMTSL4	6.24733	9.55358	9.97331	10.6359	8.4026	8.17423	9.51818	10.8852	7.92336	10.3963	9.27904	9.24001	10.9692	9.7487	7.29851	4.8257	9.17471	6.49511	8.43673	6.46509	7.88473	10.162	6.84776	7.60273	7.40238	7.81672	6.95174	4.97334	7.21599	5.08128	8.39862	9.33737
MCL1	9.54628	4.93956	4.63722	4.54945	8.98956	5.90106	5.27498	5.17305	9.42257	4.84372	4.8184	4.50536	5.53594	5.02053	3.9842	7.0566	6.11464	10.0931	10.7387	4.02489	4.25865	5.43102	10.3721	10.7223	10.1345	9.68657	9.64926	7.03863	10.3423	6.17201	6.7938	6.71632
ARNT	6.30041	10.5283	10.4449	11.2623	9.85572	10.9408	12.1411	10.6013	5.75653	10.396	12.8421	8.58117	13.1641	10.0088	6.99366	3.08567	12.2383	6.00242	8.09858	11.1672	9.79939	11.3173	6.62629	5.22779	5.65335	5.94225	5.95349	10.5924	6.07389	5.80604	8.26925	12.1532
MINDY1	5.49284	7.40985	10.4899	5.50085	5.21853	3.23238	2.5405	1.16227	6.59251	1.07341	1.17012	6.56868	1.08591	0.539407	2.23877	3.59717	3.0577	6.4887	7.91122	4.25725	3.39883	1.22511	6.29623	12.3017	6.44648	4.95768	6.18965	8.9475	6.10064	6.1862	3.23853	7.14013
PRUNE1	5.26969	8.89524	8.33851	5.66107	3.39023	3.57055	2.8118	3.17662	4.95242	2.09649	2.67913	3.82482	2.80211	1.84197	7.81842	3.14579	1.56738	5.21773	5.36028	1.42585	8.32166	1.85314	4.54323	5.37218	5.31574	3.92665	4.53573	3.76277	5.30852	4.08633	2.31146	2.61252
CDC42SE1	8.08008	2.78036	2.33723	0.489034	7.10631	3.05905	2.43741	-0.674234	8.1747	0.367137	0.929107	1.54188	-1.72145	1.7618	2.39923	5.16771	3.74491	9.32719	8.70973	1.73071	4.31636	2.71988	8.6896	8.97673	8.52029	8.15538	8.05563	5.83316	9.35422	3.72088	4.90654	5.25078
SCNM1	3.78745	4.07174	5.4263	9.50687	8.60152	0.963888	8.87666	10.1242	4.03128	9.92142	7.90951	9.36249	10.2676	10.6438	5.83079	2.81648	7.99124	4.21515	3.58864	7.77406	4.13579	4.98485	3.75831	2.66792	2.39252	3.50929	3.66386	1.44084	4.05521	11.0298	7.25777	1.90625
PI4KB	6.45354	3.82766	5.67809	9.553	8.3356	0.674382	8.69584	10.0969	5.71126	9.86141	7.27219	9.20247	9.65413	10.1537	5.65115	3.14579	7.54683	6.27218	5.43447	7.35937	3.03626	4.8425	5.96464	5.34132	5.71796	6.3193	6.35594	2.88142	6.25743	10.8033	6.8226	2.05064
PSMB4	6.1562	2.40596	4.3841	4.47473	7.44526	5.83985	4.84239	4.54632	5.14628	5.58478	6.91882	7.23304	2.36601	7.54316	4.69046	2.17494	6.87029	6.11201	3.9939	5.38824	2.55083	8.74939	6.00231	3.91847	4.76967	5.55284	5.71841	2.33393	5.89444	3.07621	6.05501	3.88715
POGZ	6.27765	4.83098	4.37086	4.39592	4.832	4.24592	3.56516	3.38878	5.7303	3.48553	4.09903	4.34924	4.05991	2.41388	4.62704	4.4736	3.68285	5.33182	6.43988	4.2809	4.87276	4.10553	5.63646	5.30979	4.82287	5.98638	6.24024	5.10922	5.65378	3.46562	3.36138	4.57719
TCHH	1.90635	5.86539	7.19146	6.54831	4.92902	6.937	6.50589	8.09631	3.68614	6.94814	5.44122	9.72874	6.97552	6.78607	8.22678	3.59717	5.41823	0.734884	6.4254	8.20025	8.97597	5.60488	1.95433	3.64283	4.59721	2.29925	2.1566	8.93155	3.07557	9.03857	5.65557	10.5385
FLG	1.7111	6.48502	7.09615	5.9011	4.17633	4.78058	3.94931	3.46093	5.08254	3.61906	4.95349	4.32149	4.4283	4.14822	5.42743	4.93196	3.47884	4.26595	4.87638	8.03449	4.91072	4.30484	1.309	4.88676	4.02365	2.83308	3.73071	5.59927	3.66502	5.01922	4.71246	5.05921
CRCT1	5.53479	6.99463	6.33893	5.7822	5.59876	4.07431	3.10879	3.38878	4.41685	3.35761	2.96153	4.42941	3.13653	3.8899	3.9842	6.68337	2.12925	6.06688	2.94397	5.82623	3.85339	3.9945	9.09086	3.87603	6.20238	1.78775	6.24977	6.21092	4.50903	3.55582	5.88452	4.31654
SPRR3	10.2289	8.54412	7.79852	6.76956	7.93146	4.01225	2.63672	1.2733	8.1537	2.04995	2.51407	4.2932	3.13653	2.74104	2.54362	5.95315	2.90298	7.67176	3.56241	5.44168	1.45129	3.91543	13.2408	5.38737	7.71708	5.52088	9.45493	5.55235	7.81035	3.95988	5.8359	4.93445
SPRR1B	8.45139	5.13489	4.17156	3.81854	6.78633	2.45865	0.00444848	0.910728	6.58834	0.642772	0.639601	3.74352	1.73798	1.58671	1.85175	6.47653	1.26252	8.64538	4.9791	3.44691	1.81386	3.43811	9.84128	4.52419	7.17579	5.80492	7.53534	2.88142	7.67229	3.07621	3.82705	6.01147
PGLYRP4	6.22188	4.01448	3.62054	2.21839	3.78525	5.55431	5.19822	2.54078	3.37393	3.45013	5.78709	5.6518	1.73798	2.51516	7.2467	5.31898	2.60132	6.29438	4.16055	6.26023	5.21379	4.5601	5.86122	3.30179	6.20739	4.05971	5.62777	7.7183	5.37028	5.22567	6.24785	2.61252
S100A9	13.3699	7.63549	6.9941	5.89036	10.6265	6.44404	3.74861	3.05757	11.5425	2.30903	3.02426	3.82482	2.18544	3.10825	2.90619	9.08039	6.0969	14.1319	9.74132	5.25128	4.91072	5.76003	14.6805	10.3377	11.386	10.8654	12.4732	6.9509	12.6366	7.01525	7.36077	8.78051
S100A8	11.2225	5.59944	4.87141	4.01589	8.72488	4.6234	2.07484	1.16227	9.81509	0.874097	0.929107	1.88292	2.36601	0.880444	-0.263732	6.79082	4.14084	12.1199	7.38013	3.31567	2.55083	3.9555	13.1563	8.14645	9.48334	8.5229	10.1627	4.74201	10.6119	4.82733	5.30382	7.47371
NPR1	3.61938	11.5744	12.2799	11.6498	8.34369	8.05232	5.77528	7.03312	6.63757	6.33717	5.12073	7.41471	5.6964	5.48738	6.89614	2.38906	4.43245	0.483346	13.2129	7.82723	10.5414	6.87682	1.75152	0.979866	1.55853	0.481093	0.810146	4.12534	2.35647	4.79065	6.0119	7.28586
INTS3	5.90293	8.13523	8.72923	8.70284	6.85584	5.55431	5.28985	7.00323	5.09434	6.49533	4.18392	7.07586	7.00987	6.23057	5.58593	1.9234	4.98884	4.788	9.2798	5.44168	6.98823	4.14072	4.34101	3.5913	3.90533	5.41059	5.61897	5.34773	4.75617	5.95713	5.2987	8.32277
GATAD2B	6.05482	6.4808	6.37253	6.52997	5.99587	6.31503	4.92093	6.39032	7.08328	6.64962	4.62955	6.28245	5.47822	5.8541	7.67683	4.62911	4.04542	6.47797	6.71458	5.20257	5.11967	5.4023	5.48508	6.70779	6.1565	6.19172	6.25167	6.58186	6.7275	7.84458	5.2197	5.8432
DENND4B	5.44649	4.87668	6.22218	10.0859	8.8265	4.83537	9.48221	10.6965	6.34335	10.2755	8.46897	9.78188	10.6808	10.8287	6.53068	5.53671	8.24853	5.55659	6.29208	8.72694	4.13579	6.06489	4.16825	6.73178	6.26619	6.73002	6.43157	6.82825	6.28685	11.2148	7.79061	3.80807
SLC39A1	6.02148	8.89286	8.79759	7.54432	7.73749	6.19445	8.95106	9.10408	5.39077	8.4369	10.3775	11.106	8.99022	9.46797	7.58802	3.14579	8.74444	6.20347	4.84408	11.8358	9.83191	9.43235	5.49324	4.68031	5.26858	6.31398	5.99261	2.54038	6.39885	7.24952	8.88772	7.11571
IL6R	5.05995	5.73322	5.01445	3.57202	7.8979	8.1813	3.23711	2.9278	8.67021	3.10789	3.40041	6.62651	3.48801	3.23243	4.62704	7.06051	4.82611	8.46471	10.5638	4.07985	4.75246	4.73146	5.57242	9.7329	9.03461	8.58659	7.75734	6.68334	8.64387	5.13103	6.70571	7.15618
ADAR	9.51144	3.9303	3.17917	2.46992	7.72854	4.81734	4.25238	2.99414	8.75211	3.21724	4.09903	4.2349	5.09873	3.66594	3.70589	6.31572	4.96296	9.825	8.62197	3.81412	2.7314	4.73146	9.46252	9.07848	9.57146	10.0039	9.66484	5.7103	9.72387	5.40624	5.94798	6.41655
PYGO2	5.6291	7.53728	9.0494	8.42567	7.0463	3.8795	7.52644	8.68552	4.62643	8.66586	7.5127	8.99967	8.51815	9.34612	4.59425	1.77901	7.37841	5.17584	4.30993	6.95861	5.05333	7.23532	2.84377	8.57232	5.86469	4.76064	5.26395	4.2482	4.56773	9.16636	5.46321	3.15018
SHC1	6.76936	9.35627	9.34169	8.31156	5.72573	3.57055	3.51541	2.24633	6.05412	2.98957	3.44696	3.65736	3.56395	2.41388	4.45509	4.4736	2.30434	6.32345	8.69321	7.3538	5.93856	3.9555	6.15674	10.6576	7.97087	6.3943	6.64014	10.6992	6.45693	4.20259	4.7801	4.93445
ZBTB7B	7.70225	4.45413	5.10517	5.66107	6.29485	3.84431	4.12546	5.88255	7.17504	5.66803	4.18392	4.34924	5.37658	3.90864	5.02167	5.96153	4.02055	8.41661	6.14074	4.59578	5.33044	4.24141	7.00159	6.37599	7.28171	7.26452	7.70288	5.62217	7.6566	4.898	5.14185	4.55314
TRIM46	5.94131	6.1549	5.98652	5.50085	2.84449	4.95567	0.852445	2.073	5.86039	2.59494	2.22456	4.55385	1.97899	2.18711	5.91286	8.23585	0.875498	4.9459	4.50159	3.01081	7.44807	3.32027	7.15095	2.20226	5.17962	3.88422	5.08813	4.18808	3.81792	2.8091	3.61292	1.90625
PKLR	1.38393	8.66904	8.27687	9.03491	7.27883	9.2345	10.0271	9.20557	5.32218	8.93078	9.68612	8.01761	11.2642	10.631	7.02475	3.7599	9.41972	-0.208532	6.62553	8.43971	9.05651	10.8916	-1.16905	5.68646	4.23464	0.877022	1.17272	7.94864	3.78532	8.55536	8.7544	9.36266
ASH1L	7.60644	4.09402	3.76918	3.20689	5.60856	3.8795	3.35495	2.96135	7.6147	3.27908	4.18392	4.04438	3.70482	2.36044	4.45509	4.71099	3.77497	7.74879	7.07616	4.18388	5.24385	3.43811	7.78722	7.04596	6.79152	7.60003	7.56846	4.12534	7.792	4.50389	3.86907	5.00705
GON4L	7.34362	3.61301	3.90393	3.60743	6.23602	3.91385	2.07484	2.82219	7.69052	3.27908	2.96153	3.61227	3.03344	3.55138	4.03395	5.35763	3.77497	7.79796	8.03323	3.06631	5.27329	3.74296	7.31419	8.00593	7.36252	7.68695	7.55392	4.2482	8.04276	3.91515	4.51486	4.95295
ARHGEF2	7.27721	10.3995	12.5153	13.206	10.5646	5.36864	10.4933	13.8144	9.91413	13.2646	9.26936	12.3175	11.5105	10.449	8.44017	6.11228	10.3221	8.96505	9.50051	7.95218	6.92471	10.842	6.38664	9.03936	9.02755	9.57009	8.21832	5.2917	9.70955	5.9516	10.1637	6.84568
SEMA4A	5.22646	3.28528	2.71784	1.09909	7.50286	4.42332	3.10879	-0.311664	8.49322	1.1636	1.37657	2.15855	2.36601	2.6098	2.90619	6.00276	3.80441	8.66728	10.0271	1.98224	2.34438	3.38039	5.59535	9.61367	9.34245	10.3278	8.71789	5.64472	10.2886	4.10637	4.76534	4.73514
SLC25A44	5.25183	2.1322	2.54005	2.02247	4.26573	2.93072	6.04446	3.71808	5.25016	3.31888	6.82061	6.93649	5.39749	5.99227	2.79516	4.49687	6.26517	5.75459	6.6784	4.65127	1.81386	3.32027	4.82773	6.03394	5.31574	5.55735	5.20638	5.34773	5.81591	7.52172	5.13038	10.077
RHBG	3.91999	8.84481	8.06823	8.77468	6.45818	9.21397	9.76367	9.0309	5.90463	8.64056	9.33115	6.7822	11.0691	10.9545	7.14848	0.338437	9.50289	0.338956	6.74988	5.62841	8.19276	10.3921	2.65295	2.05787	-1.38007	1.36245	2.31022	4.41485	4.10889	3.43426	9.21547	6.80553
NAXE	3.83619	3.58181	5.03138	9.33601	7.94506	1.2049	8.81887	9.66132	3.35443	9.33641	7.22289	8.93133	9.54006	9.94469	5.37047	0.701007	7.17928	2.19955	2.15178	7.7636	2.7314	5.31257	2.76506	1.26937	0.20489	3.15203	3.75233	0.955416	3.71781	10.0048	6.5049	2.61252
PEAR1	1.48522	4.41926	5.61213	9.43448	7.78795	3.6542	8.70002	9.61397	3.94266	9.25251	7.26896	8.98648	9.77291	9.87792	6.42277	3.41372	7.2371	1.76345	3.63972	7.84122	4.13579	4.98485	2.32738	4.18498	0.941856	0.988053	0.0731802	3.02581	1.82596	10.0594	6.58902	3.27304
ARHGEF11	6.85583	3.37899	3.0187	3.0866	6.17138	3.8795	3.51541	2.70824	6.59874	3.03807	3.87907	3.30742	4.00647	3.31902	3.87923	4.87981	4.23034	6.39595	6.62236	3.31567	6.04482	3.64832	5.93798	7.25081	6.52481	7.36695	6.77031	5.50385	6.29266	3.55582	4.64149	3.38625
SPTA1	0.812027	4.55395	4.17156	2.7489	2.01626	4.97206	8.20706	7.00726	0.909646	8.35073	9.44086	10.946	7.58916	10.227	5.48222	5.07798	9.10321	-0.208532	3.9939	3.36076	7.12372	9.70342	-0.516973	3.01939	2.32037	2.11581	0.0731802	4.30591	0.240997	2.94883	3.19513	5.47211
MNDA	4.07425	2.8343	2.10117	0.328569	7.21613	4.60249	2.32638	0.910728	7.31526	0.0261002	1.86199	1.09442	0.60048	2.9363	1.32123	6.05072	4.54138	8.21094	8.89259	0.508313	0.965866	3.25753	5.02641	9.11201	8.39087	6.42422	6.46958	4.05975	7.25371	5.27076	5.76719	6.02901
AIM2	5.57268	3.91786	3.94023	2.17184	7.96044	4.97206	3.35495	1.16227	6.74254	1.6738	2.11353	5.1026	0.60048	3.79239	3.1055	7.16226	4.88242	7.04595	9.91527	4.10657	4.98379	5.37301	5.54127	9.66676	8.85793	6.8543	6.59749	4.61077	6.82496	4.82733	5.17014	5.39304
TAGLN2	6.58343	4.67714	3.76918	2.58096	7.04269	4.51568	2.32638	1.80381	7.16108	2.45906	2.82723	3.30742	1.44848	2.30494	7.34852	5.94471	3.68285	8.66302	8.48204	1.86195	6.7154	3.25753	7.92861	9.009	8.21176	8.46228	7.58135	6.22595	9.58514	4.16487	5.50822	5.44623
KCNJ9	-0.0051087	3.46699	3.47968	6.00099	6.60489	2.71391	8.16734	8.25185	1.64661	8.30873	6.62702	9.04491	10.6209	4.72527	4.69046	3.259	7.78885	-1.10162	3.82765	7.68601	5.15173	4.90523	1.44986	2.66792	2.16425	0.877022	1.35329	1.44084	0.582034	9.16993	7.56099	10.7259
ATP1A2	1.48522	5.89107	5.96466	6.55285	5.85482	8.16356	8.2703	6.7242	-0.675317	7.02234	7.92397	8.44797	9.28628	8.36341	8.01394	9.81908	8.64724	1.37643	2.67687	7.7865	8.65097	10.6776	1.309	5.30979	7.84794	1.59072	0.635059	8.96776	1.82596	9.04961	7.83015	10.695
DCAF8	6.21268	2.75261	2.79914	2.71684	4.38454	4.10437	3.79104	2.5845	5.94429	3.08499	2.89594	4.55385	5.17337	3.81243	1.85175	4.84396	3.618	5.99642	5.36028	3.90824	4.00149	4.47993	5.1708	5.84886	4.99497	6.40684	6.22099	2.88142	6.28976	4.898	4.24386	5.88233
COPA	7.21866	3.39703	3.32356	3.31792	5.39307	4.87078	3.46388	2.62694	6.86814	2.30903	4.09903	2.49297	4.25583	4.69321	3.43671	4.99869	3.19743	7.13883	7.32658	6.54051	4.4253	4.5601	7.06731	7.28365	6.18725	7.32526	7.29511	4.05975	7.4794	3.66793	7.18616	4.19749
TSTD1	2.54509	6.57292	6.67943	7.3568	6.07926	7.13927	8.36112	7.5703	2.34458	7.3414	8.95902	5.30033	9.21298	6.40566	3.1957	0.990513	8.15876	1.70574	3.80545	7.14413	6.32342	8.43368	2.86909	0.979866	2.86786	2.83308	2.82041	6.90495	2.63789	5.7999	4.20063	4.06772
ARHGAP30	6.38966	2.3329	3.20923	2.46992	6.21372	2.63374	1.14195	2.40105	7.05487	2.22773	1.7176	2.67938	1.08591	2.24723	3.00929	5.4076	3.96947	7.522	7.15068	3.40448	3.59813	2.40954	6.86516	7.70324	7.64322	7.25206	7.60084	5.10922	7.34183	2.28401	3.97549	5.15817
PFDN2	2.28907	5.07454	6.80037	10.9881	9.76033	1.89677	10.1615	11.1352	3.79138	11.0912	8.98192	10.6948	11.1049	11.6395	6.7843	0.701007	8.82656	2.46607	1.83862	8.94987	4.52658	6.33933	3.37232	0.617296	0.735405	3.05334	2.66955	4.61077	2.48385	11.7441	8.34937	3.84815
TOMM40L	4.62216	11.5081	10.6039	11.3285	8.9453	12.2492	13.1046	12.4111	8.27532	11.9959	12.8416	9.65562	14.6498	13.8568	10.3924	2.38906	12.7369	3.77051	10.0135	9.14131	11.8324	14.2053	0.667452	5.50343	4.21487	3.96788	3.45565	2.88142	6.36615	6.49061	11.8794	11.9304
FCGR2A	6.85346	4.00275	2.71784	0.328569	8.43325	5.38097	3.61326	-0.0221575	8.3387	0.977191	0.929107	1.09442	-0.136486	3.23243	1.32123	6.66807	5.63039	8.07367	11.2406	1.86195	2.7314	4.39504	8.2623	10.4711	9.04304	7.99596	7.34664	6.22595	8.51867	5.53009	5.69893	6.987
HSPA6	7.72443	2.17464	2.39067	1.45056	7.09242	3.91385	2.32638	0.605874	6.64961	2.42299	2.51407	3.2497	1.73798	3.57503	4.38012	5.51408	3.86156	8.74006	9.27375	3.71343	3.28779	4.06946	8.74576	8.15313	8.7936	7.04615	7.23976	5.64472	9.01249	3.33585	5.2412	4.79788
TRNAD-GUC	-0.309963	8.24695	8.3257	8.97645	6.88234	8.83705	10.0436	7.7406	0.402686	7.87785	10.4226	6.16247	10.6566	7.50519	4.83781	0.338437	9.50961	0.338956	5.40525	8.58809	7.91773	10.2508	-0.0695135	0.617296	1.98916	0.625483	-0.859706	8.69283	2.35647	3.3694	5.28324	6.88474
FCGR2B	8.50363	3.3235	2.22402	0.147997	7.52113	3.84431	1.14195	-1.15966	7.74955	-0.421359	-0.208396	-0.0430813	-1.72145	2.30494	0.473234	6.41066	4.76751	8.08149	10.7381	1.86195	2.55083	3.83177	8.86103	9.89972	8.38314	7.63351	7.4143	5.37496	8.57281	4.45784	4.59216	5.37943
C1H1orf226	6.16958	6.54488	6.97235	5.90466	4.06688	4.47024	5.87728	6.45358	5.43785	5.70605	6.36752	6.10667	4.05991	4.66042	7.05519	5.21056	3.618	5.39252	5.84679	4.43642	5.63262	4.06946	5.73612	3.64283	4.15391	5.30731	5.24501	5.68877	3.57251	6.75142	5.01033	6.84072
UHMK1	8.18448	4.79063	4.51018	3.44078	5.01257	5.35621	2.07484	3.41323	6.90211	3.08499	3.40041	3.65736	2.36601	1.3874	3.9842	4.54231	1.92995	7.82107	6.12738	3.78133	4.79369	2.89496	8.69624	6.39114	6.08209	7.35146	7.88879	6.19573	7.21904	4.85127	4.32662	3.63561
OBSCN	6.02779	7.3463	6.79047	6.77541	5.60856	6.58926	5.80664	5.92142	5.44708	6.28286	6.56507	6.20104	6.19144	6.83831	7.18748	10.0406	5.89957	4.16249	7.39321	7.94479	7.40881	9.04006	4.47068	5.15867	5.64599	6.53123	5.82679	6.16487	4.86158	6.24613	6.59321	5.20522
SNAP47	4.86702	3.41484	4.85249	5.2607	3.47836	3.8795	3.23711	5.32898	4.22622	4.99879	4.00883	5.39654	4.11144	5.1123	5.71355	8.50478	4.294	3.49191	3.13408	6.62148	3.03626	7.68901	4.4202	1.8974	3.01225	4.83679	4.82807	4.82331	3.94144	2.21186	4.80196	2.61252
COQ8A	4.92225	5.3492	7.57293	8.28584	5.73917	2.99631	5.34786	8.67544	5.2711	7.88532	5.40631	7.85052	6.43337	5.36384	4.12859	1.9234	5.15805	3.79839	3.33339	3.90824	3.1675	5.18353	4.15802	3.53786	3.01225	4.46679	4.67238	3.99104	4.10889	3.26631	5.38812	3.33075
ITPKB	6.08134	2.98498	4.14069	4.54031	5.2439	2.63374	2.96792	5.26995	6.82276	4.63096	3.08439	4.83466	4.34464	3.07546	2.54362	2.38906	3.47884	6.78539	6.17577	2.76465	3.1675	2.81007	4.87222	6.22357	6.68062	6.61363	7.05645	3.84294	7.26706	3.66793	4.55832	5.75108
WDR26	7.42076	4.36532	4.53413	4.54945	6.13456	4.44697	2.32638	1.5628	7.17504	2.09649	2.42387	3.36291	2.36601	3.79239	4.12859	5.6859	3.1058	7.9124	7.56984	3.22103	3.92934	3.54704	8.44382	6.96223	6.88827	7.09967	7.30154	3.67788	7.35439	4.12613	4.08652	4.22818
NVL	3.42912	4.61686	4.91765	5.43832	3.75027	5.9096	5.33357	5.54908	2.869	5.15538	6.06587	5.32848	6.29536	6.094	3.1957	0.990513	5.30948	2.39481	3.50847	4.98944	4.00149	5.34311	2.96611	1.71683	2.39252	3.15203	3.44241	3.84294	2.52393	5.74344	3.73914	2.86778
TP53BP2	7.88015	4.12681	4.07692	3.67573	5.23127	5.16979	3.79104	3.2866	6.56309	3.69664	4.72706	4.64622	3.03344	5.04614	7.0612	6.62648	4.27309	8.27497	7.66536	5.0731	5.76288	5.51387	9.47931	6.70172	7.41326	6.94311	7.26629	5.50385	7.08314	5.34009	3.79834	4.97121
CAPN2	8.66681	3.94263	4.35751	5.42846	5.37021	4.32464	3.17437	4.14046	7.31904	3.92011	3.08439	3.65736	3.48801	2.8993	4.38012	4.40145	2.30434	8.94219	5.02785	5.9641	4.83376	2.89496	9.39959	4.7288	6.28526	6.76162	7.76268	7.35116	7.25669	3.95988	4.51486	2.61252
BROX	6.41555	2.1322	2.22402	2.17184	3.58145	6.35932	5.27498	0.425301	5.84999	1.73392	6.85984	2.02731	3.23275	1.02483	5.07017	4.6079	1.81891	6.51204	4.27804	5.6376	3.68833	1.85314	6.86516	3.87603	4.59721	5.719	6.01514	3.58768	6.30133	2.54117	4.90654	5.55919
MIA3	5.87287	3.91786	3.47968	2.074	3.29636	5.11179	3.6598	2.62694	5.50127	2.45906	4.54649	4.37646	3.83314	2.24723	5.6982	3.63961	2.21945	5.30777	4.37166	5.79371	4.00149	3.83177	5.30668	3.91847	3.57412	4.74492	5.42401	6.9509	4.91531	2.94883	4.84471	5.17403
ESRRG	4.64423	7.94761	8.04029	5.96732	4.29029	9.18262	6.70766	4.75203	3.87586	5.01099	8.37732	7.50381	6.72563	6.54989	8.1916	6.57821	5.537	1.04522	4.30993	6.72856	7.79622	6.83446	3.71708	4.14979	3.14349	2.91967	0.890316	6.91426	1.69166	7.01525	6.84031	7.9678
PTPN14	4.55386	7.8658	8.54263	5.56529	3.36733	6.69181	3.56516	3.7758	4.96533	3.92011	4.41219	5.00131	4.30092	4.50903	6.97467	4.73075	2.53261	2.59882	4.98898	5.0731	5.27329	5.43102	3.38992	3.69258	3.01225	3.91265	4.36386	7.2592	2.87327	4.16487	4.38571	3.54097
NENF	2.14173	7.63454	9.6695	10.3788	7.44252	5.93491	7.67829	10.9277	6.22488	10.0002	6.66197	9.36589	8.85881	7.54016	5.65115	5.33198	7.67391	1.51729	2.28608	5.88913	5.46412	7.75578	1.44986	-0.605097	0.941856	1.36245	2.36736	2.88142	2.80984	6.26854	7.56206	6.4364
RCOR3	4.93573	3.44982	3.26752	4.82982	3.65893	4.93908	5.03125	4.12574	4.11476	4.11356	5.34619	3.41635	6.3284	5.4936	5.91286	7.81533	4.76751	4.3342	4.0134	11.3415	7.99045	6.07402	4.47068	10.6271	6.51272	3.52779	4.32832	4.93727	3.95616	4.8152	5.67149	5.12593
IRF6	8.43764	5.09678	6.70603	10.4416	8.99517	2.36244	9.32683	10.7879	6.77223	10.6816	6.83818	10.1691	10.4525	10.971	6.04005	3.20351	8.26053	8.47716	3.84951	8.47474	4.57468	6.08309	9.11982	3.5913	6.62929	6.08648	7.44117	2.54038	7.28466	11.6027	7.37906	3.58906
G0S2	6.28645	6.26456	5.41988	3.06129	10.4069	6.75001	5.89684	2.13312	6.23558	2.1853	1.7176	2.27885	3.23275	4.58088	3.50886	9.16453	7.5271	9.75692	12.5124	3.17128	5.1831	6.69346	8.51219	12.9479	12.1129	8.98115	7.9855	9.18712	11.2503	6.97222	7.815	10.1972
CD55	10.6731	3.44982	3.95804	2.95535	8.18577	4.90534	2.32638	1.16227	9.75781	2.00185	1.7176	2.49297	1.73798	3.17168	4.21739	5.80254	4.82611	10.6166	9.06013	2.29258	2.7314	2.52057	11.499	8.85911	9.23862	8.56324	9.48328	4.74201	10.5208	4.20259	5.20883	5.82323
PFKFB2	7.74308	6.70545	6.11512	4.78414	6.0651	8.63824	4.62503	3.55183	6.82983	3.88076	3.77346	7.14872	3.32295	3.4527	5.20659	4.91479	1.08195	8.85859	10.0202	4.90063	5.46412	4.86371	9.87505	4.49644	7.54177	5.82001	6.99091	5.40167	7.55025	5.19792	7.19307	4.50382
YOD1	6.5575	6.13623	5.58373	4.79953	5.76568	3.48174	4.02237	3.33859	6.13061	3.01403	4.09903	3.30742	4.30092	1.91792	3.64316	5.27927	2.84748	8.48629	3.33339	3.60517	3.03626	2.52057	10.2517	4.21933	7.52982	4.91616	6.70254	4.12534	6.78429	4.63382	5.11881	5.47211
MAPKAPK2	8.56239	4.02611	3.05226	3.55399	6.69041	3.11917	3.23711	2.89345	7.56786	3.75583	3.02426	2.84444	4.05991	4.01622	3.82373	5.41982	4.04542	8.8251	8.51746	2.46767	3.77322	2.28924	9.19961	8.25392	8.03144	8.21865	8.12924	5.50385	8.33375	4.42631	4.28583	4.39979
RASSF5	7.26123	4.57786	4.28879	3.84844	6.50614	3.6542	3.6598	3.20491	7.27305	3.31888	2.11353	3.46788	4.11144	3.47801	5.75864	4.862	4.06988	7.70067	7.166	2.29258	2.89187	3.25753	7.42608	8.00839	7.18852	7.6044	7.46754	5.47898	7.80629	4.36109	4.8998	4.69175
IKBKE	7.3662	6.63121	6.55036	6.55739	5.70304	6.90747	6.54361	6.51982	5.76024	6.99803	6.57558	6.02301	7.20633	6.57942	6.58176	7.29761	5.82252	7.08609	5.21629	6.66257	7.69106	6.65746	6.27744	5.04835	5.92066	6.46559	6.78743	7.42465	6.09066	7.90016	5.65156	6.53177
SRGAP2	4.97108	5.43898	5.18296	5.01918	4.12264	5.87514	4.86243	4.40715	4.66651	4.56629	5.5938	6.16247	6.35001	5.48114	4.94572	5.15313	5.41823	4.39937	5.5119	5.00372	6.36504	5.00409	3.55498	4.49644	4.68602	6.10199	5.79591	5.07643	4.98874	4.02449	3.19513	4.25824
SLC26A9	10.2239	5.43898	4.23136	3.27453	7.53018	3.3871	2.96792	2.19084	9.02493	1.9521	2.96153	2.49297	2.80211	1.67691	4.6591	5.90177	2.30434	10.37	5.78007	3.01081	4.83376	2.28924	11.5581	4.7288	8.63534	6.63724	8.27215	4.56423	8.01754	3.66793	5.13038	4.57719
PIK3C2B	6.53109	3.70274	4.33041	4.69643	5.09154	4.85318	5.60733	4.45505	5.24487	4.70041	6.58081	3.61227	6.45348	4.19476	3.76602	3.7599	5.31972	5.51099	4.03263	4.93084	4.13579	5.54047	4.61231	4.4393	5.75948	6.46798	6.45153	5.07643	6.14949	4.27519	3.82705	3.63561
PLEKHA6	7.84783	9.29718	8.54485	8.99829	7.27729	9.17467	9.93843	9.1153	7.18197	8.94357	8.91831	7.89356	11.5802	10.4333	7.38253	6.02694	9.83171	6.39367	7.83246	6.9177	8.9189	10.5672	7.27921	4.92888	6.50053	5.88959	7.36254	6.03437	6.27809	6.26408	8.90675	11.2056
SOX13	5.72022	4.71357	5.07284	4.82231	3.85276	4.19096	3.23711	4.52404	4.91298	4.34321	1.55714	5.57163	4.25583	4.78733	4.86555	0.701007	2.84748	4.96447	3.30202	2.54784	4.62122	6.33933	5.32966	0.979866	3.05733	4.81437	4.58474	4.41485	4.52886	4.61995	3.54541	-0.756711
ZC3H11A	7.91461	8.87206	8.87581	8.65711	7.24939	9.90507	11.7737	8.33659	8.34427	8.47649	12.4384	7.92616	12.6637	8.5224	10.2686	12.2211	11.3225	7.84883	9.79687	10.5504	9.73736	11.2388	8.06765	6.80146	7.21114	7.88017	7.53923	8.73809	7.99187	7.72817	6.34535	9.35833
BTG2	7.11086	4.52964	3.5751	2.58096	9.32654	5.68933	3.74861	1.64769	8.58443	1.73392	1.17012	1.09442	1.97899	4.25457	3.1055	7.71967	6.65686	8.49217	10.2762	1.24528	2.34438	4.96535	8.50009	10.249	9.5661	7.24089	7.3678	7.69148	7.61197	6.58289	7.23919	7.48646
CHIT1	3.26791	7.47179	9.21085	10.0137	7.53404	2.93072	7.21195	10.4182	6.83688	9.92284	6.61688	8.26889	8.10986	7.23336	5.24934	2.28597	6.9482	-0.208532	4.87638	3.90824	3.28779	6.85049	2.81801	4.14979	2.91761	7.58245	6.96337	2.72095	3.22892	3.26631	6.78833	-0.756711
CHI3L1	5.5698	3.18505	2.83813	2.61615	6.95709	3.3871	3.29723	1.5628	7.94062	2.14158	1.99324	1.33543	3.89326	2.74104	1.32123	5.39527	4.37473	7.06329	8.47062	1.58632	1.81386	3.54704	5.86122	8.75612	7.36476	8.05454	7.80142	5.10922	8.61052	4.75301	4.23317	5.02465
PPFIA4	2.91546	4.61686	4.98869	4.76858	3.75027	4.51568	5.78581	3.96962	3.18818	3.894	6.37957	4.55385	4.20929	6.3924	6.39448	8.8726	7.41704	2.19955	4.59513	6.04229	6.09515	9.999	2.53139	3.83231	7.70119	3.24439	2.86077	3.02581	3.22892	4.02449	4.59216	4.25824
ADIPOR1	8.35934	3.59749	3.52818	3.74095	6.5827	3.3871	4.95864	2.82219	7.6561	3.48553	5.00106	3.2497	5.49772	3.4527	2.39923	4.87981	4.35497	9.11669	7.5862	3.11975	1.81386	2.52057	9.49565	7.72731	7.42191	7.08725	7.80789	4.69958	8.67646	4.10637	4.45173	4.34483
PPP1R12B	5.81081	6.21713	6.12698	5.47712	5.34112	5.6182	4.86243	5.63994	6.31084	5.58478	4.43546	6.31799	5.07297	4.78733	6.7475	4.58636	3.68285	4.64178	4.73086	6.12955	5.05333	5.14938	4.78182	5.32564	5.19987	5.37527	5.6336	8.09087	4.7729	6.308	6.52036	4.45274
RNPEP	6.1562	8.37018	7.48506	8.12184	5.9996	7.75357	9.05266	7.47042	5.84301	6.94337	8.40999	5.31447	10.7722	9.28961	6.19022	3.41372	8.93203	5.66657	6.6064	5.03187	7.76547	10.1668	6.50237	2.4538	3.5107	4.51394	5.18667	-1.36651	5.3975	1.97085	7.4031	10.925
IPO9	5.86349	8.51294	8.3419	7.5466	8.59415	8.19707	8.37514	9.36566	5.81475	9.21872	9.13457	8.59716	8.52529	9.03739	7.09675	5.71596	8.32544	4.73849	6.02545	7.54662	7.84606	9.78075	5.01512	7.00223	4.68602	5.82001	5.93471	8.82455	5.71565	9.4975	6.66056	9.83481
PKP1	8.92774	5.43025	4.83331	3.89216	6.50352	4.78058	2.5405	2.44915	7.6421	2.9647	3.02426	3.86381	3.13653	1.84197	4.12859	5.75508	1.42299	9.52083	4.9791	4.18388	3.39883	2.40954	10.0293	4.88676	7.63022	6.42175	8.74712	5.94637	7.82345	4.16487	4.61704	3.99818
IGFN1	0.731857	7.24166	7.16486	9.22713	8.41312	10.8528	10.7332	9.53016	1.58102	9.96264	9.28065	11.4097	12.3755	10.3458	7.60045	10.8672	10.1287	2.31985	3.20362	10.3823	9.981	10.9584	0.111059	2.4538	0.20489	0.625483	-0.618698	3.84294	0.726424	11.9647	10.1001	12.4649
KIF21B	5.30475	9.72978	9.55091	6.76761	5.27499	7.55294	12.0373	5.1368	6.5178	5.20932	12.2568	11.5091	5.60947	9.84911	13.8875	11.7709	6.39665	5.36015	8.00794	5.51331	6.09515	5.65442	4.83417	5.78148	5.66796	5.66988	6.27239	8.0107	5.93959	5.60242	4.08652	4.28768
GPR25	1.62494	6.50802	8.63133	12.8116	11.6127	2.78986	12.1822	13.1896	4.85866	12.8253	11.0526	12.214	12.8971	13.1858	8.60971	0.990513	10.7484	0.178491	2.28608	10.8601	5.84361	8.44076	0.271523	0.979866	0.941856	1.84788	2.73615	2.54038	1.19209	13.3612	9.85509	6.77986
PTPRC	6.44099	3.46699	3.29581	0.489034	7.28036	3.9474	2.72691	1.47261	7.8882	1.32866	1.55714	2.38988	2.52648	1.02483	3.57757	6.16408	4.70644	7.78756	9.25032	3.06631	3.28779	2.89496	6.03062	9.46144	8.33131	7.93144	7.97921	4.93727	7.38735	4.54851	4.64955	5.66395
DENND1B	6.38966	4.19023	4.68078	3.90644	3.994	3.9474	3.87234	2.99414	5.62032	3.25876	4.12789	4.91112	5.02002	3.9454	4.97148	2.88863	3.94324	6.07545	3.56241	3.84618	6.80884	5.55358	6.28687	4.31774	4.86151	6.26796	6.4858	4.86231	5.53623	4.0454	4.09835	5.51008
RGS2	5.62633	6.24478	4.83331	3.11147	8.50974	5.36864	3.9863	1.2733	8.47978	1.79163	2.96153	4.2932	0.60048	3.34676	7.19843	6.65779	6.48112	8.17284	9.83537	1.03883	3.68833	4.77691	6.63554	9.94083	8.499	5.23035	6.40793	5.87189	8.02017	6.32092	6.39413	8.48249
PTGS2	7.98709	7.11664	6.23685	3.25233	10.6361	7.38557	6.17838	1.87596	6.37272	2.627	2.42387	4.01003	2.36601	5.01189	4.12859	8.56519	8.41406	7.74343	13.2381	2.54784	5.30215	7.09884	7.33023	12.9111	11.1834	6.27071	7.3599	8.56865	7.70643	7.90159	7.87036	10.3024
ODR4	3.50344	4.38352	4.46106	6.27315	5.10545	7.78639	8.00332	6.48564	2.56415	6.65934	6.53845	8.29409	9.20114	7.0173	4.72116	8.17223	7.00319	2.96139	1.04215	7.62032	7.47999	8.46699	3.50741	0.979866	2.07936	1.90559	2.97548	-1.36651	2.31139	8.87592	6.56792	10.0584
TPR	6.74532	6.88549	5.6673	3.69232	4.9676	6.78754	4.19032	4.45505	7.01817	3.84031	5.12073	6.68756	3.32295	5.43018	9.25525	5.25218	4.86854	6.65993	6.21839	4.63301	6.82881	6.7685	6.29389	6.49994	6.52079	6.69975	6.67734	7.11327	6.95157	4.50389	5.60258	8.19068
HMCN1	3.07018	8.17496	8.40819	7.19166	4.0526	10.6307	11.1937	6.10525	5.29175	5.08211	13.0873	8.76878	9.65739	9.13808	10.3568	6.78138	9.03032	1.44858	7.97476	7.33133	10.3291	10.2683	1.85649	9.13131	5.60861	2.42299	2.18866	9.06707	5.95066	6.13348	5.60673	12.8888
SWT1	4.40024	3.62835	3.08505	3.44078	3.39023	4.19096	4.19032	2.70824	4.91298	1.9521	3.40041	2.67938	6.01326	4.33988	3.70589	2.28597	3.86156	5.39252	5.41994	3.74778	3.28779	5.23329	5.32509	5.21082	4.55066	4.86616	4.99148	4.65586	4.98156	1.78444	4.03823	3.38625
NIBAN1	6.12123	3.80082	3.23867	1.91353	7.09242	4.10437	2.5405	0.910728	7.26263	1.40461	2.89594	2.58919	1.08591	2.05878	3.1957	5.10851	4.06988	7.26907	8.3173	2.89298	2.55083	2.89496	5.53732	8.94757	7.71884	8.17311	6.98635	5.40167	7.54903	4.08633	4.23317	5.39304
NCF2	4.6497	3.68816	2.83813	1.45056	7.99073	4.29887	2.72691	-1.15966	8.76924	0.642772	0.929107	1.88292	1.08591	2.51516	2.0582	6.5339	5.09987	8.58613	9.9301	1.03883	2.10337	4.06946	5.77681	9.96508	8.84995	7.56688	7.23401	5.79336	8.82621	4.8152	5.47232	6.27671
SMG7	8.34257	8.43325	8.1663	5.45299	6.49562	5.94325	7.9029	4.2119	8.85801	4.05585	7.74696	5.99693	4.11144	4.4073	10.7143	5.29263	7.37596	7.60525	8.42858	5.51331	6.22137	6.17931	7.97888	7.20868	6.8081	7.6399	7.20001	5.576	7.6734	5.66455	5.28841	6.82072
LAMC2	6.74021	3.09953	4.23136	4.70463	3.14301	3.57055	2.32638	3.57369	4.84476	3.60303	3.02426	4.57751	3.03344	3.64374	2.54362	3.68083	3.1058	6.7784	5.34497	6.84022	5.90133	3.38039	8.57073	3.91847	4.83587	3.70077	5.63069	6.58186	4.9671	2.70782	3.25974	5.10954
DHX9	6.22371	3.8143	3.05226	2.71684	4.98275	3.23238	2.96792	4.92355	6.59874	3.894	4.70808	6.95917	3.03344	4.53338	2.54362	4.40145	4.55876	6.67505	7.61041	4.07985	3.28779	2.71988	5.98794	6.53445	5.18978	6.31665	6.38908	3.02581	6.7509	4.68801	3.76904	7.33252
NPL	3.82658	3.71716	3.20923	1.73296	6.85173	3.98019	2.8118	1.80381	8.25968	2.34803	2.32766	3.18958	2.18544	3.47801	4.25983	5.6859	3.83327	7.89071	8.5319	3.84618	4.4253	4.33554	4.75491	8.56566	7.06425	6.0958	6.14132	4.65586	8.37268	4.44216	4.40488	4.50382
RNASEL	8.027	2.78036	1.46729	0.995994	4.57647	5.08189	1.93045	4.5014	6.607	3.29912	2.22456	2.76427	3.03344	1.7618	6.45964	3.36397	2.21945	7.99754	5.78007	5.05949	7.41543	3.83177	8.50161	4.25288	5.86469	6.13554	7.12225	6.94183	6.70152	3.84532	2.46549	3.80807
GLUL	11.5891	7.73455	6.87961	5.85029	10.933	6.98221	5.76467	2.5845	10.5588	3.23815	2.89594	4.20485	2.52648	4.92254	3.57757	9.26875	7.93411	11.5795	12.4599	4.6693	5.08688	6.82908	11.6682	13.0014	11.8365	10.2111	10.7041	8.69823	11.5507	7.17082	8.41408	8.88293
CACNA1E	5.81568	6.21966	5.95583	4.55852	4.06688	5.16979	5.85745	5.77815	4.52545	6.41498	7.95651	6.39321	5.87101	7.37145	5.09382	6.00276	7.25321	3.72765	4.22885	5.6558	6.06179	8.03364	4.94544	3.95969	4.23464	6.81907	5.20638	5.2334	4.82996	7.35168	3.98826	3.96211
IER5	7.54765	3.8409	3.0187	2.54489	6.9494	3.9474	3.29723	1.87596	7.18336	2.5286	3.53576	2.67938	3.6361	3.10825	2.54362	5.22457	4.84039	8.27621	9.36052	2.9531	3.39883	2.52057	8.27301	8.49557	8.74448	8.66179	7.85485	4.82331	8.42256	4.0454	4.00091	4.79788
QSOX1	8.92549	6.8532	6.71391	6.36134	7.44115	10.1148	10.8327	5.40411	7.67587	5.10505	12.5064	8.25429	9.10589	8.49554	9.61636	7.24017	8.62059	8.65827	6.75278	6.25427	10.026	9.98394	10.9315	7.21295	8.03426	7.29993	8.26887	6.87666	8.26669	5.80604	7.23919	9.82982
CEP350	7.21682	6.71806	5.58373	3.62481	5.22491	4.19096	3.41044	2.19084	6.90714	2.14158	3.73646	4.45517	3.6361	3.04191	7.96348	4.3255	2.78977	6.37064	6.06802	4.23321	2.55083	3.9555	6.50439	6.01451	5.54672	6.94483	6.88237	5.00853	6.41226	4.14563	3.94961	5.48487
TOR1AIP1	6.93629	4.75611	4.89008	3.27453	5.049	4.49314	4.42399	1.94468	6.52871	3.84031	5.40631	4.77454	4.38708	4.87569	4.5607	4.21758	4.54138	7.10992	6.44707	3.44691	4.19853	6.3241	7.53189	5.9546	5.88359	6.92229	6.83505	3.58768	6.98246	2.48105	3.88281	3.72442
FAM163A	2.14173	2.60527	3.20923	3.42102	2.63036	9.35894	7.45895	4.86271	0.67832	4.74492	8.1865	6.52069	6.09233	5.29429	7.90117	8.60723	4.54138	2.02177	3.02305	8.33486	6.32342	5.56658	1.95433	3.74068	2.70739	2.21045	2.09025	4.36141	2.11547	5.55217	7.44538	9.7017
ABL2	5.49891	4.87024	5.90623	6.26209	3.91725	12.5996	10.6528	9.59339	5.12343	9.46642	11.0382	10.6561	8.64159	8.48622	12.1802	10.775	7.64978	4.58688	7.07151	13.5586	11.7862	11.6085	5.60668	5.82675	7.11844	6.0958	5.72662	14.9044	6.93495	9.95316	12.9169	6.82574
RALGPS2	6.1485	6.49342	5.29231	5.03877	4.18945	2.78986	1.58941	3.4842	4.87243	2.83346	2.67913	3.56573	2.36601	1.84197	5.78793	5.58093	1.81891	5.49404	3.36408	2.29258	5.60972	2.52057	6.5963	3.78722	4.17452	4.37782	5.53729	2.88142	4.55811	2.13591	2.4285	4.95295
RASAL2	7.24327	8.04589	7.63653	5.23829	6.64114	5.60774	4.34073	4.96549	7.32406	4.61506	4.26409	6.05706	4.58233	4.29785	5.65115	3.59717	3.71422	5.04813	4.30993	4.45733	4.71003	4.30484	5.57242	4.14979	4.27337	5.81248	6.65886	5.2917	4.91531	6.12858	4.60879	6.00262
PAPPA2	4.55968	4.39254	4.06052	5.56529	4.5963	11.0529	9.9254	8.06868	3.76209	8.17008	9.83408	9.46035	7.9633	7.52506	11.1263	9.71565	6.8668	-0.00208117	6.85627	12.3646	10.482	10.4007	-1.16905	2.20226	5.99207	1.27756	-0.618698	13.4157	5.18273	8.96504	11.0913	6.04634
COP1	6.25989	3.20566	3.32356	3.42102	5.80456	4.72363	4.6483	3.33859	6.8085	4.12483	3.91262	5.15069	5.66226	4.05037	3.36076	5.43195	4.84039	6.40278	6.72644	3.9383	3.85339	4.30484	5.85807	7.11144	6.76798	6.13252	6.4198	3.67788	6.65491	5.57392	4.38571	5.58314
KIAA0040	5.00559	3.64354	3.50413	2.81096	4.44046	8.82469	7.5233	3.88473	4.96533	3.74126	8.40705	5.44877	5.84079	5.01189	7.43439	6.31572	4.96296	5.00092	6.14958	7.54662	4.52658	5.84783	4.76843	3.09534	2.07936	3.94052	4.18469	0.955416	3.75196	5.16008	7.30828	6.78503
RABGAP1L	8.41816	4.59359	4.59231	4.59425	5.06332	4.47024	4.34073	3.2866	7.35259	3.29912	4.836	4.40317	4.54534	3.34676	6.53932	4.5645	3.65079	7.74701	5.71011	3.90824	4.4253	3.43811	7.62397	6.20655	5.87732	7.17788	8.00982	5.89088	7.47685	4.8631	4.71246	5.94835
GPR52	3.59693	4.93339	6.56205	10.3693	9.57819	2.14831	10.0605	11.2662	4.53414	11.1799	9.2424	10.6662	10.4507	11.736	6.95544	4.49687	8.89145	3.12445	3.06101	8.30056	4.98379	6.0557	1.75152	3.01939	1.42728	3.65102	3.95233	3.58768	2.26484	12.2744	8.64527	4.13406
RC3H1	7.43269	3.71716	3.68613	4.05489	7.11493	4.44697	5.10037	2.073	8.15441	2.91363	4.43546	3.56573	5.62728	3.37398	3.93267	5.46772	4.43245	8.22321	8.57354	5.60048	3.92934	3.78805	7.95913	7.93535	7.60767	7.14081	7.36605	5.75243	7.79507	4.27519	5.12461	6.10541
SUCO	7.29563	11.09	11.0875	10.0741	6.73582	5.08189	5.22941	1.87596	6.91215	2.627	4.93728	5.24232	5.31197	1.27637	5.91286	6.44097	2.60132	7.88504	10.286	9.12507	7.27693	5.73722	8.19321	12.35	9.55632	6.42175	7.29419	12.5427	7.6944	4.37767	6.54217	6.23953
SELE	-0.309963	4.37445	7.04707	6.91265	8.70047	7.91279	7.94344	7.0682	4.5599	7.93179	9.34427	9.83497	5.88588	9.44047	6.87582	2.66036	9.56925	-0.208532	1.65221	8.08742	5.60972	10.8427	0.111059	0.617296	2.07936	0.140056	-0.859706	6.77815	1.61951	5.65097	7.97188	3.68069
SELL	4.29954	4.20054	3.50413	2.26347	8.42287	4.37482	2.63672	2.073	6.99946	2.386	0.639601	2.49297	0.60048	2.46541	1.32123	7.02893	5.21398	9.13149	9.63481	1.42585	2.7314	3.91543	6.4425	10.0782	9.39169	6.92054	5.32652	6.19573	8.99209	5.77508	5.78559	6.0377
TIPRL	3.65242	9.88739	10.0859	10.9608	8.88158	10.7912	12.1793	10.6141	3.02512	10.3466	12.6154	8.01112	13.0095	9.8004	7.04915	0.990513	11.7991	2.35781	7.70786	11.1038	9.86371	11.8009	2.00088	2.4538	4.56635	3.3312	3.14847	10.4934	5.30852	5.77508	7.4419	9.70306
MPZL1	7.47486	6.47868	6.25857	4.94501	5.27499	4.64401	3.79104	2.62694	6.48679	3.21724	3.94541	7.74221	4.46838	4.52126	3.82373	5.49108	3.00795	7.49457	7.60078	5.50329	5.24385	5.32792	7.69292	6.63331	6.61428	6.89048	7.27659	6.10109	6.47749	4.0454	4.88622	7.89554
POU2F1	5.89144	4.69911	5.94694	9.17166	7.73861	3.48174	8.14093	9.37075	6.00807	9.14521	7.1993	9.35566	9.58176	9.51688	5.8995	4.37657	6.77683	6.72311	5.76864	7.57321	4.0702	4.50715	6.08564	6.13637	4.78316	5.9388	5.76965	4.05975	7.02846	10.168	6.65856	3.49122
PGBD5	1.57985	3.8409	2.6754	2.6505	2.23444	6.24929	5.18237	4.86271	2.17713	3.97096	6.12431	5.00131	4.11144	4.4967	5.66701	6.30916	5.09987	-2.32401	4.21208	2.54784	8.1095	5.07856	1.23305	5.04835	0.494397	2.06606	2.02071	7.46954	2.35647	7.62256	4.41438	5.32366
C1H1orf198	2.59126	4.58575	4.17156	5.10219	2.28419	9.9518	8.74389	9.15163	1.88268	8.45934	7.72352	7.08001	10.5041	11.5786	6.34606	2.48528	8.58816	0.483346	6.32756	4.55756	9.28147	11.2388	2.08969	-0.605097	1.42728	2.11581	1.98464	1.80341	2.35647	2.13591	9.48434	6.39642
C1H1orf131	1.86936	4.01448	5.16006	5.61397	2.59137	4.64401	3.74861	1.72786	3.39316	2.65837	5.03192	4.73302	2.18544	5.5121	6.79155	8.44172	2.90298	0.949009	4.67074	5.58156	5.33044	4.82096	0.415913	1.71683	4.45282	2.11581	2.33907	3.67788	1.61951	4.06601	3.40012	5.88233
EGLN1	6.31596	2.86053	2.98435	2.54489	4.81517	5.60774	5.60733	3.43727	6.42505	2.65837	7.19589	3.2497	7.66441	6.91907	7.92774	4.80721	4.60969	6.8215	5.84135	11.1071	4.66631	3.38039	7.61839	5.29376	5.97454	5.95938	6.07854	5.04288	6.88965	4.53379	6.92409	4.03337
SIPA1L2	7.95103	7.933	7.33468	6.07873	5.56394	6.56785	4.42399	4.39493	7.0669	4.31397	4.64958	6.92731	4.00647	5.68508	9.49616	5.07798	7.21535	6.39367	7.33629	5.34401	7.18697	7.23939	6.01936	7.34327	6.8631	6.35081	6.11861	7.03863	6.47494	7.7633	6.0671	6.42982
NTPCR	3.40347	6.13623	7.02611	8.0987	7.23206	5.70903	5.06622	5.59255	3.74722	5.54757	4.41219	6.3458	8.22838	6.86254	4.62704	0.990513	6.93827	2.31985	-0.883845	3.74778	5.15173	2.40954	2.29038	-0.605097	0.20489	2.01453	2.77889	0.955416	1.8887	10.0572	7.81679	7.48963
MAP3K21	3.2392	9.63347	11.7903	12.4928	9.56063	3.84431	9.64144	13.0722	8.30926	12.4709	8.46332	11.6796	10.7336	9.60352	7.66897	1.77901	9.59001	2.31985	2.07963	7.34541	6.11154	10.1518	2.04596	0.617296	2.32037	3.05334	3.25829	2.72095	3.1796	5.15046	9.25364	5.47211
IRF2BP2	7.53958	3.51732	3.97564	7.24743	6.95325	3.33735	6.07913	7.55252	7.50515	7.12834	5.07701	6.83711	7.64269	7.40153	4.03395	4.91479	5.76377	8.24109	9.02395	5.77718	3.1675	4.30484	7.75957	8.6964	8.30117	8.32096	7.53846	5.10922	8.50184	7.85498	4.91325	4.55314
LYST	6.22554	5.80251	6.6981	4.72895	7.91675	5.87514	4.31188	4.03411	8.16773	3.79869	4.09903	3.93877	5.04674	3.85168	4.94572	7.09141	5.68681	8.69581	9.72773	4.37181	5.38541	4.68454	6.15417	9.43519	8.82491	7.51452	6.968	6.52223	8.36512	6.33797	5.49487	6.91336
GPR137B	5.28029	7.00936	6.66866	4.5765	5.31144	5.03584	7.24667	6.97065	5.68419	7.79737	9.84009	7.43427	6.89694	8.98428	3.64316	4.18929	9.18733	6.17982	7.00733	6.83224	1.45129	9.47778	5.70483	6.67103	6.18217	7.86843	6.52714	3.84294	7.16462	9.36966	4.47005	3.08459
EDARADD	4.41315	4.35613	4.85249	7.93851	7.71613	7.97308	9.61067	9.3641	3.2737	9.42769	8.45053	9.66876	11.3645	7.27005	5.53501	8.0058	8.36673	2.98585	1.54911	6.91014	6.17532	7.92429	2.00088	2.05787	0.494397	2.38291	3.52007	4.78324	3.04835	10.398	7.3159	11.683
RYR2	4.30648	5.9775	5.91537	4.25791	3.69617	5.57592	3.29723	3.95304	5.25542	3.82657	3.91262	5.59499	4.34464	4.17941	8.58071	6.49975	2.84748	0.178491	5.90536	4.75624	6.7154	3.8742	2.08969	5.4024	3.69318	0.988053	0.324719	5.73152	1.94882	4.47336	4.87939	6.52561
PLD5	2.07831	6.95865	7.34994	4.53113	2.1829	6.36554	2.96792	5.17305	2.92294	4.558	3.69849	5.18189	2.18544	3.98124	5.33121	5.6859	1.42299	1.30048	6.47898	6.32991	6.48314	5.45917	0.415913	3.83231	5.61617	0.320629	1.46222	8.13533	2.4002	7.59977	4.38571	4.31654
HNRNPU	8.26546	4.69182	4.58086	3.83356	6.90636	5.19794	3.91134	2.9278	8.26426	3.31888	4.4809	3.90178	3.89326	4.36723	4.89277	5.77426	4.7373	8.52592	8.8051	4.86977	5.48943	4.68454	8.50312	8.81627	7.88905	8.36984	8.29672	6.06812	8.64444	3.86898	5.314	6.01147
NLRP3	3.929	3.87989	3.70735	3.06129	4.29029	3.80824	3.23711	3.55183	3.68614	3.46794	2.96153	3.56573	3.7704	3.07546	4.86555	4.29927	3.0577	4.24585	9.01551	4.93084	6.96135	3.74296	4.1885	8.03274	7.10777	6.59401	5.08813	6.53436	4.9303	3.49632	2.98189	2.51631
ZNF672	5.22279	4.87024	5.41344	5.05809	4.61586	4.27264	4.6483	2.99414	4.94592	3.21724	4.9043	3.41635	5.22107	3.14031	3.36076	3.02293	4.31461	5.03061	6.74113	4.5183	4.66631	4.24141	4.17841	5.44657	5.02932	6.18591	5.56198	4.41485	5.57012	2.70782	3.34162	3.99818
ZNF692	5.10043	9.40582	11.2727	12.0251	8.93171	3.3871	9.01512	12.6058	8.41773	11.9129	7.7021	10.6217	10.0991	9.11507	6.8894	3.31244	9.07555	4.48763	4.47371	6.58394	5.72075	9.14992	3.71708	4.65543	4.41867	5.23598	5.32291	2.72095	4.63331	4.54851	8.73512	3.72442
ROBO1	3.86467	9.89157	9.51037	9.69862	7.1489	10.3415	8.98459	10.4246	6.56521	10.0469	8.24529	8.14378	10.2396	11.7984	8.28445	4.99869	8.93453	1.81895	6.16273	6.81615	10.1739	12.2061	3.38992	7.2383	3.85514	3.52779	3.7946	7.41157	5.45564	6.17201	9.77423	9.32055
VGLL3	1.62494	9.48778	11.6147	12.3587	9.57319	5.29236	9.12909	12.8164	8.21849	12.0834	8.74522	10.5032	10.2324	9.19786	7.37772	7.01691	9.42091	-0.208532	3.06101	10.6775	6.76806	9.07003	2.13212	4.86522	7.30526	-0.959479	-0.859706	9.35202	-1.34397	4.88646	9.06766	4.34483
CGGBP1	6.48903	5.31166	3.29581	3.72492	3.45683	3.52682	2.8118	2.13312	5.48343	1.9521	2.11353	5.03587	1.44848	3.66594	8.55325	5.6859	1.69862	5.26845	4.45956	4.97501	4.71003	4.45218	4.96904	5.06733	4.55066	5.40559	5.38304	4.97334	5.19519	8.02515	3.36138	3.01588
ZNF654	5.5524	5.88789	5.16773	3.49849	3.78525	3.84431	3.23711	3.11832	5.25016	3.39533	4.4809	4.98372	3.7704	3.23243	6.8413	3.94047	3.00795	6.13952	5.67992	6.33557	5.65517	3.25753	5.83256	6.84061	4.74232	5.64891	5.5404	6.10109	5.95433	5.37354	4.09835	3.72442
CRYBG3	6.99543	3.78721	3.64274	2.87046	3.60122	3.8795	5.16634	2.19084	5.87072	2.30903	4.836	4.37646	3.40783	2.41388	5.61891	4.10094	2.53261	6.65422	3.39414	3.17128	3.59813	2.97513	7.97597	3.48237	5.23954	5.55284	6.47609	5.04288	5.76247	2.05574	3.78376	2.61252
CLDND1	5.8845	0.924093	1.00163	1.37039	2.42391	4.49314	3.9863	2.40105	4.80222	2.09649	4.64958	4.45517	2.18544	2.41388	5.74376	4.03888	0.875498	5.75459	3.23717	5.60048	4.19853	3.12323	6.63	3.23621	4.06839	4.51394	5.44739	6.86711	5.37577	1.78444	5.13613	1.56522
COL8A1	-4.39743	7.88828	7.2083	5.4235	4.74584	5.55431	7.98516	7.42755	1.51231	8.10967	10.7433	8.2414	7.5241	9.72643	4.21739	0.990513	9.97576	-2.32401	1.54911	7.38141	3.03626	10.0281	5.47687	1.8974	0.20489	-0.307403	0.725257	1.80341	-0.858539	9.57639	4.68919	6.14617
FILIP1L	3.13396	5.05763	4.23136	3.38066	2.81094	5.53236	8.52723	6.62824	4.29942	7.61856	9.29821	10.1922	7.87288	9.52866	7.43439	4.35126	8.83906	1.30048	5.66151	4.85409	6.63829	9.73974	5.32051	3.83231	2.07936	3.19895	3.38822	3.84294	2.7435	6.49061	3.36138	6.25452
PCNP	5.09643	7.16743	7.0759	6.56191	6.17138	5.9096	7.0067	7.18818	5.60391	7.22053	5.77801	6.91808	8.38577	6.26733	5.83079	6.15679	6.52157	5.29315	5.3217	7.35659	6.86794	5.31257	5.32051	7.88809	5.07388	4.65523	4.94999	7.38503	5.61719	7.51236	5.57322	2.70272
ZBTB11	5.46521	3.62835	2.94916	3.06129	3.71443	6.81507	7.40191	3.55183	5.35688	3.25876	8.85931	5.3697	5.57317	5.43018	6.37531	4.13099	5.40868	5.52774	5.38294	3.81412	7.15569	6.62677	5.37011	5.14086	4.79652	4.93013	5.44408	5.20334	5.87907	3.33585	3.32158	8.18873
NFKBIZ	10.1817	4.82434	4.02717	3.29639	9.15998	5.34366	4.19032	3.3639	8.24719	3.52009	3.73646	3.41635	3.32295	3.73055	3.50886	7.60656	6.35248	9.93603	12.0256	4.05263	3.28779	5.02307	10.5806	11.0595	10.0181	8.58493	9.14834	7.2222	9.12629	5.11134	5.9216	7.22628
CD47	6.92732	4.03766	4.92673	5.37296	4.60612	4.32464	4.22168	5.83808	5.90463	5.3311	4.09903	4.48048	5.72976	6.04826	3.1055	2.05464	4.18629	7.22224	5.09343	1.86195	4.0702	5.44516	6.48814	4.77573	5.36139	5.17861	6.49705	1.80341	6.58085	2.28401	4.41438	3.76685
ZBTB20	5.36579	5.26333	5.2055	6.60634	5.19271	5.0043	6.1542	6.80958	5.38117	6.94972	5.90013	6.48361	6.79819	6.82604	6.59839	5.26579	5.00161	3.66846	4.91835	5.54296	5.27329	4.96535	5.21589	5.46099	4.50257	5.23598	5.30108	6.18038	4.69605	7.31124	5.19788	6.68899
CD80	2.93349	2.36989	5.11314	4.78414	6.57022	5.56515	5.4963	4.72298	4.03128	5.7098	7.04143	7.71047	2.36601	7.23522	3.93267	1.61854	6.33745	1.58288	3.30202	5.39908	2.7314	7.91416	1.51545	1.8974	2.32037	5.35987	4.09449	4.2482	2.80984	4.63382	6.09097	3.92511
MAATS1	-0.490536	4.07174	5.58945	5.39339	4.18945	6.13745	6.27124	3.81303	-0.144802	4.04402	7.52631	5.05284	6.29536	4.59252	5.63512	5.09332	4.59291	-2.32401	4.32561	6.59342	7.80128	5.35814	-1.65448	9.70589	8.29999	-3.76683	-0.412247	3.67788	-0.858539	7.16367	2.63744	7.50851
GSK3B	7.08084	9.35137	9.10692	8.42319	5.39307	4.16267	3.9863	1.47261	6.54385	2.04995	3.25104	4.2349	3.03344	2.12437	4.75122	5.4076	1.92995	6.71947	8.79246	7.73392	6.7367	4.63604	6.65568	10.6025	7.15261	6.50813	6.63724	10.4177	6.14307	3.64071	4.73536	7.34308
POLQ	0.887976	11.0334	10.8423	9.49628	9.60505	8.15102	10.9712	11.1518	3.12054	10.4083	12.2125	13.2253	11.2183	11.3174	9.69579	4.21758	10.9957	-1.10162	3.48073	14.0994	12.0027	11.9858	0.547158	3.36453	3.26378	0.756728	0.725257	4.18808	1.82596	9.27214	10.7805	6.21675
HCLS1	4.82416	3.09953	4.02717	1.96903	6.87627	3.48174	2.43741	0.425301	6.90881	0.874097	1.99324	-0.0430813	1.73798	1.4905	2.90619	5.31898	4.09392	7.42698	8.98189	1.24528	2.55083	2.28924	5.35227	8.96032	7.80067	6.97548	6.51928	4.69958	7.49713	3.52637	4.32662	4.64701
GOLGB1	7.92872	4.07174	4.37086	4.04201	5.01257	6.24929	4.12546	4.94886	6.83688	4.93619	4.43546	4.77454	4.75429	3.81243	5.18473	4.98229	2.66691	7.75325	5.64285	8.2126	5.48943	5.57946	7.7814	5.34132	5.71092	6.69975	7.27192	7.82084	7.08816	3.91515	5.81456	6.10541
KPNA1	5.80347	2.78036	2.1639	2.074	3.97897	2.54885	6.43406	4.99009	5.51011	6.05732	7.71879	8.9117	5.95803	8.12787	3.00929	3.46182	7.57914	5.98433	5.29008	2.54784	4.62122	7.76427	6.10973	5.22779	4.88671	5.28573	5.67097	3.67788	5.89061	1.45002	2.66951	2.61252
PARP14	8.60837	3.26578	3.598	2.58096	5.60856	4.04362	3.46388	2.62694	7.51944	3.19603	3.35232	2.92039	2.80211	2.51516	3.36076	5.7454	3.68285	8.69674	7.86636	2.89298	3.28779	3.64832	7.74939	7.54634	8.88006	10.043	9.37794	4.46638	9.04254	5.54485	4.56685	5.49753
KALRN	4.35412	7.42531	7.69611	7.52824	7.75304	7.8914	7.06406	4.67323	4.22622	4.32378	7.13679	9.02139	5.76237	7.27186	6.52199	8.65714	5.62214	4.84257	6.29208	10.8537	9.10234	7.64066	5.18094	8.49557	11.4799	3.68438	4.43241	7.90728	5.82395	8.64799	8.13146	6.05493
HEG1	7.90892	3.53372	3.23867	2.61615	3.34406	7.1962	5.67687	3.08827	6.275	2.74857	6.61688	3.70108	4.6184	1.99007	7.14283	5.79318	2.72965	6.93416	5.36028	6.33557	6.29499	3.4936	6.8683	5.10456	5.82613	6.95683	7.17121	2.88142	7.67674	4.14563	5.55617	9.93765
ZNF148	6.55459	12.5441	12.699	13.1978	11.8462	13.1289	14.1027	12.3759	6.53305	12.3983	15.1732	10.5533	15.0825	12.0275	9.55165	4.27255	14.0751	6.27466	10.1566	13.2411	11.5863	13.1972	5.85807	5.46099	8.26078	5.91089	6.20148	13.2342	8.58174	8.1353	10.6195	10.4827
SNX4	5.03093	9.29087	8.93659	6.91442	6.66716	5.52126	6.17838	5.47551	6.08105	5.1388	5.7033	7.74482	4.75429	6.24538	5.07017	0.990513	6.19465	5.1272	5.83589	5.39908	5.5628	6.51051	4.86595	2.20226	4.02365	4.26107	4.06024	8.08676	4.90016	7.21993	5.81097	9.29721
OSBPL11	5.30475	3.3235	2.28174	2.02247	6.83304	2.93072	0.852445	1.5628	8.00924	0.642772	1.17012	1.54188	1.97899	2.05878	3.1055	4.8257	4.04542	7.6141	8.93665	3.52821	2.34438	3.32027	6.19727	8.90204	7.62836	6.36631	6.45976	4.74201	8.00609	3.79683	4.7801	5.02465
KLF15	2.14173	6.27435	6.91195	8.31156	6.26418	3.9474	10.7645	8.42267	4.37876	8.12729	9.94667	7.41471	12.0402	7.78163	5.81664	3.79787	10.4764	0.178491	7.78362	7.19792	7.05757	9.50925	0.547158	1.8974	1.28289	0.988053	0.538844	2.33393	1.69166	8.25008	5.2412	9.84969
ZXDC	5.71762	10.258	11.1373	10.4857	6.93	6.64656	4.5027	4.88035	5.98607	3.79869	3.73646	5.52373	3.13653	2.97237	6.00305	2.48528	3.1058	4.48763	11.9156	6.69374	9.30839	5.21689	4.40297	2.66792	3.97748	5.07552	5.44408	4.2482	4.35091	2.54117	4.8306	4.34483
PLXNA1	6.67068	5.04625	4.96246	4.75286	4.95997	4.60249	4.36902	4.53522	6.51341	4.4899	3.97747	5.06962	5.35537	4.4073	5.16253	5.83029	3.65079	6.28702	4.87638	4.75624	5.88234	4.45218	5.77011	4.77573	5.22972	8.15315	7.52674	4.78324	6.54478	6.28181	5.13613	4.13406
ABTB1	6.18283	3.71716	3.29581	1.45056	7.64055	3.84431	1.38296	1.04197	7.93571	2.04995	1.17012	2.49297	0.60048	3.07546	3.28059	6.69347	4.76751	7.72629	8.22625	3.17128	2.10337	3.9555	6.20971	8.89142	8.2823	6.39933	6.63869	5.66691	7.91954	3.86898	5.00406	5.47211
MGLL	9.25933	5.59944	5.58373	4.9241	7.59199	4.13381	2.32638	4.5014	8.98468	4.2225	2.22456	3.61227	3.03344	3.79239	4.25983	5.10851	2.72965	9.37802	4.60801	3.22103	3.1675	4.14072	11.9253	5.66169	9.7054	8.5503	9.26571	4.41485	8.92913	3.33585	6.33038	4.06772
KBTBD12	1.75232	5.62644	6.45637	4.97243	2.59137	6.70167	5.63089	3.86714	2.30451	3.60303	4.92089	7.33716	5.85598	6.91907	7.00617	9.12307	3.19743	1.37643	0.494666	7.62032	8.72209	7.42568	0.547158	7.84749	5.07388	2.01453	1.98464	3.27734	2.167	4.34431	5.86388	2.51631
EEFSEC	5.21912	8.07489	8.11364	6.19676	4.95997	4.42332	5.11715	7.31526	5.21275	6.41268	5.6446	6.13085	4.4283	5.22123	6.29596	2.95735	4.06988	4.72402	5.47722	4.47794	4.37186	5.60488	5.02641	2.20226	3.37482	4.37782	4.49143	5.576	4.17331	7.04929	5.42615	5.78245
RAB7A	7.33007	4.4015	3.72825	4.10529	5.39307	5.35621	2.89197	2.5845	7.46934	2.49425	3.35232	3.97484	2.18544	3.90864	5.58593	4.18929	2.53261	8.1248	7.58131	4.18388	2.7314	4.77691	8.31621	6.80712	6.72322	7.50521	7.33684	4.56423	7.92516	4.29278	4.87252	8.07512
KIAA1257	3.0372	8.37814	8.19568	7.26694	5.15977	7.4455	7.20019	6.24122	3.35443	6.56733	7.82172	5.60653	8.10669	6.31024	7.56282	9.07556	6.96785	1.04522	4.98898	6.88721	9.23546	7.24344	2.25241	3.30179	3.44436	3.41307	3.96163	7.03863	3.07557	4.66117	4.81635	5.52251
PLXND1	5.00132	5.05763	5.15234	5.33122	4.64472	4.70413	5.19822	5.28328	5.99868	5.35043	4.43546	5.38318	6.69218	5.39074	6.74002	5.78375	4.41346	3.85258	5.05632	4.75624	6.40549	4.75436	4.30437	4.11372	5.08481	6.89405	6.54891	4.82331	5.1056	5.32307	4.64955	6.55011
TMCC1	6.2292	4.10503	3.8667	3.92059	5.19921	3.8795	4.12546	2.44915	6.67734	3.15263	4.93728	3.06126	5.22107	2.8993	4.12859	4.37657	3.71422	6.42306	5.91576	4.59578	3.85339	3.64832	6.33307	6.31377	5.56244	6.03568	6.18767	4.18808	7.31353	3.19325	3.9099	3.15018
GRIP2	3.86467	4.07174	3.84772	4.14197	4.50483	4.49314	4.31188	3.90212	4.75095	4.79517	4.23786	4.69027	6.1303	4.53338	4.25983	5.06246	3.96947	4.0394	4.75423	4.15857	3.77322	4.45218	3.18347	4.68031	4.17452	3.98136	3.71978	3.67788	4.70479	5.5811	3.64553	6.29132
SLC6A6	7.40145	4.83098	4.14069	3.44078	7.26496	4.49314	2.07484	1.94468	8.45311	2.00185	2.75508	2.15855	2.92241	3.10825	3.93267	6.20704	4.31461	7.99076	8.48728	3.96774	5.21379	2.71988	7.00445	8.68415	8.02152	8.04735	7.49585	5.4279	8.34778	4.18385	4.9332	5.74048
IQSEC1	6.76811	5.85238	4.96246	4.67156	7.99073	7.18921	3.61326	3.83129	8.93796	4.0321	2.51407	4.26435	4.38708	4.29785	4.75122	6.59986	5.00161	8.72061	9.59169	3.84618	5.92006	4.61117	7.29797	9.89242	9.47298	9.7161	8.7319	6.5583	9.87847	5.09137	5.4025	5.69725
RAF1	6.71697	3.73145	2.63168	1.91353	7.33745	3.43519	1.14195	1.16227	8.10422	1.9521	0.929107	2.67938	-1.72145	2.05878	1.61074	5.62384	3.83327	7.88178	8.50288	-0.339684	3.68833	2.158	6.69867	8.74142	7.68871	7.10584	7.1045	4.74201	8.201	4.64756	4.83767	4.71361
TSEN2	3.81689	4.02611	4.01019	5.93285	3.91725	3.9474	5.19822	6.26156	3.92955	5.95052	4.78256	5.88766	5.9006	6.10216	5.63512	6.6985	3.91652	1.70574	1.74842	8.33768	6.19083	5.96044	1.38115	4.77573	1.42728	3.02758	3.99828	4.05975	1.46339	6.44019	6.45058	5.80298
VGLL4	7.94493	5.71896	4.53413	3.03552	4.98275	3.28582	2.43741	2.7852	6.66156	3.58682	3.35232	3.46788	3.56395	2.82234	5.35098	5.81185	2.46046	7.64706	5.8304	4.1328	5.95682	2.62366	7.74512	5.35684	6.51272	7.03326	7.61197	3.67788	6.89157	4.02449	4.15606	4.13406
ATP2B2	0.887976	5.9775	4.88078	4.82982	3.52049	8.27677	7.34963	6.53661	1.51231	6.31027	7.56902	7.61656	6.0401	5.20616	8.42394	7.2573	4.81168	0.845916	5.0374	10.1261	8.66492	8.75791	2.13212	2.4538	3.66432	1.90559	1.17272	9.6908	1.2883	5.58824	8.10606	4.77727
SEC13	5.18566	8.42504	9.09439	8.70744	5.25017	5.6182	5.24476	8.24505	4.72081	8.26482	5.77801	6.842	7.32568	5.06297	6.86898	3.7599	2.95642	5.03061	9.86586	9.96204	7.48629	4.06946	5.48508	2.93922	2.91761	4.5596	4.6667	2.09292	4.81389	8.42481	5.314	5.17403
TATDN2	6.76685	8.60357	8.46613	6.15549	4.17633	7.95876	6.89927	3.31283	5.64059	3.23815	7.06773	6.42615	7.14583	4.77717	7.38253	1.77901	6.41107	4.84925	7.70637	5.99302	5.99267	6.28532	5.02641	4.55141	5.578	6.22043	5.82169	7.56718	4.94513	6.9912	4.86561	10.2117
PRRT3	2.01196	9.69922	9.40149	6.96818	6.54748	9.05087	6.37949	6.46239	7.70021	5.42982	7.91572	7.31271	6.38184	5.34332	7.60458	1.61854	5.84394	0.949009	2.07963	8.81968	6.26599	6.57625	1.75152	2.76414	1.28289	2.29925	2.31022	5.73152	2.167	6.37973	6.83148	4.45274
SRGAP3	5.5698	4.96999	4.90852	3.74095	3.27191	4.51568	2.96792	3.05757	4.6426	3.46794	4.45836	4.37646	4.20929	3.64374	5.44593	3.63961	2.38451	3.94278	3.23717	4.85409	4.13579	3.54704	4.84058	4.18498	3.37482	4.5415	5.16669	6.05134	3.29989	3.46562	4.5324	3.63561
CNTN6	-0.937995	7.78336	8.38616	8.26728	8.26302	8.62015	8.12235	4.70329	1.70935	4.24333	8.9017	8.98979	5.49772	9.19118	8.85261	10.9163	9.35962	-2.32401	4.12514	11.2536	9.89838	11.7436	-3.9764	9.09592	12.3835	3.41307	-2.73417	10.8205	6.05691	9.35926	9.07404	2.94373
EIF4E3	3.66327	3.96698	3.8667	3.57202	5.63756	3.69428	3.79104	4.41928	5.5705	4.68526	4.52496	3.56573	3.70482	3.81243	4.12859	5.12354	4.294	5.29804	6.50675	3.67824	4.25865	3.12323	3.57049	6.70172	6.24685	4.85155	4.70045	4.61077	6.21828	6.76409	4.15606	6.69999
FOXP1	7.53294	7.57638	7.35499	7.32525	7.77495	8.09223	4.28243	4.60056	6.94999	4.14712	4.41219	5.11881	4.87846	5.32251	5.80236	6.68337	5.51935	6.61361	7.42994	5.36629	7.49881	6.02778	7.07956	6.93665	6.25655	6.54945	7.01793	7.82084	6.39615	8.75499	5.01658	4.37257
SUCLG2	5.1163	3.78721	5.04811	8.75755	7.43703	2.02802	7.29539	8.62006	3.70165	9.00624	5.29622	9.16002	9.02926	9.71649	4.91949	-0.883956	6.92827	3.71308	1.74842	7.7615	3.77322	5.43102	5.31592	1.71683	2.16425	3.49055	4.10293	2.54038	3.68283	10.1084	6.42028	4.89673
MAGI1	5.41796	5.35843	4.73343	4.48428	3.5411	6.59457	7.29907	5.76396	4.29942	5.60504	8.64647	7.63921	6.39229	7.31814	6.67094	7.40299	6.94159	4.19432	3.89226	5.91203	8.26049	7.57464	5.90777	7.1958	3.47791	3.70077	4.34975	7.04712	3.32279	6.64927	4.54109	4.91571
ADAMTS9	1.66866	4.24104	3.40373	3.33914	2.51007	4.07431	6.21	4.18375	1.64661	4.34321	6.87694	7.1087	5.47822	6.32426	5.38971	3.90612	6.3324	-1.58704	2.98405	5.23925	4.62122	3.54704	3.44145	4.25288	2.58955	0.625483	0.204425	5.2334	1.19209	7.5658	5.04129	10.0859
PRICKLE2	5.95462	6.72878	6.70339	5.44812	5.43772	9.40117	5.72144	6.29813	5.66849	5.05879	6.88964	8.26526	4.25583	8.6001	11.9825	11.2199	6.2492	4.68722	6.99513	4.85409	9.59011	7.12981	4.19852	7.10226	4.68602	3.82562	4.09449	6.46004	3.61023	6.67633	5.02899	5.71902
ATXN7	7.16338	5.27313	4.65916	4.6799	5.76129	4.49314	3.6598	4.57911	7.05033	4.50723	3.1976	4.89238	4.58233	3.87092	4.5607	4.96571	3.5501	6.74118	7.00733	3.9383	3.92934	4.39504	6.84776	7.35491	6.81468	7.07787	6.76101	4.51613	6.49272	4.45784	4.0259	5.04203
FLNB	9.36755	5.37217	5.73085	7.1382	6.34845	7.66054	6.77792	4.89779	7.8232	5.08788	8.10721	6.94105	5.64487	7.96175	8.76509	11.5922	7.10727	7.84967	5.49813	9.83798	8.21569	10.6366	8.86457	4.52419	6.25171	7.70941	7.98493	7.57307	7.6944	5.90088	7.89091	4.19749
SLMAP	8.69153	4.45413	3.4548	1.66737	5.63277	2.63374	1.76998	-0.0221575	7.32029	1.07341	1.86199	4.73302	3.13653	2.6098	3.36076	4.76949	2.66691	8.69303	5.25775	2.38278	4.4253	4.06946	9.29608	5.47528	7.1024	6.85247	8.02266	3.15705	7.64415	2.35273	3.69309	3.68069
DENND6A	5.96342	4.29011	4.51018	4.82982	5.68926	2.78986	5.87728	6.46239	5.2289	5.60906	7.07145	8.00894	5.43842	6.96679	4.30105	3.36397	7.168	6.07829	3.71309	6.19326	5.27329	5.94061	5.91082	4.03876	4.80975	4.82188	5.72662	1.44084	5.15747	6.9831	5.04741	9.87052
APPL1	5.51397	5.33524	4.9447	5.29367	3.93293	5.98424	3.29723	4.89779	4.74347	4.48115	4.03953	3.97484	3.56395	7.3849	4.49116	1.23152	3.618	4.51309	3.09801	2.89298	4.83376	7.32983	4.82773	3.23621	2.86786	5.37016	5.16669	3.38838	4.78119	1.97085	5.58588	2.41321
WNT5A	5.24823	6.44441	6.20364	6.30315	7.91971	6.93282	7.53895	5.97579	4.20461	6.08066	7.98833	6.50227	7.31473	8.10774	5.04612	3.94047	7.03148	4.15172	5.72792	6.55513	5.01898	8.09995	7.08226	5.67413	5.07388	4.04695	3.58173	3.84294	4.94513	5.12122	5.75604	7.38454
CACNA1D	2.17243	5.00569	5.43268	5.4035	3.75027	5.476	5.25995	4.35761	3.09727	4.26387	6.04332	4.75393	6.35001	4.4073	5.6982	5.37029	5.02681	1.64562	4.83315	6.08322	7.62408	5.0603	2.76506	4.4393	4.34785	1.51857	1.74695	6.58186	0.421569	3.91515	4.84471	4.77727
TKT	5.49588	3.26578	3.14847	2.84102	6.74473	4.07431	2.89197	1.87596	6.50459	2.26896	2.96153	3.30742	3.23275	1.58671	4.59425	5.94471	3.77497	8.02066	7.68829	4.30417	2.10337	3.9945	6.52643	8.22463	7.46437	6.5358	6.47447	6.74723	7.6566	2.75935	5.46321	5.69725
PRKCD	6.80898	4.30929	3.84772	2.78027	6.13456	3.8795	3.29723	2.29977	6.62542	2.386	1.37657	3.30742	3.89326	1.27637	4.6591	4.75025	3.24115	7.74701	7.41536	2.54784	4.66631	5.11441	7.43564	7.41912	7.19105	7.02351	6.64014	3.38838	7.70969	2.94883	3.47459	4.06772
PBRM1	6.91602	8.88888	8.10567	8.63798	6.53469	8.71574	9.35096	8.95174	7.11693	8.82635	8.45196	6.56277	11.0772	9.99158	7.06718	4.40145	9.3365	6.40504	7.4851	5.60048	8.45612	10.2732	6.36233	5.10456	5.06287	6.736	6.8713	4.86231	6.39615	4.12613	8.4358	8.86595
NT5DC2	4.28557	5.44332	9.15065	10.3593	3.88536	8.43149	7.4947	5.32898	2.97494	5.33596	7.61561	7.19914	4.90791	5.10419	9.25394	7.94788	3.99524	2.50042	2.15178	9.44724	7.99929	8.2705	5.71882	1.71683	4.34785	3.82562	4.17672	10.7126	5.0241	5.09137	8.15924	4.25824
NISCH	6.72863	6.21459	5.88311	5.83916	7.49496	6.9943	6.35848	5.55458	6.12198	5.97252	6.95147	6.00568	6.3607	7.55807	4.94572	5.19642	6.14947	5.89031	5.49119	6.30705	6.04482	7.41134	6.55595	5.30979	6.28052	6.3246	6.53027	3.49147	5.90206	6.37973	5.2197	7.12797
PHF7	1.21728	9.06981	10.9047	11.7513	9.04833	6.82864	8.99143	12.4968	7.86255	11.8478	8.07052	10.4889	10.0162	8.99034	8.2559	0.701007	8.78839	-0.208532	1.74842	6.54051	7.09927	9.10274	0.415913	0.131869	-1.38007	1.78775	1.35329	1.44084	0.726424	5.26185	8.7702	2.05064
BAP1	5.85169	5.63026	4.87141	3.83356	3.63995	3.23238	1.76998	1.5628	5.42389	2.22773	1.99324	1.72245	2.36601	3.23243	6.25459	6.01892	2.30434	5.62046	4.43085	4.34961	8.90015	3.38039	5.4973	5.83785	4.80975	5.73102	5.89882	4.41485	5.79559	1.31878	2.84821	0.828251
DNAH1	3.91091	6.12546	5.8309	5.88676	5.35283	5.65927	4.62503	5.64512	4.68224	5.94098	4.18392	5.3697	5.60947	6.40235	5.63512	5.18213	3.94324	4.49617	5.18224	5.39908	5.65517	5.84783	3.9836	3.99977	4.86151	3.74887	3.41557	6.06812	4.78119	6.21417	5.05956	4.19749
TLR9	5.04759	3.22598	3.50413	3.49849	4.45139	4.74286	5.96329	5.12204	6.2672	5.88242	6.74347	8.27614	5.67943	7.78036	4.12859	3.68083	6.90807	6.24964	6.51362	4.25725	5.30215	7.55521	4.93948	6.05311	5.57024	6.21473	6.22293	5.34773	6.87423	3.91515	4.21156	4.28768
POC1A	2.31682	5.87829	5.61774	4.74493	3.62071	5.64911	4.93991	3.2866	4.59355	3.50291	4.7458	5.1026	4.25583	5.22123	5.11709	4.78847	3.94324	-1.58704	6.9325	5.32138	6.28056	5.69049	0.271523	5.89209	5.87102	3.00135	1.98464	7.95316	2.56293	5.88936	4.76534	5.78245
PCBP4	4.78993	7.02394	8.33255	7.4179	9.47217	11.0841	10.3459	7.8067	7.21207	8.67308	11.4172	10.7166	8.4422	10.1994	10.3647	8.70538	10.1724	2.31985	7.14185	10.481	8.17727	11.3717	3.79838	6.77284	3.97748	3.74887	3.45565	5.77304	2.77705	8.14139	10.1301	9.50421
RAD54L2	6.83079	3.44982	3.05226	3.49849	4.51529	4.19096	3.83227	4.09584	5.87415	4.36238	3.94541	3.97484	6.88958	3.31902	4.17367	3.02293	4.75249	6.42306	4.17793	4.43642	3.85339	3.64832	7.1236	3.64283	5.44859	5.95938	6.23641	6.68334	6.14949	5.24387	2.60465	6.55617
BSN	2.07831	4.5132	4.44852	4.47473	3.32041	7.1962	4.57734	6.75562	5.66057	6.04254	4.28985	5.59499	5.79425	8.68066	6.32623	4.80721	5.03924	1.92392	4.19511	3.78133	7.77579	9.33506	2.04596	2.85433	2.64967	2.1639	2.28078	4.61077	2.21675	4.79065	6.62421	4.69175
APEH	4.92225	11.5105	12.5074	13.1534	10.4489	6.94117	9.98144	13.3771	9.44031	12.87	8.88489	12.3048	11.0752	10.0082	8.50335	3.31244	9.88436	4.24585	3.42358	7.7636	8.01244	9.96443	4.2476	2.76414	3.33875	4.84419	5.11757	2.09292	5.71132	6.02712	9.83976	2.30218
IP6K1	7.25945	4.42806	4.37086	3.65896	5.08454	4.55974	5.68814	0.766338	6.61316	1.73392	5.19077	2.58919	7.18243	1.7618	2.79516	4.4736	5.62214	7.20802	6.5441	3.96774	3.50192	4.92555	6.85728	6.10915	6.22232	7.15128	7.00673	4.86231	7.28903	3.23024	3.54541	7.32544
MON1A	3.81689	7.42311	6.98544	7.73246	5.56394	7.32942	8.40959	7.73212	4.87243	6.94337	7.85877	6.46471	9.71266	9.34483	5.31118	1.23152	8.06456	2.24078	5.66151	4.59578	6.32342	8.63989	2.00088	1.51038	1.89295	3.91265	4.26958	0.955416	3.41092	2.13591	7.45231	5.68623
GPX1	5.43388	3.65857	3.14847	5.13289	3.94844	4.78058	4.15825	2.99414	5.47443	2.56215	6.32454	4.01003	3.48801	6.16973	5.83079	9.72245	5.59712	5.1272	5.01823	7.72748	4.79369	8.83513	4.80823	5.32564	4.19484	7.11657	6.50024	3.38838	6.59267	4.36109	6.59112	4.52869
CCDC36	0.731857	5.66788	6.53264	7.10916	3.88536	4.85318	5.03125	3.69832	1.93612	3.45013	6.17358	5.92501	3.83314	5.56029	4.6591	7.18393	5.03924	0.61459	2.15178	10.3322	6.33742	5.35814	-0.516973	4.77573	7.16811	1.72502	1.17272	9.65516	0.421569	4.23934	5.90822	2.78761
LAMB2	4.33389	4.11596	5.5606	6.08188	4.34991	3.84431	3.87234	6.52263	4.94592	6.15126	3.25104	6.24602	5.24434	4.4967	3.28059	3.259	3.74491	3.32943	4.58213	3.96774	8.57023	4.61117	4.80823	3.91847	3.47791	5.0373	4.71704	4.30591	3.20447	4.36109	4.21156	3.43969
USP19	7.11679	4.6845	5.00592	5.19821	5.22491	5.42927	5.37601	3.81303	6.66552	4.47236	6.40337	6.96815	4.38708	6.50134	5.71355	9.37068	5.82969	6.42306	5.74551	7.74672	7.11561	8.46525	6.36233	6.14533	6.16167	7.05255	7.08441	5.26284	7.01094	4.82733	6.18823	3.43969
QARS1	6.77812	6.63121	4.43586	3.03552	3.65893	4.47024	2.63672	2.073	5.83951	1.90057	2.11353	2.38988	3.48801	2.74104	8.27413	2.66036	1.42299	6.45188	4.56901	3.56721	4.37186	3.38039	6.67375	4.55141	4.62742	6.0227	6.70531	3.84294	6.535	4.25738	3.69309	3.43969
DALRD3	6.5734	8.00753	7.13385	5.60524	4.42945	4.85318	3.41044	2.62694	5.91797	2.1853	3.30257	5.85899	2.92241	5.04614	7.92774	4.29927	2.38451	5.16517	4.34112	3.87755	3.77322	1.46612	6.10708	3.23621	5.08481	5.38545	5.23353	2.33393	4.60557	6.54301	5.45403	1.56522
IP6K2	5.42116	3.85401	5.04811	5.70667	3.65893	3.98019	4.88219	2.40105	4.70551	3.01403	5.89174	4.60077	5.33383	4.47172	3.93267	5.89303	4.57594	4.78103	3.09801	8.90206	6.12775	4.86371	4.96904	3.87603	5.62368	4.99139	5.09237	7.88852	4.54843	3.55582	5.06559	3.54097
CELSR3	3.2099	5.76482	5.65097	5.56529	4.5462	5.93491	4.36902	5.95512	3.16599	6.03956	3.97747	4.98372	5.43842	7.39987	5.51763	6.61589	3.86156	1.44858	4.32561	4.57679	6.47049	5.20031	2.49933	4.52419	4.09025	2.7089	2.55123	6.22595	2.96346	7.48392	4.64149	3.76685
SLC26A6	3.14947	6.77088	8.80561	9.70757	6.8984	3.84431	6.92331	10.2598	5.56627	9.4036	5.76888	8.22651	7.95979	6.55287	4.94572	3.50836	6.83148	3.10226	6.04926	4.37181	3.39883	7.08083	2.7101	5.9027	3.82938	3.26659	3.09872	2.72095	3.10229	3.07621	6.09097	4.87749
COL7A1	3.84575	5.99833	4.26036	4.33386	3.94844	3.6542	3.29723	4.72298	4.31967	4.92334	3.49204	4.8149	5.02002	5.15215	4.6591	4.44994	3.28358	2.96139	7.25058	3.81412	4.25865	3.38039	6.04458	4.63012	4.36588	4.00795	2.59973	3.91889	3.70043	5.55946	3.57956	3.08459
PFKFB4	5.54655	3.50074	2.91309	2.21839	6.00702	3.8795	3.04007	2.13312	5.38598	1.54547	3.84471	1.88292	3.95098	3.07546	3.57757	6.17133	4.04542	6.64466	7.46577	0.797819	4.57468	2.40954	6.22939	8.17954	6.93734	6.34038	5.71015	3.99104	5.54112	2.8091	3.67741	3.96211
PLXNB1	8.57824	3.39703	3.95804	3.03552	4.37309	5.22556	3.70489	2.74723	7.71366	3.65059	3.73646	4.04438	3.6361	3.52733	4.69046	5.70601	1.69862	7.83964	4.40156	5.81006	4.0702	4.45218	7.16634	3.83231	5.28763	8.04253	7.90878	6.22595	7.09483	3.72088	4.66554	1.56522
MAP4	7.07476	7.43516	7.21572	5.71481	4.14974	5.73808	4.12546	3.11832	6.27759	3.35761	4.18392	4.40317	4.58233	3.57503	7.17644	8.60723	3.19743	5.80356	6.94016	5.05949	8.60249	4.53386	6.00231	8.08723	5.98041	6.54491	6.73682	6.66139	5.81994	5.78755	4.40488	5.61833
SMARCC1	6.23466	3.59749	4.02717	6.69951	5.87525	4.04362	6.0619	7.18641	6.15053	7.04476	4.9043	6.80241	7.20633	7.38991	4.97148	3.36397	5.03924	5.57283	5.02785	5.33274	4.00149	3.38039	5.97634	4.96981	4.89915	6.55622	6.27612	4.46638	6.34113	8.0551	4.89303	4.28768
SCAP	6.99757	3.53372	3.17917	3.22979	6.64591	3.6542	2.32638	3.52964	7.79636	3.48553	3.1421	3.30742	3.95098	2.9363	3.1055	5.29263	4.294	6.98509	7.70187	2.83024	2.7314	2.81007	5.83898	7.94821	7.33303	7.09348	7.23305	5.20334	7.76508	3.11629	4.63339	4.8182
NBEAL2	9.03211	5.71896	4.70207	4.09286	9.04743	5.59721	3.83227	3.46093	9.31951	4.11356	3.25104	4.2932	3.70482	4.19476	4.94572	8.10189	6.22763	9.39894	9.97367	3.48813	5.05333	4.68454	8.80106	10.7316	10.2651	9.43483	9.32731	6.67241	9.85264	5.68468	6.29998	6.38965
ALS2CL	8.39027	6.71806	6.15428	5.1748	5.44867	5.3932	5.98173	3.84933	6.98686	3.85392	6.96353	4.45517	3.89326	7.35276	8.02013	9.6347	7.93411	7.87771	3.13408	6.04229	8.47525	10.4348	8.85114	5.97485	8.4544	7.20973	7.66279	8.92696	6.32137	4.87483	6.39653	1.56522
TDGF1	-1.2275	5.86215	6.41828	6.06288	6.13117	6.34051	5.25995	3.05757	1.01274	2.14158	5.30888	6.7771	3.03344	6.9757	6.4956	9.64645	7.49811	-2.32401	3.48073	9.59489	7.77064	10.4672	1.15288	7.12961	10.1737	1.72502	-2.73417	8.3967	3.97073	7.19909	6.52475	5.92979
CCRL2	3.7267	4.9998	3.598	2.074	5.7347	3.33735	2.72691	-0.311664	8.08513	0.642772	1.7176	1.54188	1.44848	0.0919478	3.57757	5.22457	2.60132	7.58138	9.96587	1.86195	5.69922	2.28924	4.90318	8.64046	8.28822	9.52994	8.11783	5.00853	9.15648	3.74664	3.72395	4.95295
FYCO1	6.85465	4.28043	4.02717	3.90644	3.91725	4.53788	4.02237	3.57369	5.94429	3.92011	4.54649	4.2932	4.58233	3.64374	5.04612	4.6079	3.80441	6.20607	4.82213	5.33274	5.08688	4.92555	6.29155	4.84336	4.34785	6.14456	6.40793	5.73152	5.99053	3.64071	4.4971	4.60084
SNRK	7.91233	4.63976	4.01019	3.40098	5.6471	3.43519	4.4507	3.55183	7.61981	4.30408	6.06587	4.62368	3.56395	5.48738	6.45964	4.3255	5.82252	8.05934	7.35551	4.61451	4.25865	6.62055	9.06611	6.80146	6.5953	6.25415	7.28031	3.84294	7.81237	6.12368	4.58378	5.94835
POMGNT2	3.39048	4.1694	3.95804	4.8373	2.84449	4.07431	8.09297	4.76158	2.34458	5.13323	7.21283	5.73828	9.65087	3.81243	4.38012	4.51977	6.80623	2.39481	4.34112	6.14252	4.75246	6.28532	2.04596	1.8974	4.04619	2.06606	3.40196	4.93727	3.04835	4.18385	4.12171	5.35181
GASK1A	0.646968	3.36073	4.56932	4.47473	3.90139	6.61037	5.92569	5.43429	-0.38581	5.88242	6.62702	5.54788	6.3607	4.1639	5.18473	5.15313	5.00161	0.338956	3.33339	5.08658	7.20999	5.50039	0.547158	0.617296	1.98916	0.877022	0.966265	3.49147	1.76037	6.9831	3.62932	2.51631
KLHL40	-0.0051087	4.71357	6.87023	10.6735	9.54317	4.10437	10.1075	11.1046	3.29431	11.1722	8.13412	10.6959	11.3535	11.7319	6.76969	4.4736	9.07101	-2.32401	2.40894	9.30525	5.30215	6.91289	0.667452	0.979866	1.98916	-0.959479	-0.618698	7.47584	0.421569	12.1689	8.14078	4.77727
TRAK1	8.83934	6.42036	6.50867	7.34767	6.0651	6.94533	7.96677	6.78168	7.31652	6.6	8.90899	5.62934	8.97812	6.20806	5.31118	4.3255	7.4218	8.00429	5.29805	7.35101	5.69922	6.43457	7.73655	5.71081	6.02649	7.87837	8.58681	7.23711	7.42752	5.78755	5.65557	5.40652
ULK4	5.39536	4.08292	4.53413	2.95535	2.87728	4.72363	3.56516	2.5845	4.45397	2.91363	4.21114	3.74352	4.30092	2.46541	4.03395	4.27255	2.38451	5.1217	4.38668	4.85409	4.71003	4.50715	5.46031	4.49644	3.85514	4.42792	4.83821	4.65586	4.84586	3.3694	4.97228	3.76685
CSRNP1	8.03642	4.6845	3.97564	3.11147	8.4646	4.76184	3.29723	2.24633	7.57735	2.49425	1.37657	1.09442	1.97899	3.14031	3.36076	6.58907	4.76751	8.77993	10.597	1.24528	3.28779	4.30484	8.71163	10.7271	9.90475	8.65707	8.4538	7.12133	8.76168	5.30584	5.78193	6.34832
TTC21A	3.47909	6.56297	6.28703	4.95878	5.35283	6.89892	4.34073	5.26324	5.64059	4.8022	4.4809	6.13085	3.23275	7.00647	6.86898	6.95944	3.618	3.16784	6.78716	9.02882	6.77836	6.2292	3.67465	5.81557	5.10643	5.9388	4.88788	6.98664	4.10889	7.0441	8.18927	3.27304
ACVR2B	4.48827	9.11545	10.8682	11.6016	9.19779	7.68809	9.31415	11.9079	8.01313	11.4422	8.79104	10.2295	10.2008	9.85486	7.27801	3.7599	8.97393	3.90481	4.56901	6.22408	6.99708	9.60764	3.8628	3.74068	1.98916	3.73301	2.73615	3.38838	3.73499	5.66455	9.1891	6.23197
MYD88	7.57878	4.93339	4.24594	3.46027	6.72235	3.98019	2.32638	1.16227	7.68468	2.42299	2.22456	1.09442	2.18544	1.99007	1.32123	5.27927	2.90298	8.65017	6.90144	3.17128	0.965866	3.05108	10.0077	7.03635	7.52982	6.38164	7.32156	4.18808	7.86012	4.06601	5.00406	5.02465
DLEC1	3.19503	8.22504	10.0417	10.7052	8.08586	7.40079	9.17287	11.226	7.10677	10.5723	9.0626	9.08775	10.8073	9.74642	6.67094	1.43797	9.16339	3.03354	5.63028	5.97138	7.36845	9.61078	5.23061	3.99977	3.54276	1.78775	2.44905	4.51613	2.90396	4.54851	8.63922	9.15668
CTDSPL	3.10242	5.74735	5.6888	4.85949	3.05976	5.8576	4.05756	4.8891	4.07957	4.63885	3.84471	5.53586	4.65359	4.39407	6.69434	2.88863	3.8893	1.44858	4.12514	4.43642	8.53116	5.95056	3.85014	1.51038	3.10105	1.78775	2.02071	5.40167	2.06203	4.99792	3.97549	6.02901
GOLGA4	6.90578	4.12681	4.14069	5.27177	5.8954	5.79448	4.28243	2.54078	6.59251	2.88739	5.90847	4.85416	4.05991	6.37903	5.95221	10.5753	6.05464	7.5073	7.51105	8.1107	5.38541	9.25703	7.26379	7.37409	6.42083	6.94139	6.85016	4.51613	7.37371	3.07621	6.26893	5.69725
TRANK1	9.89079	10.0372	10.2845	11.2599	9.56755	10.8561	12.1898	10.2721	9.40787	9.80604	12.6936	8.49685	12.9709	9.86209	7.85001	6.89959	11.5971	10.0066	11.3343	11.7889	9.80444	11.0521	11.3594	10.9719	10.1016	9.67235	10.0153	10.5653	9.7584	6.97495	8.78353	8.83761
DNAJB11	4.79979	9.27267	11.3503	12.0394	8.98015	2.99631	8.97772	12.3793	7.90421	11.7089	7.98833	11.6356	10.2295	8.98263	6.96188	0.990513	9.01387	5.17584	3.26996	6.80395	5.35818	8.84183	4.78182	2.76414	3.22479	3.63405	4.25451	1.44084	4.04147	4.10637	8.82104	3.68069
ETV5	2.23193	3.59749	4.97126	9.32774	8.19067	2.45865	6.13785	10.9097	4.50791	10.5378	5.00106	10.3169	7.29257	11.0975	3.50886	3.41372	4.97596	2.80527	2.52215	5.46251	2.89187	3.32027	1.51545	0.131869	1.28289	3.12798	2.93825	2.09292	4.58677	11.4635	7.72919	5.54707
EPHB3	7.75518	3.65857	4.06052	4.66317	5.17962	3.61298	3.9863	4.77108	6.56733	4.70792	2.82723	4.55385	5.84079	4.63814	2.54362	3.46182	2.30434	7.13747	4.38668	4.32707	2.89187	2.52057	7.97888	4.25288	6.34558	5.97295	7.35638	4.18808	6.46725	5.92928	4.01346	3.84815
EIF4G1	8.63651	4.62453	4.87141	3.84844	6.07574	4.53788	3.41044	4.2932	8.10203	4.86404	2.42387	3.46788	2.52648	3.34676	4.45509	7.29429	2.12925	8.25562	7.07151	3.17128	5.48943	2.71988	8.35031	7.1431	7.32383	8.12457	8.42885	4.2482	8.42851	6.36733	4.52365	4.06772
AP2M1	7.18894	9.45184	8.76065	9.10239	7.06065	10.4901	5.22941	9.84863	7.30133	8.93599	5.25758	8.22277	1.97899	12.4571	8.01704	3.79787	8.27638	6.85175	6.29606	4.86977	10.2774	12.5033	7.25781	6.02426	6.11977	6.90294	6.89214	3.58768	7.18038	4.47336	10.2838	3.88715
ABCC5	5.1969	4.04911	6.86788	7.99975	4.20245	9.55804	8.31461	6.49139	5.9508	6.54443	8.94389	7.30565	6.6405	6.00973	9.80011	8.44172	5.05157	3.9919	4.91835	10.8211	8.75116	8.63527	4.51945	4.77573	5.35238	6.13252	6.02848	12.3502	5.5844	7.31985	9.92876	5.30938
YEATS2	6.23648	8.25563	9.01525	8.60387	5.49166	4.90534	4.36902	4.27996	5.80401	3.21724	3.44696	4.50536	3.32295	1.99007	5.35098	3.259	2.30434	5.99039	9.98142	5.09994	7.84606	4.8425	6.77598	5.08607	4.72845	6.60058	6.49705	2.88142	5.66726	3.40219	3.73914	3.33075
B3GNT5	4.58271	2.98498	3.68613	7.73546	5.46494	2.71391	6.73509	7.6302	4.5167	7.50129	4.7458	7.29142	7.52885	7.48816	3.64316	2.48528	5.2888	5.36948	5.14737	5.22713	3.03626	3.8742	6.40622	3.53786	3.92978	3.99472	4.32832	2.09292	4.50903	8.23878	3.79834	3.54097
ATP11B	7.3241	3.80082	3.55183	3.42102	5.11235	5.96798	4.52801	2.40105	6.10166	2.627	5.69368	4.50536	3.48801	3.92714	4.25983	4.18929	3.91652	6.99566	6.56406	7.25277	3.59813	4.98485	6.92973	6.58143	5.92066	6.38925	6.94589	3.76277	6.66838	3.66793	4.59216	4.66955
GNB4	6.17527	5.9745	4.14069	4.11762	4.13625	5.3932	5.22941	3.79454	6.06315	4.02008	4.03953	6.05706	6.46343	4.82727	4.49116	5.54789	4.39423	5.1436	5.1736	5.44168	5.24385	5.67857	5.28804	3.36453	5.25897	5.44018	5.28263	5.4279	5.12527	6.14321	5.04741	8.93619
NAALADL2	4.4323	10.2872	10.4588	11.5322	9.73819	11.3357	12.4752	11.266	3.80581	10.99	12.8228	9.65632	13.3964	10.8973	8.02936	4.35126	12.3262	1.97367	7.92158	11.8977	10.4812	12.3032	1.75152	3.99977	5.63859	2.57302	4.11132	11.0368	5.91719	9.83241	8.92927	10.4109
FNDC3B	7.50683	7.99055	8.03505	5.08346	7.84604	7.04555	4.84239	3.20491	9.27224	3.52009	3.6595	4.57751	4.93676	4.14822	5.33121	6.58907	5.01426	9.0912	10.6388	5.19014	5.93856	5.84783	8.39292	10.5432	9.4926	8.72075	7.98778	7.45686	9.23101	5.34853	5.66355	5.96667
EIF5A2	4.16099	8.67783	8.40495	7.27659	5.34112	4.78058	9.66159	4.47841	6.74815	3.8127	9.68187	8.61727	6.71734	6.74496	11.0326	8.57752	4.39423	3.3102	5.68601	11.4015	8.31459	7.97391	3.05702	6.26527	5.50664	3.00135	3.53261	6.67241	2.96346	6.16725	4.43317	4.22818
MECOM	5.51696	3.59749	4.51018	5.03877	3.56142	3.28582	3.04007	3.17662	4.98448	3.15263	4.03953	3.97484	3.56395	3.77207	3.36076	5.47945	3.74491	5.29804	2.94397	8.07394	4.71003	3.38039	4.67823	4.52419	4.98333	4.00795	4.24692	7.2592	4.9671	2.35273	4.09835	3.54097
PPM1L	4.09843	5.74735	5.57221	4.63771	6.60244	4.13381	2.5405	2.9278	5.5363	2.77742	3.53576	3.86381	3.23275	3.04191	5.16253	7.63568	3.83327	5.18643	7.66228	5.76884	8.60828	3.74296	3.77179	8.21827	6.95829	5.05015	4.97318	4.97334	5.23195	3.69465	4.15606	5.26566
KPNA4	6.66934	3.61301	3.4548	2.89932	4.38454	4.60249	3.83227	2.44915	6.83336	2.5286	2.75508	3.46788	2.52648	1.7618	5.29086	4.40145	2.38451	6.79925	6.59351	4.49826	5.88234	2.71988	6.78099	5.73475	5.69674	6.42669	6.63579	6.25554	7.27148	2.8091	4.72776	4.16612
TRIM59	1.15716	4.04911	6.35918	5.93981	8.69875	7.57189	6.5984	5.89562	4.89285	7.12974	8.01753	9.92645	4.16119	9.28782	6.15693	0.701007	8.82656	-0.739047	-0.0358485	7.66369	4.71003	10.7865	0.977792	0.979866	0.735405	-0.0663945	0.324719	3.27734	0.421569	4.8631	7.5822	7.13608
TIPARP	8.40771	5.48185	5.89703	5.19239	6.0722	3.77124	3.46388	3.57369	7.11113	3.69664	2.59896	3.61227	4.11144	2.65488	4.78066	4.69095	3.40388	8.49324	7.79634	4.05263	5.01898	3.38039	8.97433	7.79151	7.27933	6.39682	7.45524	4.12534	7.19286	6.66624	3.94961	4.77727
MBNL1	6.96726	7.06822	5.6888	3.47951	6.82045	4.13381	2.8118	1.87596	8.86104	2.45906	3.02426	4.66841	2.18544	3.07546	8.25852	4.37657	3.24115	6.05825	6.99267	3.17128	3.03626	3.43811	5.40946	6.40613	6.08753	7.50521	7.60901	3.76277	6.78841	3.74664	4.31653	3.15018
MED12L	5.07222	5.22346	4.27465	4.00266	3.43497	5.70903	4.90169	4.16946	4.33963	3.06172	5.19077	5.35609	5.09873	2.82234	8.89866	5.12354	3.28358	-0.208532	5.84679	4.18388	6.82881	5.23329	3.12163	10.0534	3.47791	3.73301	1.6116	6.46004	1.8887	5.92364	4.44248	6.33428
CLRN1	-0.937995	10.1626	12.1794	12.9404	10.1561	4.19096	10.1896	13.4431	8.9445	12.6943	9.299	11.7323	11.1751	10.0544	8.10696	0.338437	9.98422	-3.90897	1.43808	7.7594	6.50812	10.064	-0.275964	-0.605097	-0.15768	-0.596909	-2.73417	-1.36651	-2.08093	5.07112	9.87821	4.98924
TSC22D2	7.60222	5.86539	5.21294	5.20977	6.2265	4.78058	4.05756	2.29977	7.22017	2.30903	4.68884	3.51763	2.92241	3.98124	5.37047	6.96779	3.15234	7.25027	7.58783	5.16494	3.85339	5.23329	9.13522	6.52075	8.03567	7.25623	7.42359	5.37496	6.83096	3.52637	5.96099	3.99818
ZIC1	5.56402	13.0768	12.2186	12.9138	10.699	13.5888	13.6817	12.9331	9.94378	12.102	13.3389	10.9814	15.0356	15.3003	11.1245	2.74054	13.6951	-1.10162	10.8879	9.63444	13.3332	15.6545	0.111059	2.20226	0.735405	3.52779	-1.51178	3.38838	7.78789	5.12122	13.3045	12.6092
XRN1	7.62806	2.9116	3.0187	2.02247	4.832	6.34051	6.80405	1.37639	6.1191	1.84713	7.96453	4.75393	5.31197	4.87569	5.81664	4.78847	4.82611	7.15105	6.48248	3.36076	6.55683	5.96044	6.75576	6.73772	7.28881	8.72126	8.00982	4.46638	7.34183	3.84532	3.81276	5.8432
RNF7	5.12417	8.57712	10.665	14.7377	12.8865	3.69428	13.8686	14.9604	6.76116	14.6086	12.7237	14.336	15.1949	15.1746	10.7138	2.28597	12.8571	5.46824	6.02545	13.1229	8.01244	10.2016	5.52941	5.27755	4.59721	4.7762	4.61455	0.218451	5.51153	15.5329	11.7611	5.14214
RASA2	6.10739	7.15556	7.07997	5.99432	6.68579	4.72363	7.26184	7.64962	6.04502	6.9733	8.83764	9.71947	7.34733	7.743	6.42277	4.73075	7.24786	6.82489	7.80755	10.1463	8.61116	7.7699	7.397	7.58966	6.28999	4.7528	5.82934	3.67788	5.65378	5.9123	7.37177	3.76685
ZBTB38	7.20666	4.63217	4.93574	4.10529	4.00888	4.01225	4.4507	4.63215	6.1477	3.55384	4.7458	6.59209	2.52648	3.66594	5.84479	5.0149	3.99524	6.48012	4.05161	4.34961	3.92934	4.90523	7.51795	3.99977	4.74232	5.83122	6.48419	5.34773	5.64472	5.25289	3.98826	10.7276
NMNAT3	1.275	3.7596	4.49806	4.5854	4.73694	9.09177	7.5849	6.13863	2.94917	6.08932	7.98044	7.52525	5.67943	5.61836	8.88008	7.00479	4.09392	2.19955	2.90275	10.1273	7.85583	7.95921	2.08969	5.35684	8.31283	2.1639	1.51375	11.0875	3.91154	6.02712	9.38827	2.61252
COPB2	6.47832	3.99092	7.25046	7.83869	4.90537	5.79448	5.2139	3.69832	5.51889	3.29912	6.33076	6.83221	4.30092	8.0243	7.42043	8.97558	5.13506	6.38909	4.37166	7.67266	3.68833	5.95056	6.84617	4.57813	6.6625	5.14306	5.92998	0.955416	5.81186	5.84234	5.64351	5.58314
PIK3CB	5.4714	3.99092	3.70735	4.16592	4.68232	3.3871	4.28243	3.17662	6.34335	3.27908	4.92089	6.43265	5.26724	5.77462	3.82373	5.45589	5.23575	6.85008	6.21839	3.44691	4.00149	5.18353	6.60574	5.34132	4.56635	5.5841	5.41726	2.72095	6.50528	3.3015	3.36138	4.98924
STAG1	5.86819	8.72678	8.61248	7.93154	5.18618	8.60578	8.11193	4.30631	5.9605	3.71167	9.26125	6.75652	6.29536	5.96119	7.17644	7.15862	6.13216	5.75102	8.15233	7.62032	7.89424	7.50883	5.62165	10.4728	7.20614	5.23598	5.90366	9.95034	6.06032	4.60594	7.35092	6.91807
TOPBP1	5.58414	2.72432	1.89472	0.489034	3.22172	7.40381	0.00444848	-0.311664	4.83072	1.24849	0.639601	6.83221	-0.136486	7.29696	10.3507	9.91398	4.85454	5.13269	4.76577	3.11975	2.7314	1.67257	5.00374	4.84336	3.85514	4.66362	5.35506	1.80341	4.60557	1.57032	2.73157	2.61252
DNAJC13	6.79425	2.86053	2.71784	2.81096	3.94844	3.05905	5.75398	4.27996	6.1477	4.14712	4.98538	3.93877	5.98591	2.30494	3.93267	4.40145	3.618	6.7661	5.24955	3.67824	2.89187	2.52057	6.98287	5.35684	5.30643	6.06447	6.45153	2.72095	6.23044	4.36109	3.1504	6.23197
COL6A5	3.74723	7.4286	7.32098	8.63476	7.8959	6.4903	9.22022	9.26219	2.92294	9.34758	7.37807	9.81956	11.3725	8.30361	5.22812	2.57548	8.30627	3.63792	5.36028	8.60459	5.33044	4.27347	3.67465	2.05787	1.28289	1.65943	3.04718	9.11226	4.47876	10.1084	8.30222	9.27809
CAPN7	4.87637	3.39703	4.44852	4.97243	2.77658	4.01225	4.71594	3.20491	4.1263	3.33838	5.30888	5.13484	3.23275	4.55733	3.93267	5.26579	3.71422	4.57887	4.03263	8.01875	5.95682	4.7991	3.63093	3.64283	5.27814	4.38798	4.86821	6.92351	4.57728	3.69465	4.24386	2.78761
COLQ	6.78559	7.45036	9.6249	12.3882	11.1004	2.93072	11.2264	12.6549	7.49405	12.4924	9.54949	12.0573	12.4431	12.9396	8.21605	2.38906	10.567	6.32585	6.99757	10.4749	6.12775	8.2505	5.02078	4.55141	4.88671	6.736	6.70254	2.09292	6.73392	13.075	9.5547	8.4697
ANKRD28	5.5698	6.13085	4.43586	4.08031	3.65893	4.24592	3.83227	2.19084	4.63454	1.6738	5.46403	2.15855	3.03344	3.6878	5.58593	6.64222	3.96947	5.96601	5.39042	5.28675	6.2364	5.8046	5.64014	5.73475	4.67159	4.61254	5.24501	4.36141	4.71348	2.90374	4.09835	2.78761
OXNAD1	6.97924	5.73677	5.73602	5.73496	5.03454	6.34681	6.29355	5.32898	5.9246	5.23035	6.74347	5.47419	7.37395	6.26369	5.85866	4.91479	6.18349	6.36132	4.76577	6.41253	7.69651	6.80734	6.5501	4.82117	5.74577	6.94655	6.98293	6.3682	5.45564	4.88646	4.92658	7.56972
TBC1D5	6.02989	10.1092	10.1633	6.95277	4.55636	9.42444	4.67121	5.99212	6.06914	6.21064	2.75508	7.15659	4.65359	5.97459	6.94247	2.74054	3.28358	4.53811	6.79282	7.46122	7.80128	8.38865	4.65659	5.19365	5.37926	6.13855	6.34175	10.0231	5.09898	7.78987	3.76904	6.73781
SATB1	6.96287	3.34224	3.598	3.72492	5.04179	5.12651	2.89197	4.30631	5.96694	4.70792	4.78256	4.62368	4.16119	3.79239	3.9842	3.90612	4.25187	6.81639	6.39228	4.90063	3.59813	4.30484	6.5579	6.57481	6.03214	6.66466	6.63288	6.22595	6.87035	5.68468	3.69309	3.99818
THRB	7.20388	5.83595	4.98869	4.12985	3.78525	4.72363	3.83227	3.81303	5.88098	4.53284	4.31517	4.01003	3.95098	3.83219	6.47773	5.96153	2.90298	6.57182	2.86032	4.53806	6.06179	3.32027	8.38142	4.52419	4.32959	5.44018	6.26864	5.90961	4.6695	4.12613	4.29614	3.99818
TOP2B	6.75929	5.47762	4.68078	2.50789	3.91725	3.43519	2.43741	1.87596	5.97334	1.84713	2.42387	3.36291	1.97899	1.99007	5.37047	5.46772	2.30434	6.2293	5.09343	2.29258	6.20618	3.25753	6.07208	5.32564	5.01796	6.25692	6.50184	3.76277	6.25148	2.94883	2.92989	2.78761
TGFBR2	8.71028	4.8376	5.95139	4.79185	6.53982	3.6542	4.92093	6.27163	8.23191	4.7154	3.73646	7.87459	3.89326	5.33642	2.54362	4.8257	4.75249	8.39167	8.53443	4.23321	5.46412	3.59857	8.57458	8.1904	7.67972	7.80065	8.29166	6.70495	8.2689	7.39101	5.02899	9.48209
OSBPL10	6.72087	6.12546	5.84053	4.79185	4.30241	5.82187	3.46388	4.9572	5.86384	5.08211	3.25104	4.69027	4.16119	3.77207	6.92938	3.63961	3.00795	5.75102	4.70712	3.56721	4.66631	3.8742	5.72923	4.21933	4.43584	4.00795	5.1505	4.86231	3.91154	4.16487	3.32158	4.39979
CMTM6	6.01303	10.0296	10.1	6.74593	5.84656	8.97867	2.63672	3.83129	6.64561	3.8674	1.7176	6.62651	4.58233	5.35703	6.01549	4.27255	3.80441	6.77139	9.50783	7.05435	7.28418	7.7922	5.88623	7.78005	7.13168	8.24054	7.2831	9.36226	7.92329	5.27076	3.69309	4.73514
GLB1	7.76276	6.79658	4.75397	4.5765	4.26573	4.6234	3.83227	3.2866	5.9605	2.91363	3.40041	6.06544	3.89326	3.77207	10.1692	2.48528	2.38451	5.57283	3.63972	4.15857	3.59813	2.158	4.99801	4.40985	3.95383	5.39051	5.46713	5.00853	5.09898	9.50648	4.7579	1.74579
CLASP2	5.59268	5.60721	5.03138	3.69232	2.84449	4.10437	2.43741	3.11832	4.78047	3.25876	3.61942	3.06126	3.13653	3.31902	5.55218	6.5055	1.56738	4.50466	4.35647	4.49826	6.39213	3.05108	4.84058	4.57813	4.09025	5.21901	5.59823	5.75243	4.58677	4.02449	3.52803	3.84815
BCL6	7.47871	5.38578	4.69146	3.20689	9.0564	5.89247	4.02237	3.25988	9.12468	3.43209	3.73646	2.49297	4.65359	4.19476	2.23877	7.44547	6.48567	9.31216	12.1897	3.22103	2.34438	5.37301	8.3475	11.2366	10.2916	9.87759	8.45503	6.43439	9.134	5.14078	5.97709	6.57421
LPP	8.27212	5.27313	5.67271	4.9311	5.85069	9.24634	8.70281	7.87101	7.53684	6.97797	9.35194	8.42534	6.15507	6.56177	10.2157	8.38673	5.537	7.63164	8.57354	10.347	9.2014	8.62444	7.17016	6.94693	6.95234	7.67352	7.59188	11.1685	7.67005	9.81387	9.18737	5.97574
TPRG1	7.76591	8.0516	7.87669	6.18801	5.70304	5.93491	4.60138	5.39799	6.07213	4.8907	5.51952	5.89709	5.71318	5.81987	4.89277	4.35126	5.31972	6.2672	5.76289	5.11317	4.98379	5.35814	6.4655	1.71683	6.02649	5.67818	7.08972	8.45526	7.64188	7.78055	4.73536	4.60084
IL1RAP	6.23284	4.15887	4.5222	4.11762	7.09242	5.73808	4.7378	4.65284	8.2279	5.11073	5.23123	3.46788	4.25583	3.66594	3.36076	6.01086	4.84039	8.16818	10.0529	4.61451	4.62122	5.34311	6.96391	9.22621	8.19924	6.82842	6.8464	5.45367	7.60031	4.12613	4.55832	5.28038
CCDC50	5.49284	3.48396	3.64274	4.82231	2.01626	2.99631	4.92093	7.36155	4.5599	7.33049	5.29622	5.31447	6.06645	3.17168	6.32623	5.06246	2.60132	3.77051	3.66459	3.17128	2.55083	3.05108	4.7275	2.3335	3.10105	5.35987	5.44408	3.91889	4.42686	7.49537	2.60465	3.96211
ATP13A4	7.96479	5.81598	5.17537	4.38576	5.01257	6.20142	3.94931	4.18375	6.8263	4.19067	4.70808	4.45517	2.80211	4.35362	8.55325	5.04678	3.0577	7.92826	4.76577	6.59342	6.28056	5.132	8.58034	8.41264	7.18598	6.18299	7.47974	6.87666	6.93866	5.92928	4.33664	6.95524
ATP13A3	7.07476	5.90689	5.62333	3.31792	9.21071	6.0552	4.22168	1.72786	8.77246	2.30903	2.89594	3.86381	2.36601	3.9454	5.13999	7.54371	5.51045	9.29147	11.6668	4.1328	5.41212	4.96535	8.11073	11.7666	9.96441	9.29166	8.46978	6.87666	9.3385	5.57392	6.37724	6.44949
FAM43A	6.53109	4.64731	4.20177	4.37553	5.37596	3.11917	2.89197	2.96135	4.89285	3.31888	2.51407	4.07793	2.92241	3.79239	4.25983	6.58907	2.95642	5.40164	7.36503	3.11975	5.43835	4.75436	7.18787	6.09996	6.28052	4.5415	5.21808	3.49147	5.5165	3.98174	3.4191	4.10127
ACAP2	6.50269	4.60914	4.23136	4.01589	6.11407	4.32464	3.10879	3.46093	7.2975	3.27908	4.03953	3.46788	3.23275	5.18326	3.50886	4.65002	4.23034	7.21709	7.67458	3.60517	4.0702	4.68454	6.72836	7.68799	7.00794	6.60058	6.77164	5.10922	7.3334	4.10637	4.74291	5.14214
DLG1	6.6089	4.03766	5.08099	9.14027	7.56834	3.57055	8.35229	9.28515	5.56627	8.92112	7.00301	8.6511	9.41234	9.58107	6.05217	3.59717	6.95149	6.41183	4.32561	7.62263	5.1831	5.00409	7.36066	3.83231	4.89915	5.54832	6.13104	5.37496	5.72428	9.72351	6.44132	3.96211
SENP5	6.01303	4.42806	4.09313	2.7489	3.85276	5.22556	2.8118	1.16227	6.1477	1.32866	2.89594	3.86381	2.52648	2.86133	7.39686	5.61323	2.84748	5.79666	5.30598	4.4152	4.00149	4.50715	6.08834	5.29376	4.27337	5.82375	5.72115	3.02581	5.74985	1.97085	3.40012	3.27304
PCYT1A	6.59197	5.46486	5.11314	5.27177	5.51789	7.43372	6.79366	4.74241	6.4015	5.22512	7.88858	8.03052	6.39229	8.9066	6.17921	2.88863	7.48226	6.5267	7.59108	4.20875	7.73934	7.94683	6.15931	5.96476	5.88983	6.85979	6.62704	6.19573	7.11792	7.02318	9.33554	7.15618
RUBCN	6.87345	5.85565	8.19662	7.96945	9.80096	8.8482	8.75465	8.05028	7.20256	8.71003	10.5914	10.7865	4.87846	10.4608	7.82196	4.00682	9.79597	6.72311	5.94651	8.26394	6.20618	11.5313	7.04943	6.05311	6.23709	6.67922	6.85891	4.36141	6.51526	7.33479	9.23836	6.23197
LRCH3	4.72928	2.78036	2.91309	1.52651	3.22172	2.45865	5.01344	2.54078	4.80222	3.78455	6.41512	5.57163	2.80211	6.12236	9.47492	10.8484	4.52379	4.08538	5.01823	3.74778	3.1675	2.158	4.40297	4.88676	4.00075	4.8878	4.98236	3.91889	4.25892	4.31017	2.60465	2.05064
LMLN	3.74723	8.12309	8.49234	9.87376	9.33689	7.60643	10.6116	10.317	3.79138	9.88998	8.29543	10.5028	12.255	8.92972	6.01549	0.338437	10.3106	2.77753	6.12738	9.46283	7.95	6.33173	2.76506	3.48237	2.24442	2.57302	3.56961	9.32086	5.83594	11.2263	9.18598	14.2808
TRIML1	3.25363	9.4111	8.91907	7.31458	7.07662	8.80652	3.29723	8.08208	7.65809	7.76622	3.53576	8.9082	6.29536	9.60783	7.57547	2.28597	5.19187	-0.739047	4.79985	5.89681	8.05968	7.45393	-1.65448	3.48237	1.42728	-0.307403	-1.99721	4.12534	1.61951	9.04378	6.00877	6.53177
FAT1	7.5909	6.10091	6.05433	7.60797	7.01901	9.12788	9.08926	8.03164	6.73313	8.36803	8.16229	9.60833	10.6314	8.84045	6.93594	9.15907	8.62162	6.93573	4.12514	8.55331	8.48157	9.3614	6.14383	3.69258	4.21487	6.24858	7.02793	4.65586	7.1342	10.2389	8.4123	11.2145
SORBS2	8.34383	3.74559	3.23867	4.10529	5.16642	4.47024	4.67121	4.23951	6.52217	4.92978	4.5031	5.18189	5.35537	4.77717	4.12859	4.80721	3.44184	7.84048	2.77151	5.17759	3.68833	4.03247	7.52494	3.36453	5.22972	5.83494	7.17221	4.78324	6.90111	5.50011	4.25447	7.10334
SNX25	4.65514	5.44332	7.07182	7.76516	5.39307	4.51568	5.15013	8.32052	4.80939	7.88698	4.58862	7.80366	6.47331	5.88754	5.60252	7.15862	5.4834	3.23058	2.40894	8.82069	5.76288	6.66353	4.65659	2.05787	2.91761	4.40809	4.86821	2.54038	3.34533	3.55582	7.62268	4.13406
ACSL1	7.11679	5.9715	4.83331	5.34177	9.74986	6.46156	10.0176	3.61644	9.729	3.82657	9.53071	3.86381	11.458	6.63954	5.58593	8.50908	9.77752	10.1654	11.8731	6.19947	6.22137	9.13909	7.49375	11.8247	10.9468	10.6654	9.20357	7.51918	10.8494	6.08381	6.69016	13.2519
PRIMPOL	2.37076	4.21077	4.14069	2.81096	5.31742	8.86914	5.52172	6.517	2.84126	5.88905	5.90847	8.32412	5.19741	9.6196	10.0143	11.5093	7.09541	2.85921	4.07035	12.965	11.3122	10.1948	1.85649	5.53104	2.52682	2.64256	3.13207	5.31999	3.32279	9.24246	11.8967	6.38965
STOX2	4.86232	6.29853	5.29931	4.12985	3.73246	4.58127	3.61326	4.22577	3.83424	4.61506	4.09903	4.50536	4.7215	4.08373	4.86555	4.862	4.35497	3.16784	5.04689	4.73927	4.47683	4.20862	3.33648	3.74068	3.69318	3.3312	3.84577	5.2334	2.63789	5.76251	3.7086	4.39979
TENM3	3.26791	11.2413	11.2142	12.0259	10.5758	11.7264	12.9166	11.4464	2.5298	11.1802	13.6421	9.41512	13.959	10.7174	7.91783	7.06051	13.0616	-0.44954	8.65493	11.9913	10.7124	12.2988	1.69602	4.60436	7.11044	0.877022	0.43575	11.2726	5.35925	7.07239	8.95145	12.7784
SAP30	1.09443	5.82932	7.78611	8.66343	6.06154	1.59192	6.32277	9.23544	4.98448	8.74286	5.44122	6.99034	6.72563	5.80994	3.76602	6.44097	5.5282	0.949009	2.22049	3.48813	1.45129	6.01835	2.08969	2.3335	1.12243	3.41307	2.09025	-1.36651	2.35647	2.05574	5.23585	2.86778
PALLD	4.14561	6.48923	5.99948	6.14649	3.85276	7.46301	3.10879	6.75801	4.33963	5.93139	3.6595	5.19723	3.23275	9.04905	5.18473	2.81648	4.64266	2.56676	3.89226	2.9531	6.92471	8.9733	5.28334	1.8974	1.12243	2.74096	3.08174	2.09292	3.10229	2.48105	7.06182	2.86778
DDX60L	6.63669	3.18505	4.10916	5.59205	5.96569	5.33101	4.31188	2.70824	6.54815	3.03807	5.84036	3.74352	4.20929	6.05248	5.20659	9.34926	5.47427	7.27404	7.12402	7.49194	4.83376	8.2404	6.31936	7.64441	8.34046	8.68309	7.67557	4.90027	7.627	4.88646	6.26106	4.50382
RAPGEF2	6.14464	4.20054	4.15621	3.72492	4.40717	9.85898	5.60733	8.08399	5.42389	8.36862	4.60923	5.59499	7.43084	7.07235	5.72873	4.18929	8.57647	5.6008	7.28307	8.2126	3.50192	3.74296	5.78681	6.10915	6.56829	7.04454	6.3346	11.1216	6.3744	3.64071	3.9365	4.87749
FNIP2	4.97544	6.93262	8.5345	12.6882	11.0988	4.51568	12.0241	13.1762	7.00103	12.7601	10.682	12.4465	13.1446	13.3042	8.45851	6.59986	10.9744	5.28332	6.94016	11.7004	7.48629	9.00945	6.00231	5.87064	7.00794	9.15519	8.00307	8.53888	7.6316	13.504	9.85334	5.67513
FGA	4.2062	5.58771	4.74374	3.69232	2.42391	5.14108	3.29723	4.97374	5.29687	3.77026	5.0471	4.71181	2.80211	4.33988	7.31872	5.61323	4.39423	-3.90897	5.10257	6.85212	6.99708	5.21689	-0.516973	0.617296	2.46123	0.756728	-1.99721	7.16876	-1.34397	5.91798	3.45633	3.58906
DCHS2	1.75232	7.3931	11.9313	13.3588	6.13795	8.56583	3.9863	4.44322	1.36421	4.7522	4.58862	5.39654	4.11144	3.79239	8.46305	4.4259	3.19743	1.30048	2.46665	5.30993	6.53268	5.55358	0.881577	3.95969	2.64967	-0.0663945	0.0731802	5.75243	1.08899	3.72088	4.15606	3.54097
TLR2	5.53479	4.81095	3.64274	3.89216	8.29977	4.83537	3.51541	2.85826	9.3151	3.48553	2.75508	2.84444	3.83314	3.77207	4.30105	6.52826	5.01426	8.93043	10.9551	4.10657	3.59813	4.03247	7.00302	10.6466	9.51651	8.71874	8.18295	6.47269	9.28921	5.45394	5.51706	5.98476
TMEM131L	4.25003	3.94263	5.88776	5.08346	3.78525	4.34995	2.5405	4.39493	4.53414	3.9834	3.91262	4.89238	2.80211	4.47172	5.09382	4.10094	2.84748	4.15172	6.635	4.85409	5.5628	4.20862	3.47481	5.32564	4.7003	4.93013	5.06241	5.87189	4.56773	6.37561	5.9216	5.25078
TRIM2	4.98412	6.82849	6.86788	4.94501	5.21212	4.87078	4.62503	4.71317	4.97813	4.24333	6.13856	5.80992	3.40783	5.12837	3.76602	4.29927	4.18629	4.26595	4.93888	3.9966	4.47683	3.69642	4.80167	4.07673	3.74921	3.54605	3.41557	7.34429	4.49901	7.00994	4.22241	6.81567
FBXW7	5.58128	4.735	4.12501	3.58983	4.78092	4.07431	2.43741	2.49569	6.19505	2.65837	3.02426	4.2349	3.23275	4.53338	6.22277	5.06246	3.15234	6.09244	6.03978	2.38278	5.01898	4.47993	6.63739	5.85979	6.08209	5.39556	5.50582	3.76277	5.93588	4.36109	3.82705	4.03337
FAM160A1	7.29039	3.91786	4.06052	3.93459	3.97897	3.73328	4.36902	3.59523	5.27629	3.97096	4.64958	3.86381	5.35537	3.92714	3.87923	4.8974	3.32481	7.02546	3.66459	4.70471	4.52658	3.54704	7.37066	3.83231	5.44011	5.37016	6.43825	4.41485	5.86744	4.29278	3.36138	3.76685
NR3C2	3.91999	9.04357	9.49024	10.8662	9.60993	8.53443	10.2498	10.3877	3.87586	10.3254	8.75681	10.419	12.2072	10.1628	7.05519	4.37657	10.1689	2.72038	7.1037	9.55846	7.70733	6.29316	3.85014	1.51038	0.941856	3.07866	3.6175	10.5572	7.02672	12.0458	9.8178	13.6122
EDNRA	-1.2275	7.32879	7.2027	6.05969	6.03636	5.21182	7.74726	7.49067	-3.84524	6.74218	8.82888	9.65493	7.98072	7.39324	5.81664	1.23152	7.59607	-2.32401	1.31779	10.1723	8.16554	8.01004	2.32738	0.617296	-0.15768	-3.76683	-1.99721	3.27734	-1.34397	6.28181	6.95531	3.54097
ANAPC10	2.56836	2.21586	3.88544	2.95535	2.66833	8.87133	7.34963	5.80612	2.13204	6.05142	7.76544	7.01653	4.90791	5.25823	8.84914	7.34966	3.58445	1.81895	2.52215	10.0198	8.0639	8.07516	2.13212	8.20762	6.7162	2.1639	2.33907	11.3167	3.07557	6.58646	9.04187	3.80807
SMARCA5	6.28117	3.51732	3.26752	3.18362	5.45411	4.60249	4.52801	3.71808	6.06015	4.29414	5.58342	5.75911	4.30092	5.97903	3.9842	3.02293	6.46738	6.15846	6.19297	4.6693	3.28779	8.58346	6.18976	5.93406	5.38811	6.55622	6.45647	3.27734	6.68615	3.33585	4.83767	3.96211
GAB1	6.49815	4.45413	4.43586	3.42102	3.58145	4.70413	3.70489	3.3639	5.35688	3.41383	3.80953	3.93877	3.83314	3.23243	4.21739	4.49687	2.03304	5.89677	3.9541	4.53806	4.79369	3.83177	7.12229	4.28567	5.39691	5.68231	6.0764	4.65586	5.20755	4.57751	4.12171	4.71361
TBC1D9	7.38516	10.2537	10.6055	12.0097	11.0791	9.45392	12.0054	12.0473	6.67734	11.8773	10.0052	12.1559	14.0225	11.1485	7.44363	2.74054	11.1769	7.97711	8.71272	11.0896	8.45932	7.43634	9.92305	6.13637	6.38148	8.27927	7.8511	11.7878	8.51619	12.9974	10.9828	12.6196
MGST2	2.01196	3.0319	3.32356	4.73696	3.75027	6.37174	6.36551	5.17305	1.36421	5.51367	5.6446	6.59209	7.56164	5.51821	4.6591	6.03491	5.26782	1.44858	1.31779	6.00727	5.84361	5.94061	2.00088	1.26937	1.28289	0.877022	1.46222	3.99104	1.3785	7.59623	5.43084	5.83325
PCDH18	2.8787	10.9323	11.224	12.0803	9.94083	11.8132	13.1336	11.383	2.94917	10.9851	13.4723	9.39945	13.8774	10.9268	8.54898	2.48528	12.7678	-1.10162	8.63225	12.4664	10.9543	12.6376	5.65113	3.09534	6.55657	0.320629	-0.618698	11.5289	6.59032	6.91088	9.35601	11.4818
PCDH10	0.460555	11.2818	11.7243	8.28379	2.51007	10.1065	4.78055	4.75203	3.37393	4.97408	4.28985	8.08311	5.35537	6.41551	8.44937	2.95735	3.71422	-1.58704	7.56158	7.83724	8.14578	8.48421	0.977792	2.4538	4.74232	0.481093	-0.618698	10.4136	1.82596	6.05832	3.98826	3.43969
INTU	1.7924	8.86438	10.84	11.5281	8.73106	3.48174	8.61842	11.9199	7.76255	11.3766	7.90951	10.0931	9.64869	8.5614	7.01858	2.57548	8.5593	3.03354	2.22049	6.26023	5.48943	8.37947	0.111059	3.64283	1.12243	0.756728	1.90968	5.40167	2.11547	5.08128	8.35616	4.03337
FAT4	2.37076	9.13304	9.4092	10.1753	9.384	10.1009	11.0894	9.53435	4.99711	9.32638	11.9767	9.54	11.8853	9.98938	7.84305	5.96987	10.9168	-0.208532	6.64754	10.5191	9.05439	11.006	4.99226	3.95969	5.44859	1.09115	0.204425	9.50462	4.56773	8.26909	8.59712	7.41488
ADAD1	-2.81246	2.86053	3.0187	2.17184	1.611	10.1037	10.9327	4.75203	0.402686	4.29414	12.105	8.76363	9.19518	8.62864	9.64065	6.21408	8.70205	-0.44954	2.81659	5.52326	10.3731	10.1008	-2.39144	2.76414	4.38369	-0.307403	-1.51178	3.76277	5.06543	4.90945	4.6005	10.7993
KIAA1109	7.67236	8.06011	7.76855	7.65526	9.91958	8.43297	8.53817	7.18641	8.45768	7.59646	9.0931	7.56425	8.38577	9.67023	5.81664	6.64743	8.46335	8.48361	9.07239	7.7594	5.35818	9.07117	7.16889	9.50386	8.37314	7.54888	7.70635	5.73152	8.36925	6.99926	7.60206	7.74181
QRFPR	0.24643	8.33787	8.46301	9.04463	7.45343	8.90053	9.91464	8.0706	0.242221	8.20501	10.7427	6.44556	11.0223	7.57723	5.18473	2.28597	9.72219	-1.58704	5.98652	9.087	8.23078	9.55969	-0.516973	1.26937	3.66432	-0.0663945	-0.618698	8.9475	3.91154	4.18385	6.14897	5.65268
NDST3	-0.696986	7.41318	7.00485	7.09364	9.65996	7.91914	8.50986	6.74362	0.798615	7.02535	9.50962	7.22932	8.17791	9.32273	4.86555	2.05464	8.00081	-0.739047	1.43808	7.15056	3.39883	8.62599	-2.39144	2.56483	1.42728	-0.307403	-1.14921	1.80341	-0.206462	6.0428	6.82793	9.30713
ANK2	0.55677	6.36875	5.79171	6.22267	4.1631	6.09317	6.76201	5.69084	2.84126	5.66417	7.39003	5.34235	7.69006	5.2509	6.05217	5.83029	6.21123	-0.44954	3.30202	6.59813	6.80884	5.96044	-0.275964	3.48237	2.32037	1.78775	1.6116	6.28454	1.54356	5.29715	5.3441	4.42651
ALPK1	8.34636	4.36532	4.67001	2.58096	6.87627	5.12651	1.38296	3.46093	8.35596	3.08499	0.929107	2.92039	2.36601	5.04614	4.08204	6.68843	4.294	8.63961	8.59876	2.62379	6.22137	6.12762	8.18693	8.94757	8.36308	8.44961	8.3004	4.74201	8.56683	4.57751	5.07759	4.31654
COL25A1	1.43546	5.48607	5.5132	5.66527	3.76787	6.01621	5.53427	5.88692	2.0855	5.52648	5.35842	4.66841	7.6383	6.76823	4.94572	7.78493	5.98563	0.734884	4.64598	5.9641	6.2364	8.01716	1.51545	3.01939	1.78985	-0.0663945	1.83061	5.14128	0.582034	4.83935	5.61498	5.61833
SGMS2	4.72928	4.23102	4.83331	3.60743	2.9407	5.34366	4.15825	2.85826	4.31967	2.74857	4.21114	6.8614	3.56395	5.2509	5.07017	8.2237	2.38451	4.02767	2.86032	7.41119	7.59522	6.90267	4.25722	6.02426	5.05177	3.28845	4.29925	7.8307	4.13501	2.8091	4.33664	3.92511
PAPSS1	4.32025	1.11051	1.00163	0.884962	2.63036	2.93072	6.45401	0.218851	4.14911	0.367137	6.62196	5.47419	4.30092	3.6212	7.29851	5.64482	3.91652	3.59087	4.47371	9.25015	6.8966	7.21895	4.11635	3.69258	3.72147	4.65523	4.24692	4.30591	4.35091	1.01392	3.52803	2.41321
DKK2	-0.309963	7.83884	10.0015	13.9083	12.3567	3.11917	12.9898	14.2231	5.75281	13.8468	11.5625	14.1897	14.2603	14.3746	9.88898	2.28597	11.6351	-3.90897	0.253658	12.3162	7.10746	8.97574	0.111059	1.8974	2.91761	-3.76683	-2.73417	2.09292	-0.495969	15.05	11.1963	5.97574
UBE2D3	8.79933	6.68174	6.25136	6.37938	7.68521	4.42332	4.42399	6.93942	8.24917	6.51474	4.26409	5.6518	5.02002	4.74626	5.29086	7.29761	5.16941	9.4553	8.95756	3.44691	6.48314	5.00409	10.875	8.90204	8.72976	8.23563	8.58116	4.12534	8.83171	5.20723	5.2197	5.02465
PPP3CA	5.92563	7.58427	6.52669	4.62048	5.72122	5.34366	1.58941	2.7852	6.92542	1.47676	2.89594	5.54788	1.73798	4.52126	6.85521	4.78847	2.78977	6.49511	6.55744	3.60517	5.38541	2.81007	5.03202	6.3058	5.90841	6.72602	6.25924	3.99104	6.87423	6.35482	4.66554	4.13406
GABRG1	2.20249	8.03154	6.92786	5.70259	5.65657	10.9348	12.0864	8.27538	0.547076	8.73599	12.7196	6.43912	13.1072	8.82265	5.6982	0.701007	11.9593	-2.32401	8.09401	11.1781	7.7446	9.38727	-2.39144	1.26937	5.06287	-2.18187	-0.412247	10.9041	5.0241	0.626901	5.86734	10.5188
NIPAL1	4.1064	4.20054	5.08909	4.41603	4.4943	5.49881	3.83227	4.2666	4.5599	3.9834	4.41219	4.01003	3.70482	3.57503	5.18473	3.259	2.78977	3.16784	4.48771	5.0731	4.25865	4.10553	9.93508	3.69258	4.92371	1.36245	3.93353	5.2917	4.82996	3.72088	4.09835	4.79788
SLAIN2	5.78869	4.74207	4.18674	3.20689	3.85276	4.13381	3.04007	1.87596	5.39077	2.04995	3.02426	3.2497	1.73798	2.65488	6.43208	2.95735	2.38451	5.95985	4.86569	4.30417	5.5143	3.12323	7.23	5.35684	5.05177	5.30194	5.70739	5.83316	5.86354	3.23024	4.11008	3.99818
FRYL	7.10987	5.1456	4.51018	3.67573	4.72797	4.13381	4.12546	2.9278	6.2698	2.56215	4.68884	4.55385	3.95098	3.10825	5.77336	4.16044	3.00795	6.17451	5.66767	3.44691	5.15173	5.00409	5.64748	5.98487	5.33417	6.48465	6.87746	3.58768	5.81591	5.25289	3.86907	7.21866
SPATA18	-0.696986	7.495	9.40109	10.2151	7.21292	2.14831	7.33537	10.513	6.29814	9.84362	6.4837	8.99967	8.36734	7.27727	5.68269	2.74054	7.14804	-2.32401	1.92351	5.09994	5.21379	7.10775	-0.275964	0.131869	1.78985	-3.76683	-4.31914	0.218451	-1.34397	4.00328	7.08429	2.18189
CHIC2	4.69797	6.49342	5.73085	4.90288	4.88939	1.75238	3.23711	1.2733	4.17157	2.09649	3.30257	2.92039	7.29257	1.02483	5.60252	1.9234	4.79711	5.18114	4.82213	2.69594	8.62836	10.5696	5.14513	3.69258	3.47791	3.49055	4.14439	0.218451	4.60557	1.78444	0.805567	2.30218
GSX2	-0.149499	7.8585	9.40068	10.0963	7.288	6.78754	8.32908	10.8171	6.56309	10.3012	7.58732	8.39238	9.42893	8.83433	6.05217	2.05464	7.84306	-1.10162	4.62077	5.11317	6.70463	8.6041	-0.516973	1.26937	0.735405	-2.18187	-2.73417	3.15705	1.19209	4.14563	7.28389	7.02683
KIT	3.83619	6.42036	5.96025	7.49318	6.5827	9.59225	9.13115	7.60255	1.58102	8.69073	6.65207	10.886	11.192	8.95247	6.30612	11.0667	8.83639	2.19955	2.07963	9.66678	9.92529	10.8133	3.28098	2.56483	2.07936	1.44262	1.70323	5.73152	0.034546	10.328	8.50517	15.4357
TMEM165	4.86702	6.51835	6.89356	7.98215	5.79601	5.56515	4.86243	6.08637	4.84476	5.76126	4.66935	5.83956	7.07621	7.39324	3.82373	4.51977	4.16374	5.1217	6.9679	6.59813	4.57468	3.32027	5.05426	5.63649	5.29706	5.51625	4.96858	8.22781	5.69824	5.48488	4.4971	5.87265
HOPX	9.42843	5.40819	4.93574	4.28003	6.82256	3.23238	2.32638	2.54078	8.21714	3.10789	-0.208396	2.58919	1.73798	1.99007	1.32123	5.38283	3.0577	9.45256	6.99021	3.36076	2.7314	2.52057	10.9016	7.20011	8.37203	6.5719	8.4657	5.10922	9.20659	4.31017	4.62523	4.69175
ADGRL3	0.887976	4.4015	4.55768	5.10839	4.25329	4.32464	3.94931	5.56553	2.56415	5.66417	4.06959	4.75393	5.47822	4.66042	6.212	5.79318	3.19743	-1.10162	4.17793	4.57679	4.52658	4.27347	1.06799	3.01939	2.64967	0.481093	-0.412247	5.10922	0.582034	7.22681	3.69309	4.45274
SULT1E1	-2.81246	6.80842	6.05018	4.11762	3.71443	4.34995	6.79366	6.08256	-0.38581	6.91606	9.7885	6.94105	6.38184	8.39697	1.32123	0.701007	8.72532	-2.32401	0.494666	6.0629	1.45129	8.89174	-2.39144	0.617296	1.78985	-2.18187	-4.31914	0.218451	-2.08093	8.50153	3.66156	3.76685
RUFY3	6.16004	4.14826	5.16773	5.52419	4.31443	4.90534	3.87234	6.17126	4.99081	5.79693	4.4809	5.42289	5.35537	4.94086	4.72116	3.31244	4.04542	6.0726	3.9541	4.6693	4.79369	5.4023	6.95359	3.09534	5.27814	5.88242	5.90366	5.00853	5.34813	3.40219	4.92658	4.79788
ANKRD17	7.28161	4.47974	3.8667	3.27453	6.13795	4.93908	3.87234	3.88473	7.0654	4.28412	3.69849	4.40317	3.03344	3.47801	5.09382	5.07798	3.91652	7.10575	8.23042	3.90824	4.13579	3.43811	7.44198	8.92693	7.25776	6.96024	7.06403	5.00853	6.6044	4.64756	4.47912	4.50382
CXCL8	7.40469	5.9805	4.86198	1.59866	9.4614	5.98424	5.79626	1.47261	7.94633	1.24849	-0.208396	0.442346	1.44848	3.6212	1.61074	8.05954	6.44885	9.81266	12.658	3.36076	4.37186	5.81553	9.15529	12.2535	9.85734	6.30329	7.28958	7.32349	9.06436	6.80144	7.09171	7.49595
MTHFD2L	3.22463	5.7752	5.18296	4.90999	3.69617	5.0043	4.25238	3.59523	3.92955	3.84031	4.54649	4.11072	5.02002	3.66594	7.12572	6.59448	3.19743	1.81895	5.95662	10.6006	6.92471	4.36559	2.21342	9.71043	5.60861	2.34169	2.22002	4.61077	4.23497	4.68801	4.88622	5.48487
G3BP2	6.92619	6.47232	8.07641	8.86018	6.85379	5.52126	6.53114	9.12782	6.97254	8.64449	5.68399	7.64482	7.30369	6.57356	5.77336	3.94047	6.07894	7.60624	6.24338	5.50329	4.94772	6.2292	7.84577	5.44657	6.13563	6.74195	6.74628	4.86231	7.627	7.25177	6.47119	4.69175
STBD1	5.84694	11.0987	10.7089	11.0558	9.01694	10.4679	12.195	9.653	8.41303	8.97971	12.0685	7.69163	13.8733	12.0013	8.31747	-0.883956	12.2021	3.62241	9.63363	7.8901	9.25034	11.4497	5.32509	0.617296	2.9657	3.54605	3.77362	0.955416	7.10146	5.01922	9.90938	13.3205
CNOT6L	6.27411	11.1978	10.9638	8.91949	4.85687	8.21956	5.2139	1.80381	6.03281	2.74857	5.78709	3.65736	6.57776	4.94086	10.4684	11.9741	6.61177	5.80699	5.85222	4.23321	11.8593	4.98485	5.8549	6.01451	5.30643	6.0989	6.38217	3.91889	5.81186	3.82128	3.51044	12.3426
BMP2K	6.1866	6.19668	7.21387	6.34571	4.48369	4.79908	3.87234	3.61644	7.62287	4.21197	3.73646	4.01003	3.83314	4.60406	8.67585	5.79318	3.68285	6.3868	5.84135	6.71125	9.93798	4.39504	7.17905	8.95778	5.73193	6.583	6.56884	7.49458	6.7037	4.44216	3.84119	3.88715
PRDM8	3.51546	6.79318	6.67675	6.19966	4.66364	8.6331	4.86243	5.20841	5.20188	5.84202	5.28346	7.17221	6.20336	4.45906	7.71926	2.81648	4.64266	4.24585	8.65415	3.52821	8.79495	8.38131	3.14254	6.57481	5.29706	3.65102	4.10293	4.05975	4.89253	7.12736	4.35647	3.76685
HNRNPDL	5.80837	3.12139	3.52818	4.42598	4.12264	2.36244	4.60138	4.75203	5.51451	4.61506	3.69849	4.69027	6.27291	3.50288	2.23877	2.05464	3.68285	5.46389	5.14737	3.71343	2.34438	1.46612	6.45927	4.88676	4.43584	5.22469	5.80369	3.76277	5.66726	6.12368	4.27545	4.89673
SCD5	-0.696986	7.64307	8.56023	7.02329	3.994	8.9048	7.94814	5.7107	0.798615	4.48115	7.20269	10.3019	4.25583	9.18687	9.30042	11.5715	3.71422	-1.10162	1.04215	9.82899	10.6144	9.9966	2.79178	9.83473	6.831	1.18736	0.0731802	1.44084	1.19209	5.4461	7.67494	2.61252
LIN54	4.82416	7.46646	8.09464	9.32142	8.07441	7.02213	8.00783	8.32456	4.57682	8.21691	7.39597	8.56055	10.1941	7.78797	6.74002	4.54231	8.57967	4.83586	5.30598	9.54632	7.02332	5.11441	5.52941	4.86522	5.05177	4.60385	4.71153	7.49458	5.22589	10.2235	8.04244	8.51553
ABRAXAS1	2.26079	10.8318	10.9302	7.51432	2.23444	9.56211	4.57734	4.39493	5.18543	4.63096	3.77346	8.46551	5.09873	5.65211	9.00071	0.990513	2.78977	1.64562	7.92287	6.9732	7.87995	7.6345	1.23305	3.64283	3.66432	2.29925	2.31022	9.59277	2.77705	4.95437	3.23853	4.06772
GPAT3	3.02043	7.01667	9.07054	12.9661	11.4361	8.47672	12.4274	13.6865	5.59977	13.4882	10.7719	12.7812	13.4877	13.5814	8.53177	8.82052	11.4018	4.95212	5.73381	11.5406	8.66492	10.2508	5.07072	5.81557	4.58186	4.47634	4.30657	1.80341	4.50903	14.0257	9.99746	10.3503
WDFY3	8.58859	6.76568	5.99086	4.75286	7.92658	5.82187	3.87234	4.04979	8.89728	4.20136	5.14916	4.79486	3.56395	3.83219	9.25918	6.65779	5.13506	8.82341	9.65162	5.15217	4.71003	4.33554	8.61488	9.90896	8.94673	8.36406	8.4706	6.92351	8.39244	5.17913	5.86388	5.40652
ARHGAP24	5.66732	6.85483	7.024	5.48666	4.46224	6.86859	5.44407	4.2932	6.52217	4.54966	6.42678	6.33196	5.22107	5.74886	8.24802	6.39836	5.34998	4.67223	5.88962	8.37662	6.82881	5.87942	5.11899	5.81557	5.96866	5.48819	4.38477	8.40992	3.32279	5.14078	6.11445	7.30038
PTPN13	7.69169	10.4073	10.8406	12.0894	10.7074	3.48174	4.09191	11.134	6.34582	10.545	5.09173	8.81428	4.16119	10.119	6.1343	5.75508	3.19743	6.22417	3.33339	5.45213	5.97485	3.32027	5.9705	3.74068	4.74232	5.8716	6.89943	4.78324	6.08732	6.65268	8.63466	3.88715
AFF1	9.54298	4.56197	4.04394	3.84844	7.86251	4.70413	3.91134	3.69832	8.87735	3.65059	3.53576	4.26435	4.30092	4.87569	4.5607	6.46477	5.1466	9.39951	8.95315	4.15857	6.04482	4.96535	11.211	9.32909	9.0987	8.79708	9.10831	5.68877	8.90704	5.00861	5.69504	5.9391
PKD2	1.90635	2.9116	3.76918	3.94847	4.0526	8.58461	7.2917	5.08446	2.30451	4.94258	7.77688	6.04013	5.9006	4.77717	7.34852	6.87316	4.55876	0.845916	3.68904	8.16414	7.03196	6.81825	2.7101	3.83231	3.44436	2.29925	2.0559	7.24451	2.67396	5.09137	6.89896	8.51708
HERC6	6.76308	4.19023	3.76918	3.27453	3.58145	7.91066	8.64325	2.96135	5.23424	3.35761	10.226	6.18574	6.92601	6.16585	7.77884	4.99869	6.43009	6.63503	3.56241	5.43114	7.97709	7.87812	6.87613	5.12282	5.29706	4.50463	6.41473	5.10922	5.12527	4.97631	3.78376	7.23387
HERC3	6.80163	3.26578	3.29581	2.6505	5.86302	5.05135	3.61326	3.02621	7.01352	3.21724	4.31517	4.01003	3.83314	2.65488	5.51763	4.91479	3.68285	7.26782	7.03859	5.19014	3.77322	4.14072	7.28628	7.36645	6.85035	6.43161	6.64593	6.78831	6.93123	3.66793	5.86388	4.83824
FAM13A	4.68206	5.03478	4.39722	3.57202	3.76787	4.34995	4.90169	3.57369	5.61624	3.29912	5.20439	4.37646	5.39749	2.8993	7.42975	3.31244	4.33493	4.31503	5.84135	3.74778	3.68833	3.83177	4.28569	4.57813	4.17452	4.71295	4.06024	5.79336	3.62873	3.82128	3.88281	4.858
GPRIN3	5.87287	6.36417	5.73085	6.40727	5.95421	5.0043	7.56057	6.66943	6.45968	6.44226	9.0626	7.24786	8.64815	6.64793	6.45051	5.6859	8.52323	3.43976	6.616	4.70471	6.11154	5.4023	5.43086	6.82953	5.16939	7.15724	6.86883	5.17265	5.5264	8.8049	6.51375	7.15618
ATP8A1	5.12024	5.16677	5.72045	5.5149	6.01441	10.0688	5.01344	3.83129	4.78775	3.52009	5.48648	5.86861	3.89326	6.27817	6.65513	8.486	6.38695	5.88382	6.54744	7.69484	8.09721	8.88527	4.25722	7.24665	8.74276	5.53923	5.17071	7.12934	5.82796	6.80757	5.67149	3.99818
PHOX2B	1.33049	4.4368	4.35751	4.90999	3.5411	5.34366	4.9954	5.14412	2.13204	5.09362	5.84036	4.42941	6.01326	4.63814	4.9968	4.29927	4.92325	-0.44954	3.68904	5.60048	4.47683	5.132	0.271523	3.42465	2.81632	1.44262	0.890316	6.13333	1.3785	5.94048	4.61704	5.72979
LIMCH1	3.52739	4.63217	4.72306	4.25791	3.43497	4.2187	4.19032	4.66307	3.53846	4.05585	4.18392	5.76942	4.9928	3.83219	4.97148	3.41372	3.80441	4.57887	3.45244	4.8222	4.19853	3.8742	5.87065	3.5913	3.26378	2.21045	3.62923	5.52831	2.44263	5.00861	4.7801	4.8182
APBB2	6.08336	4.69911	5.22034	8.18325	7.01717	4.24592	7.52958	8.47442	5.67636	8.32225	6.58602	7.47262	8.22546	8.59794	5.11709	3.79787	6.12634	5.30777	4.27804	6.41253	7.92239	4.5601	5.52941	4.4393	4.56635	4.96448	5.43408	4.51613	4.87714	9.13683	5.48589	4.03337
RBM47	9.95082	6.99463	6.21849	5.38321	7.08717	5.44109	3.83227	3.7758	8.79568	3.71167	4.56771	5.22745	4.84841	5.02053	6.34606	5.54789	3.36488	9.91529	7.63107	4.34961	4.47683	3.9555	10.2874	7.16529	8.53132	8.8347	9.04486	4.2482	8.98359	5.83034	5.33913	4.60084
TLR6	4.0579	6.85972	6.93911	4.12985	6.62434	6.1447	1.93045	1.80381	7.07288	1.79163	2.51407	4.45517	2.80211	3.20237	3.93267	4.80721	3.68285	6.44748	8.04156	4.2809	5.11967	5.48678	4.22817	8.08723	7.09701	5.5841	5.22196	6.67241	6.06032	3.98174	4.06258	5.05921
TLR1	4.16099	6.91708	6.95472	4.24673	6.84966	6.19445	1.58941	1.16227	7.75977	2.04995	3.35232	4.17415	2.52648	3.17168	4.21739	5.25218	3.19743	6.49936	8.31435	4.45733	5.1831	5.51387	4.35003	8.46189	7.54375	6.28437	6.0129	6.77815	6.51526	4.34431	4.62523	4.73514
TBC1D1	6.78807	4.15887	3.35078	2.78027	6.52437	4.10437	3.17437	2.62694	6.98527	3.19603	3.73646	4.17415	4.00647	3.00756	3.70589	5.46772	4.09392	7.08467	8.02244	5.71777	3.59813	3.12323	6.81068	8.30079	7.20864	6.71194	6.61382	5.10922	6.93309	4.29278	4.25447	4.91571
PCDH7	5.74851	4.99389	4.98869	4.11762	3.60122	4.70413	3.83227	4.4313	4.795	4.64669	3.53576	4.01003	3.70482	3.4007	4.97148	2.48528	4.294	4.788	3.82765	4.47794	4.25865	5.26553	3.55498	2.93922	3.01225	4.91616	5.72662	4.78324	3.83395	5.16008	3.82705	3.33075
SLC34A2	10.8261	6.0647	5.46418	4.65473	6.60489	4.51568	2.72691	2.13312	9.35948	1.32866	2.22456	2.67938	2.18544	2.51516	7.03089	3.36397	1.92995	12.0171	6.04926	2.29258	2.89187	1.67257	10.4792	2.76414	7.72059	8.29892	8.5838	4.46638	8.84561	3.52637	5.08355	2.61252
LCORL	4.50646	4.66974	4.81388	5.44323	4.77223	7.23408	6.52487	5.83356	5.28146	6.07776	5.84905	7.55534	8.32704	6.48894	5.02167	7.40299	6.18908	4.71674	4.38668	7.11811	6.14378	6.94807	4.56663	4.55141	3.30175	4.90205	4.87316	4.78324	5.86744	8.10699	6.65457	7.78115
FAM184B	2.59126	5.82267	5.55476	7.89619	7.19352	9.74316	9.86585	8.50603	3.23157	8.64595	8.5202	10.1018	11.2315	9.04164	6.90285	9.99894	9.20054	1.44858	3.45244	9.27392	9.08999	10.1064	1.90624	2.66792	1.28289	3.52779	2.93825	0.955416	2.35647	10.6118	8.60543	11.5619
CLRN2	-0.490536	4.14826	6.46574	6.27591	8.73218	10.1258	9.7881	6.81876	4.61009	7.37954	10.9285	9.2176	7.37921	9.26891	9.2221	8.684	8.47025	0.734884	1.04215	9.64359	7.16357	10.7124	-1.16905	1.71683	1.55853	-2.18187	-1.14921	3.02581	-3.66589	7.41932	9.02066	10.4084
CD38	4.4323	5.40819	4.9447	7.23899	6.57022	8.99179	8.9685	7.69645	2.34458	7.98223	7.63333	9.51496	10.44	8.4322	5.85866	9.35166	8.30498	3.34842	3.33339	8.78805	8.44322	9.29462	2.43299	3.23621	4.67159	9.74554	7.61345	3.58768	6.44655	9.95627	8.03631	12.2382
CC2D2A	2.14173	4.06047	3.80899	4.10529	5.37596	4.51568	4.31188	3.05757	3.87586	3.48553	5.12073	6.56277	4.81771	5.8444	4.45509	3.87093	5.41823	4.9016	6.28808	7.96318	3.92934	6.30871	2.43299	6.62692	5.14871	5.0178	3.55738	5.576	3.83395	4.00328	3.76904	6.86045
BOD1L1	6.55895	4.8376	4.20177	3.11147	5.67067	3.80824	3.51541	2.5845	6.75188	2.98957	2.42387	3.82482	4.68794	2.6098	4.83781	4.62911	3.28358	6.84341	6.63185	3.52821	3.59813	3.32027	6.39537	6.92628	6.19231	6.45354	6.53495	4.12534	6.9275	4.22108	3.51044	5.09295
HS3ST1	9.32186	3.80082	3.32356	3.0866	5.56394	4.90534	2.96792	3.41323	6.75931	3.39533	3.40041	4.69027	3.40783	4.22497	5.85866	4.40145	3.40388	8.49377	2.77151	3.17128	3.77322	2.97513	7.31994	4.65543	7.46228	6.80776	7.87408	4.86231	8.2087	4.08633	4.32662	2.51631
ZNF518B	6.10342	6.47868	6.08707	4.43586	4.1089	5.9923	4.7378	3.4842	5.64059	3.78455	4.72706	5.57163	4.6184	3.92714	5.04612	3.59717	3.83327	5.4812	5.59836	3.40448	3.03626	3.9945	5.18599	4.28567	3.90533	5.45958	5.7723	5.98222	5.62643	5.93489	4.61704	5.39304
DRD5	-0.937995	2.86053	6.24775	7.46571	3.41277	5.93491	6.3443	4.37016	-0.144802	4.78099	6.97549	5.73828	5.17337	5.56029	8.14707	7.58772	4.18629	-1.10162	1.54911	7.12139	3.28779	5.9993	0.111059	2.76414	5.07388	-1.44491	-1.51178	7.27373	0.034546	4.8152	4.75043	1.90625
EVC	1.02884	6.29853	7.6908	8.37521	5.68926	11.3847	7.90048	11.2186	4.50791	10.1303	7.86949	9.57347	9.01072	13.346	9.125	6.06636	9.33713	0.338956	4.48771	5.55271	11.3104	13.5657	1.69602	1.8974	2.52682	0.877022	0.538844	3.99104	-0.495969	4.23934	11.285	6.57421
CRMP1	3.11827	8.91767	8.1176	8.589	6.55763	4.60249	9.89896	2.89345	5.88098	3.29912	8.85392	3.51763	11.4019	2.18711	4.49116	4.78847	9.60995	1.30048	7.35169	6.03536	5.86311	8.24849	1.95433	1.26937	1.28289	1.09115	1.23545	1.80341	2.80984	0.0963859	2.70087	10.6655
KIAA0232	6.63255	4.60914	4.55768	4.43586	4.79815	10.9666	6.24857	10.3072	6.05713	9.53059	6.81619	8.09954	6.66657	12.8054	8.36198	5.06246	6.52157	6.80785	6.89094	4.1328	4.52658	4.17507	7.32223	6.66481	5.88983	6.14156	6.46304	5.31999	6.58559	3.93769	10.8805	9.32055
TBC1D14	7.53811	3.00863	3.3775	3.15997	6.61465	3.98019	1.93045	2.49569	7.54224	2.627	3.08439	2.15855	3.48801	2.36044	4.62704	5.03093	4.09392	7.83628	7.11503	4.85409	3.03626	2.89496	8.08733	7.16529	7.19357	6.84511	7.1003	6.05134	7.22361	3.3015	4.6005	3.76685
LRPAP1	5.05584	1.35151	2.79914	5.86864	5.25017	2.54885	4.47694	6.53661	5.50127	6.45125	3.6595	6.65458	6.15507	6.13037	3.1957	3.14579	3.83327	5.32704	6.44707	4.45733	1.81386	2.71988	5.09774	6.0047	5.47376	5.59292	5.72389	3.38838	6.72535	8.0551	3.67741	3.38625
RGS12	5.24823	9.2564	10.0781	9.34521	5.98838	5.8576	4.02237	3.84933	5.02204	3.68145	4.09903	5.13484	3.48801	3.81243	5.16253	3.08567	1.56738	4.2956	10.8509	6.28967	7.81637	4.17507	3.9836	2.05787	2.64967	3.73301	4.2005	6.25554	3.64699	4.00328	5.05956	4.34483
HTT	8.45413	4.95181	4.95361	5.38831	5.51268	4.2187	6.46716	5.3795	7.5805	5.17178	7.15442	5.84931	7.13342	5.25823	5.55218	4.27255	7.40027	7.26658	5.97165	3.9383	4.37186	4.77691	7.62769	5.41727	6.16167	7.77861	8.06376	5.04288	7.26262	7.20839	5.19788	7.06134
ADD1	7.57519	10.5301	11.6923	14.6676	12.8473	10.3494	14.0505	15.1868	8.71867	14.9344	12.5657	14.2108	15.1617	15.1955	10.4013	7.90721	13.0322	7.3431	8.70749	12.6067	10.2945	12.6927	7.65795	5.63649	5.8196	6.77329	7.09078	3.49147	7.09649	15.4198	11.6915	11.9313
RNF4	6.82838	3.37899	3.29581	2.61615	4.95229	4.87078	3.23711	3.20491	6.44593	3.13044	3.1421	3.36291	2.67087	2.30494	3.36076	4.99869	2.21945	7.21062	5.82489	4.59578	4.87276	3.19195	8.23822	5.71081	6.16682	6.64574	6.59151	5.20334	6.96437	4.39407	3.79834	3.76685
NSD2	5.49588	6.46379	6.72436	7.52246	5.83826	7.09878	8.30732	6.94572	5.11765	6.48225	9.05041	6.81241	9.05416	6.32426	6.14566	3.46182	7.68384	4.8559	4.83315	8.09578	6.98823	6.95303	5.04874	3.99977	4.50257	5.84971	5.95116	6.98664	5.2198	4.12613	5.97709	5.33781
NKX1-1	2.49739	8.05231	7.53783	7.93416	6.18126	8.16178	9.83702	7.0272	5.60391	6.71633	9.91908	5.32848	11.5384	9.72246	6.07612	4.5645	9.64343	0.338956	7.03144	5.57201	6.95228	8.80254	1.38115	0.979866	0.941856	1.36245	1.35329	2.72095	4.247	2.65438	7.84163	9.46769
MAEA	5.82537	4.735	5.31322	5.23829	5.86711	4.04362	5.83734	4.78051	4.93284	4.88408	6.11713	5.38318	7.02339	3.6878	3.43671	3.7599	4.88242	5.86417	8.62038	3.87755	5.90133	3.59857	5.43511	7.48413	5.95084	5.08179	5.5466	3.84294	5.66278	4.5918	4.13325	5.25078
CTBP1	7.73475	5.2877	6.87258	10.728	9.51773	4.2187	10.1696	11.2931	7.01972	11.0621	8.4405	10.5308	11.2039	11.6262	6.86898	4.71099	8.98442	6.7213	7.41536	9.2798	4.71003	7.00169	6.68626	7.94051	7.07525	7.8945	7.63542	4.41485	6.61835	11.8707	7.86345	5.48487
SPON2	1.86936	7.808	7.24503	7.88631	5.38168	8.39548	9.22893	8.72756	4.67439	8.39969	8.17271	6.01437	10.5339	9.8132	6.50445	4.4736	8.92702	0.178491	6.35456	5.28675	8.55233	10.5877	5.44776	2.4538	0.735405	0.756728	-0.412247	3.49147	2.80984	5.38999	7.70619	9.29902
IDUA	5.53479	2.72432	3.14847	4.96562	4.40717	1.75238	4.36902	5.26324	4.56839	5.16087	2.75508	4.55385	5.59143	5.51821	3.82373	1.61854	3.99524	4.40844	3.50847	3.26912	4.57468	4.42389	5.1503	3.48237	3.97748	5.58852	5.3084	3.58768	3.66502	5.86015	3.79834	2.05064
PIGG	5.6124	4.49656	4.41021	4.20111	3.41277	3.6542	7.73373	4.08065	4.56839	4.4546	8.0612	8.16149	6.9188	5.96567	7.86383	8.0359	4.72195	4.61066	3.78291	9.9023	10.3483	6.92807	5.13473	3.87603	3.95383	4.73699	5.44075	4.90027	4.64245	4.20259	3.64553	8.72912
ESYT2	8.44276	4.11596	4.15621	2.58096	5.59876	4.6234	2.43741	1.37639	7.40446	2.80571	2.96153	2.99254	3.40783	2.05878	3.28059	4.69095	2.90298	7.9885	7.41902	2.62379	3.1675	3.19195	8.54838	6.70779	6.76798	7.40622	8.11627	3.99104	7.4498	3.11629	3.66156	3.72442
RBM33	6.80531	4.61686	5.71522	7.79041	7.40084	3.91385	6.83481	8.57944	6.82276	8.27434	6.55979	8.10971	8.03844	8.5224	5.46419	4.98229	5.82252	6.5036	6.1363	6.75413	4.62122	4.53386	6.56953	5.84886	5.96274	6.87612	6.61086	5.20334	6.59503	9.3308	5.90822	4.39979
INSIG1	5.96561	5.47338	5.0564	2.87046	6.49033	4.10437	2.96792	1.64769	7.57208	2.00185	3.02426	3.2497	3.32295	2.74104	3.87923	5.0149	3.28358	8.03318	8.01883	4.07985	3.28779	4.30484	9.13098	7.93535	6.23218	6.40934	7.13465	5.2917	7.55025	2.35273	4.24386	5.43311
DPP6	2.72151	4.23102	5.96466	7.86636	5.90736	4.13381	7.47531	8.71348	2.69392	8.8371	5.58342	7.28425	8.16272	7.80682	4.62704	1.23152	6.08495	1.22031	4.17793	6.03536	3.92934	5.43102	1.63831	1.8974	2.70739	3.3312	2.59973	4.05975	2.8419	9.16098	4.64149	6.82574
KMT2C	8.63134	6.99611	6.18485	5.2991	7.32858	5.87514	4.93991	5.82447	8.88968	5.72098	4.87055	5.35609	5.24434	5.75922	7.4251	6.11228	5.29918	8.86643	9.18144	5.59105	6.62693	5.16656	8.98233	9.08897	8.40511	8.54916	8.70132	6.70495	8.98583	6.77352	5.79289	5.99372
PRKAG2	4.68206	7.06541	8.97208	9.67117	6.79708	4.07431	6.91853	10.3267	6.20868	9.6473	5.99715	8.91402	8.04176	6.91445	6.8413	5.60254	6.7506	4.43532	4.30993	5.50329	5.30215	7.66504	5.71185	4.86522	3.80315	5.13101	4.76035	3.76277	4.65152	3.74664	6.70571	3.58906
WDR86	4.16863	3.91786	4.3028	3.97582	4.46224	4.34995	4.28243	3.86714	2.84126	4.3813	5.13501	5.68484	4.50737	5.34332	4.86555	5.30587	4.96296	2.74924	3.42358	5.87366	4.87276	7.01123	2.43299	4.18498	3.44436	4.68025	4.34975	5.4279	4.29411	3.55582	4.21156	4.47851
CHPF2	5.65106	3.91786	3.6646	3.53573	3.83617	4.79908	3.04007	4.06531	5.12343	4.31397	2.59896	3.97484	4.58233	3.17168	6.56493	4.21758	2.30434	5.35547	5.04689	4.30417	8.37016	3.83177	4.56663	8.32859	5.06287	5.8716	5.74561	5.4279	5.62643	6.11875	3.28065	3.96211
SLC4A2	5.87753	3.8143	4.84293	5.38321	4.21533	5.21182	4.39677	3.73758	5.40031	4.0321	4.70808	4.62368	3.83314	5.57796	7.29341	9.05219	3.83327	4.71674	4.85492	13.0805	9.01135	6.27743	5.48098	12.0708	7.53381	7.09967	6.24596	4.61077	5.26188	5.38999	6.5764	2.86778
GIMAP8	6.69995	1.68082	2.6754	5.93633	4.55636	5.93491	5.0834	2.89345	4.92625	3.6661	6.88964	4.14279	4.54534	7.01298	5.81664	11.158	6.32734	4.87566	2.86032	8.8014	5.30215	9.75472	5.15545	1.8974	3.63488	6.38672	7.18121	-1.36651	4.33973	3.07621	7.36689	3.99818
ZNF862	4.85287	9.26839	10.7267	11.3766	8.59291	9.15775	10.0047	12.0142	7.65709	11.3797	9.31242	11.0866	11.4648	11.1609	8.15271	3.87093	9.8552	3.78452	6.82903	7.03709	9.14677	11.2529	3.50741	3.48237	3.88046	4.61254	4.86821	6.98664	4.65152	5.46174	9.60944	8.50617
KRBA1	4.9402	4.89583	4.62612	3.0866	2.1829	4.01225	0.00444848	2.66816	4.34952	3.08499	2.59896	2.92039	6.47331	2.82234	4.62704	5.7647	3.83327	3.94278	4.69509	2.83024	5.11967	2.81007	3.71708	2.20226	3.74921	6.63724	5.4573	3.76277	6.05691	2.75935	2.31146	5.74048
ZNF777	5.09643	6.61782	6.33553	4.85949	3.49958	7.92967	4.57734	5.22922	5.15194	4.43662	5.09173	5.42289	5.07297	8.4475	9.14919	10.1584	4.79711	3.62241	4.17793	11.6908	10.4059	9.20603	4.07344	6.52762	3.44436	4.23879	4.47852	5.89088	3.89635	7.69216	10.6452	5.72979
NOBOX	-0.937995	7.58526	9.66307	10.393	7.35937	1.75238	7.50748	10.8664	6.26198	10.4191	5.69368	9.19771	8.62174	7.53414	5.24934	-0.883956	7.1278	-3.90897	-0.398419	5.17759	4.19853	7.60646	-0.275964	0.617296	-0.15768	-0.959479	-4.31914	2.09292	-2.08093	2.99255	7.05577	1.56522
ARHGEF5	6.52367	4.74911	4.59231	4.20111	4.82361	3.73328	5.95398	2.89345	5.31715	3.35761	6.16664	3.51763	6.45348	3.17168	4.30105	5.81185	4.54138	6.21644	5.53906	4.20875	6.15964	1.85314	6.18221	6.24039	5.56244	5.51625	5.80628	3.15705	5.85963	3.82128	2.39053	4.03337
ZYX	6.97381	3.74559	3.40373	2.78027	7.56834	3.43519	3.23711	2.19084	7.56256	2.386	2.42387	3.12684	2.80211	2.46541	3.76602	6.70351	4.94984	8.2309	9.32829	1.73071	2.55083	4.39504	7.47944	9.51341	8.67476	7.29048	7.1571	6.44727	8.01578	4.06601	4.91993	6.15418
MGAM	5.43704	5.15092	4.20177	3.81854	9.6868	6.18041	4.36902	1.87596	9.63112	2.9647	2.96153	3.41635	3.13653	4.4967	3.64316	8.06344	6.79528	9.64646	11.414	3.78133	3.85339	5.0966	6.65931	11.8556	10.0857	8.26624	7.78579	7.9441	9.4214	5.97903	7.0313	6.94141
CLEC5A	5.32879	3.44982	3.52818	3.9893	7.07838	8.94999	5.53427	5.43429	8.98389	4.7522	6.42678	7.28065	4.34464	7.76887	11.1046	10.4796	5.35993	8.31714	9.62494	2.62379	9.5058	7.50208	6.66835	9.44973	7.82205	7.80729	7.8442	4.74201	7.68449	5.19792	4.18962	4.22818
WEE2	-1.2275	1.11051	1.65371	1.85582	0.308436	9.83565	7.36376	6.92886	0.0616489	6.6574	7.34466	6.7409	6.1303	4.93172	8.46759	7.0566	5.36981	-3.90897	0.494666	10.9667	9.09618	9.30532	-0.516973	0.131869	4.00075	-3.76683	-4.31914	12.0162	3.61023	6.65948	9.7482	4.79788
BRAF	5.13979	8.70703	9.06951	5.75483	5.29333	7.49456	3.23711	2.29977	5.47894	3.08499	3.02426	5.80992	4.11144	3.83219	5.84479	4.03888	3.0577	5.57686	7.79493	5.47281	5.41212	5.76003	5.01512	7.80853	6.04339	5.7626	5.32652	7.90261	5.6079	4.32734	3.81276	3.92511
SLC37A3	3.49132	2.29493	1.56351	0.995994	1.44594	10.8321	9.18286	7.96911	3.82009	8.02422	9.37769	9.1183	7.20039	7.16097	10.898	9.50657	6.35248	3.79839	4.50159	12.1911	10.489	10.0491	3.7447	3.95969	5.6896	2.89138	3.48176	13.042	5.2198	8.86494	10.7564	4.69175
PARP12	8.47967	3.85401	3.4548	4.3018	5.39307	4.29887	4.05756	4.52404	6.74254	4.78809	3.35232	5.1026	5.26724	4.71467	4.49116	4.5645	4.09392	7.86952	5.90536	4.65127	3.50192	3.9945	9.11023	5.04835	6.51272	7.22398	7.87777	4.51613	6.81085	5.29715	4.72776	3.33075
TBXAS1	6.57914	3.39703	3.29581	2.58096	5.87525	4.07431	3.6598	1.87596	6.67341	2.77742	4.06959	3.97484	4.6184	3.00756	4.30105	4.6079	4.33493	6.68068	8.2735	3.60517	3.85339	2.52057	7.03692	7.58308	6.831	6.56296	6.47284	5.40167	6.24849	3.49632	4.15606	4.06772
HIPK2	9.07107	5.48185	5.2055	4.99933	5.80029	4.72363	4.09191	5.23609	7.5583	5.05879	4.36449	5.43589	4.38708	4.14822	5.85866	5.59178	3.77497	8.48522	6.86435	5.37731	5.67736	4.10553	8.36872	6.22357	6.70562	7.97758	7.66635	6.13333	8.28138	4.71436	5.13613	5.14214
UBN2	7.27544	4.45413	4.3841	5.02574	4.88133	4.95567	4.7378	5.75443	6.52436	4.99879	3.25104	5.62934	6.3607	5.20616	5.58593	3.63961	5.30948	6.89919	5.23302	4.20875	5.41212	4.94559	7.43033	5.19365	5.19987	5.98972	6.91268	4.90027	5.95433	5.88936	4.47912	7.31117
ZC3HAV1	7.81659	4.72075	4.07692	2.95535	6.32784	4.42332	2.63672	3.17662	7.59407	3.60303	3.80953	3.65736	4.54534	3.42693	3.76602	6.18572	4.7373	8.04777	7.63893	2.69594	5.38541	2.89496	7.75788	7.13412	7.85275	8.00754	8.16845	3.99104	7.67005	5.73703	4.83767	5.18971
CREB3L2	7.28337	6.44006	5.08099	3.25233	4.22809	3.48174	2.96792	1.64769	6.14202	2.22773	3.80953	2.76427	2.80211	2.12437	6.46872	5.80254	1.08195	7.15375	5.18224	3.56721	4.79369	2.28924	8.22603	5.19365	5.62368	6.14156	6.51296	3.91889	6.79046	3.11629	3.23853	8.96837
DGKI	2.65786	5.8815	5.64549	4.54945	5.08454	4.90534	6.5984	6.02025	4.61009	5.41153	7.95047	7.5731	6.3284	6.31375	7.07315	6.01086	6.28097	-0.208532	2.86032	8.58453	7.19468	7.88072	1.69602	4.28567	5.16939	-0.307403	-0.0712097	4.78324	-0.206462	6.09388	5.63542	6.75899
MTPN	7.19923	5.74735	4.06052	2.54489	5.51789	2.71391	1.38296	0.910728	6.77773	1.73392	2.22456	2.76427	3.03344	1.58671	4.59425	5.69599	2.30434	7.37122	7.06686	3.87755	6.45772	2.52057	7.46602	6.95205	6.70916	7.33186	7.23881	4.74201	7.90444	3.61296	4.23317	4.45274
WDR91	4.08235	7.9237	9.57528	6.75385	3.41277	3.69428	3.10879	3.25988	4.61009	3.03807	3.25104	4.55385	2.80211	3.96343	4.69046	4.69095	3.44184	3.2907	4.76577	5.46251	5.48943	4.63604	2.84377	9.58184	6.03778	5.19606	4.8024	4.78324	4.73071	3.15528	3.45633	3.54097
CYREN	5.7961	2.36989	2.79914	2.71684	6.13795	4.07431	2.72691	3.46093	6.32092	3.15263	3.1976	2.84444	2.92241	2.56325	3.93267	5.4076	4.48794	6.65803	8.03442	3.64217	3.03626	1.85314	5.90777	8.11258	7.23095	7.25623	6.61824	5.2334	7.09649	3.66793	4.45173	4.62411
AGBL3	2.11037	8.68702	8.851	10.3	9.25232	7.89999	10.4493	10.6313	3.21004	10.4425	8.49274	10.7126	12.5268	9.57301	6.26505	2.88863	9.90149	0.61459	7.17035	9.72236	7.08273	5.82638	-0.275964	2.93922	2.24442	2.1639	0.635059	10.2348	6.48004	11.1898	9.34457	8.6463
LRGUK	2.07831	5.57589	7.47736	11.2787	9.68622	6.03193	10.1811	11.7762	3.43088	11.6466	8.34696	10.875	11.2745	11.5728	7.49338	9.10804	9.25354	0.178491	3.73674	10.8893	7.88473	8.57384	1.57818	4.82117	3.05733	1.27756	2.28078	4.2482	1.46339	12.6308	9.55658	6.1858
PLXNA4	4.57124	7.05124	7.19146	6.61506	5.62796	6.15909	6.31552	6.17841	5.32218	6.09506	7.10449	6.53284	6.98936	7.08887	7.35832	7.08375	5.93993	2.93652	6.02064	8.44495	6.39213	6.7572	3.16315	4.77573	5.85833	3.59949	2.7998	7.31648	2.90396	6.40017	5.99618	4.66955
MKLN1	6.12516	2.8343	3.11711	3.44078	4.17633	3.17688	3.29723	2.40105	5.67636	2.83346	4.00883	3.30742	3.83314	4.13236	3.43671	7.75146	3.58445	6.21644	4.93888	4.98944	3.03626	6.0557	6.5906	4.79863	4.74232	4.96448	5.66243	3.27734	5.30277	2.94883	4.40488	5.12593
CEP41	3.13396	8.54159	7.52892	5.4819	4.31443	8.14921	4.34073	3.33859	6.32844	3.57042	5.09173	4.85416	3.32295	5.42368	10.98	3.79787	2.53261	2.28085	2.22049	3.01081	5.95682	6.50377	1.38115	3.99977	6.50461	3.22185	2.75768	8.41649	2.4002	5.12122	5.33913	4.42651
NRF1	4.8717	5.96244	6.46574	6.24251	7.7793	8.2685	6.23327	3.4842	4.5167	3.15263	7.58472	8.75588	3.83314	6.95782	5.20659	7.34005	5.46508	4.01584	3.68904	6.01434	7.30572	5.23329	4.83417	4.31774	4.41867	4.45717	5.01848	8.0365	4.64245	8.73904	5.53022	3.15018
IRF5	5.97435	5.87186	7.27908	10.8214	9.2437	7.03779	10.1432	11.1171	5.08845	10.516	8.71463	10.3348	10.9017	11.2764	8.54898	6.26917	8.81485	5.56879	6.78716	9.68905	7.26232	7.31064	4.35899	3.5913	5.00651	6.5652	6.33102	9.55904	5.85178	11.3705	8.62345	2.86778
CCDC136	1.7924	8.28437	7.64205	6.79474	4.26573	6.7689	4.25238	4.14046	5.2711	4.25364	4.62955	6.48361	4.93676	6.24538	6.32623	4.24533	4.81168	-0.208532	6.64441	4.98944	7.42857	6.85579	-0.806479	7.99606	4.04619	0.320629	0.635059	7.44406	2.06203	6.06857	5.55617	3.43969
SND1	6.98682	5.29252	4.78424	3.74095	5.72122	6.36554	2.8118	3.79454	7.20936	3.61906	2.89594	3.70108	3.70482	6.58817	6.82019	8.42817	4.31461	7.18048	7.99206	9.67629	8.25681	7.27546	6.94618	7.64125	6.8976	7.03326	7.03676	4.56423	7.38464	6.00595	8.74079	4.22818
GRM8	0.960126	6.70545	7.10217	5.38321	3.5411	5.49881	5.40362	5.92568	2.72461	5.36476	5.5938	4.92961	5.4181	3.50288	6.96188	7.20174	3.51491	-0.739047	4.10711	5.2632	7.2914	4.36559	1.15288	4.40985	2.76289	1.18736	0.324719	6.01719	2.21675	6.05317	4.51486	8.38199
TMEM229A	3.33728	7.13958	7.03243	6.25093	4.9676	4.51568	3.35495	3.5071	4.89959	3.29912	4.5031	5.11881	3.23275	6.3924	8.89698	7.45441	3.0577	0.61459	5.16491	6.15537	9.84912	4.33554	2.21342	6.24873	5.33417	0.988053	-0.0712097	4.46638	0.421569	5.14078	5.53458	3.84815
WASL	8.18871	4.01448	5.98652	5.24953	5.76129	4.55974	0.489875	-0.0221575	7.02435	1.07341	1.7176	2.27885	1.08591	1.58671	2.39923	4.13099	1.26252	8.76235	5.40525	3.22103	1.81386	1.67257	8.85668	10.411	8.82816	6.57857	7.56236	3.02581	7.19597	2.94883	3.97549	3.63561
ASB15	-0.0051087	5.43898	5.67809	5.14499	5.05618	4.72363	6.13785	6.76039	2.0374	6.58987	5.94135	7.59933	7.18243	6.03978	5.11709	6.63174	5.68681	-0.739047	3.33339	5.66482	5.01898	5.74867	0.415913	4.84336	3.14349	0.988053	0.43575	4.18808	1.46339	8.15468	5.03515	7.29314
ASZ1	-2.0755	2.04339	1.96687	4.40601	3.34406	6.03973	6.0619	5.03805	-0.38581	5.09935	4.87055	6.63217	7.6383	5.70129	3.64316	6.31572	5.43715	-0.00208117	0.701117	6.01434	5.76288	7.02542	-2.39144	-2.19006	-1.38007	-3.76683	-4.31914	-1.36651	-3.66589	7.36213	4.9332	5.71902
WNT2	3.2099	11.3767	11.6208	12.3433	9.36354	8.55362	10.7632	12.0154	8.77062	11.8189	9.56738	10.662	12.29	10.5857	7.49782	-2.46892	10.3395	-3.90897	8.11559	7.50204	8.36675	10.8586	1.90624	0.979866	0.735405	1.84788	-0.859706	1.44084	5.45564	4.99792	9.34302	9.57682
IMMP2L	2.49739	7.94914	7.17442	7.59811	5.31144	7.48602	7.4223	7.69021	5.07064	7.62552	6.37957	5.77965	8.89234	9.03686	5.68269	4.3255	7.47083	0.734884	5.1736	4.72209	7.62408	9.60764	1.75152	3.48237	2.9657	2.60821	2.22002	4.12534	1.69166	5.2884	6.84031	6.60377
DNAJB9	5.70455	3.41484	6.02927	6.85674	4.64472	5.0043	4.71594	3.2866	5.44708	3.29912	5.925	5.81987	2.80211	7.0661	6.68658	7.80138	4.16374	7.11131	5.20785	6.93271	5.30215	5.90011	7.71665	4.68031	6.84393	4.27208	5.00053	2.09292	6.62758	5.83635	5.23049	5.8629
CCDC71L	5.70717	5.81263	7.25767	11.692	10.9103	3.91385	4.75934	13.3936	5.28662	13.1002	3.94541	12.8897	5.97204	13.766	3.93267	4.54231	3.5501	4.28579	4.82213	4.37181	3.77322	2.71988	7.42501	4.77573	5.26858	5.3547	5.19853	2.72095	5.14468	14	10.3615	2.86778
NAMPT	5.87287	4.23102	3.6646	2.81096	7.15058	3.80824	2.8118	2.073	6.22756	2.42299	3.25104	3.18958	2.36601	2.46541	4.25983	6.15679	4.27309	7.20282	9.00946	3.71343	5.41212	2.52057	7.16889	9.26373	7.64875	7.18518	7.03786	5.99981	7.4262	4.20259	5.14185	4.45274
ATXN7L1	5.54655	5.31641	5.11314	4.26901	3.85276	5.0667	4.25238	2.89345	5.91131	2.98957	4.85338	4.77454	3.48801	4.326	6.43208	4.65002	3.28358	4.92708	5.06569	8.4132	3.68833	3.91543	4.43722	3.95969	4.04619	5.70687	5.509	4.82331	4.19829	3.33585	5.04129	4.22818
FGL2	4.84813	3.71716	4.26036	7.04443	8.01672	2.86201	9.5284	9.16789	5.29175	9.08878	7.70927	9.23537	11.2748	5.36384	5.42743	4.13099	8.22831	5.06544	6.17144	7.90349	2.89187	2.52057	3.96023	6.67103	5.36139	5.14306	5.75367	3.49147	4.97435	9.82033	8.34999	11.881
RSBN1L	5.62077	4.39254	3.74886	2.7489	3.16973	3.17688	3.35495	2.70824	5.21275	1.9521	4.836	3.12684	4.20929	4.312	4.89277	7.08759	3.8893	5.32225	3.66459	7.83923	6.26599	4.61117	5.04319	5.12282	6.97895	5.0178	5.53105	9.57966	5.0171	3.72088	3.56259	3.43969
PCLO	0.731857	4.74911	4.91765	4.49377	3.75027	5.64911	4.47694	3.90212	2.38358	3.78455	5.75969	5.53586	4.65359	5.93401	6.36562	7.94365	3.58445	-1.10162	3.30202	6.84022	5.69922	6.47649	1.38115	3.53786	5.39691	0.877022	1.6116	6.95992	2.06203	6.17676	5.43084	5.00705
STEAP4	8.13566	3.36073	3.4548	1.85582	7.61768	4.53788	3.35495	2.54078	8.62618	1.84713	3.02426	3.46788	3.48801	2.8993	2.79516	5.69599	4.62627	9.03958	9.21761	2.9531	1.81386	3.78805	8.1743	9.12112	8.87849	7.60222	7.8967	5.20334	8.64444	5.09137	5.05349	5.28038
MTERF1	3.58557	9.78111	9.46904	11.8134	10.4399	9.67907	11.7664	12.2126	7.03051	12.2259	10.7607	11.1387	12.9266	12.7322	8.36684	1.43797	11.0417	2.02177	8.22206	9.5645	9.22984	11.3278	2.21342	0.131869	0.941856	1.84788	2.59973	3.02581	4.75617	12.8346	10.0124	10.3663
AKAP9	7.85258	4.04911	4.37086	4.28003	4.95997	4.10437	3.83227	2.44915	6.72746	3.27908	3.84471	4.77454	3.6361	3.66594	4.62704	5.06246	3.80441	7.33599	5.55245	3.71343	3.28779	3.43811	7.50792	6.06261	5.73887	6.38925	7.34753	3.84294	6.63903	4.60594	3.56259	4.50382
CDK6	7.13444	10.0237	8.02664	6.27315	6.2486	6.71147	4.52801	6.73152	9.64874	6.12904	4.62955	7.24047	4.93676	8.19333	6.33618	5.09332	4.69076	6.15846	8.8328	5.50329	7.21759	8.2404	5.45196	5.15867	8.51121	5.92839	5.92523	8.43277	6.26632	5.7999	6.41082	7.62555
VPS50	4.73956	4.63217	4.73343	3.33914	4.50483	3.11917	5.40362	5.30305	3.80581	4.558	7.13679	6.7771	5.53594	5.43018	3.28059	2.57548	4.96296	4.11893	2.72496	7.36491	5.5628	5.2495	4.93948	2.66792	2.52682	3.81059	4.06024	1.44084	3.81792	3.93769	4.99143	3.21292
PPP1R9A	3.95572	7.27374	7.59729	5.98426	4.64472	6.75001	6.94226	6.4238	5.16878	6.96235	9.38369	7.17609	6.58689	8.21982	8.10986	7.90068	8.75296	-1.10162	5.71607	7.62263	6.02764	9.36884	1.23305	9.19094	3.05733	2.57302	2.75768	6.5583	1.19209	8.30963	5.36872	5.28038
DLX5	-0.490536	5.35843	5.18296	6.72794	5.89139	11.2816	9.77759	8.59222	0.909646	8.6874	9.3904	9.8962	10.1095	8.46184	10.1885	9.4421	7.79985	-1.58704	3.73674	11.398	9.45531	9.73183	1.51545	0.617296	4.34785	-0.307403	0.204425	12.9206	4.06882	9.86843	11.3153	10.9456
RPA3	2.20249	5.99241	10.8213	12.2851	5.35865	13.1882	11.6917	10.1168	1.88268	9.94009	12.1028	11.434	9.45285	9.32796	13.3592	11.5964	8.27506	2.69094	1.83862	14.3495	12.4718	12.2486	2.08969	2.85433	8.08004	0.877022	2.44905	15.5245	7.43411	11.0176	13.5079	6.83075
HDAC9	6.30041	6.65201	6.48429	6.1674	8.20285	7.18921	7.49148	5.89562	5.12343	6.00947	8.55116	6.70913	6.95451	8.02966	8.53825	9.13517	7.05617	5.80011	4.67074	7.61568	5.08688	7.22716	6.53436	5.43199	7.23831	7.07158	6.10818	8.08264	7.79712	5.63036	7.04512	7.85677
TWISTNB	2.54509	8.02503	10.1195	12.6529	11.039	3.69428	11.4367	12.9457	6.95808	12.6701	10.4642	12.2669	12.6672	12.8955	8.43786	6.86424	10.2179	0.949009	4.93888	10.6202	5.97485	8.32123	2.53139	5.83785	4.00075	2.1639	2.42233	4.61077	2.90396	13.3071	9.99529	6.81061
DNAH11	2.76245	4.98199	5.26395	5.47233	3.67767	5.23917	4.75934	5.82902	3.53846	5.59697	4.98538	5.87816	4.9928	4.29785	6.59839	4.69095	4.98884	2.28085	5.24131	5.42054	6.43184	6.68752	1.85649	3.53786	2.70739	2.46198	2.33907	5.17265	1.3785	5.56671	4.05045	7.84692
OSBPL3	6.21636	5.84583	5.23502	3.96221	3.63995	5.48745	4.55289	4.37016	5.98289	3.55384	4.7458	5.1026	3.23275	2.97237	6.4956	4.69095	3.47884	5.98433	4.64598	5.01787	7.46731	4.24141	6.07208	2.66792	3.33875	4.93013	5.72662	6.18038	4.82195	4.37767	5.28324	4.55314
HNRNPA2B1	7.42315	3.8143	3.05226	0.764668	7.47769	4.39927	2.5405	1.16227	7.35994	1.9521	1.55714	2.58919	2.92241	3.20237	3.1957	5.79318	5.33996	7.80054	9.09943	1.42585	3.1675	2.89496	7.91955	8.89009	8.00866	7.64732	7.72901	4.2482	7.74721	4.41028	4.8306	6.34832
SNX10	4.02464	5.7855	4.58086	3.62481	3.22172	6.38404	4.60138	5.03805	4.43553	4.40923	4.64958	4.89238	5.67943	5.05458	8.35465	3.68083	4.59291	3.97977	5.13852	3.56721	5.90133	6.02778	2.79178	4.98985	5.93281	7.9487	6.95989	5.94637	6.07389	5.32307	4.09835	5.72979
SKAP2	6.77812	4.44549	4.69146	3.06129	5.96569	4.74286	3.35495	2.54078	6.58417	2.26896	3.30257	2.67938	2.92241	2.51516	5.16253	6.89959	3.24115	7.06185	7.17469	4.98944	5.99267	2.52057	6.92069	7.31972	6.9007	6.35081	6.21905	6.54638	6.75512	3.55582	5.71822	4.34483
CREB5	4.02464	4.38352	3.88544	3.03552	7.75745	4.49314	2.72691	0.910728	8.49989	1.1636	2.11353	3.12684	2.67087	3.55138	3.57757	6.39217	4.7373	7.06041	9.20865	3.84618	4.87276	3.78805	5.18599	9.57024	8.48153	6.31132	5.82934	5.59927	7.22361	4.51892	4.99776	6.26195
TRIL	5.46211	8.21618	7.23045	6.33782	4.99773	6.40834	5.27498	4.34496	8.31746	3.95841	5.13501	5.44877	3.95098	4.64932	13.4564	5.0149	3.0577	-0.00208117	6.82627	3.9966	10.4175	5.20031	2.79178	1.71683	4.40129	3.15203	3.86574	6.89558	3.22892	5.86604	4.34659	3.15018
NOD1	4.79979	4.55395	3.82848	3.51723	5.14638	5.05135	5.11715	4.48995	3.41215	5.02309	7.51544	4.77454	5.04674	6.58526	4.17367	3.20351	6.11464	2.50042	3.09801	3.81412	3.85339	5.91034	2.21342	3.23621	1.98916	5.39556	4.83315	4.05975	3.02061	6.38794	3.84119	4.75636
GGCT	1.7111	9.33187	8.53968	9.1609	6.99494	9.50269	9.43616	8.93389	6.23291	8.26482	8.99373	7.02085	10.8146	11.3197	6.82019	0.338437	9.18663	-1.58704	6.66921	5.13929	8.17727	10.5266	0.111059	5.15867	0.735405	-0.0663945	0.204425	2.09292	3.41092	1.01392	9.39907	7.21483
EEPD1	3.29606	3.68816	4.24594	4.33386	4.88133	4.68437	4.82207	3.7758	4.49015	3.72654	5.66443	3.41635	5.85598	3.92714	3.76602	2.95735	4.65887	4.3718	4.88698	4.4152	3.39883	4.53386	4.90929	4.52419	3.60482	4.27208	3.13207	4.61077	4.50903	3.84532	3.67741	5.75108
ELMO1	4.32709	5.06329	5.00592	3.93459	5.85482	4.42332	3.04007	2.073	6.55029	2.88739	2.67913	3.41635	3.89326	3.66594	3.36076	4.80721	3.28358	5.82743	7.18762	2.83024	4.0702	3.54704	3.78515	7.88006	6.76798	6.10199	5.82934	5.07643	5.8752	4.25738	3.96261	4.89673
PSMA2	5.12024	0.153575	1.13288	-2.17393	1.53083	1.59192	5.41723	6.109	3.717	5.56422	5.53037	7.24417	5.26724	5.75405	2.39923	-0.14699	6.30691	4.788	2.90275	3.74778	1.81386	2.40954	5.02078	2.3335	2.64967	4.50463	4.78677	3.99104	4.98874	7.71518	3.66156	8.92336
NUDCD3	6.25273	2.08848	2.1639	1.96903	3.88536	4.01225	6.42735	0.910728	5.47443	2.59494	7.29781	1.72245	6.94744	1.27637	2.79516	2.28597	5.94655	5.89999	3.82765	4.88528	4.25865	4.6605	6.8172	3.87603	5.16939	5.7665	6.27425	4.90027	5.59855	1.45002	2.53675	4.25824
NPC1L1	1.02884	5.04053	5.63998	5.60086	2.46763	4.19096	7.85869	6.39339	1.51231	7.73162	9.07932	10.2239	7.35269	9.67263	4.86555	4.29927	8.73396	-0.44954	6.77007	3.64217	9.08377	9.26901	-0.0695135	0.979866	0.941856	0.877022	1.10713	4.12534	1.08899	3.72088	3.1504	6.51941
ZMIZ2	7.12172	3.37899	3.26752	3.65896	4.832	3.98019	4.22168	3.61644	6.17296	4.14712	4.31517	4.2932	5.17337	2.69861	4.9968	4.87981	3.28358	7.26033	7.11503	4.30417	3.39883	3.25753	7.12754	6.51384	7.17067	8.55481	7.56006	5.62217	8.38361	5.26185	4.22241	5.40652
ADCY1	4.52441	4.5132	4.59231	5.50555	1.82781	5.18394	4.47694	7.73334	3.91631	7.68002	3.44696	6.00568	6.7903	3.31902	6.04005	4.4259	2.38451	4.61851	5.04689	5.37731	5.01898	4.06946	5.44356	2.76414	3.14349	3.19895	3.54505	7.06394	1.8887	7.63296	4.86561	5.83325
TNS3	5.24463	4.90846	5.0564	4.60305	4.12264	5.65927	6.5864	5.56553	6.47556	5.39766	5.74114	4.17415	7.38969	7.09706	4.9968	3.97403	5.60551	3.86582	6.72644	3.71343	4.57468	6.6143	4.84696	6.15424	5.5546	9.19588	8.11262	3.84294	5.75827	4.32734	5.45403	7.52406
IKZF1	6.33134	4.19023	3.52818	3.36005	5.35865	5.30536	3.29723	3.33859	6.72176	4.15813	3.1976	4.45517	3.83314	4.86614	8.0776	4.6079	3.58445	5.26346	7.55328	4.32707	8.09721	5.16656	4.15802	6.73178	6.34103	7.00383	6.98293	5.66691	5.84388	6.20491	5.15889	4.19749
EGFR	7.84187	5.46486	5.39395	5.13289	3.67767	4.68437	4.36902	5.54908	6.32594	5.36951	4.52496	5.27162	5.9006	5.66318	4.97148	5.54789	4.39423	6.7784	3.42358	4.2809	6.06179	5.66655	6.369	3.87603	4.80975	6.11428	6.80563	5.00853	6.67284	3.86898	4.47005	5.10954
LANCL2	3.53921	2.44115	3.72825	7.18289	6.37452	3.57055	6.68534	7.6367	2.56415	7.50777	6.84254	7.32324	7.59822	7.92886	4.21739	4.87981	5.77868	3.00989	2.28608	5.66482	6.7154	5.65442	3.01228	1.8974	2.39252	3.28845	3.25829	2.88142	3.04835	8.3543	5.08355	3.63561
GUSB	4.99704	5.55194	5.37418	3.53573	5.27499	4.10437	4.19032	4.37016	5.64461	3.69664	5.25758	5.57163	2.52648	4.7358	2.90619	2.88863	4.02055	5.85756	6.64754	3.17128	3.03626	2.89496	5.45614	6.88408	5.95681	6.25692	5.63069	5.10922	7.24924	5.96812	3.45633	5.04203
CALN1	0.357461	8.1912	10.1731	14.1739	12.5527	4.55974	13.0844	14.4842	5.94429	14.3807	10.8969	13.9499	14.2205	14.7243	9.71688	7.25389	12.0459	0.178491	3.42358	12.307	9.64182	9.99119	0.667452	3.16749	2.24442	1.27756	1.03841	4.93727	-1.34397	15.245	11.0212	6.87021
AUTS2	6.1562	5.83595	5.58945	5.68612	4.5963	5.62858	5.67687	5.76871	5.23424	5.50507	5.46403	6.20104	7.00307	6.05248	5.72873	3.36397	4.62627	5.15442	4.67074	5.36629	5.24385	4.53386	5.70132	4.21933	3.60482	4.68025	4.72799	6.3682	4.54843	6.74504	4.96584	8.27212
NCF1	5.24463	3.979	3.11711	1.85582	7.81464	4.79908	3.10879	1.47261	8.06127	2.1853	1.7176	2.58919	2.18544	3.26187	4.17367	6.87316	4.92325	8.67152	9.72367	3.01081	3.92934	3.69642	6.27744	10.0111	9.56902	8.69848	7.28588	5.26284	9.87895	4.45784	5.41201	5.92042
GTF2I	6.77937	11.8276	12.0431	8.70744	3.78525	11.1527	5.13373	6.9911	6.10166	8.03546	4.03953	9.11022	5.91518	7.4487	9.48054	3.63961	5.12343	5.68535	7.90732	8.84668	9.37949	10.0145	6.22939	3.5913	6.13563	6.43651	6.57037	11.6095	5.48639	6.83485	4.06258	8.86351
GTF2IRD1	6.6131	9.44752	10.0804	10.8808	8.22928	9.52786	10.1096	11.6514	7.35013	11.1064	9.18864	9.50188	11.0041	11.2727	8.05368	5.49108	9.35838	6.18511	6.55411	7.14735	9.26324	11.3814	7.54569	3.5913	5.37926	5.27482	5.91088	4.18808	5.79149	4.50389	9.33054	7.7889
CLDN3	5.33898	4.87024	6.66052	10.6842	10.1651	3.3871	10.1876	11.1214	4.97174	10.99	8.33309	9.99447	11.2488	11.504	6.8413	4.13099	8.88715	5.46389	3.91317	9.14695	4.25865	6.74582	5.33875	-2.19006	2.64967	2.80302	4.72799	3.99104	4.09566	11.7611	8.06371	6.96894
RASA4B	3.80715	6.01885	5.02294	6.20545	4.1631	3.77124	9.11871	5.58181	3.76209	5.73576	8.1865	4.55385	10.6663	4.4967	5.42743	2.66036	8.71857	2.19955	6.47898	5.2632	5.1831	7.56496	2.25241	2.56483	2.39252	5.30194	4.94999	3.02581	3.81792	4.68801	3.21699	8.05386
SH2B2	4.4323	8.213	7.73149	5.52419	5.96569	7.49739	5.90652	4.72298	7.71557	4.81618	6.86842	6.73565	4.05991	6.28536	10.0488	11.5401	4.89616	3.87893	7.45154	5.22713	6.37865	5.41673	3.70308	7.61568	6.25655	5.08803	4.04281	6.38168	5.14468	6.31663	5.41201	7.58758
CUX1	8.97421	6.16283	6.3184	7.50026	8.20366	5.51008	9.1135	9.36096	7.71366	9.22266	7.79723	9.63605	10.7871	6.17361	5.88602	5.7454	7.77032	8.41605	7.84747	7.69264	5.60972	5.38773	8.76485	7.74805	7.9199	8.90581	7.97634	6.03437	8.89085	9.99339	8.50517	9.26612
PLOD3	5.03512	7.8658	7.84473	5.77832	5.23127	7.45136	5.33357	5.52123	7.40209	4.86404	6.0281	7.67254	3.48801	6.43503	9.39626	3.36397	6.53919	4.47041	7.78929	7.02314	6.04482	8.78597	4.07344	8.01818	4.46959	5.05015	5.1827	9.50616	5.03107	5.45394	5.47232	4.75636
TRIM56	7.56728	3.43243	3.78922	3.51723	4.53597	4.32464	4.34073	2.54078	6.55884	2.9647	3.97747	3.74352	3.89326	3.23243	4.89277	4.40145	2.78977	7.26283	5.94651	5.30993	3.39883	4.39504	6.9901	5.22779	6.35915	7.69311	7.41515	6.42139	7.23271	3.61296	4.85171	3.49122
MUC3A	5.54362	6.97225	7.20084	7.10142	4.78956	7.85429	6.46716	5.5764	5.0766	5.71726	6.9952	6.91344	4.65359	4.33988	7.77153	5.73565	4.90977	6.79925	5.99635	8.38346	6.49569	6.02778	5.18094	3.69258	5.71796	4.31531	4.2005	9.96832	5.29121	8.4138	8.29003	8.65903
SRRT	6.15812	3.28528	4.06052	3.15997	3.994	5.11179	2.89197	3.46093	5.63656	3.68145	3.40041	4.07793	3.13653	3.5983	5.63512	3.50836	3.44184	5.65518	5.53906	4.07985	5.1831	4.30484	5.74981	5.00961	5.5546	5.83122	5.81657	4.78324	5.40825	4.70125	3.38088	3.58906
GIGYF1	7.1729	4.59359	4.26036	6.66001	6.3009	4.24592	6.27124	7.21103	7.46707	7.09291	5.65455	6.40648	7.24145	7.53715	4.75122	4.91479	5.71033	6.88463	6.72939	5.53314	5.33044	3.9945	6.72317	6.19796	6.37259	7.94956	7.38087	5.4279	7.72159	7.28291	4.86561	4.91571
GNB2	8.16171	4.4015	4.43586	6.64305	7.21452	7.75357	7.62063	6.62301	7.26394	6.57145	6.74347	8.17512	9.00221	7.53866	5.66701	10.7309	7.43362	8.5461	7.88632	8.83873	7.69651	10.0151	8.4496	8.3902	8.01725	7.53295	7.80466	5.2917	8.60761	8.87519	7.39113	7.73648
MEPCE	5.54068	2.44115	2.71784	2.81096	6.03272	4.01225	2.32638	1.72786	7.26655	2.386	1.55714	1.33543	2.52648	2.24723	3.1957	4.862	4.18629	7.02987	7.41719	6.06971	3.03626	3.19195	4.94544	7.41171	6.89139	6.36631	6.0307	7.37832	7.87762	3.19325	4.47912	4.52869
ZSCAN25	5.97435	7.83884	7.78611	8.17811	6.5827	8.25516	8.95923	7.92621	5.56203	7.62552	9.68248	6.50227	9.81723	7.12337	5.04612	3.7599	8.67341	6.02029	6.47898	7.94479	6.82881	8.49954	7.35171	5.75831	5.578	4.82936	5.75098	7.51307	5.25595	4.42631	5.62728	6.86534
SMURF1	7.79209	3.8143	4.54595	2.98257	4.60612	3.57055	3.79104	1.47261	6.60494	2.49425	4.85338	2.84444	4.11144	2.65488	4.45509	5.96153	3.28358	7.80227	5.49813	4.5183	5.30215	3.38039	8.34411	5.55813	6.26619	6.60276	7.1449	3.99104	7.22361	3.3694	2.98189	5.44623
TRRAP	7.83589	4.77002	4.65916	5.07716	5.50745	4.68437	4.71594	5.10713	6.93694	5.57659	4.43546	5.78981	5.55468	5.47487	4.75122	5.39527	4.27309	6.70482	5.90014	4.07985	5.08688	4.27347	7.0243	5.41727	5.63859	7.60003	7.68192	5.52831	6.85276	5.42232	4.52365	4.10127
TECPR1	4.49436	5.69729	7.73149	11.5139	10.3582	3.52682	10.8576	12.0178	4.99081	12.0279	8.86038	11.5767	12.1314	12.6069	7.65712	4.10094	9.96276	3.69836	5.37543	10.1043	6.09515	7.94435	3.35451	4.70476	4.36588	5.11886	5.13413	3.91889	5.47621	13.0542	8.80939	5.8629
LMTK2	7.82507	4.60139	4.75397	3.92059	6.74917	4.79908	4.05756	3.75682	7.40091	3.90711	3.80953	4.04438	4.50737	4.48427	4.25983	6.31572	4.69076	8.08078	7.92801	5.17759	4.19853	6.42746	7.54274	7.77717	8.13102	7.87296	7.77988	5.66691	8.12405	4.0454	4.87252	4.71361
USP42	4.89029	3.94263	4.17156	3.38066	3.49958	6.08566	3.04007	3.46093	4.45397	3.46794	2.42387	6.38653	4.25583	3.34676	5.8995	3.36397	2.30434	4.3718	4.52894	2.29258	4.25865	3.4936	3.55498	4.60436	4.40129	5.14905	4.90245	2.72095	4.7729	3.33585	2.60465	3.80807
RNF216	4.89029	5.56795	5.53115	4.5032	4.90537	4.55974	3.10879	2.62694	6.89707	2.80571	2.59896	6.33889	4.05991	3.4007	8.21065	4.03888	2.78977	6.27962	7.53485	3.56721	3.28779	4.03247	4.66384	6.79008	5.72496	5.84234	5.76434	3.27734	7.25222	2.28401	3.73914	5.37943
ACTB	11.679	6.18376	5.78673	4.79953	10.0138	6.46156	7.72007	4.04979	10.7502	4.54127	6.59638	4.62368	8.72873	5.01189	3.9842	9.28472	8.26583	12.2832	12.0284	4.91582	5.38541	7.66504	12.4181	11.6796	11.0716	11.2792	11.53	8.33566	11.5487	7.31124	7.65707	8.9021
TNRC18	9.08601	4.77002	4.85249	5.03877	8.09023	5.25265	5.97254	4.9572	9.26703	5.23035	5.21787	5.0862	6.96155	5.44309	5.07017	6.91262	6.03614	9.20102	8.56943	3.9383	4.83376	5.47304	8.12918	9.23778	8.92104	9.07611	9.0647	6.19573	9.51448	5.70454	5.94471	6.58017
RAC1	8.23897	9.77012	9.64084	8.07755	7.63816	10.7098	8.76	7.51347	8.3633	7.68288	8.67119	8.58991	6.55001	6.61123	10.5135	8.69284	5.5802	8.5306	7.81312	11.44	9.43102	9.59024	8.46421	11.7229	10.2609	7.44079	7.69523	12.0195	8.18468	7.29606	9.81579	6.51319
DAGLB	6.37654	3.73145	4.10916	3.31792	5.61343	2.99631	3.46388	4.97374	6.41332	4.41842	4.60923	5.91576	4.05991	4.326	3.28059	4.37657	5.77125	6.83838	7.22363	4.32707	4.52658	4.36559	6.95655	6.56148	6.8081	6.15054	6.7273	3.27734	6.54721	5.10139	3.79834	5.65268
GRID2IP	4.35412	4.96999	6.24775	7.00349	4.70988	3.43519	4.60138	7.43802	4.24752	6.85307	3.73646	6.67116	5.47822	4.54541	7.07908	2.48528	4.20848	1.13542	6.97289	2.76465	3.68833	4.50715	2.36345	1.26937	1.98916	1.36245	1.46222	4.51613	1.8887	4.8152	4.09835	2.51631
ZNF316	6.03198	5.70455	5.19051	5.53802	5.5334	5.0667	5.04884	5.24292	7.32781	4.90384	4.96952	4.40317	5.97204	5.20616	4.30105	4.18929	4.294	7.4381	8.17739	5.9641	4.47683	5.35814	5.75322	7.44475	7.15001	8.82071	7.66421	5.66691	9.05542	5.62343	4.30637	4.87749
SDK1	1.97761	5.64165	5.08909	4.20111	3.73246	6.0781	4.22168	3.81303	4.2685	4.40923	4.70808	5.35609	5.02002	4.52126	6.75493	4.10094	3.71422	0.178491	3.93378	4.91582	5.63262	5.23329	2.17334	5.17626	3.14349	1.36245	1.29557	6.0847	1.8887	4.57751	4.61704	5.09295
GNA12	5.4402	3.99092	4.44852	4.90999	4.17633	2.45865	3.91134	5.56007	4.49015	5.93779	2.89594	4.37646	4.4283	4.22497	4.72116	4.10094	2.95642	5.11617	3.42358	3.11975	5.33044	3.64832	4.88468	2.66792	3.80315	5.89672	5.71566	4.2482	5.15109	6.83185	3.05653	2.18189
AMZ1	3.56258	3.43243	5.56642	8.99829	7.61039	2.25934	7.95048	9.53574	3.31463	9.52741	6.30573	8.75717	9.09793	9.34095	4.75122	2.81648	7.20158	1.37643	3.30202	6.95861	3.59813	5.18353	1.95433	2.05787	2.81632	3.05334	4.18469	3.15705	2.4002	10.4737	5.81456	2.05064
TTYH3	6.63806	3.46699	3.0187	2.84102	6.29181	4.07431	2.89197	2.89345	7.89917	3.35761	3.1976	2.27885	3.7704	3.17168	3.50886	5.47945	3.5501	8.07936	7.48858	2.9531	9.5304	3.64832	6.97997	7.12055	7.30993	8.12533	7.40666	4.90027	9.20235	4.0454	4.23317	4.98924
MAD1L1	7.21866	5.10229	5.34741	6.0339	5.56896	5.27924	5.15013	5.59255	6.00495	5.88242	5.35842	5.00131	6.1051	5.26551	4.59425	5.06246	4.93661	7.13474	4.78858	7.69043	5.76288	4.61117	8.29126	5.22779	6.55263	6.22327	6.98064	6.69418	5.68505	6.91088	4.18962	4.64701
ELFN1	1.33049	4.11596	3.52818	3.15997	2.07397	4.92231	6.60436	4.77108	1.01274	5.06465	7.6632	7.28425	5.59143	6.69995	5.65115	6.828	6.4395	-0.739047	3.06101	4.59578	7.28418	6.87159	1.06799	0.979866	2.32037	-0.596909	-0.231674	5.14128	1.61951	4.8631	3.36138	6.15418
INTS1	7.66023	4.35613	4.93574	4.9241	4.86507	6.58394	5.33357	5.36076	6.39436	5.09935	4.87055	5.16637	6.15507	6.78353	5.53501	4.54231	5.12343	6.67129	5.29008	4.34961	6.25127	7.07629	6.7893	4.77573	5.27814	7.14381	7.28773	4.61077	6.66614	5.60242	5.42615	5.52251
MICALL2	6.10739	8.80779	8.1314	5.36264	4.45139	7.26101	1.76998	3.81303	7.17643	4.20136	2.75508	6.06544	2.67087	3.20237	9.00071	2.88863	2.12925	4.93965	7.82971	4.20875	5.65517	3.83177	4.1885	6.96223	4.93583	5.14905	5.46386	5.40167	4.90775	4.12613	5.17014	6.49438
ZFAND2A	5.82053	3.50074	3.20923	3.75681	5.02725	3.69428	5.28985	4.44322	5.84301	4.558	3.80953	2.99254	6.44346	4.68236	3.00929	2.88863	4.59291	7.31925	7.04807	2.89298	4.31636	5.57946	7.21157	5.83785	6.8976	6.19462	5.97203	3.67788	6.70806	2.41831	3.47459	4.71361
SUN1	7.82808	3.0319	2.94916	2.58096	4.27806	10.8953	11.4847	5.2899	6.18405	4.86404	13.1916	8.93363	9.84603	9.46244	10.7209	6.93409	9.38603	6.69187	4.68297	6.00017	10.5155	10.5149	6.68448	4.68031	5.14871	6.16833	6.84765	4.82331	7.09815	5.89513	5.04741	11.3493
NRIP1	7.11482	4.20054	4.24594	5.35224	5.09851	7.05713	6.5984	5.68583	5.62846	5.97874	5.54114	7.52221	8.40912	6.49205	4.69046	7.32062	6.26517	5.94434	4.81103	7.04402	6.40549	6.85049	6.88856	4.3491	4.7003	6.74393	5.75098	5.52831	6.45952	8.10076	6.47573	7.74181
USP25	6.12516	4.77692	4.28879	4.88135	4.44046	2.99631	3.6598	4.58987	5.61214	4.76667	2.67913	5.94333	4.87846	5.33642	4.75122	5.46772	3.58445	5.88382	5.62395	3.78133	5.15173	3.54704	6.41269	5.57149	5.60102	5.96279	6.00392	2.72095	5.93959	5.08128	3.52803	3.68069
ATP5PF	4.32025	9.09661	8.69644	6.54603	5.16642	8.97461	0.852445	6.22404	7.0669	6.9063	2.22456	6.7617	3.7704	1.99007	8.42394	-2.46892	2.95642	3.49191	4.17793	2.19637	4.57468	4.5601	4.47892	0.979866	0.494397	2.67611	3.04718	4.86231	3.43214	5.73059	5.29357	9.16265
GABPA	5.13979	9.11375	8.71096	6.57984	5.35865	8.98171	1.58941	6.25143	7.27953	6.92898	2.67913	6.79234	3.95098	3.10825	8.43092	1.9234	3.24115	4.81554	5.08425	3.67824	4.91072	5.11441	4.46239	4.49644	3.69318	4.68025	4.83821	5.26284	5.11218	5.84234	5.49039	9.16662
LTN1	5.60116	4.60914	5.47659	3.93459	3.73246	3.84431	3.70489	4.39493	5.46537	3.90711	3.69849	4.50536	2.92241	1.84197	4.30105	3.83486	3.00795	5.19694	4.95913	4.7896	4.47683	5.28138	5.1708	4.18498	3.97748	4.89494	5.27892	4.74201	5.32563	4.44216	4.55832	5.35181
TIAM1	9.00279	4.63976	4.79419	4.60305	5.90736	3.69428	5.48342	5.43429	7.21613	5.41153	4.80059	5.35609	6.82158	3.07546	4.59425	4.27255	4.78239	8.11997	4.88698	3.36076	4.00149	3.12323	8.31102	3.95969	7.05038	7.7699	8.09317	4.46638	7.61081	5.74983	4.08652	7.03554
URB1	4.4512	7.28468	7.88486	7.51432	4.78956	4.29887	5.01344	5.04589	4.49905	5.14988	3.77346	4.73302	6.1673	3.75146	5.09382	4.4736	4.04542	4.24585	8.82593	4.80599	6.49569	4.39504	3.96023	3.09534	3.82938	5.17861	4.67238	3.99104	3.80171	6.22796	3.47459	5.97574
IFNAR2	7.82204	3.39703	2.98435	2.6505	5.32339	3.57055	3.6598	2.40105	6.96131	3.03807	4.43546	3.18958	2.80211	3.17168	5.09382	4.71099	3.47884	8.07438	7.43718	3.64217	4.66631	2.89496	7.63692	6.71983	7.03356	7.74739	7.47731	4.90027	7.64869	4.27519	3.62932	4.64701
IFNAR1	6.62979	4.69182	4.31667	2.92761	4.25329	2.99631	2.5405	0.910728	6.35811	0.642772	1.37657	2.38988	3.23275	1.67691	4.86555	6.41066	4.69076	7.13883	4.75423	2.46767	6.32342	3.12323	6.52045	4.70476	5.48205	6.70586	6.31477	1.44084	6.71023	2.75935	1.83414	1.90625
SON	8.70963	3.48396	3.26752	3.74095	6.58766	3.84431	3.87234	3.57369	8.49822	3.48553	3.30257	3.41635	4.25583	3.6212	3.57757	5.49108	3.99524	8.44555	8.83417	3.40448	3.39883	4.17507	8.65318	8.64993	8.03285	8.83563	8.81192	4.18808	8.73365	4.71436	4.62523	4.69175
SLC5A3	7.63221	9.43394	9.04212	6.58651	7.32115	7.04168	4.52801	5.36076	8.61137	5.01706	4.5031	7.1915	4.30092	7.00864	7.47549	5.75508	4.23034	6.09525	6.44707	6.53068	7.26965	6.11883	6.25841	7.49469	5.24928	6.56296	7.15	8.40992	5.90586	7.16844	6.29485	7.43476
DOP1B	8.78698	3.73145	3.35078	3.27453	6.10025	4.47024	3.70489	2.74723	7.53468	3.46794	4.06959	3.36291	4.65359	3.29073	3.87923	5.27927	3.28358	8.26627	5.69811	4.93084	3.92934	3.32027	9.7925	5.9027	6.68422	7.73351	8.17996	5.2334	8.21713	3.64071	5.08355	3.84815
RIPPLY3	0.460555	7.4482	9.39374	10.2122	7.21292	0.963888	7.3137	10.5114	6.2698	9.84468	6.40925	8.99529	8.34599	7.22029	5.24934	-2.46892	7.13651	-0.208532	-1.62081	4.7896	3.92934	7.04413	-3.9764	-0.605097	0.494397	-0.0663945	0.324719	0.218451	-0.206462	4.42631	7.06031	2.30218
TTC3	6.04655	4.11596	4.34402	2.58096	3.16973	3.43519	2.72691	2.29977	5.64461	1.9521	3.69849	2.99254	2.92241	2.82234	4.41809	4.35126	1.81891	4.6263	5.44168	3.74778	4.0702	3.32027	5.66925	4.4393	4.65702	6.60058	6.13104	4.69958	5.90965	1.78444	3.92326	4.19749
DYRK1A	7.85849	3.91786	3.6646	2.3072	5.69846	4.19096	2.63672	0.766338	7.5784	2.30903	3.1976	2.76427	3.32295	2.24723	3.93267	4.94893	3.00795	7.97252	7.21313	3.06631	4.31636	2.97513	7.46083	6.99729	7.57121	8.11237	7.86233	4.05975	8.37268	3.07621	4.0746	3.80807
KCNJ15	3.58557	7.34165	7.45715	4.82982	7.58083	6.60512	4.47694	3.31283	7.15968	3.82657	3.91262	5.01869	4.75429	3.79239	5.58593	6.5339	5.07592	8.24173	9.04245	5.39908	5.5628	5.20031	5.32509	9.48457	8.20301	6.22043	5.34086	7.55533	5.59855	5.15046	5.05956	5.45923
ETS2	7.37613	6.00422	7.65712	8.43432	7.69903	4.49314	6.3443	8.92275	7.23358	8.46323	5.13501	8.36885	7.34733	6.27095	4.49116	5.60254	5.93328	7.80313	10.6624	3.87755	4.57468	6.87159	9.19117	9.80182	8.4805	7.92535	7.41261	5.94637	8.22247	3.69465	5.95124	5.77207
BRWD1	6.82959	4.70636	4.14069	2.89932	4.60612	4.47024	2.89197	2.073	6.66552	2.386	4.00883	3.90178	1.44848	2.41388	4.80952	4.16044	1.92995	6.42306	5.50503	4.02489	2.34438	2.28924	6.72317	5.24457	5.47376	6.003	6.68157	2.72095	6.51774	2.41831	3.34162	4.97121
B3GALT5	6.92055	4.53779	4.3841	3.44078	3.90139	4.16267	4.02237	4.63215	4.57682	4.04402	4.95349	4.07793	4.46838	2.46541	4.83781	3.87093	3.47884	7.55404	3.97414	4.34961	4.79369	3.4936	6.59819	3.30179	4.71445	6.47991	6.48741	3.84294	5.3537	3.91515	3.30126	4.62411
DSCAM	0.731857	5.45628	5.08909	4.39592	4.62555	4.39927	5.68814	5.15141	1.70935	5.64473	5.44122	5.42289	6.85975	5.30847	4.9968	5.57	5.1117	0.178491	2.57559	4.97501	5.92006	6.10998	1.38115	1.71683	1.98916	-0.596909	1.10713	5.2917	1.54356	6.3961	4.24386	7.73914
BACE2	9.98432	3.73145	3.95804	3.69232	6.7019	5.44109	4.28243	3.7758	8.50432	3.9834	4.38854	5.00131	4.4283	5.04614	4.45509	5.10851	2.46046	10.3655	4.22885	5.19014	3.92934	3.9555	11.0176	4.92888	8.01867	8.22787	9.23869	6.16487	8.81817	4.82733	5.95775	7.9541
MX2	7.50004	4.58575	4.34402	3.00929	4.71896	4.16267	2.96792	2.40105	6.15053	2.627	2.42387	2.99254	2.52648	3.79239	5.22812	6.06636	3.00795	8.07509	6.55078	3.11975	4.66631	3.19195	8.37702	6.58143	8.59003	7.34886	7.99403	4.65586	7.52208	6.01657	4.43317	4.42651
MX1	7.47871	3.09953	3.23867	1.45056	4.65421	4.32464	4.55289	5.32254	6.29303	4.4899	4.64958	5.89709	3.56395	4.99446	4.34113	3.63961	4.52379	8.24236	4.9988	4.61451	3.03626	4.10553	7.54569	5.47528	7.72758	7.35276	7.90275	6.21092	7.86305	7.33903	5.35893	5.14214
PRDM15	3.64149	5.61493	5.73602	5.95363	4.13625	6.20836	6.4606	6.08637	4.17157	5.90874	6.57034	5.97038	6.88958	5.83464	6.7475	6.65262	5.61385	3.57484	4.78858	6.95126	7.13178	6.83446	2.76506	5.74658	4.65702	5.72702	4.47852	5.50385	4.63331	7.28731	5.113	7.81188
C2CD2	7.8502	4.34688	4.43586	4.06765	4.66364	3.33735	3.61326	3.91929	6.85433	3.29912	3.77346	3.82482	3.89326	2.9363	4.38012	4.21758	2.38451	7.26158	4.69509	3.87755	4.00149	2.52057	7.51093	4.65543	5.98041	7.97337	7.57151	5.576	7.53194	2.13591	4.39533	3.33075
ZBTB21	4.72411	8.86762	9.20247	10.4528	8.5611	9.86777	11.1183	10.2224	5.12917	9.89862	12.0462	8.74808	11.8735	10.0351	7.32872	3.97403	10.3965	5.03061	7.02904	10.4451	8.22702	9.9948	5.07072	5.68646	5.49029	5.9144	5.31567	9.45606	6.44655	9.87392	7.7593	9.60194
ABCG1	5.52293	10.7118	11.2553	11.7684	9.19576	8.00131	9.26419	11.9065	8.4921	11.6499	9.92217	11.058	9.99323	10.3292	8.08352	5.29263	10.1554	3.47473	6.83999	8.47346	8.74329	10.8967	6.63	4.98985	4.00075	6.40184	5.12173	6.84781	5.54599	10.2748	8.6865	8.50617
SLC37A1	7.98655	4.10503	4.75397	3.06129	3.47836	3.80824	2.8118	2.85826	6.23824	2.49425	3.25104	4.32149	2.92241	3.52733	4.5607	4.75025	1.92995	6.84006	3.91317	5.6558	3.77322	2.89496	7.64244	5.22779	5.56244	6.25692	7.07479	4.41485	6.09732	2.8572	4.06258	3.96211
RRP1B	5.13979	3.62835	3.90393	4.01589	4.61586	3.69428	5.34786	5.27663	4.10313	5.2816	4.09903	5.25704	6.7903	3.29073	7.47549	3.259	4.48794	3.94278	3.13408	3.64217	4.19853	3.32027	5.28334	3.42465	3.37482	5.21901	5.3621	4.2482	4.85374	5.61646	3.89642	6.73781
PDXK	7.805	4.48818	4.14069	4.46511	5.19271	4.55974	4.52801	3.38878	6.58834	3.46794	4.60923	3.74352	5.53594	3.4007	4.08204	4.3255	4.11757	7.40221	5.1736	4.25725	3.68833	4.03247	8.5006	4.60436	6.25655	7.84649	7.6405	4.61077	7.01798	3.52637	4.50601	4.55314
AGPAT3	7.07272	4.95181	3.94023	3.18362	3.24704	4.13381	4.4507	2.7852	4.96533	2.71912	5.94135	2.67938	4.30092	3.5983	5.04612	4.5645	4.02055	5.46389	4.43085	3.48813	5.90133	4.5601	6.44881	4.46815	4.67159	6.36631	6.51138	4.18808	5.1056	2.8091	2.70087	6.61543
TRAPPC10	7.15572	4.81095	4.55768	3.44078	4.71896	3.17688	2.5405	2.13312	6.5417	2.386	2.32766	3.51763	2.52648	2.74104	4.80952	6.79552	2.03304	6.58388	5.27401	2.89298	5.65517	2.97513	6.40838	5.34132	5.69674	6.85063	7.04882	4.65586	6.78222	3.03499	3.30126	3.15018
AIRE	0.731857	3.14293	4.35751	4.63771	6.36589	5.54338	5.45731	4.78987	2.63049	5.34562	6.90222	6.68756	4.25583	6.86494	5.11709	3.20351	5.95314	-0.208532	0.494666	4.94572	3.28779	7.84116	0.778483	2.05787	1.55853	1.59072	1.03841	2.33393	0.726424	4.68801	5.53892	3.68069
TRPM2	4.70848	4.41926	4.51018	4.42598	5.15977	4.04362	4.88219	4.2119	7.94062	4.25364	4.23786	4.45517	5.72976	3.55138	4.52634	5.25218	4.92325	6.58388	8.01521	4.23321	4.31636	3.9555	4.74127	7.02183	6.86944	8.8786	7.67132	5.75243	7.81742	3.95988	3.97549	3.80807
ITGB2	6.43625	8.6709	9.37853	8.75804	7.36661	5.83089	3.94931	3.46093	8.17539	3.46794	3.69849	4.75393	4.25583	3.55138	6.11131	7.12913	5.0638	8.62314	10.9606	6.19947	8.43998	5.26553	5.59914	9.13468	8.41488	9.28318	8.52026	6.83806	9.50011	4.68801	5.21428	6.05493
COL18A1	2.56836	3.51732	3.68613	4.12985	3.75027	4.37482	3.94931	4.53522	3.55564	4.52435	4.52496	4.14279	4.58233	4.14822	4.38012	4.00682	3.40388	3.36715	5.34497	5.60048	4.0702	4.27347	6.96244	4.52419	4.38369	3.98136	3.16468	6.35459	5.38667	5.35691	3.76904	3.33075
FTCD	1.7924	4.77002	6.88892	10.7462	9.55272	1.75238	9.75967	11.2457	3.46764	11.0246	8.76142	10.2678	10.8386	11.2004	6.68658	2.28597	8.73108	1.87239	2.62712	8.63931	3.85339	6.29316	1.85649	2.20226	2.39252	2.53695	1.03841	1.44084	1.76037	11.996	7.99104	4.31654
MCM3AP	6.79425	5.49447	4.06052	3.55399	4.37309	4.34995	3.70489	2.5845	6.46423	3.23815	3.80953	3.18958	4.4283	3.34676	4.80952	5.18213	3.28358	6.81298	5.27401	4.55756	3.39883	2.97513	6.21958	4.79863	5.32498	7.28641	7.06726	4.93727	6.41492	3.55582	4.08652	3.21292
PCNT	5.69401	4.10503	4.09313	4.32326	3.96379	4.83537	4.82207	3.93626	5.48791	4.06758	5.20439	5.00131	5.74616	4.17941	4.17367	5.4076	4.41346	4.31503	4.51533	5.13929	4.87276	5.79359	3.8628	4.21933	5.33417	6.41432	6.25356	4.86231	4.52886	6.28621	3.30126	3.96211
LPCAT1	8.06584	10.4446	9.32206	7.62211	8.02497	7.3005	5.61916	4.44322	9.09342	4.54966	5.6446	6.74613	5.67943	5.85893	12.254	4.80721	4.88242	7.26283	9.53295	4.18388	4.94772	4.6605	6.48405	9.06792	8.74534	8.50083	7.3413	5.99981	8.13703	9.03531	6.23451	5.23576
CLPTM1L	6.75929	3.24602	2.8761	3.27453	5.14638	3.61298	3.04007	6.10525	6.55243	6.44001	2.67913	3.90178	2.80211	3.70933	3.87923	4.44994	2.84748	6.98963	6.05867	1.58632	4.37186	4.47993	6.907	5.89209	5.75948	6.54491	6.83884	3.76277	7.06966	3.98174	3.57956	3.33075
SLC12A7	7.49018	5.61108	4.91765	4.3018	4.63516	4.98827	5.31915	4.19789	6.85433	5.24591	6.21451	6.84688	5.14892	6.71333	7.72306	5.26579	5.82969	6.86169	5.49813	3.9383	5.41212	6.46265	9.71501	5.38737	5.83263	7.88107	7.62813	3.49147	5.95066	4.95437	4.01346	3.54097
IRX2	2.65786	11.4164	13.265	14.0117	11.2639	5.56515	11.1778	14.4726	10.1706	13.8265	10.2913	12.6307	12.1292	11.2158	9.13359	6.84169	11.0824	0.61459	0.881689	8.41186	8.1095	10.9805	2.43299	1.26937	2.07936	1.59072	1.78939	1.44084	2.90396	6.34642	10.8534	5.82323
TENT4A	5.12809	3.18505	2.6754	2.58096	2.7414	4.64401	2.8118	3.38878	4.81654	3.8127	3.87907	4.52981	3.40783	3.23243	3.50886	5.06246	2.53261	4.21515	4.67074	5.66482	4.71003	4.61117	4.74811	3.36453	4.02365	5.44018	5.55584	5.31999	4.56773	3.52637	3.84119	3.33075
MTRR	5.02674	7.34398	6.98109	6.84381	6.47702	6.256	7.78187	4.70329	5.64461	5.35043	7.40189	6.9456	9.34262	6.15412	5.75864	2.38906	7.90892	5.14902	5.83589	5.71777	5.08688	7.85712	5.77011	1.51038	2.52682	3.96788	4.59076	3.27734	4.0823	4.79065	5.24652	9.01972
SEMA5A	6.28117	4.63217	3.82848	3.93459	4.85687	4.60249	5.94462	4.51276	5.6244	4.54127	5.87482	4.64622	6.3284	3.34676	5.72873	6.7085	4.86854	7.29009	3.20362	5.55271	4.79369	3.78805	7.99262	3.99977	4.94785	4.08491	4.09449	6.19573	5.53132	4.22108	4.86561	7.5607
ANKRD33B	4.07425	3.9303	3.90393	3.72492	3.94844	4.55974	4.05756	3.17662	5.31715	3.3766	4.43546	3.46788	4.25583	3.10825	5.18473	4.4259	2.72965	5.1436	6.32756	3.9383	4.79369	2.89496	2.84377	5.14086	6.37704	8.68154	6.552	4.78324	7.16304	3.07621	4.08652	5.55919
DNAH5	0.357461	4.34688	4.42309	3.96221	3.08805	5.87514	7.2656	5.58181	4.16038	7.2375	8.35461	9.2981	6.55932	9.24469	4.94572	3.68083	8.0857	-0.208532	3.56241	6.50078	5.90133	8.42478	0.271523	3.74068	2.32037	0.756728	0.810146	4.78324	1.46339	4.80298	4.17852	3.68069
TRIO	7.3537	4.23102	4.46106	4.60305	4.79815	5.18394	5.13373	5.69583	6.19505	5.54757	5.5938	5.76942	5.4181	5.15999	5.53501	3.7599	5.05157	6.64274	5.44168	5.44168	4.98379	6.03714	6.74213	3.09534	4.48618	6.64996	6.5177	5.04288	6.03974	6.6077	4.42381	4.73514
MARCHF11	0.24643	7.92991	10.0281	10.9152	7.83774	2.45865	8.16936	11.2447	6.48679	10.4785	6.91054	10.0906	8.97465	7.98069	6.04005	2.38906	8.19673	-1.58704	1.18654	5.32138	4.66631	8.29218	1.90624	0.617296	2.76289	-2.18187	-1.14921	1.80341	0.034546	3.07621	7.47176	2.61252
MYO10	5.82053	6.02176	5.58373	5.62265	4.27806	4.19096	4.09191	2.3513	5.21275	2.88739	4.21114	4.37646	4.30092	3.37398	6.60663	3.83486	2.95642	4.90801	4.47371	5.55271	5.05333	3.9555	6.58488	4.25288	3.41	4.45717	4.35682	3.91889	4.21062	5.80604	3.4191	2.70272
BASP1	6.43309	3.59749	4.34402	1.7957	4.94458	4.34995	2.07484	5.79686	5.16878	5.89564	2.96153	2.02731	1.44848	2.24723	4.83781	7.39372	2.46046	5.03061	7.57968	3.87755	4.47683	3.78805	7.28393	7.31972	5.7798	7.17788	6.01514	5.14128	5.5264	2.75935	4.72013	4.13406
CDH18	1.38393	9.16989	9.51376	10.4842	8.64144	9.9585	11.4675	9.75846	1.28404	9.31073	12.2613	7.92386	12.209	9.14105	6.76233	2.05464	11.4667	-1.58704	7.01702	10.6167	8.68697	10.7627	-1.65448	0.617296	5.12772	-0.307403	-2.73417	10.0156	4.72212	5.48488	7.87467	11.967
CDH6	0.887976	4.36532	4.12501	5.34177	4.57647	6.9202	6.84994	5.86935	1.93612	6.32744	6.97151	8.04968	8.35403	7.33382	4.30105	7.39372	6.77311	2.02177	2.98405	6.89489	6.19083	7.37855	4.13734	2.05787	1.67882	0.140056	0.0731802	2.09292	0.726424	8.00394	6.20474	7.73914
PDZD2	6.80409	6.40262	5.30628	4.76858	4.93682	5.62858	4.22168	4.03411	5.83951	4.73023	4.56771	4.85416	5.09873	4.55733	6.56493	5.81185	3.36488	6.193	4.10711	4.8222	6.39213	4.70819	7.47016	4.21933	6.03214	5.57968	5.57113	5.50385	6.15269	5.9123	4.70474	5.36569
ZFR	6.04033	8.40066	8.15669	7.10607	7.57084	6.8554	8.58565	8.70731	5.32719	8.02572	10.1061	10.3644	8.74718	8.89667	6.66306	4.29927	8.67441	5.68535	4.63343	11.5807	9.3383	9.59263	5.98215	4.31774	4.38369	5.47396	5.78808	3.67788	5.71565	6.45979	7.67987	8.89374
ADAMTS12	-2.81246	6.81514	7.86257	7.04766	2.55129	5.8664	5.10037	2.9278	1.93612	3.33838	5.50859	6.07378	4.65359	5.69051	10.9828	7.30092	4.62627	-1.58704	4.93888	8.35311	12.346	7.56172	2.79178	9.08315	5.01796	-0.596909	-1.51178	7.99762	2.67396	3.03499	4.60879	4.91571
LMBRD2	4.90864	8.99222	9.76207	10.3783	8.29447	11.5907	9.4692	11.5827	7.13704	10.9142	9.25226	9.82882	10.6744	13.5702	9.2915	6.96779	9.70082	3.9919	8.40479	9.08448	10.5691	12.5473	4.55107	5.41727	3.90533	4.07237	4.57265	9.10211	4.54843	7.71355	11.7124	9.24657
NIPBL	7.52032	4.03766	4.21664	3.47951	6.03636	4.27264	3.29723	3.61644	7.62287	2.627	4.26409	3.61227	3.70482	1.67691	4.94572	4.8974	3.1058	7.64129	7.61041	4.30417	2.7314	3.19195	7.10907	7.53275	6.70916	7.14381	7.32697	4.97334	7.54051	4.29278	4.16734	4.79788
CPLANE1	6.76936	8.84809	8.08555	6.52535	5.03454	6.31503	4.31188	3.5071	7.70406	3.01403	4.06959	5.5598	3.70482	4.52126	11.2416	3.36397	2.30434	5.24838	6.38107	3.90824	8.05968	3.4936	5.1708	9.6345	5.8391	5.44505	5.84703	7.06394	4.81389	7.15167	4.47005	3.21292
OSMR	6.96068	4.47125	4.60367	5.00598	5.14638	4.74286	4.57734	4.68332	5.25542	5.3408	4.18392	5.3697	6.11776	5.60693	4.59425	3.87093	4.14084	7.15375	6.23924	4.59578	3.59813	3.4936	5.81964	6.42833	6.09836	4.76844	5.2677	5.10922	6.23648	5.61646	4.55832	6.3201
RICTOR	7.28073	6.79488	5.91081	3.58983	5.99587	4.42332	3.83227	2.9278	7.34273	2.56215	4.28985	4.2932	4.6184	3.00756	4.5607	5.21056	3.5501	7.81682	7.20468	3.64217	4.83376	3.74296	7.20909	7.21295	6.88202	7.33448	7.50701	4.82331	7.70643	5.30584	4.24386	6.81061
FYB1	5.38229	3.71716	3.35078	1.96903	6.82045	4.19096	2.07484	0.605874	6.60287	1.1636	-0.945362	2.02731	0.60048	2.41388	4.17367	5.6552	3.91652	6.88626	7.96853	4.63301	2.10337	2.71988	4.58202	8.5455	7.79402	7.17495	6.76634	4.61077	7.22513	4.0454	4.99143	4.8182
MROH2B	0.646968	5.26824	5.15234	5.80906	4.06688	7.44257	3.29723	6.79104	1.36421	6.13741	3.1976	7.25521	5.60947	8.14674	5.18473	4.862	3.83327	-1.10162	2.46665	4.53806	5.65517	4.94559	-3.9764	3.09534	2.16425	-2.18187	-4.31914	3.27734	-1.34397	8.11319	4.87252	6.52561
CDC20B	2.31682	10.7985	10.6002	7.5466	3.97897	8.85263	4.12546	4.79918	6.88693	5.23555	3.87907	8.03907	5.17337	5.38406	8.85607	3.90612	2.21945	-2.32401	8.50718	6.28967	7.01463	6.7797	0.415913	4.7288	5.39691	1.27756	-1.14921	9.14623	0.857668	4.76566	4.13325	4.75636
IL31RA	-0.309963	6.29853	6.45637	6.19093	7.04269	8.39092	4.78055	4.09584	2.69392	3.50291	5.12073	5.60653	4.65359	6.21936	5.66701	6.56175	5.12343	-2.32401	4.16055	6.11646	8.8101	6.497	-0.806479	6.52075	6.00938	3.59949	1.6116	8.04076	2.11547	8.6497	5.20883	3.58906
PDE4D	5.02253	4.4015	4.49806	3.83356	3.39023	4.93908	4.36902	3.17662	4.61009	3.68145	4.7458	4.34924	5.19741	3.23243	5.24934	4.58636	2.84748	3.90481	4.34112	5.36629	5.1831	4.36559	5.61792	3.48237	3.44436	4.44748	4.90245	5.89088	3.66502	4.61995	4.7801	5.53484
RGS7BP	-1.2275	5.95333	8.01711	7.28208	7.13541	6.85981	9.10301	3.73758	-0.144802	3.31888	10.4894	8.5753	3.13653	5.79491	10.9374	8.01792	4.14084	-2.32401	7.09915	3.96774	5.08688	2.40954	0.271523	12.5932	10.97	-0.0663945	-1.99721	2.09292	-1.34397	7.0596	1.2061	5.47211
MAST4	9.38301	7.33932	9.43368	10.197	7.73078	4.98827	7.22362	10.2974	7.92913	9.62515	5.94135	9.63464	8.18994	7.26278	6.15693	4.80721	7.02524	8.84445	4.35647	6.3128	6.04482	7.26752	8.50009	4.52419	6.84393	7.44809	8.0578	5.64472	7.9382	4.16487	7.11227	4.75636
PIK3R1	6.58913	8.43598	8.40657	7.67104	5.9695	7.84764	4.90169	4.37016	5.94103	4.558	5.90013	5.77965	4.25583	4.22497	5.33121	6.64222	3.51491	6.26969	8.40479	6.88721	4.87276	3.74296	5.32966	10.2671	7.31921	6.34821	6.5287	9.61291	6.23949	4.44216	7.74996	5.64132
NAIP	6.12123	3.80082	3.47968	2.6505	7.48303	6.00828	3.70489	4.58987	7.27175	3.8674	3.44696	3.90178	4.50737	4.25457	6.76969	5.92769	5.21398	7.64993	9.07645	6.25427	6.9154	4.63604	5.31131	9.64875	8.31516	6.68128	6.96337	7.41157	7.69331	5.92364	4.87939	5.43311
BDP1	5.98951	5.10229	5.12895	3.87773	4.50483	4.83537	3.23711	2.01026	6.04806	2.34803	3.91262	4.04438	2.67087	2.78226	4.6591	3.59717	2.53261	5.61655	5.90014	4.86977	3.68833	2.97513	5.46447	6.18932	4.83587	5.16686	5.79591	5.68877	4.83793	2.8572	4.24386	3.92511
PTCD2	3.52739	5.04625	6.22218	6.64731	3.63995	3.73328	7.288	0.766338	2.0374	0.511527	7.99226	6.88529	6.01326	6.51669	7.70397	8.1884	2.90298	3.00989	-0.0358485	10.4323	10.2019	6.51722	2.68181	4.07673	6.80149	2.89138	3.42906	9.20049	2.80984	0.0963859	5.61086	7.65692
ZNF366	2.98628	3.58181	4.41021	5.75088	3.63995	3.23238	5.77528	6.50283	3.82009	6.70323	4.18392	5.61798	6.3607	6.07339	4.69046	2.66036	4.09392	0.483346	3.16927	4.75624	3.1675	3.05108	-0.806479	2.4538	0.494397	4.80681	4.2005	4.78324	2.21675	6.71273	3.81276	2.05064
FOXD1	4.55968	4.75611	4.70207	5.38831	3.11579	5.89247	9.81663	5.09206	2.97494	4.75945	8.67974	3.70108	11.6354	7.6304	5.09382	2.57548	9.39574	1.97367	7.57641	6.21797	5.92006	8.67632	4.0515	4.25288	3.66432	3.24439	2.66955	4.2482	3.38939	2.8572	5.60258	7.14817
ARHGEF28	7.05224	7.10846	6.98327	5.41353	3.63995	5.9923	4.12546	4.04979	5.78594	3.46794	3.6595	6.05706	5.14892	2.51516	6.80594	7.07218	3.24115	6.30656	2.98405	6.50078	7.03196	3.64832	6.60762	3.48237	4.75606	5.64043	6.86139	7.46321	5.33129	5.97903	5.80376	4.69175
FAM169A	5.32538	7.75305	6.82485	5.63985	4.12264	6.18041	4.12546	2.54078	6.30577	2.74857	4.68884	5.18189	3.6361	4.0334	11.3129	3.68083	2.78977	-0.739047	3.16927	3.11975	6.85826	4.30484	0.547158	7.78005	3.72147	3.71698	1.03841	5.47898	1.61951	6.34642	3.21699	6.61543
F2RL2	-0.490536	3.67344	5.16773	5.86133	2.23444	6.85097	5.2139	3.83129	1.36421	4.07921	5.33386	4.73302	2.36601	3.34676	6.5901	4.49687	2.30434	-1.10162	5.79704	7.37319	6.25127	5.37301	-3.9764	5.43199	4.04619	0.481093	0.635059	8.67378	1.19209	5.53749	6.43434	2.86778
ARSB	3.74723	7.15026	7.8976	7.14574	5.13964	4.49314	4.47694	4.27996	4.4631	4.73023	5.32142	4.45517	5.17337	4.75664	5.65115	3.20351	3.86156	4.23569	8.64715	5.15217	6.53268	3.74296	3.4073	5.91323	4.21487	5.17861	4.71704	4.82331	4.33973	4.96538	3.78376	4.66955
JMY	9.70545	4.32821	4.80407	4.26901	6.02908	4.16267	3.10879	3.59523	8.29591	3.85392	3.69849	5.5598	4.25583	3.75146	4.41809	4.91479	2.72965	9.82076	6.36218	4.37181	4.00149	4.63604	10.6119	5.66169	8.40183	8.05215	8.98279	4.65586	8.38498	3.64071	4.15606	5.61833
MSH3	3.05378	5.44765	4.98869	6.11301	4.77223	4.24592	6.5743	7.56758	3.58939	7.62254	6.97151	5.62934	8.13809	5.10419	4.80952	2.88863	6.69273	2.1134	4.41628	4.34961	5.69922	5.95056	1.23305	2.4538	0.941856	2.53695	3.13207	3.27734	2.52393	6.12368	3.72395	5.8432
RASGRF2	0.812027	5.44765	5.18296	6.17332	5.14638	6.80137	7.74995	5.98398	1.64661	5.75039	8.62765	4.2932	8.86069	5.9156	4.17367	3.87093	8.00874	-2.32401	4.43085	6.86782	6.47049	7.54211	1.51545	3.42465	2.46123	0.988053	1.6116	7.11327	2.44263	2.8091	4.28583	6.13
VCAN	7.21037	7.70861	7.47736	4.98594	10.9773	7.43075	6.54361	5.26995	10.0105	4.51581	5.6446	5.31447	4.58233	5.35019	8.55538	9.13795	7.66591	10.9833	12.7543	7.10492	6.12775	6.86634	8.709	13.5433	11.954	9.45641	8.02655	8.98994	10.5288	7.65693	7.64603	8.35094
RASA1	5.79116	4.37445	5.12895	4.5854	5.16642	6.70658	4.36902	6.32415	5.1799	6.99956	5.34619	3.74352	4.65359	2.6098	4.12859	4.21758	3.28358	5.0597	5.88962	3.67824	5.60972	5.11441	5.26915	5.66169	4.25413	5.01124	5.60122	4.97334	4.62413	7.06984	3.64553	3.72442
LYSMD3	4.23557	4.77692	5.73602	7.02656	6.14133	5.40532	4.6483	4.61117	3.74722	4.78099	3.5782	5.06962	7.30922	5.88281	3.57757	2.57548	7.10432	4.52148	3.58864	3.11975	5.01898	3.4936	4.10574	3.53786	2.32037	3.05334	3.88543	4.12534	3.94144	9.09545	6.00563	5.74048
FAM172A	4.68738	10.7957	11.4185	12.1989	9.50007	10.9555	12.2091	13.0484	8.45081	12.4931	11.348	10.833	13.3886	12.6865	9.48166	3.20351	11.422	3.2509	8.62751	8.47346	10.7953	12.9494	3.262	3.09534	2.76289	4.28301	4.00729	5.576	5.8752	6.49061	10.7828	10.9622
GPR150	7.06456	4.01448	3.70735	4.5032	6.06866	3.11917	4.12546	4.71317	6.5567	4.83002	2.11353	4.2932	4.65359	5.02053	2.39923	4.40145	3.15234	2.43088	4.82213	2.83024	3.1675	3.12323	6.72663	5.8814	8.81755	8.82866	7.65635	4.30591	9.03259	5.73059	4.22241	1.90625
CAST	9.00225	4.78379	4.68078	3.72492	5.66129	3.91385	3.29723	1.80381	8.15088	2.5286	2.96153	3.12684	2.36601	3.23243	3.50886	5.67574	2.12925	8.61924	7.04097	2.46767	5.84361	3.19195	9.0451	6.88408	6.9313	7.67559	8.75249	4.36141	8.2064	3.93769	4.54109	4.42651
ERAP1	6.39292	4.735	3.47968	2.074	3.88536	3.11917	2.63672	3.05757	6.38718	2.68907	2.32766	4.37646	3.56395	1.84197	4.49116	5.8211	3.40388	6.08113	5.59189	3.36076	4.47683	3.69642	5.87691	5.46099	5.76628	7.03164	6.90305	3.76277	6.72535	4.44216	3.21699	9.63811
ERAP2	4.62771	2.44115	3.70735	5.89036	5.9996	2.78986	7.77396	7.08922	3.88947	7.12132	5.63458	7.20295	9.11381	3.4527	3.1055	4.99869	6.1552	3.78452	3.50847	3.17128	2.89187	3.91543	4.00659	3.30179	2.91761	5.5841	5.48014	2.33393	3.84981	7.45687	4.97869	7.43476
CHD1	5.85169	4.6623	5.06464	4.20111	5.73022	4.97206	3.35495	1.47261	5.93776	2.77742	4.15618	4.50536	3.32295	3.83219	6.17921	6.30916	3.65079	6.5267	7.29308	5.68268	4.87276	4.8425	5.41806	7.55309	6.8945	6.61363	6.23065	5.40167	6.97706	4.36109	4.265	5.83325
PAM	5.47756	7.4482	7.17632	9.54303	8.65687	11.1412	11.2784	9.96097	4.42622	10.163	10.0619	11.6841	12.6499	10.6147	8.01084	11.4228	10.4776	5.23314	3.33339	10.9159	10.578	11.6003	5.88313	3.83231	3.72147	5.19606	5.21029	4.41485	4.49901	12.1245	10.153	12.8598
PJA2	6.04655	3.73145	4.5222	7.54089	7.64769	2.93072	8.95457	8.911	6.14486	8.7923	7.18564	9.23071	10.4469	4.64932	4.17367	3.46182	7.68186	6.68442	6.32366	4.34961	7.09927	2.01361	6.05839	6.55477	5.90841	6.27893	6.09131	2.72095	6.97164	9.20113	6.1603	6.77986
APC	5.81081	6.42256	5.76666	6.01094	5.13964	4.72363	6.30823	6.29484	5.34705	6.33231	4.7458	6.35267	8.0217	5.60118	4.94572	5.31898	5.1466	5.22802	4.56901	5.79371	5.92006	3.59857	4.58965	6.23201	5.00651	4.64679	5.53417	5.96441	5.12527	6.67968	4.9332	9.14063
MCC	4.66057	4.96999	6.56205	7.20761	4.09503	3.05905	5.61916	7.9389	4.75838	7.99688	4.78256	5.73828	6.27291	4.71467	4.9968	2.66036	4.04542	3.32943	4.29407	4.05263	4.66631	4.14072	4.52742	3.30179	2.46123	4.53237	4.30657	3.38838	3.43214	5.16008	3.79834	4.91571
YTHDC2	6.09342	2.57391	2.83813	2.21839	3.86915	2.99631	4.05756	5.60852	5.40979	4.84372	4.58862	7.71847	2.18544	5.80994	4.9968	3.72091	5.33996	5.4983	4.92865	3.36076	7.21759	7.12543	5.43511	5.15867	4.84875	5.19606	5.94178	4.51613	4.76456	4.44216	5.81814	3.08459
FEM1C	6.82718	4.90216	4.37086	2.50789	4.00888	5.83089	1.76998	2.74723	6.29047	3.01403	2.82723	3.51763	1.97899	1.27637	5.74376	5.38283	-0.0175871	6.83838	5.12962	2.19637	5.11967	1.46612	8.2007	4.68031	5.01796	5.52088	6.42654	3.15705	5.82395	2.05574	2.98189	0.465681
DMXL1	7.40064	4.01448	4.26036	4.73696	4.56645	3.8795	4.36902	5.61381	6.25673	5.97564	4.78256	5.13484	4.7215	4.36723	5.27025	4.67063	3.36488	6.44968	4.24544	6.31853	3.85339	3.59857	6.33534	4.28567	4.36588	6.23457	6.7756	5.14128	5.28539	7.17082	4.46092	5.12593
SNX2	5.91432	1.55797	1.00163	-0.058454	4.03817	4.78058	2.96792	1.72786	5.32218	1.84713	3.73646	2.99254	1.08591	1.15608	4.9968	3.63961	2.38451	6.60179	6.62236	4.97501	2.55083	2.28924	7.03552	6.05311	5.67521	5.50696	5.65097	6.60503	6.3327	3.49632	4.61704	2.61252
CEP120	8.30713	7.90492	7.88602	5.98762	5.25641	4.32464	4.05756	3.02621	6.29814	3.25876	3.91262	7.65874	3.23275	5.58962	6.82019	5.49108	2.53261	6.70298	8.99114	6.33557	4.94772	3.25753	6.53436	8.93471	6.87259	5.98638	5.88666	5.40167	5.97616	7.8341	4.78742	3.15018
ZNF608	4.0579	5.31166	5.91537	6.10684	4.0526	4.34995	4.02237	5.69084	3.91631	5.78632	3.91262	5.03587	4.7215	4.63814	5.18473	2.95735	2.84748	3.63792	4.51533	4.72209	5.21379	3.64832	3.2035	4.3798	3.54276	3.28845	3.68649	4.36141	1.54356	7.3787	2.60465	3.21292
LMNB1	3.84575	3.77347	3.35078	4.14197	7.18372	5.33101	4.25238	4.37016	5.16878	4.39998	3.53576	5.03587	5.09873	4.35362	2.54362	4.99869	4.92325	6.50571	9.39762	3.06631	3.28779	3.69642	5.45614	9.54338	7.99279	5.16094	5.20638	5.10922	5.55569	5.27076	4.62523	5.35181
FBN2	0.357461	6.23979	6.17346	8.04322	6.88838	9.53133	9.66658	8.2262	2.34458	8.38921	7.9545	10.15	10.8453	8.57979	6.46872	10.0627	8.75673	1.30048	3.56241	9.32743	9.18407	10.2053	2.39864	2.85433	2.58955	0.481093	0.43575	5.14128	1.8887	10.3397	8.22679	13.3897
MINAR2	-1.59007	3.20566	4.77422	4.77638	5.26882	4.95567	6.6797	4.71317	1.82718	5.08788	7.62829	7.18766	4.93676	6.22684	7.2467	5.18213	6.68879	-2.32401	0.881689	6.30128	5.15173	8.05915	-2.39144	1.26937	1.98916	-0.596909	-2.73417	4.61077	0.726424	4.44216	4.97228	3.38625
CDC42SE2	5.72022	2.96093	2.63168	2.61615	6.02177	4.58127	3.23711	1.5628	6.13918	2.04995	3.80953	3.2497	3.48801	3.07546	2.67487	4.4259	3.71422	6.76434	8.19777	5.82623	3.77322	4.7991	4.93349	7.86658	6.94935	6.92578	6.63433	4.82331	7.38871	3.82128	4.25447	3.21292
RAPGEF6	5.92337	4.53779	3.72825	3.49849	5.92707	4.51568	3.83227	3.79454	6.95808	4.16906	4.21114	4.60077	3.89326	4.48427	5.44593	5.12354	3.71422	6.70482	7.60881	3.9383	4.13579	3.64832	5.36567	7.5259	6.43371	6.55847	6.41811	4.97334	6.30421	4.36109	4.52365	6.10541
IRF1	10.0741	9.8812	11.873	12.772	10.3396	5.82187	10.438	13.6148	9.28806	12.9182	9.18949	11.5274	11.2445	10.055	8.03853	6.79082	10.0332	9.08768	9.54137	7.59224	6.56875	10.6102	9.52556	10.2599	10.2409	10.9234	10.2297	6.01719	9.77588	8.26798	9.1891	6.62699
SEPTIN8	5.91659	6.61204	5.70471	4.91706	5.73917	5.41735	2.89197	2.89345	7.70117	3.58682	0.929107	4.77454	2.36601	3.23243	8.00149	1.23152	0.875498	5.15981	4.03263	1.73071	4.00149	0.0876084	5.57626	3.69258	2.39252	4.51394	5.26018	2.33393	4.6695	4.06601	3.92326	2.94373
AFF4	8.77297	3.14293	3.11711	3.40098	6.34553	4.90534	4.6483	4.3826	8.16982	5.09935	4.21114	4.52981	5.57317	2.18711	5.18473	4.67063	4.55876	8.86314	7.87304	5.22713	2.7314	2.62366	9.48341	7.27551	7.27456	8.01821	8.20173	6.1173	8.4012	4.97631	5.18685	6.17008
JADE2	6.97053	7.66463	8.79388	7.57594	3.88536	5.95978	5.44407	4.16946	5.14628	3.90711	7.07145	4.60077	4.87846	5.47487	6.82019	10.4988	3.94324	5.13815	4.22885	3.56721	6.04482	5.81553	4.6048	5.29376	4.43584	6.71194	7.00335	5.59927	5.65378	2.70782	4.80196	4.42651
PITX1	8.87913	6.06188	5.5132	5.00598	5.91527	2.45865	3.04007	4.09584	7.31147	4.07921	2.82723	3.61227	4.54534	5.16779	7.64516	5.38283	4.41346	8.25751	4.03263	4.02489	2.55083	2.81007	9.86683	4.14979	7.8718	6.54945	7.67628	4.05975	7.35855	3.69465	4.24386	2.30218
HNRNPA0	5.84456	6.41816	5.83573	8.22873	7.81147	10.2873	9.9254	8.9611	4.93284	9.3838	7.53172	10.7329	11.5417	9.40586	6.53068	11.3897	9.14192	5.27838	4.95913	10.1126	10.1611	11.3992	5.64014	4.18498	4.23464	5.57524	5.50264	2.88142	5.25595	11.0383	8.86842	15.5184
CDC25C	-0.937995	7.09747	7.14167	7.73146	6.07574	7.44257	8.96619	6.13496	1.10895	6.58171	9.403	4.92961	9.27926	6.4318	3.70589	0.990513	8.23778	-0.44954	4.10711	6.83624	6.39213	8.19509	-1.16905	2.66792	1.55853	-1.44491	0.810146	6.89558	1.76037	3.07621	4.27545	6.87021
FAM53C	6.19783	3.26578	3.42949	2.54489	6.59013	4.24592	2.63672	2.40105	6.80132	2.26896	3.40041	2.58919	2.18544	3.20237	5.31118	5.03093	4.52379	7.38277	7.94334	2.38278	3.28779	4.03247	6.73698	8.23306	7.26258	6.77135	6.68859	6.38168	7.4485	4.5918	4.65757	4.62411
KDM3B	7.07374	8.58157	8.75556	9.61111	7.4976	9.05665	10.4187	9.39665	6.69489	8.86299	10.9115	8.68007	11.2337	8.82203	6.53068	5.22457	10.2352	6.98053	6.95536	9.49605	8.17337	10.4147	6.70571	6.41357	6.11445	6.47276	6.90788	8.51154	6.8723	8.81178	7.13827	11.1299
EGR1	5.78869	3.20566	2.91309	2.84102	6.56519	3.48174	3.29723	3.3639	5.56203	3.25876	2.11353	2.15855	2.52648	2.65488	1.85175	6.01086	5.45583	4.69465	9.6559	1.98224	2.89187	4.61117	6.85411	7.86929	6.17196	4.07237	4.96395	5.89088	3.45305	3.82128	3.9365	6.33428
HSPA9	6.08336	3.3235	2.63168	3.788	4.12264	4.34995	8.09085	6.4238	5.96694	7.61357	9.39708	10.554	7.47577	9.76582	4.25983	3.02293	9.15627	5.70021	6.43266	2.29258	6.41873	9.63103	6.66474	6.22357	4.86151	6.60494	6.36122	1.80341	6.13985	4.68801	3.0072	4.47851
CTNNA1	9.61389	4.61686	4.56932	2.84102	5.56896	4.10437	0.852445	1.16227	7.93898	1.32866	2.32766	2.27885	3.03344	1.3874	3.82373	6.03491	1.08195	9.24569	4.44528	1.98224	5.86311	1.22511	9.68303	4.57813	6.8976	7.56352	8.62209	3.49147	8.64045	2.05574	3.67741	2.86778
LRRTM2	4.59975	4.44549	5.41344	7.11224	5.99213	4.29887	8.50986	7.33779	3.76209	6.93058	9.92526	8.50458	9.63995	7.71267	4.89277	2.28597	9.63167	3.72765	2.15178	3.40448	4.25865	6.23736	3.67465	2.76414	3.14349	3.02758	4.23161	2.54038	2.52393	9.30827	7.22308	6.92745
PAIP2	6.44728	1.79403	4.18674	3.51723	6.17468	4.74286	4.62503	3.57369	5.80401	4.70041	5.87482	6.62651	1.08591	6.5469	3.93267	1.9234	6.50821	6.60179	4.81103	5.03187	1.81386	7.1033	8.93105	4.65543	4.88671	4.79922	5.90607	0.218451	6.0083	2.75935	5.27805	2.61252
PROB1	7.15956	3.24602	3.6646	4.70463	4.5462	3.23238	4.09191	4.8538	6.71414	5.07049	4.66935	3.46788	4.96505	3.75146	3.87923	2.28597	3.32481	6.72493	2.00368	3.56721	3.1675	3.4936	7.45457	2.85433	6.03214	6.26796	6.70946	4.78324	6.61835	5.37354	3.73914	3.01588
STING1	8.96383	2.36989	1.56351	0.764668	6.20729	2.54885	3.91134	2.19084	7.76993	3.65059	4.54649	6.0316	2.67087	5.24354	2.67487	4.00682	4.60969	8.71239	6.81521	2.29258	3.03626	5.02307	8.04631	6.88943	7.9061	7.9801	8.03869	4.18808	9.06436	2.05574	2.66951	3.38625
CD14	6.79918	8.56322	8.70438	5.57426	8.66158	7.8957	4.97714	4.54632	10.323	4.59088	3.91262	7.66428	3.23275	5.06297	10.9349	7.15862	5.20296	10.0267	10.2581	5.33274	6.22137	4.77691	6.74042	10.5283	9.84252	8.98324	8.54176	7.77048	10.5891	7.95782	6.98746	8.12491
HARS2	4.98844	5.76828	9.95097	11.4027	4.84863	12.3055	10.7685	9.22857	4.2685	9.07939	11.1204	10.6067	8.50857	8.47054	12.4539	10.8062	7.36365	4.75281	3.06101	13.4883	11.6462	11.3037	4.85332	5.81557	7.37593	4.23879	4.83315	14.6231	6.80883	9.99675	12.6027	5.98476
DIAPH1	9.26758	3.50074	3.64274	3.31792	6.9968	4.29887	3.41044	3.31283	8.54627	3.93299	3.25104	4.2932	4.6184	3.9454	3.82373	5.52544	3.83327	9.63128	7.98714	2.83024	3.77322	2.89496	9.54163	8.0543	8.57655	8.49144	8.93131	5.37496	9.07536	4.66117	5.14755	5.02465
FCHSD1	5.53774	2.93648	2.58659	3.94847	4.08103	4.34995	2.72691	1.47261	5.64861	1.47676	4.41219	3.06126	1.97899	3.64374	2.0582	7.09141	3.65079	4.93965	4.74259	5.62841	0.965866	5.87942	5.44776	5.46099	5.12772	5.28029	5.73479	2.88142	5.29121	3.43426	4.89303	4.34483
ARAP3	6.05482	6.63692	5.30628	4.60305	5.89139	4.27264	3.79104	4.78987	7.15828	4.62304	3.35232	3.65736	3.95098	3.55138	6.09967	6.89959	3.19743	5.23314	6.72348	4.47794	5.11967	3.4936	4.47068	6.99234	6.0601	4.76064	5.03621	4.78324	5.91719	5.19792	3.86907	3.92511
PCDH1	9.23591	7.74515	7.38163	5.70259	5.11922	4.2187	4.42399	4.09584	7.51286	4.51581	4.15618	7.29855	5.09873	5.3014	6.4867	4.8974	2.38451	8.17218	8.29158	5.25128	4.4253	3.54704	8.83718	7.57978	6.79152	7.00548	8.31726	4.69958	7.28612	6.63554	4.03823	3.08459
SPRY4	4.48216	6.13355	6.41183	3.89216	4.3959	6.51289	3.41044	2.44915	6.16459	3.01403	3.69849	5.15069	4.05991	3.23243	8.45851	2.81648	2.46046	3.05681	6.51703	4.94572	5.21379	4.14072	4.48712	6.58802	3.10105	1.44262	1.87069	5.98222	2.60089	2.65438	4.77274	5.65268
ARHGAP26	7.27456	5.59554	5.01445	4.56754	8.21733	5.74763	4.15825	3.5071	8.34242	3.85392	4.92089	3.90178	5.17337	3.81243	5.78793	6.80953	5.93993	8.56853	10.1267	3.67824	4.66631	4.75436	6.51845	10.3547	9.34529	8.07748	8.02987	6.1173	8.07093	4.898	7.45115	8.00373
NR3C1	6.41716	2.72432	3.40373	1.91353	4.47301	11.0352	8.58414	8.11879	7.32531	8.04588	8.7545	7.81366	5.98591	6.16585	9.68512	8.29512	5.38938	6.94668	7.07151	10.7936	8.77708	8.70305	6.41054	6.47883	6.24198	7.45173	7.07907	13.054	7.89205	8.50719	10.86	3.38625
PPP2R2B	2.82174	6.83347	6.60225	6.79857	5.01257	7.69552	8.86802	6.4328	3.6546	5.64473	8.22038	7.42126	9.91382	9.11457	6.98736	9.38088	7.73635	0.61459	5.12962	8.42651	8.65377	9.18406	-0.516973	7.31972	6.93432	-0.0663945	1.40878	8.99214	3.04835	5.16008	7.33476	6.09712
SPINK5	9.51144	5.46057	4.80407	4.09286	7.1489	3.8795	1.58941	1.2733	8.27078	2.04995	2.96153	2.84444	2.36601	1.15608	3.50886	4.6079	-0.0175871	8.7423	3.50847	3.01081	2.10337	2.28924	12.135	4.88676	8.29176	6.82656	9.27414	4.51613	8.66138	4.16487	5.93814	5.02465
FBXO38	5.6291	4.1694	3.32356	2.61615	4.62555	3.28582	1.14195	2.40105	5.70358	2.80571	1.55714	2.49297	3.40783	1.91792	3.36076	4.54231	2.03304	5.62046	5.37543	3.17128	4.71003	2.28924	4.9807	5.41727	4.61239	4.94397	5.44075	5.59927	5.30277	3.46562	3.8552	2.86778
CSNK1A1	8.59569	3.09953	3.14847	1.59866	6.33376	3.91385	4.25238	1.64769	7.82586	1.9521	4.23786	2.67938	5.76237	1.7618	2.54362	4.76949	4.81168	9.00672	8.45734	1.86195	2.55083	4.53386	9.18268	7.95587	7.95308	7.82982	8.31998	3.49147	8.57162	3.82128	4.31653	4.31654
PDE6A	0.812027	8.85992	8.98788	7.45239	4.13625	6.79678	5.43071	5.94677	1.19915	5.49207	6.17358	10.2421	5.97204	8.03179	6.34606	7.35286	5.29918	-0.44954	5.27401	7.79063	6.70463	7.37486	0.415913	7.68799	6.96422	0.877022	0.810146	6.7984	2.35647	7.49347	6.55295	10.1206
SLC26A2	2.70061	4.04911	4.20177	5.63557	5.00517	7.37944	6.89927	6.17126	3.02512	6.52329	5.07701	7.54938	8.50857	6.66732	4.52634	7.71223	6.12634	0.178491	3.16927	7.00195	6.61548	7.59382	3.4912	1.51038	2.32037	3.8985	3.37435	3.15705	2.56293	8.52777	6.35277	8.71699
RPS14	7.85198	8.45709	8.01392	7.2305	6.59507	7.34523	8.65478	7.7986	7.16808	7.28976	8.17962	8.19819	9.74768	8.88902	5.07017	3.83486	8.48851	6.90401	7.28307	6.12302	7.10746	8.48934	7.90967	6.06261	6.29941	7.49819	8.11991	8.40992	8.12893	9.19588	7.17921	8.20232
NDST1	5.34909	4.70636	5.15234	4.51257	5.09851	4.47024	3.79104	5.02224	5.91465	4.24333	4.09903	6.45836	4.25583	4.81739	4.45509	4.73075	3.47884	5.36015	5.66767	3.81412	6.49569	4.36559	4.33193	6.58143	5.17962	6.25415	5.47365	5.31999	6.30995	6.18149	4.12171	6.94141
SYNPO	4.2136	3.68816	3.8667	4.3018	3.65893	3.28582	7.12339	4.19789	3.52108	4.25364	7.01464	4.75393	8.69112	3.23243	4.03395	3.55345	6.53919	3.47473	4.30993	4.86977	4.19853	5.7713	4.1885	3.95969	3.80315	5.13101	4.13619	4.2482	4.17331	5.24387	2.79107	5.32366
TNIP1	8.83634	5.6567	4.99733	4.25791	7.24625	5.33101	3.23711	3.02621	8.01002	3.8127	2.42387	4.04438	2.52648	3.14031	5.09382	5.41982	3.44184	10.0739	9.2457	3.84618	2.89187	4.14072	9.68771	8.75319	9.57679	9.88388	8.87238	5.14128	10.7138	4.61995	5.30382	5.10954
ANXA6	4.75486	5.17202	4.93574	2.81096	2.90934	4.16267	2.07484	0.425301	5.24487	0.763066	2.51407	2.58919	1.73798	1.4905	7.01239	5.77426	0.344983	2.24078	5.16491	2.19637	6.25127	0.935605	4.58965	4.88676	4.00075	5.43529	5.74021	4.12534	4.25892	1.01392	2.79107	6.13811
GLRA1	2.31682	8.79169	8.10766	8.84079	6.29788	5.476	10.4985	8.32052	6.1191	8.47484	9.89305	3.97484	11.7914	3.4007	6.75493	-0.883956	10.0648	-0.739047	7.55495	6.32991	6.86794	8.90459	0.415913	3.78722	0.735405	0.756728	-0.0712097	3.58768	4.06882	3.3694	2.63744	9.36353
LARP1	7.95434	11.6605	11.7618	12.7867	11.2846	12.0232	13.5607	12.3737	7.17782	12.2555	14.059	11.5677	14.3494	12.2954	10.0846	3.90612	13.1535	7.67082	9.50697	12.4657	10.6094	12.3631	7.65886	5.30979	7.47894	8.15761	7.89852	11.3898	8.09025	12.2436	9.82137	11.4365
CNOT8	5.59834	2.66602	3.0187	5.14499	5.71216	1.41135	7.32096	7.70514	5.85693	7.26323	6.00495	7.78601	8.27714	3.55138	4.03395	2.74054	5.15805	6.5036	4.08885	5.0731	2.55083	1.85314	6.12819	3.95969	4.51878	4.39807	5.21808	3.38838	6.20601	8.1169	6.76255	4.50382
CYFIP2	5.71762	3.44982	2.71784	3.15997	5.61343	4.44697	3.6598	2.44915	5.7303	2.86068	3.84471	4.55385	3.89326	2.36044	4.97148	4.8257	3.65079	5.86417	6.9704	3.84618	3.28779	3.9555	4.45405	7.39678	6.25171	6.08335	6.46468	5.40167	6.46725	3.52637	4.41438	5.12593
ADAM19	4.74468	3.50074	3.68613	3.62481	7.07309	3.43519	3.04007	2.70824	6.16738	3.41383	3.08439	3.46788	3.6361	3.31902	3.82373	5.60254	4.23034	5.66278	8.00915	2.89298	4.00149	3.19195	4.57434	8.66091	7.34898	6.49643	5.97203	5.66691	5.98695	4.22108	3.96261	5.12593
CLINT1	8.81826	3.30452	3.20923	3.788	5.84241	2.63374	5.10037	4.58987	7.29878	4.66224	3.6595	4.57751	6.55001	1.27637	3.43671	4.58636	4.18629	8.60056	5.09343	1.73071	4.52658	2.28924	8.81089	4.63012	6.23218	6.75771	7.59263	2.33393	7.54417	4.97631	3.30126	5.29495
ATP10B	9.62953	5.46057	7.45245	11.388	10.2403	4.39927	10.7175	11.6932	7.92418	11.1752	9.16968	11.342	11.4897	11.7358	7.65712	4.5645	9.03963	9.01119	4.34112	9.51487	4.94772	6.55032	8.76232	3.78722	6.84393	8.81601	8.52537	5.17265	7.91484	12.339	8.68208	5.69725
TENM2	2.47294	8.31611	8.05381	6.56416	5.63277	5.29236	5.54671	5.43429	5.71509	4.87075	5.90013	6.32499	5.19741	4.96791	6.24406	5.30587	4.294	1.30048	5.37543	5.88142	5.60972	5.4023	2.00088	4.11372	3.82938	2.89138	1.40878	7.56127	3.71781	6.42431	5.93485	7.96553
DOCK2	5.7961	4.87668	4.84293	3.49849	6.30693	4.32464	3.70489	2.7852	7.34643	2.77742	4.28985	4.11072	3.6361	3.00756	4.45509	5.96153	4.09392	6.7085	7.99329	3.56721	4.4253	3.25753	4.76843	8.1509	7.26499	7.02514	7.16014	4.61077	7.22665	4.77821	4.81635	5.92042
GABRP	12.3902	4.26087	4.55768	4.25791	8.61556	3.69428	4.4507	4.12574	10.9014	3.74126	5.0471	4.94787	5.37658	3.6878	3.28059	6.12727	3.74491	12.39	3.02305	3.56721	3.68833	3.91543	13.1895	3.83231	9.24716	10.118	11.2143	4.56423	11.0734	4.18385	6.79924	5.39304
FGF18	2.9513	7.16349	9.26462	10.1311	7.30166	2.71391	7.04666	10.7228	6.00807	9.9833	6.37957	8.3363	8.06809	6.99775	4.69046	2.38906	7.18209	2.80527	2.94397	4.34961	3.28779	6.86634	3.94841	2.76414	3.57412	1.51857	2.50104	4.74201	2.00653	2.99255	6.56792	1.74579
STK10	5.69929	8.47895	9.22839	8.63316	7.34186	5.34366	3.91134	4.06531	7.4511	4.15813	3.30257	4.62368	3.83314	3.83219	4.41809	5.66551	4.27309	7.65279	10.7416	5.19014	7.83623	4.06946	5.88002	8.84543	8.4321	7.72752	7.15913	5.94637	8.75117	4.0454	5.06559	5.51008
SH3PXD2B	9.11815	3.8409	3.68613	3.94847	6.15476	3.57055	3.23711	4.08065	7.94877	3.52009	2.51407	3.90178	4.50737	4.7358	4.21739	4.29927	2.46046	9.18031	5.69207	3.48813	3.39883	3.43811	9.83507	4.98985	7.51373	7.62495	8.0974	4.51613	8.05905	4.80298	4.38571	4.03337
NEURL1B	2.23193	4.87024	4.14069	5.03877	3.94844	4.90534	4.92093	5.30957	2.89623	5.35043	5.00106	4.45517	5.47822	6.6618	4.45509	5.55899	4.59291	0.845916	3.63972	3.81412	5.43835	6.45568	2.13212	2.56483	2.07936	3.02758	3.82552	4.30591	3.12852	5.98986	4.97228	3.58906
DUSP1	8.70209	5.31166	4.31667	3.36005	9.82164	6.11548	4.71594	1.5628	8.35658	2.34803	1.55714	2.92039	1.97899	4.48427	3.57757	8.22195	6.65282	9.31307	11.0228	2.29258	5.08688	5.43102	9.93639	11.5022	10.5964	7.00383	7.86481	8.18231	8.99343	6.33373	7.1596	8.3281
ERGIC1	5.90977	4.69911	4.53413	3.65896	5.49694	4.55974	4.80146	4.14046	5.1406	4.25364	5.23123	5.96142	5.51696	4.59252	5.18473	4.99869	4.76751	6.02324	6.55078	6.53068	5.90133	6.01835	6.0748	6.99729	5.69674	5.72301	5.90848	5.14128	6.56172	4.41028	5.21428	4.45274
CPEB4	10.1407	8.16842	8.73763	5.43832	7.07132	6.42034	4.19032	4.88035	9.1588	4.07921	4.7643	5.84931	4.16119	3.83219	8.09821	4.94893	4.62627	9.9125	7.9021	5.48305	9.39465	6.58905	10.9621	7.25909	8.59003	8.75305	9.1552	6.06812	9.00543	5.49251	5.05956	6.40987
FAM153B	5.50495	7.04124	7.47273	8.01053	5.66599	2.93072	5.03125	8.22188	5.56627	7.73346	4.836	6.38653	5.74616	5.23614	5.37047	3.14579	4.96296	5.51519	2.46665	3.64217	4.75246	4.82096	4.89087	3.91847	3.60482	4.34691	4.086	4.51613	4.6695	2.8091	4.95937	2.78761
KIAA1191	5.33219	1.94876	2.28174	1.37039	2.63036	4.72363	7.90048	6.46239	3.99396	7.71773	8.94693	10.5213	7.24145	9.56307	4.08204	1.9234	8.96418	5.27838	2.00368	4.39367	6.87756	9.80082	5.10308	2.76414	3.37482	4.15798	4.792	2.72095	4.41626	0.385892	1.9946	7.46729
FAF2	6.06712	9.85126	9.31689	9.85294	7.85533	10.2223	11.186	11.3491	7.39853	11.3249	11.5239	7.81863	12.6921	11.8215	9.12357	2.28597	11.2005	5.4983	8.41765	7.11811	9.6808	11.9482	5.55303	3.64283	4.23464	5.19606	5.40708	4.51613	5.78325	6.44413	9.93268	8.65762
UNC5A	2.04552	3.979	5.38739	4.74493	5.36444	4.07431	2.89197	3.61644	6.32343	2.77742	3.49204	4.37646	3.7704	2.18711	6.23345	4.10094	3.47884	5.4812	6.53063	4.61451	5.48943	3.54704	3.78515	5.82675	6.20739	4.79159	5.10082	4.30591	5.3975	4.68801	2.2278	4.06772
HK3	4.68206	4.29011	3.62054	2.074	7.42183	3.77124	2.8118	1.16227	8.5575	2.09649	3.08439	2.49297	2.80211	2.65488	3.43671	6.02694	3.86156	8.39509	8.50202	2.89298	4.00149	3.69642	5.35227	8.46368	8.54226	7.53523	7.76667	5.2917	8.65519	3.46562	3.72395	4.57719
NSD1	7.92422	5.14025	3.62054	3.11147	5.12606	4.24592	3.56516	2.44915	7.31778	2.42299	3.6595	4.32149	2.92241	2.69861	4.86555	4.4736	2.60132	7.28024	5.66767	3.9966	3.77322	3.32027	7.1104	5.4024	5.95084	7.26038	7.67628	4.65586	7.06458	3.43426	3.81276	3.76685
GRK6	5.29082	3.39703	4.75397	5.3365	5.19921	3.52682	3.41044	5.84709	5.63656	5.32133	2.67913	4.01003	3.70482	3.57503	3.1055	4.44994	3.40388	6.27714	5.92093	3.17128	2.7314	3.64832	4.12688	6.16309	5.92066	5.40559	5.9835	4.2482	5.98336	2.70782	3.66156	3.08459
PDLIM7	4.07425	4.23102	8.37626	9.73409	6.20406	5.78523	5.47042	6.57234	6.64561	6.27276	4.09903	5.97929	6.60498	6.71333	5.60252	6.96362	4.72195	6.60377	6.90927	6.03536	5.82385	5.79359	4.65659	7.21295	6.03214	5.38545	5.18667	3.84294	6.79865	7.07239	4.66554	3.49122
DOK3	3.7775	5.00569	3.74886	2.12375	6.16807	4.07431	2.20608	1.72786	6.63555	1.6738	1.7176	2.58919	1.73798	1.91792	4.86555	6.21408	3.32481	6.44307	7.44258	2.54784	6.11154	2.52057	3.71708	7.78005	7.04759	5.79732	5.42738	5.17265	6.28685	2.94883	4.0746	4.06772
DDX41	5.09242	4.19023	4.04394	3.22979	4.41835	3.48174	3.83227	3.63735	5.05864	3.29912	3.49204	3.41635	3.83314	3.50288	4.75122	3.79787	2.66691	4.55455	4.92865	3.74778	3.77322	3.8742	4.69248	5.74658	4.45282	4.91616	4.83315	4.86231	4.71348	4.0454	3.64553	3.38625
TMED9	6.60469	4.47974	3.3775	2.6505	4.09503	2.93072	4.78055	4.22577	5.65261	5.08211	7.3569	5.06962	4.16119	6.78353	2.39923	2.74054	7.06228	6.84006	3.9541	4.5183	1.45129	7.21895	7.07956	2.85433	5.15909	5.92839	6.37522	3.84294	6.52517	6.53933	3.38088	2.18189
ADAMTS2	3.08639	4.08292	3.62054	2.6505	4.5462	3.8795	3.29723	2.29977	4.40742	2.77742	2.89594	3.70108	2.67087	2.69861	4.45509	5.83942	4.31461	6.16918	7.84612	3.78133	5.05333	4.03247	4.89704	7.86115	6.99352	5.85705	4.72799	5.40167	5.50152	3.33585	4.23317	3.92511
CANX	8.39516	8.27648	7.71195	6.76761	6.35137	8.81109	7.60882	7.19701	8.01546	7.6714	6.33695	8.69501	9.33857	7.4196	8.01084	7.90938	7.37596	8.2064	6.58702	7.72533	7.76547	8.00289	8.43643	5.00961	6.39032	8.11083	8.1899	4.78324	8.46049	8.98682	7.2735	9.63525
LTC4S	1.57985	2.08848	1.00163	1.09909	1.0454	10.6387	9.00726	7.65476	1.28404	7.74263	9.32025	8.735	6.88218	7.04297	10.6863	9.13887	5.99843	-0.00208117	2.28608	11.8593	9.90779	9.66163	0.271523	0.617296	5.70385	1.90559	1.10713	12.8775	4.78119	8.48918	10.6023	2.30218
SQSTM1	10.0014	5.1241	4.65916	3.31792	8.22531	4.87078	2.89197	1.94468	9.73772	2.26896	-2.53032	2.67938	1.44848	2.05878	3.00929	6.33521	2.66691	10.8404	10.3245	2.76465	3.39883	3.9945	12.413	9.46323	10.0829	10.2948	10.1189	5.75243	11.7234	4.71436	5.7523	6.17796
TBC1D9B	7.81902	4.11596	4.75397	4.21265	5.19271	6.15192	4.69375	4.11087	6.94674	3.74126	5.57296	4.66841	4.16119	4.08373	4.21739	3.94047	3.91652	7.65946	6.45065	7.5636	3.85339	5.35814	7.33137	5.22779	6.40783	8.02229	7.76998	4.82331	7.68117	4.0454	4.78742	2.18189
RNF130	5.23375	5.00569	3.4548	2.3072	6.70418	3.80824	3.56516	2.19084	7.0684	2.30903	2.32766	2.76427	1.97899	4.17941	4.38012	6.02694	3.74491	7.8117	7.89948	2.19637	5.33044	3.43811	5.72923	8.10341	7.46437	7.80634	6.74358	5.17265	9.03563	3.84532	4.57534	5.29495
MGAT1	7.69698	5.16677	5.12895	4.154	5.4432	4.29887	2.8118	2.24633	6.96453	3.06172	2.89594	3.78474	3.7704	3.17168	5.63512	6.37343	2.53261	7.65375	5.85762	3.74778	6.02764	3.78805	8.70065	5.14086	6.87259	7.95811	7.84231	5.64472	8.30313	2.8572	4.72776	5.62987
TRIM7	1.86936	3.77347	4.56932	5.73896	4.22809	5.03584	6.01791	5.90858	1.36421	5.83517	5.57296	6.00568	6.56857	5.51821	2.90619	5.12354	4.94984	1.44858	1.83862	6.55997	5.05333	5.29706	0.271523	4.25288	2.86786	1.27756	1.40878	4.18808	2.35647	6.93629	4.80196	4.69175
MYLK4	2.34404	10.3891	10.4111	11.2627	9.37435	10.9009	12.2658	10.411	1.58102	10.2107	13.2065	8.45117	13.1577	10.1591	7.8255	4.40145	11.9309	-3.90897	7.5399	11.5791	9.69311	11.1107	-1.16905	1.26937	5.79319	0.481093	-1.99721	10.6345	5.90965	6.27297	8.81299	9.26519
WRNIP1	5.38229	6.76915	8.0896	10.9908	9.29504	3.33735	9.77363	11.4114	5.72651	11.2756	7.96053	10.4042	10.8778	11.2282	6.63109	3.14579	8.82566	4.3342	3.58864	8.70526	5.97485	7.08083	5.27862	3.78722	5.52281	5.34951	5.29373	2.88142	4.73071	12.0951	7.80331	3.88715
SERPINB1	9.96555	5.89107	5.31322	3.97582	9.61784	4.68437	3.87234	2.66816	8.91027	2.56215	2.59896	2.49297	4.34464	3.50288	3.1957	7.78729	6.0485	11.0346	10.4079	3.87755	3.39883	4.7991	11.7086	10.4003	10.2705	8.87318	9.45637	6.27011	9.02738	5.51518	6.20474	7.39811
SERPINB6	8.07094	11.4986	11.5693	8.64119	6.22332	11.1679	4.69375	7.8454	8.16703	8.82073	4.41219	8.96535	5.99965	6.84562	10.1051	4.24533	5.19187	8.21029	7.35742	8.19092	8.65935	9.26004	8.39673	2.85433	6.90687	6.07079	7.30429	10.9192	7.69001	6.63554	5.94471	9.06506
SLC22A23	8.16696	5.20822	5.33383	4.5032	4.81517	4.13381	3.74861	2.44915	7.14131	2.71912	3.80953	5.74873	4.34464	3.99884	5.16253	4.94893	3.15234	7.86045	6.18869	4.32707	5.05333	4.86371	8.54544	5.21082	6.83748	6.67092	7.52596	4.69958	7.02672	5.60946	4.54109	3.58906
FARS2	4.62771	5.32586	5.26395	4.76858	6.1581	9.74495	10.5523	4.72298	7.32155	4.12483	12.1507	7.78854	8.67194	8.12086	9.22076	6.34807	8.25787	6.43199	8.89653	6.66257	9.66005	9.5686	3.31822	8.83161	7.38037	6.7791	6.50184	6.59349	7.75038	5.57392	5.24652	9.44582
RREB1	8.11012	8.93436	8.19475	8.60223	7.03181	8.6637	9.73882	8.83384	7.6944	8.65619	9.10131	6.68756	11.1085	10.2344	7.18197	6.7623	9.50513	7.68021	7.4816	6.21183	8.71406	10.8017	7.88662	6.09996	6.60292	7.32922	7.68824	6.14919	7.48449	4.94327	8.17887	7.96553
DSP	9.35882	4.85075	4.72306	4.45543	5.02725	5.12651	4.80146	3.4842	7.41156	3.35761	5.46403	4.66841	4.25583	3.8899	5.31118	4.67063	2.95642	8.13986	5.12962	4.96044	3.59813	5.0603	8.41188	4.11372	6.54474	7.57023	8.94369	5.37496	8.30457	3.49632	4.71246	5.52251
OFCC1	-0.937995	2.78036	2.1639	2.39085	0.793863	14.701	14.2416	11.5181	4.16038	11.4615	15.0519	13.7092	10.795	11.9257	16.034	13.9042	10.0391	1.51729	1.18654	15.803	13.9258	13.4453	1.80496	2.85433	9.33675	1.27756	-0.859706	16.9997	8.53715	12.4126	14.9426	10.1287
GCNT2	0.812027	6.48923	6.92333	6.20833	8.0946	9.76626	2.89197	4.54632	2.13204	3.10789	2.59896	2.84444	3.32295	5.12036	4.38012	8.05562	5.89957	0.178491	3.84951	4.37181	9.76482	6.62055	0.111059	4.77573	4.25413	4.39807	1.87069	9.56792	3.86549	10.7857	6.52036	5.00705
HIVEP1	8.48273	9.1554	8.63895	8.09403	7.24311	6.10065	7.03787	5.95095	8.08439	5.51795	7.27219	6.04862	6.91155	5.09604	8.60149	5.55899	5.99843	7.81426	8.2735	6.10326	5.72075	6.17931	8.34468	7.57315	9.22263	9.20201	8.31181	5.68877	9.65392	6.89944	5.63542	5.96667
PHACTR1	4.40024	4.06047	3.78922	4.70463	4.38454	4.04362	5.18237	3.25988	7.35872	4.23295	6.93932	3.12684	5.82545	3.34676	3.87923	5.37029	4.45118	6.96985	8.96446	6.48559	4.79369	4.8425	6.08834	7.77717	7.16038	9.37128	7.79493	6.29882	9.25873	4.97631	3.76904	4.22818
GFOD1	4.50646	11.0399	11.8729	10.9843	7.68753	8.3601	6.66266	5.39799	6.45968	4.8573	6.93115	6.43912	5.9296	4.25457	6.92938	5.90177	4.11757	4.95212	12.5362	8.27282	9.98434	6.36187	5.03762	9.80182	6.31805	5.0373	4.52321	5.04288	6.65491	5.20723	6.41319	7.94719
JARID2	7.22417	3.71716	4.02717	3.69232	4.90537	3.9474	3.17437	3.86714	6.23291	3.8127	3.61942	4.42941	4.30092	3.4527	4.17367	4.35126	3.00795	6.67693	6.06335	3.48813	6.41873	4.14072	7.84975	6.84611	6.06563	6.62226	6.84891	4.56423	7.12445	4.92081	3.96261	4.858
ATXN1	7.28864	5.68266	5.55476	3.93459	7.59692	5.02016	4.15825	3.71808	7.6837	4.05585	4.23786	4.52981	4.05991	4.59252	6.71736	7.19464	4.84039	8.01398	10.3931	5.29839	6.30927	5.79359	7.3817	10.0653	8.48463	7.48287	7.21662	5.96441	7.73338	4.66117	4.68919	5.20522
FAM8A1	4.94465	5.42146	5.56642	4.37553	2.66833	5.42927	2.63672	3.79454	4.27888	3.39533	1.99324	6.26799	2.52648	4.08373	4.75122	2.95735	3.40388	4.51309	3.68904	3.78133	5.08688	6.44867	4.92144	3.48237	3.85514	3.86979	4.22389	5.90961	4.30565	2.65438	2.92989	3.96211
KIF13A	3.7775	3.90532	3.80899	4.06765	5.28724	4.64401	1.93045	4.22577	4.89285	3.63491	3.08439	4.64622	3.56395	4.91329	4.30105	4.84396	3.1058	5.37874	6.09572	3.31567	4.52658	3.91543	3.44145	6.4574	5.64599	5.30731	4.64953	4.74201	5.244	5.75618	3.97549	3.49122
KDM1B	6.17148	4.46272	4.14069	4.9241	4.78092	2.71391	2.63672	1.87596	5.79319	2.14158	1.17012	2.15855	3.95098	1.7618	3.36076	3.68083	1.92995	5.88056	4.52894	1.98224	4.52658	2.01361	6.40189	4.7288	4.45282	4.93013	5.68227	3.02581	5.96892	3.23024	2.84821	7.50225
RNF144B	7.51284	5.66044	6.08302	5.9153	7.52373	7.9064	9.06676	3.69832	6.34335	3.03807	10.8611	8.33109	8.10669	6.62262	5.44593	7.15862	10.9777	6.27714	5.29805	8.49637	6.59231	11.5514	5.37895	4.86522	6.13036	6.94827	6.87623	7.64751	6.79661	8.51095	5.16453	5.98476
CDKAL1	3.68472	6.80674	6.83933	7.87456	6.0472	5.75712	5.94462	6.64641	2.92294	6.68621	5.12073	6.85658	7.8503	7.18615	3.64316	3.79787	4.39423	2.74924	4.90797	6.48559	4.52658	2.62366	2.81801	0.979866	1.28289	3.30998	3.67522	8.31473	4.40557	6.64242	5.25711	6.26935
SOX4	8.29715	4.15887	4.07692	4.3018	4.72797	4.87078	5.33357	4.92355	6.60287	4.79517	5.9735	8.98979	6.46343	7.85471	5.20659	7.45441	7.2126	7.8014	4.29407	5.52326	6.11154	7.64985	8.81618	2.56483	4.65702	7.19244	6.37348	3.84294	6.66614	4.82733	4.47912	7.9541
RIPOR2	4.83859	3.41484	3.50413	3.81854	7.80296	4.19096	4.95864	4.34496	6.51999	4.30408	4.43546	4.64622	6.33925	3.87092	3.93267	5.99461	5.40868	7.78669	9.71141	4.25725	3.68833	3.64832	5.76675	9.54846	8.64645	5.89316	5.86945	6.21092	5.96164	5.94048	5.40726	6.80553
CARMIL1	6.34825	7.68587	9.77689	13.7874	12.1259	3.8795	12.7376	14.1925	6.25411	14.0277	10.943	13.4563	13.7476	14.1615	9.13073	2.28597	11.7707	5.34133	3.87104	11.7724	7.32693	9.76251	6.65386	4.07673	3.47791	4.55058	5.2412	4.46638	4.64245	14.9049	10.5526	7.14817
SLC17A2	-2.81246	6.99167	7.11612	5.61397	8.03681	6.46735	5.82718	5.1146	6.16738	6.29289	7.95651	8.41553	2.36601	7.85833	5.91286	-0.14699	7.38573	-1.58704	-0.883845	6.34682	4.57468	8.71039	-2.39144	1.51038	0.735405	-3.76683	-2.73417	3.58768	0.977963	4.0454	6.80286	5.36569
POM121L2	-0.490536	5.46486	5.67809	4.67156	3.73246	5.05135	4.15825	4.81762	2.26328	4.4899	4.98538	6.29677	5.02002	6.04826	5.27025	5.10851	5.34998	-0.44954	3.39414	4.88528	5.72075	4.5601	-1.16905	7.25496	4.11178	-0.0663945	-1.51178	6.83806	1.69166	6.23252	5.58167	4.45274
ZNF184	3.2392	7.21268	9.02321	9.8474	7.30317	1.59192	7.36376	10.3021	6.12486	9.65023	6.08806	9.34537	8.31335	7.07027	5.35098	2.74054	6.87376	2.69094	5.82489	5.03187	4.25865	7.23939	4.2476	5.00961	3.33875	2.83308	3.11549	1.80341	2.48385	3.49632	6.57216	4.87749
TRNAD-GUC_1	-0.309963	8.24695	8.3257	8.97645	6.87829	8.83705	10.0431	7.7406	0.0616489	7.87785	10.4226	6.16247	10.6566	7.50519	4.86555	0.701007	9.50961	-0.44954	5.39042	8.58809	7.91773	10.2508	-0.806479	-0.605097	1.55853	-0.0663945	-1.51178	8.69283	2.167	3.3694	5.28324	6.87991
TRNAD-GUC_2	-0.149499	8.24695	8.32913	8.9773	6.87829	8.83705	10.0431	7.7406	0.242221	7.87785	10.4226	6.16247	10.6566	7.50519	4.83781	0.338437	9.50961	-0.739047	5.38294	8.58809	7.91773	10.2508	-0.516973	-0.605097	1.55853	-0.0663945	-1.51178	8.69283	2.11547	3.3694	5.28324	6.87991
TRNAR-UCU_2	-0.309963	5.46486	6.33212	7.2404	4.42945	5.9096	8.78121	7.94205	3.00025	7.53548	7.84797	5.76942	10.2111	7.65835	4.80952	0.338437	8.19395	-3.90897	5.61121	5.0731	6.11154	8.50124	-3.9764	-2.19006	-0.15768	-2.18187	-4.31914	-1.36651	-0.858539	6.57931	5.63542	8.57346
TRNAD-AUC	-1.2275	8.24757	8.32656	8.97856	6.88031	8.83817	10.0431	7.74181	-1.03789	7.87868	10.423	6.17027	10.6582	7.50827	4.86555	-0.14699	9.51017	-3.90897	5.39785	8.59164	7.91773	10.2508	-2.39144	-2.19006	1.42728	-0.596909	-2.73417	8.69283	1.82596	3.3694	5.29357	6.86045
ZSCAN12	2.42275	9.11511	9.02056	7.48725	7.93925	6.32782	8.96503	9.4804	2.56415	8.76464	10.359	11.0809	9.13264	9.14254	6.99366	4.58636	8.81485	0.734884	4.05161	11.7912	8.23826	9.88689	1.85649	2.85433	2.24442	1.59072	2.64665	4.61077	0.857668	6.9912	8.48166	5.37943
PPP1R10	6.99005	4.12681	3.94023	2.46992	5.95037	3.8795	2.32638	1.16227	6.72366	2.26896	2.32766	2.58919	2.80211	3.00756	2.90619	4.4259	4.57594	7.34901	8.76541	3.22103	3.85339	3.19195	6.05839	8.17298	7.31921	7.25761	7.1449	3.67788	6.67729	4.20259	3.75417	5.91099
C6H6orf136	3.14947	7.86661	7.66527	6.39466	6.4797	4.83537	7.88587	7.77639	2.81297	7.1395	9.43293	10.2687	8.02842	8.244	6.76233	-0.14699	8.07366	2.80527	2.28608	10.8591	9.2392	9.04239	2.91841	2.3335	1.55853	2.74096	3.04718	0.955416	2.7435	5.98986	7.71582	7.03119
VARS2	5.81811	5.48185	5.98218	6.18801	4.09503	2.99631	3.17437	6.18197	4.59355	5.8791	2.22456	4.96591	3.95098	3.04191	4.45509	6.1198	3.5501	5.36015	1.92351	2.38278	5.95682	2.81007	7.20164	2.4538	4.34785	4.89494	5.51849	3.27734	5.23195	3.49632	3.78376	3.27304
MUCL3	3.50344	5.32114	4.97126	4.82982	3.76787	3.98019	4.5027	3.31283	3.09727	3.79869	4.68884	5.01869	5.43842	2.86133	5.09382	4.37657	3.32481	3.47473	4.64598	3.96774	4.4253	1.85314	6.60762	6.16309	4.31109	0.877022	2.42233	6.34085	2.4002	4.93209	3.52803	4.39979
CDSN	4.74468	7.06117	7.14167	7.15175	4.48369	2.86201	3.23711	4.11087	3.04958	3.8127	2.89594	5.13484	4.00647	4.60406	3.00929	5.9191	2.53261	5.72946	3.39414	4.20875	3.03626	4.03247	6.31477	4.3491	6.22726	3.10353	5.12588	4.65586	5.26188	4.70125	4.55832	2.30218
PSMB8	7.56294	1.94876	1.89472	2.34963	4.41835	4.13381	7.95515	6.4328	6.17851	6.01857	7.08254	6.11477	6.6405	6.72659	5.11709	3.94047	6.56952	6.8181	6.45065	4.2809	2.7314	4.86371	5.98505	6.36836	6.70562	7.84557	7.56618	5.47898	7.39683	5.25289	5.22511	11.0647
TAP1	9.58298	6.89979	8.97153	12.8532	11.5242	4.51568	12.039	13.4111	8.05071	13.279	10.2692	12.5774	12.9466	13.525	8.47436	6.55622	11.0003	8.6449	9.06423	10.9893	6.17532	8.8311	7.56711	9.38595	9.60743	10.3789	10.0883	5.34773	9.68159	14.129	9.94645	6.14617
BRD2	8.23216	6.49133	5.73085	3.42102	6.56015	4.79908	2.5405	3.71808	8.19333	3.8127	2.32766	3.12684	3.23275	3.92714	5.74376	5.47945	5.32988	8.5186	8.56613	3.9966	4.13579	4.58586	7.91424	7.77717	7.96644	8.68154	8.37935	5.2917	8.23836	5.46174	5.03515	5.62987
RGL2	7.78342	3.56596	3.3775	3.06129	6.20729	3.9474	5.11715	2.82219	7.86255	3.15263	5.09173	3.18958	5.59143	2.8993	2.23877	5.50263	4.6749	7.84215	7.6669	3.64217	2.7314	4.17507	7.63231	7.73624	7.85594	8.02311	7.94031	4.30591	8.20331	4.20259	4.20063	4.69175
SYNGAP1	4.57124	4.59359	4.96246	4.86682	4.0526	4.24592	4.12546	5.50425	4.74347	4.91687	3.6595	4.57751	5.07297	4.06714	5.09382	4.16044	3.24115	4.63406	5.13852	4.25725	3.59813	3.9945	4.1885	5.08607	4.56635	4.93707	4.62044	4.74201	4.65152	4.27519	3.92326	4.06772
BAK1	5.69929	7.54438	6.6079	5.87228	4.69156	5.0043	4.93991	5.76871	5.66057	5.64081	2.89594	6.10667	5.79425	6.01406	7.15412	7.0799	3.94324	5.59287	6.08194	3.78133	7.87516	3.05108	4.99801	4.28567	4.65702	5.64891	5.65957	3.27734	5.64017	5.8719	3.47459	1.74579
ITPR3	8.81977	4.47974	6.34233	7.69489	5.07043	5.26601	3.70489	4.74241	6.80312	5.14988	4.4809	4.57751	4.6184	3.77207	5.33121	5.39527	3.58445	8.0949	5.28207	4.02489	4.52658	3.43811	8.13245	4.92888	6.62555	7.28641	8.31045	5.2917	7.95753	4.42631	3.9099	4.13406
GRM4	3.02043	4.39254	4.06052	5.78607	3.67767	4.04362	10.5504	5.79686	2.38358	6.09506	10.5741	3.51763	12.0704	3.99884	5.80236	2.66036	10.3953	2.31985	7.98467	6.58394	6.26599	8.81212	0.547158	3.09534	2.86786	1.09115	1.56351	4.05975	2.99232	3.98174	2.18408	7.48646
NUDT3	6.64218	4.12681	3.64274	3.81854	4.86507	3.9474	5.16634	3.95304	6.75002	3.90711	5.75045	4.71181	5.07297	3.04191	5.02167	3.94047	4.23034	5.60476	6.01581	5.37731	4.19853	4.17507	6.39972	5.61084	5.47376	6.86707	6.64159	4.74201	6.59503	2.65438	3.9365	3.96211
ANKS1A	6.63669	9.89811	10.1301	8.61805	7.06599	9.10018	9.5023	7.66625	6.35075	7.4417	9.9974	7.21053	10.0413	7.34418	6.45051	5.10851	8.68632	6.50993	7.41353	8.69869	7.64112	8.67182	6.00231	7.19148	6.84071	6.65628	6.69139	9.33998	6.81288	6.02712	6.05501	6.58017
SCUBE3	5.12417	10.6513	10.8499	7.58707	3.8194	9.35971	4.36902	4.40715	5.89791	4.90384	3.97747	8.25796	5.51696	6.20806	9.19365	3.41372	3.44184	3.50888	8.26438	7.41654	7.47999	7.98606	3.14254	3.64283	4.79652	4.82188	5.05807	9.74005	3.57251	5.8483	4.73536	5.05921
SRPK1	6.0712	7.65154	7.99679	5.47233	5.05618	5.27924	-0.732517	0.910728	5.81832	0.511527	2.75508	2.84444	1.44848	1.02483	4.21739	2.88863	2.03304	6.26221	4.9791	5.05949	2.7314	1.46612	5.9705	8.35007	6.14087	4.97126	5.53105	3.84294	5.62182	3.72088	3.1504	2.51631
MAPK14	6.38966	5.54387	6.23319	6.6579	6.20406	4.34995	2.5405	1.72786	6.09874	3.19603	2.11353	3.51763	3.6361	3.5983	4.21739	7.83372	3.74491	6.23696	6.74697	11.1135	6.94315	5.20031	5.92295	7.50865	8.54028	5.16686	5.93235	10.1741	5.97616	3.49632	5.85694	5.92042
BRPF3	6.08336	4.72075	3.70735	3.55399	2.9407	3.8795	3.94931	3.4842	5.17435	3.63491	3.49204	4.07793	6.38184	1.7618	4.52634	4.67063	3.65079	5.65136	5.02785	5.54296	4.98379	3.32027	5.42234	6.42097	3.88046	5.61903	5.6738	6.58186	5.25595	4.4887	5.25182	7.45112
CPNE5	2.82174	4.66974	4.98869	7.77298	6.56268	4.2187	3.87234	7.50069	4.63454	7.39824	4.06959	7.54638	6.72563	7.96175	6.16811	3.31244	2.03304	1.70574	5.42722	6.00727	3.1675	3.12323	1.57818	6.13637	4.04619	1.90559	1.65814	5.68877	2.31139	8.08318	4.96584	3.63561
ZFAND3	6.95627	3.18505	2.83813	2.61615	5.07043	3.23238	5.90652	6.707	6.48006	6.25492	4.72706	8.01761	6.68369	3.00756	3.1957	4.07024	6.56092	7.12651	6.6064	4.57679	3.50192	1.85314	7.44619	6.29778	6.50053	7.47455	6.79004	4.78324	7.46789	8.33001	6.33038	12.8642
SAYSD1	4.19876	8.26241	10.0935	14.1676	13.0028	6.82864	13.5886	14.5301	6.18956	14.1765	12.4761	13.5638	14.2025	14.5463	9.86082	1.23152	12.1013	3.62241	1.65221	12.2151	7.3199	9.86404	3.28098	1.26937	1.55853	4.07237	4.086	3.27734	3.881	14.6904	11.1861	9.85401
NFYA	5.21912	3.0319	3.11711	2.074	5.04179	3.9474	3.29723	3.11832	5.9246	3.03807	2.51407	3.61227	5.19741	1.67691	4.34113	4.4259	3.32481	6.34959	6.92737	4.15857	3.28779	2.81007	5.54127	7.27551	5.58571	5.87522	5.43073	5.17265	6.76351	4.27519	3.96261	6.45599
TREML2	3.7267	2.9116	3.32356	6.97497	6.31294	2.54885	5.60733	6.80034	5.4192	6.54022	4.15618	6.13085	7.42576	6.98897	6.16811	5.0149	4.33493	6.31864	9.05779	5.29839	3.59813	2.52057	4.88468	8.56733	6.59911	6.96194	5.96279	4.93727	6.87617	7.65863	4.28583	5.25078
TREM1	4.93573	4.71357	3.17917	1.09909	8.23483	4.87078	3.51541	1.2733	8.95788	0.763066	1.17012	1.72245	1.08591	2.74104	2.54362	6.63174	4.93661	9.0717	11.6074	2.83024	3.03626	4.33554	7.99693	10.6801	8.89644	8.76138	8.09423	6.28454	9.8519	5.27961	5.70281	5.96667
C6H6orf132	9.20469	5.95638	5.34063	4.99933	7.15727	5.08189	3.9863	4.46678	8.37786	4.59088	4.7458	4.60077	4.11144	4.67144	4.62704	6.05072	3.15234	9.38119	3.76001	6.28967	5.63262	4.06946	9.87369	3.95969	8.14545	7.87115	8.58267	4.74201	8.37884	5.43821	5.52585	4.8182
UBR2	6.56764	4.12681	4.12501	4.04201	6.13456	2.99631	3.79104	1.87596	7.12558	2.56215	4.12789	2.67938	2.92241	2.8993	4.75122	4.94893	3.5501	7.00915	6.97538	3.84618	2.7314	2.97513	6.22694	7.37409	6.54474	6.24019	6.78218	3.67788	6.9275	3.66793	4.15606	4.50382
KLHDC3	5.77125	5.88469	6.34233	7.14725	5.21212	5.21182	8.19526	5.36076	5.21275	5.93779	8.36828	4.20485	8.53476	5.02053	1.32123	3.50836	7.22082	5.16517	3.39414	6.4232	5.38541	7.36745	5.51344	3.09534	3.74921	5.43038	5.61012	6.32698	5.53132	2.90374	3.69309	6.24704
PTK7	6.56185	5.45628	6.54153	9.51067	8.2435	6.67187	9.14451	10.0494	5.35198	10.0052	8.36222	9.41758	10.1158	10.0033	5.91286	1.77901	8.10653	5.29804	4.03263	7.96501	5.53876	7.21483	6.18725	1.71683	3.01225	4.81437	5.71015	6.06812	5.43477	11.1765	6.38692	4.66955
CUL9	6.59197	5.57192	5.17537	3.51723	4.26573	4.16267	5.2139	2.99414	5.76763	3.01403	4.21114	3.90178	5.59143	2.56325	5.16253	7.1104	2.78977	5.57283	4.58213	4.45733	6.67184	3.12323	4.99226	4.57813	4.82287	6.38925	6.69558	4.05975	5.24999	2.99255	2.98189	3.76685
ZNF318	5.00132	5.67159	5.24956	4.08031	3.41277	7.77475	2.72691	6.48564	4.60184	5.92817	2.96153	3.65736	4.4283	3.98124	4.91949	6.05856	2.66691	4.09665	4.60801	5.2149	8.11764	5.87942	3.77179	2.66792	3.60482	4.79922	4.98692	7.38503	4.6695	6.82582	3.98826	3.76685
YIPF3	6.24372	3.16414	3.20923	3.53573	4.13625	2.99631	5.01344	2.99414	5.5873	3.78455	6.08806	4.52981	5.45846	2.69861	6.19022	3.59717	4.09392	6.66373	5.08425	3.36076	3.28779	3.78805	7.24579	4.40985	4.92371	5.37527	5.6738	4.69958	6.12038	2.8572	3.34162	3.49122
GTPBP2	6.67471	7.8487	9.82984	12.4187	10.7588	4.44697	11.3759	12.8489	7.46367	12.4748	9.81147	12.1319	12.4823	12.6893	8.26374	3.59717	10.3953	7.10714	5.79704	10.402	6.01026	8.82435	7.34044	5.96476	5.93281	6.25969	6.552	5.17265	6.63903	13.0691	9.5103	4.22818
VEGFA	7.99409	3.96698	8.034	9.58415	6.60734	4.98827	3.74861	2.5845	5.88777	2.88739	4.5031	2.67938	4.54534	3.23243	4.97148	5.59178	3.83327	8.00429	7.94968	3.52821	3.50192	3.78805	9.66599	8.70703	8.47532	7.20111	7.05862	4.56423	7.62815	2.70782	4.61704	4.06772
TMEM63B	6.59905	9.30317	9.09539	11.2126	10.1781	12.8409	12.993	11.4863	5.43785	11.7573	11.2365	13.6651	14.4194	12.4195	9.81353	13.542	12.2718	6.60574	3.82765	12.7507	12.7402	13.5819	6.3601	4.63012	4.46959	6.45837	6.23641	4.41485	6.32421	13.918	11.9106	15.749
HSP90AB1	7.01673	4.04911	3.97564	3.22979	3.71443	4.19096	1.14195	2.70824	6.59874	2.386	2.82723	6.13085	2.67087	2.05878	5.13999	2.88863	1.26252	6.6694	7.50761	2.46767	3.1675	2.62366	7.79962	5.83785	6.17707	8.01903	7.77659	0.955416	7.23723	3.46562	3.30126	4.98924
NFKBIE	6.31252	4.22093	6.26931	6.79089	5.80881	2.02802	4.34073	7.26409	5.56627	6.72561	3.35232	6.37308	4.87846	4.10012	1.61074	2.74054	3.91652	7.20932	8.01762	0.797819	1.81386	4.27347	6.11503	6.80146	7.1809	8.34006	6.93648	2.88142	7.46017	2.75935	4.01346	1.90625
RUNX2	7.42554	3.78721	3.78922	3.94847	4.40717	6.32144	4.4507	3.88473	6.61111	3.894	4.64958	4.75393	5.26724	4.47172	5.61891	7.82685	3.80441	7.00765	4.62077	7.7594	3.77322	6.56981	7.43881	5.21082	6.25655	5.85339	6.85016	7.05555	5.83594	5.27961	5.3441	5.02465
TDRD6	3.07018	9.81042	9.14191	8.24989	6.32487	11.6624	7.12339	4.99009	6.36543	5.53072	8.91003	7.33022	6.51217	8.98704	8.00461	12.8622	8.52102	0.483346	7.89423	10.7257	8.73007	11.7174	1.57818	5.38737	5.32498	2.1639	1.10713	7.69688	1.61951	6.06857	9.29533	5.78245
TNFRSF21	8.54197	3.95486	4.51018	7.41416	6.62434	3.11917	6.54361	7.72359	7.58573	7.80527	4.93728	6.9815	6.87474	8.16243	3.70589	4.00682	6.02368	8.15947	3.06101	4.34961	3.68833	3.59857	9.14626	3.48237	6.53282	7.431	8.054	4.61077	8.20331	8.48345	5.75604	2.18189
TFAP2B	0.887976	6.35958	6.39558	6.42722	2.23444	5.22556	5.68814	8.87789	0.909646	8.80855	6.57034	9.87429	8.24	7.87271	6.00305	7.50119	7.74776	-1.58704	3.97414	6.80395	5.78349	7.93686	-0.806479	5.27755	5.04059	-0.596909	-0.859706	6.60503	0.977963	8.83598	4.90654	5.75108
PKHD1	7.7596	6.82183	6.08302	4.9792	4.13625	4.51568	4.19032	2.66816	7.8232	3.3766	4.56771	5.43589	4.78635	4.43342	7.10841	4.3255	2.84748	5.72584	3.68904	4.25725	5.01898	3.74296	3.97196	3.99977	3.77643	6.38925	7.20393	4.61077	4.09566	5.4461	4.76534	5.72979
ELOVL5	5.63462	4.27068	4.49806	4.43586	7.36372	4.58127	2.96792	4.15504	8.43059	4.60705	3.02426	3.74352	3.7704	3.4007	4.80952	5.7647	4.31461	9.02564	8.36456	4.10657	4.37186	4.30484	10.3428	8.0779	7.43478	7.33186	7.12432	5.20334	9.45515	4.66117	5.39772	5.55919
DST	8.84202	5.47338	5.43268	4.9241	4.88133	6.94117	7.27684	4.68332	8.19949	4.79517	8.56573	6.04013	6.27291	5.91097	7.13144	5.6552	5.21398	8.18346	4.84408	5.67378	7.05757	6.30871	7.96867	5.68646	5.54672	7.74541	8.56217	6.57013	7.41159	6.08885	5.60258	8.9021
ZNF451	4.44492	6.14426	5.85487	4.02901	3.60122	5.25265	6.02682	5.61381	4.1263	6.33474	8.57624	6.57457	5.99965	7.55361	4.94572	4.862	7.94076	3.96755	4.44528	5.75202	5.67736	8.22818	3.94841	4.31774	3.69318	5.23598	5.00954	4.82331	4.37303	7.82959	3.88281	4.57719
FAM135A	6.7325	3.22598	2.83813	2.074	3.67767	3.6542	2.43741	0.766338	5.98289	1.90057	1.99324	7.55832	3.95098	2.69861	6.09967	5.19642	1.08195	6.26471	4.78858	3.44691	5.24385	2.40954	6.6429	4.84336	5.21984	5.84971	6.44324	5.04288	5.74137	2.8091	4.47912	5.51008
OGFRL1	5.21912	2.80758	2.91309	2.43093	5.7347	5.96798	4.12546	1.64769	7.65709	1.32866	4.09903	4.69027	3.70482	4.13236	4.89277	7.21232	4.27309	6.68442	6.6784	7.2765	2.10337	5.31257	5.38335	6.46458	7.00219	6.21473	5.84451	7.43115	7.14066	4.22108	5.75976	4.95295
KCNQ5	1.62494	4.35613	5.98652	5.86499	7.62132	6.54612	6.5864	6.09016	3.70165	6.93058	7.73763	9.11629	5.79425	9.1617	5.46419	3.94047	8.63193	-0.44954	3.02305	7.04056	5.43835	9.55562	-1.16905	3.42465	2.76289	1.18736	2.42233	3.91889	1.3785	5.78133	7.06031	7.11571
KHDC1	-2.0755	8.00679	10.0637	10.9219	7.99166	3.11917	8.03677	11.3159	6.62338	10.4354	7.01464	10.1186	9.04425	8.03179	6.30612	-2.46892	7.98483	0.338956	5.0374	5.38824	4.52658	8.06145	-0.806479	2.4538	1.67882	0.140056	0.538844	-1.36651	0.857668	3.61296	7.49654	4.60084
EEF1A1	11.6969	5.3492	4.93574	4.09286	8.30806	6.15909	2.96792	2.9278	10.3877	3.35761	2.89594	2.99254	2.52648	2.74104	3.9842	6.68337	4.92325	11.3357	9.8439	3.48813	4.00149	3.64832	11.8334	9.53658	10.1602	11.5539	11.7489	5.52831	12.0412	5.40624	6.9488	5.41988
SENP6	5.32196	7.8314	7.81694	6.79665	4.84034	6.85097	2.63672	2.29977	6.03893	2.04995	2.82723	4.60077	2.36601	2.30494	5.42743	5.85751	2.60132	5.18643	8.52427	4.65127	7.23265	3.43811	5.43934	4.82117	4.84875	5.23035	5.42738	4.51613	5.65378	3.46562	4.30637	3.01588
HTR1B	0.887976	5.17725	5.12107	4.77638	6.2486	5.67938	5.95398	4.64253	0.798615	4.81618	6.11713	4.50536	5.99965	6.44469	3.93267	4.07024	5.97919	-0.44954	1.54911	4.96044	4.13579	6.60803	1.85649	2.4538	1.55853	0.481093	0.324719	2.54038	0.421569	4.34431	3.72395	5.82323
PHIP	7.63359	3.59749	3.3775	2.78027	5.8793	4.13381	2.89197	-0.674234	7.26001	1.90057	3.61942	3.06126	2.67087	2.24723	4.30105	4.99869	3.32481	7.70067	7.00002	3.78133	4.37186	3.05108	7.91348	7.55646	6.88827	6.73002	7.49665	4.82331	6.75932	3.58467	4.54109	4.55314
DOP1A	5.96561	3.0548	2.49196	2.02247	3.49958	5.40532	2.72691	1.47261	5.19093	2.00185	3.1421	3.36291	2.92241	2.30494	9.7591	3.55345	2.46046	5.44638	4.29407	3.31567	5.5143	2.89496	6.12031	3.87603	3.63488	5.05015	5.72389	5.14128	4.38395	2.05574	4.05045	3.33075
SNX14	5.38229	7.00936	6.97673	5.50555	3.19596	4.47024	1.76998	1.5628	5.71891	0.874097	1.55714	3.12684	-0.136486	2.36044	6.39448	8.22195	1.92995	5.59287	4.70712	3.71343	8.27875	1.67257	5.32966	4.94949	4.02365	4.56856	5.31204	2.33393	5.27369	2.13591	2.39053	2.94373
ZNF292	7.22325	3.68816	3.5751	3.9893	5.34112	4.10437	4.78055	4.25312	7.51835	4.33353	5.0471	4.66841	5.64487	3.66594	4.38012	4.44994	4.33493	8.1054	7.80055	4.7896	5.95682	3.74296	7.65977	6.9418	6.83748	7.49819	7.26442	4.97334	8.11177	5.34853	4.37603	5.54707
CNR1	1.62494	7.57043	8.86523	9.48859	6.24547	7.69552	7.95981	6.36233	1.58102	6.30036	9.03621	8.69231	7.15814	8.23382	7.07908	9.88119	8.06912	-3.90897	1.83862	13.0377	10.2199	8.80802	-0.806479	6.63966	10.0446	0.877022	1.17272	11.8738	1.8887	7.35377	8.54838	7.37085
PNRC1	8.05456	3.96698	4.10916	7.66999	8.06821	4.64401	7.34608	8.08779	8.25968	7.97602	5.58342	6.99474	8.47208	8.38866	4.34113	6.1198	8.15591	9.35298	9.25596	6.24227	4.57468	6.24546	8.50009	8.71458	8.78693	9.22628	8.27402	5.7103	9.45968	8.97324	5.8359	6.4364
MDN1	6.41555	5.17725	5.41988	5.4914	4.08103	5.21182	8.6051	9.16879	6.28017	8.28443	9.40152	9.31139	7.33654	8.72692	6.74002	7.45143	8.89316	4.46172	5.19083	7.7636	5.92006	6.29316	4.89704	5.92368	5.32498	6.90116	6.63724	5.04288	5.4965	10.2261	6.85955	11.0866
PRDM13	2.39699	9.9938	9.33745	9.77529	7.32858	12.1908	10.9753	11.9705	6.69101	11.2831	10.2443	10.2032	12.5791	14.2328	9.76923	2.48528	11.1505	0.845916	7.91252	7.37319	12.2574	14.311	1.309	2.56483	2.07936	0.756728	0.43575	4.2482	4.97435	5.9516	12.2248	9.04581
CRYBG1	9.34877	6.08153	6.25136	7.85903	8.04405	4.19096	6.94696	7.91019	8.27338	7.56474	5.62449	8.1178	7.99451	8.34633	5.20659	5.77426	5.99843	9.30702	6.73821	6.68933	4.00149	4.45218	10.5324	6.35297	8.50918	8.41401	9.1463	5.68877	9.0741	8.72372	6.98746	4.52869
CD24	10.1334	3.8409	3.84772	3.36005	6.85379	8.07146	6.78318	3.91929	9.09415	3.15263	7.50447	2.92039	5.39749	0.719979	6.47773	5.94471	2.21945	9.84644	3.93378	6.73713	4.87276	3.38039	11.0578	3.30179	7.86389	7.88017	9.25107	2.88142	9.52285	4.8152	6.77734	6.41655
SEC63	5.31166	8.71873	7.7597	8.72265	6.60978	9.12146	8.94285	9.22296	5.92129	8.54574	8.54983	7.44073	10.3782	10.9569	7.01858	0.701007	8.51324	5.28824	5.99635	5.85014	8.73537	11.1112	5.73956	3.5913	4.27337	3.85522	4.61455	3.49147	5.24999	7.81596	8.91221	7.30758
EZR	9.96992	3.80082	3.55183	3.13592	6.4253	4.66433	2.89197	3.02621	8.56918	2.77742	3.30257	4.2349	2.36601	3.04191	3.87923	4.69095	2.90298	9.7704	6.69056	5.16494	4.66631	4.06946	10.1333	7.22145	7.69407	8.28471	9.04595	4.51613	9.23968	3.52637	4.42381	4.77727
SYTL3	4.89949	3.65857	4.01019	3.36005	6.95325	10.1463	6.24094	7.22491	5.14628	6.12904	6.53845	6.64342	6.3607	10.8592	10.5369	12.8296	7.51156	6.37527	7.96353	14.3028	12.5509	12.0985	4.71359	8.6718	7.367	5.80871	5.4507	6.91426	5.98336	9.68489	12.9359	5.02465
TULP4	7.35202	10.4635	9.94512	10.3504	8.24664	9.5396	11.4477	8.58012	7.95039	7.86278	11.2188	7.08826	13.13	10.746	7.32872	4.10094	11.2918	6.42306	9.1548	7.51206	8.43998	10.5599	7.12229	5.55813	5.71796	6.80776	6.68999	4.86231	7.36959	3.61296	8.80308	12.2952
SNX9	8.01382	2.66602	3.23867	5.32591	5.05618	3.69428	4.47694	5.4697	6.439	5.3115	3.53576	5.19723	5.24434	5.57796	2.23877	2.88863	2.95642	8.00803	4.83315	3.84618	2.10337	2.62366	8.89145	4.14979	5.61617	6.53123	7.22824	2.33393	6.85276	5.65097	3.56259	2.70272
ARID1B	7.67772	3.7596	3.42949	3.38066	4.81517	3.80824	7.83607	2.9278	6.69876	2.9647	7.36298	3.56573	9.12952	2.65488	4.78066	4.4736	7.34122	6.62143	6.20997	4.70471	4.4253	6.36931	7.48661	5.66169	6.10911	7.50054	7.5806	4.74201	6.68615	2.65438	4.24386	6.4364
TIAM2	2.23193	3.64354	4.26036	4.23546	3.0309	4.47024	3.61326	3.55183	3.92955	3.46794	4.8184	4.50536	3.48801	5.01189	4.75122	4.87981	3.00795	4.75281	5.41261	5.44168	4.0702	3.9945	3.18347	4.21933	4.53481	3.76455	3.16468	5.14128	5.5844	2.99255	4.47005	3.21292
SCAF8	6.16577	3.96698	3.8667	2.87046	4.45139	3.57055	2.20608	2.3513	6.29814	2.45906	2.75508	3.2497	2.80211	4.13236	4.45509	3.97403	2.84748	6.13952	6.20997	4.63301	4.79369	5.07856	5.57242	6.37599	5.63859	6.32195	6.10818	5.04288	6.21216	3.49632	3.79834	4.62411
OPRM1	1.62494	9.80726	11.5451	13.6891	12.0285	9.13881	12.6874	14.0982	8.53116	13.6819	11.6992	13.2105	13.7606	13.7847	9.82417	7.34646	11.5451	-0.208532	5.62395	11.6999	8.61404	10.9732	1.44986	3.69258	3.47791	-0.0663945	-0.618698	5.7103	2.44263	14.1538	10.9891	10.2929
MTRF1L	4.07425	9.13136	9.18745	7.43155	3.75027	4.34995	5.15013	5.21538	3.73219	3.6661	5.96553	10.533	5.6964	6.95557	6.14566	7.80837	5.57166	3.82574	5.81382	8.40649	6.92471	7.8465	3.52344	8.2806	7.58859	3.68438	3.85579	7.50077	4.58677	5.4461	6.51596	9.64737
SYNE1	5.90064	5.99537	5.68345	5.87954	5.68463	6.44404	6.22555	5.16587	5.66057	5.26641	7.70927	6.7617	6.11776	7.09092	8.08056	8.85807	5.83684	4.10784	6.70562	7.85901	8.4689	8.51973	4.51144	5.9027	5.04059	5.70281	6.68297	6.32698	4.80578	5.93489	6.52256	5.76161
PLEKHG1	6.92844	4.44549	3.99302	3.33914	3.75027	4.29887	4.31188	1.94468	5.42855	2.80571	5.38256	4.8734	3.40783	3.92714	5.60252	5.07798	2.66691	5.8409	3.06101	4.07985	4.52658	3.54704	6.31707	5.75831	4.9716	5.61903	6.40282	4.05975	5.36477	3.19325	2.79107	6.27671
PPP1R14C	7.08689	2.75261	3.78922	6.83636	5.36444	7.21009	6.1296	8.23823	4.94592	8.24817	7.5925	5.76942	5.24434	7.89167	6.63915	11.9669	7.42891	6.19038	3.30202	9.81387	5.74197	11.0518	7.46602	1.8974	4.59721	5.57968	5.86202	2.33393	6.39885	4.44216	8.04474	3.43969
ZC3H12D	3.98195	2.44115	3.50413	5.99098	5.15977	2.78986	5.2139	6.60455	3.86212	6.31027	3.73646	5.49918	6.64924	6.47329	3.64316	1.61854	4.41346	-0.00208117	2.46665	4.7896	2.34438	2.97513	1.85649	-0.605097	2.70739	4.90205	4.86821	4.46638	3.1796	7.21071	4.265	3.49122
SASH1	7.08084	4.4368	4.65916	3.86316	5.03454	3.73328	2.8118	3.23266	5.91465	3.27908	3.94541	4.14279	4.4283	3.79239	5.09382	4.99869	3.1058	5.82065	4.14295	4.2809	4.37186	2.97513	6.89165	3.74068	5.69674	6.35599	6.65599	5.10922	5.19519	3.58467	4.57534	4.97121
STXBP5	6.2917	4.31878	5.4263	8.92388	7.74306	3.23238	7.81309	9.77506	5.76024	9.55761	6.66197	9.15315	8.79524	10.1177	4.89277	4.51977	7.06532	6.93416	6.45065	6.60283	4.52658	5.11441	6.70747	5.22779	5.10643	5.60603	5.9276	4.36141	5.5165	10.4124	6.79198	3.72442
UTRN	6.66664	4.96999	4.5222	3.44078	4.98275	5.12651	4.09191	2.44915	6.62542	3.60303	4.58862	5.03587	4.75429	3.79239	5.31118	5.58093	3.74491	6.18246	7.30499	5.03187	5.05333	4.53386	5.90777	7.75392	7.04759	7.19967	7.14183	6.25554	6.46468	3.98174	5.40726	5.65268
STX11	5.81081	3.89266	3.4548	3.75681	6.50089	4.29887	4.39677	3.98602	5.33715	3.68145	2.75508	4.26435	5.59143	3.52733	5.29086	5.39527	4.14084	7.00317	8.33193	3.90824	4.79369	2.81007	6.3489	8.21615	8.14675	8.52232	7.19113	5.17265	8.36512	5.19792	4.00091	6.46246
SF3B5	4.32025	5.16677	6.81021	11.0759	9.5268	2.25934	10.4604	11.6167	3.95566	11.2491	8.88806	10.87	11.5248	11.7254	6.88262	-0.14699	9.29432	3.66846	2.77151	9.77119	5.15173	7.37855	3.68893	2.05787	1.98916	4.20471	4.36386	2.33393	4.06882	11.9214	8.08912	1.56522
PHACTR2	6.13493	4.81766	4.28879	3.93459	4.69156	4.07431	3.35495	2.29977	5.55777	2.86068	3.84471	4.04438	3.32295	3.81243	5.18473	5.61323	3.28358	5.96601	4.77722	5.17759	4.52658	4.36559	6.96684	4.75246	4.94785	6.01289	5.59823	3.84294	6.08398	4.8631	4.08652	4.10127
HIVEP2	8.7528	4.86377	5.72045	4.73696	4.50483	3.80824	4.86243	5.88255	6.78684	4.74492	5.24446	7.95127	5.19741	5.5121	4.30105	4.96571	4.11757	8.04704	6.00124	5.34401	4.13579	4.88462	8.6609	5.48942	6.37704	8.19787	7.66493	5.96441	7.27295	7.1347	5.01658	8.95696
VTA1	4.32709	5.05195	6.11512	5.77444	8.03953	9.54509	8.83544	6.08256	6.62542	6.74583	10.3962	9.07742	6.46343	8.54203	8.83518	8.00377	7.80168	3.59087	2.67687	8.71831	6.41873	9.29365	3.24276	1.71683	1.55853	2.64256	3.14847	3.15705	3.10229	6.5133	8.28745	9.3618
ARFGEF3	7.27897	9.18781	10.4296	11.1203	7.98416	8.0172	3.9863	5.03805	5.5705	4.96783	3.35232	6.04013	6.29536	7.18615	5.13999	10.6014	3.32481	6.60179	3.20362	14.3262	9.64746	7.41134	6.73698	8.08723	11.7287	5.69873	6.47609	13.6834	6.37713	5.45394	9.88974	4.8182
TNFAIP3	8.70766	5.41705	4.64823	3.00929	9.38008	5.03584	4.28243	2.40105	7.34643	2.71912	2.51407	3.51763	2.67087	3.70933	3.1957	7.22283	5.82969	9.16801	12.5132	3.48813	3.68833	5.07856	9.26662	11.0952	10.6486	10.4192	9.01276	7.50693	9.92598	5.29715	5.46321	7.00927
IFNGR1	6.72992	8.90197	10.8702	11.7297	9.1022	4.19096	8.89258	12.0613	8.45939	11.3067	7.85877	10.6031	9.87986	8.61158	6.70205	5.88423	8.82117	8.21094	9.3404	6.5454	5.65517	8.84583	7.14448	9.61125	8.3642	6.56744	6.93175	5.00853	8.38837	5.25289	8.48898	5.61833
SLC35D3	0.126136	8.96868	9.24299	7.56697	4.76349	6.94947	7.10248	7.03115	1.19915	5.56008	6.6718	10.6992	6.58689	8.0863	7.94084	9.83743	5.57166	-0.00208117	4.9791	9.7914	8.77451	8.81076	-0.275964	8.56566	8.64461	1.09115	0.966265	10.0145	2.87327	6.7322	7.0313	10.8315
PEX7	4.45744	2.69547	3.52818	7.44751	6.40857	2.45865	7.20804	8.33179	3.43088	7.86614	5.50859	7.26617	8.21077	8.31683	4.17367	2.74054	5.78608	4.70941	2.62712	5.87366	1.81386	3.74296	5.27389	2.3335	3.60482	3.19895	4.09449	4.69958	3.97073	8.35534	4.92658	5.23576
MAP7	7.14706	5.50698	4.7126	4.20111	3.94844	4.29887	3.9863	3.59523	5.5363	4.15813	4.00883	3.30742	4.96505	5.36384	4.03395	3.83486	3.8893	6.94823	4.34112	2.9531	4.37186	5.0603	8.02395	2.93922	5.20989	4.85887	6.33818	3.15705	5.88293	3.23024	3.84119	3.43969
AHI1	5.92563	5.95638	5.14459	4.53113	4.0526	4.97206	4.92093	4.12574	4.50791	4.62304	5.62449	3.93877	6.35001	4.08373	5.22812	5.7454	4.93661	4.47905	4.08885	4.68712	6.49569	4.90523	5.4973	3.42465	3.80315	4.5596	5.43073	5.14128	4.10889	2.94883	3.1504	3.88715
HBS1L	5.75105	9.40192	8.05795	5.92936	5.5889	9.30738	7.74457	8.00172	8.71915	6.99496	8.54047	9.14427	6.27291	8.06454	12.1528	5.96987	7.40027	4.63406	8.18923	6.92897	9.69583	8.23634	4.68537	8.75612	7.45808	5.13101	4.84325	9.6607	4.7729	9.94727	6.87166	9.08407
SGK1	9.32399	5.3069	5.17537	2.84102	7.61768	5.09691	3.10879	2.24633	9.54049	1.6738	2.22456	3.82482	2.67087	2.46541	4.86555	6.23499	5.01426	9.50928	10.047	2.83024	3.85339	4.03247	9.32609	9.46234	8.52732	8.90581	8.93397	5.99981	9.82031	4.85127	5.10715	4.77727
VNN2	6.67738	5.65295	5.36086	2.58096	5.36444	4.55974	2.63672	0.425301	5.07064	1.47676	3.08439	3.30742	1.44848	3.23243	5.51763	6.47066	4.06988	7.18312	8.30053	1.86195	5.82385	2.97513	7.05081	8.74584	6.68062	4.87341	7.3052	5.20334	5.46596	2.8091	3.7086	3.88715
EPB41L2	3.83619	9.89216	9.73392	10.5522	8.63247	10.5677	11.333	10.0003	3.90295	9.62539	12.179	8.00459	12.5342	9.32927	7.73439	5.23844	11.6784	1.37643	7.96102	11.1889	10.3239	11.9656	2.65295	3.16749	4.68602	5.34951	5.31567	10.177	5.37577	6.10388	7.98627	10.8673
L3MBTL3	4.15332	3.59749	3.35078	3.89216	2.37883	4.10437	3.9863	3.71808	3.35443	3.57042	5.33386	2.27885	5.02002	3.77207	4.6591	3.02293	5.54575	3.89193	4.60801	6.38005	6.25127	7.16442	3.47481	4.49644	4.48618	3.92665	3.80498	5.8134	4.3948	0.626901	3.03208	3.63561
PTPRK	8.73652	4.75611	4.73343	3.87773	4.66364	4.10437	3.61326	2.99414	7.36238	3.6661	4.5031	3.74352	4.05991	3.4007	5.33121	5.19642	3.15234	8.23537	3.97414	4.25725	4.62122	3.8742	8.60738	4.07673	6.18725	6.70179	8.03704	5.17265	7.30349	3.95988	4.0259	4.71361
SOGA3	0.24643	7.32173	9.28769	10.1513	7.06243	4.13381	7.08553	10.5222	5.86729	10.0719	5.61433	9.04279	8.34329	7.11734	5.81664	2.17494	6.69666	-1.10162	1.92351	5.55271	4.75246	7.40412	1.38115	1.51038	1.42728	-0.307403	1.35329	5.4279	1.3785	3.15528	6.85083	2.61252
RNF146	5.55822	7.35209	7.15717	6.10993	4.3959	8.94895	5.10037	5.29649	5.99239	5.99111	5.89174	7.73434	5.87101	4.53338	7.55005	3.68083	4.75249	5.67034	8.20309	4.25725	8.38372	8.19509	5.46447	4.21933	4.40129	5.41059	5.41048	5.14128	5.67618	7.07239	5.36383	6.64985
NKAIN2	-0.490536	5.13489	5.43904	5.06447	3.5411	5.93491	5.63089	4.93204	0.909646	5.23035	6.41512	5.47419	4.58233	7.96399	7.6924	10.7815	8.47025	-1.58704	5.72792	5.81006	7.56578	11.6674	-1.65448	1.8974	7.56732	-0.596909	-0.412247	3.67788	0.726424	7.13713	5.48589	4.37257
CEP85L	4.72411	6.05053	4.87141	4.29095	6.74251	4.10437	4.5027	4.34496	7.01972	4.50723	3.69849	5.01869	5.9006	4.20995	5.75864	6.92983	4.52379	6.74477	7.44797	3.87755	7.30572	3.74296	4.47892	8.0965	6.51272	5.17274	5.39682	4.78324	6.32137	5.8719	4.92658	7.211
ZUP1	4.50042	4.8376	5.28527	4.76858	4.62555	3.8795	4.86243	4.96549	3.94266	3.99573	5.33386	6.60366	3.7704	5.5721	3.87923	4.10094	4.48794	3.20997	3.82765	4.4152	4.25865	3.25753	3.01228	3.01939	4.62742	4.27208	4.34264	3.27734	4.06882	6.41631	4.46092	5.67513
TSPYL1	5.82053	2.36989	2.4422	4.11762	5.01993	4.32464	5.89684	4.31931	5.23424	4.80921	5.03192	5.64062	7.44094	2.8993	6.02782	2.81648	4.59291	5.25845	4.70712	3.96774	2.7314	4.88462	5.46861	4.98985	4.32959	5.21901	5.73207	5.576	5.56533	5.12122	4.22241	3.76685
MARCKS	8.56746	4.8831	4.27465	2.68405	7.8666	4.24592	3.79104	2.3513	7.81163	2.45906	1.99324	3.61227	3.40783	3.14031	3.50886	6.5451	4.52379	9.41676	10.1843	3.22103	4.37186	4.77691	8.43113	10.1254	9.98716	10.1203	8.7902	6.14919	9.84697	4.60594	4.41438	5.61833
REV3L	5.30821	5.51526	5.24956	4.17774	3.47836	5.84875	3.51541	3.90212	5.69972	3.93299	3.77346	5.13484	3.83314	3.42693	6.06419	4.35126	2.21945	4.21515	8.87071	4.32707	3.92934	5.11441	4.96318	5.94437	4.46959	5.29656	5.3084	6.1173	3.95616	4.50389	3.30126	6.80553
CDK19	5.94798	6.22976	5.87376	5.35745	5.21853	5.52126	5.40362	4.48995	5.82187	4.77385	6.18048	4.07793	6.42321	3.6878	4.6591	2.74054	4.97596	6.23186	5.47018	4.97501	5.11967	4.39504	6.22449	5.69868	5.40565	5.40559	5.7375	5.55235	5.89826	3.49632	4.51486	3.15018
FOXO3	8.18307	5.29252	4.20177	3.90644	6.3601	4.68437	3.61326	4.01826	7.54976	4.39998	2.11353	5.1026	4.50737	3.57503	4.69046	4.91479	3.91652	8.25436	7.52809	4.20875	3.39883	2.71988	9.61477	7.33937	7.30993	7.46619	7.90033	5.14128	8.20563	5.64414	4.7579	6.06347
TAGAP	5.29082	4.12681	3.14847	1.52651	7.50024	4.44697	4.75934	1.80381	6.63757	0.367137	2.32766	0.804916	1.08591	1.7618	3.28059	6.17133	3.86156	9.12875	11.3307	3.11975	2.55083	4.50715	6.79095	10.5936	9.7107	9.6522	8.96439	6.53436	10.0299	5.9123	5.19238	5.88233
SOD2	9.77914	5.71177	4.93574	2.46992	9.68217	6.31503	4.82207	2.89345	10.0711	3.68145	1.55714	3.41635	2.92241	4.10012	1.32123	7.97506	6.71615	11.1287	12.1622	3.22103	4.52658	6.33173	10.4039	11.8186	11.69	12.201	10.8394	7.42465	12.3221	6.50954	7.14542	7.69037
WTAP	7.18519	6.01885	5.44536	5.99766	6.17798	5.19794	5.2139	4.9572	6.78503	5.01099	4.09903	5.39654	6.1303	4.61551	4.34113	5.18213	4.81168	7.92035	8.17089	4.5183	5.11967	5.37301	7.94134	7.79436	7.54771	8.34593	7.44781	4.2482	8.55055	5.98986	4.36628	5.99372
TCP1	6.42036	7.1016	6.96796	5.01918	4.13625	2.71391	2.5405	3.4842	5.64461	2.91363	3.1976	2.15855	3.32295	2.05878	3.00929	3.94047	2.90298	5.9934	6.04452	3.81412	3.1675	4.8425	6.74213	4.52419	5.42298	6.49643	6.3787	7.61933	6.5399	6.91656	3.25974	2.51631
IGF2R	9.21164	5.67159	5.17537	4.21265	9.4098	7.87405	6.05321	5.4697	9.6387	5.44788	5.30888	4.83466	6.05334	8.30096	8.46759	10.2584	7.00637	10.1461	11.1715	11.3976	10.0791	8.99149	9.5409	10.9144	10.1149	10.8228	10.0317	7.49458	10.5506	8.07811	10.436	7.06984
SLC22A2	0.731857	7.04411	6.41506	6.89126	4.65421	8.38939	7.79496	7.79046	4.39793	6.6574	7.53711	5.87816	9.07378	10.2995	6.08794	-2.46892	7.77032	-3.90897	4.92865	3.71343	8.28599	10.5489	-1.65448	-2.19006	-0.643107	-1.44491	-4.31914	0.218451	3.41092	1.31878	8.17329	6.36223
AGPAT4	3.19503	4.91473	7.03663	6.97666	9.0174	11.3658	10.9252	7.93257	5.51011	8.07086	11.9733	9.74515	8.81091	9.69271	10.5146	10.0025	8.79482	3.10226	2.86032	10.8276	9.3243	10.991	2.53139	3.16749	2.46123	1.51857	3.02959	3.38838	1.3785	8.62038	10.0612	11.3825
PRKN	1.15716	4.17985	4.14069	4.00266	2.55129	4.42332	6.90893	7.38027	0.402686	6.62601	7.42533	8.0934	6.27291	7.05142	4.91949	4.00682	7.30305	-1.10162	2.86032	5.13929	4.87276	4.53386	0.415913	2.05787	0.20489	1.84788	0.538844	5.89088	2.21675	9.23281	5.57745	8.57196
TBXT	-2.0755	4.41041	6.07079	10.0824	8.72376	3.6542	9.47653	10.7004	2.45854	10.2784	8.44337	9.81832	10.6829	10.8297	6.12285	0.701007	8.20917	-2.32401	0.494666	8.61974	3.92934	5.78249	-1.65448	2.76414	-0.643107	-3.76683	-0.618698	3.15705	0.034546	11.2701	7.57057	2.61252
RPS6KA2	7.91687	3.73145	3.05226	3.72492	6.12776	5.15551	4.39677	3.73758	6.18956	4.28412	4.52496	4.40317	5.66226	4.19476	4.62704	5.21056	4.18629	7.67364	4.48771	5.52326	4.00149	4.94559	8.57506	4.77573	6.04899	5.69055	6.78481	5.64472	6.59972	4.95437	5.3833	7.71767
AFDN	9.8866	4.90846	4.4735	3.83356	7.54301	3.8795	3.17437	2.70824	8.89348	2.56215	3.94541	3.12684	4.25583	2.36044	4.52634	5.73565	2.66691	9.68757	4.78858	3.26912	4.57468	2.81007	11.548	5.69868	8.34955	7.91923	9.36747	4.46638	8.2087	4.25738	5.39772	4.95295
WDR27	4.32025	4.77002	4.21664	4.95191	4.76349	4.16267	9.30686	5.37328	5.6244	5.62502	10.0979	8.56794	6.28418	6.72923	10.9026	8.82052	5.26782	3.38565	3.23717	4.07985	5.88234	4.77691	3.5393	2.93922	3.37482	4.28301	4.49785	3.91889	3.29989	7.09262	3.36138	5.59496
TEX22	4.46985	11.2691	11.6399	13.1588	11.6933	10.8851	13.1236	13.406	5.66849	13.1033	11.3278	13.4543	15.2338	12.3626	8.82108	1.23152	12.7424	2.39481	9.57333	12.7975	10.1252	9.02601	2.39864	1.71683	2.07936	4.09735	3.18071	12.858	8.95456	14.3539	12.1987	12.9986
AHNAK2	9.82152	5.82932	5.35415	4.75286	6.21693	5.8664	4.57734	3.69832	8.52517	4.15813	5.17703	3.90178	4.16119	4.1639	4.75122	6.00276	3.65079	9.25954	5.64909	4.10657	6.15964	4.10553	9.08108	5.30979	7.67792	8.77837	9.54689	5.40167	8.8227	4.08633	6.28454	5.29495
CEP170B	7.76905	7.33348	7.03033	5.75483	5.55383	5.23917	5.40362	6.70205	6.28017	6.13183	5.54114	6.13085	5.66226	5.5484	5.04612	5.15313	4.7373	6.88463	5.76864	4.43642	5.5628	4.5601	7.0073	4.21933	5.8196	6.77716	7.22051	6.43439	6.64358	7.26297	4.96584	6.28404
PPP1R13B	5.84694	4.24104	5.66188	4.99933	7.51464	6.5786	5.43071	5.03805	5.59147	5.92495	6.88119	8.73762	4.00647	8.05721	5.44593	3.08567	7.61073	5.64753	4.91835	6.6353	4.4253	9.46395	6.64473	4.86522	4.93583	4.68849	5.50582	3.58768	4.83793	4.47336	6.45518	6.22438
TNFAIP2	9.66183	4.57786	4.64823	5.25513	7.52502	5.83089	5.85745	5.62432	8.01468	5.87243	6.0733	5.11881	7.06971	4.50903	3.57757	6.01892	5.85101	9.78876	10.3424	5.13929	4.37186	5.34311	9.5268	8.97673	9.86171	11.1514	9.69915	5.90961	9.84277	6.82582	5.73725	6.24704
CDC42BPB	8.58146	6.5388	6.13091	5.67365	5.95037	4.70413	5.38988	4.61117	8.06278	4.78809	5.4753	5.27162	4.96505	4.74626	6.69434	4.40145	2.95642	7.7479	4.50159	5.00372	4.71003	3.54704	8.9892	5.04835	6.91302	7.14979	8.05019	5.20334	7.56832	5.57392	4.46092	3.68069
RCOR1	7.16529	2.54185	3.11711	3.31792	4.70075	4.53788	4.05756	3.25988	5.90127	3.39533	3.25104	4.73302	5.31197	3.64374	3.9842	4.93196	3.80441	6.72311	5.43447	4.18388	3.59813	4.98485	6.89165	5.41727	5.39691	6.18591	6.40111	3.58768	6.38803	4.93209	3.62932	5.05921
ANKRD9	7.11778	3.94263	3.97564	6.57761	5.76568	1.59192	5.91614	6.99718	5.42389	6.57351	3.80953	6.53284	6.71734	6.82604	3.36076	3.63961	4.31461	6.99717	2.77151	5.00372	4.83376	3.32027	8.29652	2.76414	6.46751	5.48819	6.25924	2.88142	6.53255	7.44117	4.23317	2.51631
TECPR2	5.35579	6.84008	5.25677	3.9893	6.25797	4.2187	3.6598	3.33859	5.6244	3.61906	4.21114	3.56573	4.16119	3.81243	5.97785	6.67319	3.74491	5.8409	7.15727	3.90824	4.98379	4.27347	4.52742	8.01573	6.99641	5.93534	5.31204	4.2482	5.1056	5.43029	3.36138	3.96211
CINP	3.56258	10.0627	10.614	11.4183	10.0641	11.2046	12.6862	10.6528	2.56415	10.5989	13.5654	8.74024	13.5112	10.1352	6.51325	-2.46892	12.4081	0.483346	8.25826	11.6033	7.31282	9.38085	2.68181	1.51038	6.21736	3.63405	3.54505	11.5651	6.39615	6.12368	8.34442	8.78051
[truncated: 2,097 more rows]
