# Supplementary material for: Evidence for genetically-based sperm discrimination in the vaginal tract of a primate species
Source: PLoS Biol. 2026 Mar 31;24(3):e3003699. doi: 10.1371/journal.pbio.3003699 (PMC13038021; doi:10.1371/journal.pbio.3003699)
Supplement: S2 Data — (XLSX) [file pbio.3003699.s004.xlsx]

## Sheet: Fig 2B
gene	fold_change
ADGRG3	3.2087
VIM	2.69487
NEK5	2.6351
GLB1	2.61315
NLRP12	2.52559
H1-1	2.52232
EEF1A1	2.50281
IKZF1	2.49846
BTG2	2.44992
PSAP	2.41631
CXCR1	2.40821
FCGR2A	2.38052
FDXR	2.35732
IL4R	2.34334
CD55	2.3335
NPC1	2.32024
RGS2	2.30373
DUSP1	2.29511
CSRNP1	2.26245
MAN2B1	2.25357
ACTG1	2.23168
SLC25A37	2.21864
RHBDD2	2.18484
OAZ1	2.17964
TNFRSF10C	2.16409
FOXO3	2.16354
B2M	2.1591
ACD	2.14367
FGF2	2.14206
RPL8	2.11577
FAM49A	2.11044
MYADM	2.10459
DUSP6	2.10051
TLCD5	2.09341
PPM1H	2.09066
ZNF713	2.08366
XPO6	2.0729
EIF4G2	2.06688
MPP1	2.05456
IL1RN	2.04945
EEF2	2.04657
TREM1	2.03773
ESYT1	2.03311
PFKFB3	2.02225
CCDC7	2.02141
UNC119B	2.01806
CALR	2.00339
SDHB	1.99826
MMP25	1.9979
MAP2K3	1.98435
FAM9C	1.97579
CNOT6L	1.9697
LEPR	1.96678
ESF1	1.95281
LURAP1L	1.94847
TLN1	1.94348
HSPA2	1.94288
CRB2	1.94138
PTGS2	1.92541
VTCN1	1.91876
SERINC3	1.91871
CGGBP1	1.9115
CD44	1.89807
BCL6	1.89677
RYR2	1.89289
SRGN	1.8759
USP42	1.87342
ZNF229	1.86949
NFKBIA	1.85295
TKT	1.8375
FAM135A	1.83697
MGAM	1.83215
ALPL	1.83107
PPP3CA	1.82946
SIRPA	1.82939
CARD19	1.82792
SAT1	1.82708
SGK1	1.82171
BARX2	1.81703
AGPAT2	1.81592
NIBAN1	1.81037
NCAPD3	1.80175
THBS1	1.79436
MTPN	1.79302
DHX8	1.78739
GLUL	1.78503
FTH1	1.78206
LPCAT1	1.78184
PIK3CD	1.7794
CORO1A	1.77747
NCF1	1.76997
SOD2	1.76571
SLC6A6	1.76238
PPIL2	1.75667
FOS	1.74723
SEPTIN9	1.73869
SLAIN1	1.7372
FSTL5	1.73175
C9H12orf42	1.73031
CSF3R	1.71439
PHLDA1	1.71217
POLK	1.71094
ADAM8	1.71024
PAPOLA	1.70958
CSF2RB	1.70774
STX3	1.70656
PKHD1L1	1.70483
HK3	1.7032
ADAMTS12	1.69946
TUT7	1.69737
HSPA6	1.69355
GNA13	1.69282
DENND3	1.68378
JUNB	1.68249
AFF4	1.67124
CMKLR1	1.66748
NFIL3	1.66628
WDFY3	1.6652
MEFV	1.66317
SMAP2	1.6629
PYM1	1.65933
CEP120	1.65687
CTNNA3	1.65633
RNF130	1.6558
FOSL2	1.65553
HSD17B12	1.65235
SORL1	1.65154
EVI5	1.64893
ATP6V0A1	1.64579
PREX1	1.64537
VASP	1.64137
SPTAN1	1.63696
PDCD1	1.63694
ARAP3	1.63386
WDR48	1.63351
CFLAR	1.63252
EP300	1.6246
ZFP36	1.62167
SEMA3C	1.6207
TNFRSF1B	1.61942
PRR9	1.61351
PREPL	1.61162
ATP13A3	1.60477
NAMPT	1.59732
APOBEC3A	1.59558
PISD	1.59528
TNFAIP3	1.5916
TLR2	1.59126
NBEAL2	1.58997
IQGAP1	1.58877
CXCL8	1.57697
SRRM2	1.57448
VCAN	1.57332
OAS3	1.57186
FLNA	1.57178
CLIP1	1.56953
FGR	1.56634
ANXA11	1.55913
ZNF211	1.55615
PGS1	1.55071
PITPNA	1.54227
PGM3	1.54192
SRR	1.5409
TAGLN2	1.54046
DIP2B	1.53601
G0S2	1.53448
RRP12	1.53149
CFL1	1.52881
AP2A1	1.52619
UPF3B	1.52009
CARM1	1.51996
DALRD3	1.50797
ITGAX	1.50659
SUSD6	1.50538
BMP2K	1.50477
ALMS1	1.50425
RHBDD3	1.50366
ANK1	1.50293
AP2B1	1.50213
SIGLEC16	1.49744
DOP1A	1.49597
OSM	1.49061
VSIR	1.48731
PDE4B	1.48688
AHNAK	1.48684
MEPCE	1.47931
ATP5PF	1.4791
ZFP36L2	1.47692
SERPINB1	1.4764
DDX3X	1.47599
PHF8	1.47589
WBP2	1.47069
HNRNPUL1	1.47055
KLHL31	1.4674
ZNF407	1.46652
SKIL	1.46579
LCP1	1.46314
DNM2	1.4619
VAV1	1.45506
EML5	1.45188
CLHC1	1.45097
ACTB	1.45035
BRD2	1.4483
CREB5	1.44613
DIAPH1	1.44588
TLR4	1.44497
VNN2	1.44381
RASSF5	1.44242
ARHGEF15	1.44106
SETX	1.44074
ATG16L2	1.44011
DOK3	1.43563
ACTR1A	1.43002
TMEM211	1.42869
EPB41L3	1.4254
HDLBP	1.42439
BAP1	1.42346
PTPRJ	1.41993
POLR2A	1.41788
KDM6B	1.4148
RAPGEF1	1.41081
PCDH1	1.41051
KAT6A	1.40828
NUFIP2	1.40779
PARP2	1.40387
CYREN	1.40297
MGA	1.4023
CYLC2	1.40069
JMJD1C	1.40053
AIM2	1.39985
HERC1	1.39863
RALGPS2	1.39336
MZF1	1.39278
ARHGAP26	1.39222
SLC25A25	1.38675
S100A9	1.38633
EHD1	1.38533
RIPOR2	1.37914
LY75	1.37873
DNHD1	1.37794
DOCK5	1.37687
RBM47	1.37448
MICALL2	1.36876
SGSM2	1.36297
HIPK3	1.36091
CD14	1.35978
RAVER1	1.35916
NOTCH2	1.35753
GLCE	1.35472
KLF13	1.35458
PDE1A	1.35421
ZNF583	1.35334
UXS1	1.34309
ANPEP	1.34201
RORC	1.33473
PXN	1.33469
MUC5B	1.33457
SFXN5	1.33343
CEP350	1.33302
KPNA6	1.33164
NR4A2	1.3265
ABHD2	1.32483
GLT1D1	1.3238
INSIG1	1.32362
MYO1F	1.32352
METTL24	1.32237
MED9	1.32179
TNIP1	1.32133
PI4KA	1.32019
MCL1	1.31918
SLC43A2	1.31918
ARHGEF6	1.31724
ALPK1	1.31616
CSNK1D	1.31506
VWF	1.31159
GABPA	1.30304
NPL	1.30141
ZSWIM8	1.30081
NFKBIZ	1.29802
KRT7	1.29659
ARAP1	1.29616
MALRD1	1.29225
RGS9	1.289
KIAA1328	1.2883
NKX2-5	1.28598
ZMYND8	1.28278
DDX5	1.28089
MARCKS	1.27494
NBR1	1.2729
BRAP	1.26784
GK	1.26657
ARHGEF1	1.2648
TLE3	1.26149
ANXA6	1.26061
USP22	1.2595
GBP1	1.25506
AMIGO1	1.25255
ATAD1	1.25132
TCIRG1	1.24676
FCRL5	1.24536
ATF4	1.24286
TBC1D14	1.24169
EPS15	1.23888
ZC3HAV1	1.23841
IFT74	1.23719
DOCK8	1.23705
SUPT6H	1.23685
DHX30	1.23684
NIPBL	1.23682
WIPF1	1.23552
MROH1	1.23405
PDPK1	1.23312
MOSPD1	1.23213
CEP85L	1.23195
IMPA2	1.23067
LRP1	1.22866
CENPJ	1.22694
LETM1	1.22169
SLC12A6	1.22087
RIN3	1.21877
KDM2A	1.21843
ELK4	1.21749
MGAT1	1.21553
ACAP2	1.21384
DNAH7	1.21251
SNX33	1.2118
MAP4K4	1.20855
ZEB2	1.2056
PPM1L	1.20316
CMIP	1.20232
LYST	1.20088
SEMA4D	1.19811
PLXNB2	1.19687
STAT5B	1.19617
GON4L	1.19526
ASXL1	1.19385
FNDC3B	1.19227
SGSM1	1.19153
CCT3	1.19083
STIM1	1.19036
SDCBP	1.18438
GAS7	1.18283
CLASP2	1.18012
LONRF3	1.17959
DNM3	1.17717
SLC45A4	1.17677
NFAT5	1.17584
KPNA4	1.17577
MGAT3	1.1742
VTI1A	1.1732
NUP214	1.17231
MAZ	1.17165
ATG2A	1.17018
ARHGAP4	1.16756
MXD1	1.16721
TBC1D8	1.16544
GLP1R	1.16493
DENND5A	1.15751
PLEKHG3	1.15668
WNK1	1.15524
STAMBPL1	1.15379
PMP2	1.14627
LMNB1	1.14354
ARHGEF7	1.14342
FEM1C	1.13476
NEUROG1	1.13442
CEMIP2	1.13402
CNTN2	1.12687
IL1B	1.12586
UBR2	1.12249
ANKRD17	1.11982
LRRC8E	1.11938
TREX2	1.11883
ZNFX1	1.11848
CREBRF	1.11705
MBNL1	1.11646
PIK3AP1	1.11608
EPS15L1	1.11379
ISCU	1.11094
DENND4A	1.11059
MUC16	1.10755
SNX14	1.10455
EIF4G1	1.1043
SEPTIN5	1.10245
CNOT11	1.10187
FAM98C	1.10045
RANBP3	1.09837
JARID2	1.09787
IQSEC1	1.09768
ANO2	1.09113
TLX3	1.09108
RARA	1.08907
KRBA1	1.08868
ZNF385D	1.08587
NUMA1	1.08231
IRAK3	1.07974
GPBAR1	1.07974
KCTD12	1.07963
DCK	1.07936
STS	1.07934
RAB11FIP5	1.07881
CCDC22	1.07695
TNRC18	1.07074
MSN	1.06742
HSPG2	1.06453
NUP98	1.06292
PABPC1	1.06237
GTPBP1	1.06154
SOCS3	1.06063
JAK1	1.05736
EIF4E3	1.05649
ANO1	1.05434
ZNF318	1.05188
LARP4	1.05147
ABCA1	1.05023
KCNJ15	1.05012
ATP6V0B	1.04866
RUBCNL	1.04705
GATAD2A	1.04627
MAP3K15	1.04474
KMT2B	1.04451
GATAD2B	1.04426
KIF1B	1.04385
GCN1	1.04285
TBC1D4	1.04185
ALPK3	1.04024
SCNN1D	1.03947
FSHB	1.03716
CCAR1	1.03322
SLC12A4	1.03249
USP32	1.03106
FAM110B	1.02911
MACF1	1.02307
STX11	1.02304
TLR1	1.02276
CTNND1	1.02223
GAS1	1.02101
PLXNC1	1.01948
FHOD1	1.01789
SLC37A2	1.01773
VIT	1.01722
ADGRE1	1.01515
ZNF532	1.01485
UBE2D3	1.01453
DYNC1H1	1.01425
PRPF8	1.0134
RNF149	1.0128
CPLANE1	1.01266
TENT5C	1.01254
AGPAT3	1.01008
ARHGEF11	1.00531
SGPL1	1.00527
GDF7	1.00335
TOP2B	1.00309
ALOX5	1.003
PRUNE1	1.00193
SETD1B	1.00085
ATXN2	0.998337
RABGAP1L	0.994497
TMEM104	0.99435
ZFC3H1	0.991986
SHC1	0.990115
SIGLEC1	0.989849
MOB1A	0.989098
MINAR1	0.98852
ATP2A3	0.987255
ARHGEF10L	0.986479
FLRT2	0.985885
SLC11A1	0.983607
FKBP5	0.983479
ZC3H10	0.983238
MOK	0.983114
BOD1L2	0.981659
DYRK1A	0.9799
ADAR	0.979161
GGA3	0.978091
NLGN4X	0.977779
WDFY2	0.973454
ATXN1	0.973379
FOXP3	0.971726
LHX1	0.971454
MARF1	0.969457
MYO9B	0.968269
PPFIA1	0.965651
LMO7	0.965413
KLF2	0.96538
PPARGC1A	0.963442
AHNAK2	0.963216
EVPL	0.962022
SPATA13	0.961889
SPG11	0.96132
TRAPPC10	0.95747
DOK6	0.954957
CPTP	0.953934
CSPP1	0.953038
KIAA0100	0.949103
TGFBR2	0.948715
AGA	0.945685
CD226	0.945263
TRIP12	0.944125
KCTD10	0.943359
C1H1orf167	0.942375
INPP5D	0.940338
EEF1AKMT1	0.939791
MAP3K2	0.938119
PKD1L3	0.935265
UHMK1	0.934773
SLC22A23	0.933177
FAM214A	0.932463
SPAG9	0.928461
TLR6	0.92445
CRIM1	0.922153
NCAPG2	0.922143
ADAMTS2	0.920955
CLDN7	0.92047
HERC3	0.920434
HSPA8	0.917204
TRPV2	0.915694
SMG6	0.915387
PTAR1	0.912911
PRR5L	0.910939
SIRT1	0.909862
ABCA13	0.909752
KIAA0232	0.908384
VCP	0.907293
ACTN4	0.907267
RAPGEF6	0.903791
VPS13B	0.903369
CHD6	0.903279
COL12A1	0.901545
CAMTA1	0.901112
EXOC6	0.899501
LRRK2	0.897504
SEL1L	0.895033
WDR11	0.894218
SIPA1L2	0.891453
ELF4	0.888633
PACSIN2	0.88777
WHRN	0.886799
UNC45B	0.884479
TRMT5	0.884381
PPL	0.883321
ZMIZ2	0.876807
ZDHHC14	0.876466
ANKRD44	0.876113
SIPA1L1	0.875601
ARID1A	0.874008
KLHL25	0.873242
PML	0.8707
COL5A3	0.867697
ATE1	0.865881
ESRRG	0.864775
MED24	0.8639
C3	0.861651
NAGLU	0.859807
EZR	0.858955
CCDC88B	0.857712
SCAF11	0.856633
TNS3	0.855805
UPF1	0.855264
THRB	0.854074
MX2	0.85271
SEC14L1	0.851932
EPB41	0.851485
ABCC10	0.850352
GGNBP2	0.850127
AGRN	0.850036
DIDO1	0.849824
GPATCH2L	0.848477
NECTIN1	0.848391
SKI	0.84839
PPIF	0.844276
CYFIP2	0.842486
AKAP9	0.839711
MED12	0.838884
SNAPC4	0.836546
JAK2	0.83485
ZFAND3	0.8344
CIC	0.833524
NFKB2	0.833346
DDX60	0.833181
CREB3L2	0.831682
ITPR3	0.831426
CELSR2	0.830077
TMEM191C	0.829322
ASH1L	0.827991
IGF1R	0.827379
TBC1D30	0.826728
TAF1	0.826292
TBC1D1	0.826017
SH3PXD2A	0.825521
GUCY1A1	0.825512
EIF4ENIF1	0.825323
RRP1B	0.824872
DOCK10	0.824382
CDR2L	0.821904
IL6R	0.821534
HMCN1	0.819155
DEF8	0.818389
FNDC3A	0.817296
SEC16A	0.817264
TG	0.814243
PIK3R5	0.814178
AFDN	0.811321
ZIC4	0.811067
ZBTB39	0.808582
BIRC6	0.806475
LAMA5	0.805642
LCT	0.804764
ZBTB11	0.804333
ZFAND6	0.803343
CDC42EP3	0.802969
WNT4	0.801276
TOGARAM1	0.800414
BCOR	0.79981
TTBK2	0.798042
MAPK14	0.797657
SYNJ2	0.797558
ABCB8	0.795208
ADRA1A	0.794952
UBR4	0.79436
INSR	0.792928
INPP4A	0.792205
NBEA	0.792062
PCYT1B	0.791874
ECPAS	0.791377
VPS13D	0.790286
USP24	0.789791
SUGP2	0.788121
RASL10A	0.788095
PNMA3	0.787919
SNX19	0.787908
NOD2	0.787827
DCAF7	0.787219
OCA2	0.785514
MID2	0.783564
DNAJC7	0.783015
KIAA1217	0.782462
PGM1	0.781858
ITPKC	0.781826
ASXL2	0.781625
MAST4	0.780806
CPT1A	0.780696
CBFA2T2	0.779477
TNK2	0.77924
SLC38A1	0.777017
NSD1	0.776755
NIN	0.776667
SMARCA4	0.775479
HECTD1	0.774466
EPHA7	0.77381
AKNA	0.771909
SIPA1	0.771576
PRDM2	0.769036
OSBPL10	0.768478
NPTN	0.766414
RERE	0.765873
SZT2	0.764965
IKZF3	0.763547
HNRNPU	0.763287
NEK6	0.762408
RAP1GAP2	0.760787
PDZD2	0.760708
USP34	0.760204
SLK	0.758869
RICTOR	0.75857
SCARF2	0.758497
ELOVL5	0.757851
MYT1L	0.757712
VGLL4	0.756974
SLC16A3	0.755408
BAIAP2	0.75304
ITGB2	0.752164
VARS2	0.751943
FBXW7	0.751026
TSSK4	0.750616
PANK1	0.750208
TNRC6A	0.750118
DNAH1	0.747638
FAM169A	0.747166
CHIT1	0.746072
DOP1B	0.745773
SRPRA	0.745621
KAZN	0.744269
KDM4B	0.744064
HCFC1	0.743935
BRWD3	0.743702
BRD1	0.74343
SMG7	0.74126
RHOF	0.741117
ZNF776	0.740191
KCTD16	0.739327
CNNM2	0.73928
ACO2	0.738246
MAEA	0.738099
MAP4	0.737465
PTPRS	0.7368
STK35	0.734162
CTDSP1	0.734107
CSMD2	0.73185
ARID2	0.731663
SLC4A4	0.731114
STOX2	0.730527
CD28	0.729936
TSPAN14	0.729512
ROCK1	0.728678
HIPK2	0.727264
RNASEH2A	0.727092
LAMA3	0.725521
ASCC2	0.724894
TTN	0.724713
RNF40	0.721717
TIPARP	0.721626
ZNF614	0.720948
FKBP15	0.720143
KIF13A	0.718273
PTPRO	0.718246
CCSER1	0.716727
ZNF507	0.716694
DAPK3	0.716563
CPD	0.715448
AFF1	0.714962
ZNF827	0.714414
CSGALNACT2	0.713916
EPB41L1	0.713775
GSK3B	0.713106
IFNAR2	0.712647
MYO5B	0.711456
LPIN1	0.709351
SENP6	0.708843
BRD4	0.708572
PHIP	0.708522
PHRF1	0.706042
MTMR3	0.705907
BCL2L1	0.705194
NTN1	0.703864
ATP13A1	0.702904
ARPC2	0.702008
BRAF	0.70098
SUCO	0.700404
SERTAD2	0.699294
ANKRD33B	0.698915
EFL1	0.697569
ADCY9	0.697517
SKAP2	0.697381
MGAM2	0.697241
NF1	0.696184
PTPRT	0.696024
TMCC1	0.694757
RTTN	0.693253
DNAJC3	0.693028
NSUN3	0.691975
ADAMTSL1	0.691232
CCDC93	0.691175
FAM13A	0.690804
ZBTB7B	0.690016
TRPM2	0.687844
KLHL32	0.687558
BAK1	0.687308
NFYA	0.687219
LONP1	0.686997
HDAC4	0.686719
RBL2	0.685357
DIXDC1	0.684884
AFF2	0.684416
OSMR	0.684415
LRP5	0.683715
PLEKHM3	0.683174
CELF2	0.680198
FOXK1	0.679952
SRSF2	0.67876
GRAMD4	0.678417
KCNV2	0.678322
MMP9	0.678239
GRAMD1A	0.677926
TNKS2	0.677276
CKAP5	0.676788
GDF1	0.676627
FRY	0.676317
PDE1B	0.676039
ABCA4	0.67415
FAM43A	0.672416
STK10	0.6724
QSOX1	0.671736
PRKCA	0.671011
CHAT	0.669032
PIK3R1	0.667451
DMXL2	0.66696
ENO2	0.666477
ADCY7	0.666477
GAB2	0.666432
CASTOR2	0.665854
LYSMD3	0.664506
SPRY4	0.664001
RALGDS	0.663578
SPATA2L	0.663564
SP3	0.663532
EFCAB8	0.663014
TRAF4	0.662002
ZNF112	0.661831
TNIK	0.660836
PAG1	0.660441
ARID1B	0.660221
TRIM46	0.658773
PTMA	0.658285
SPECC1	0.657302
ACSL1	0.656858
CMTM6	0.656615
PLCH1	0.65441
COL6A3	0.654263
MAP1S	0.650657
RASAL3	0.649905
NTRK2	0.647474
KLHL6	0.647295
GPRIN3	0.646701
CHPF2	0.646142
TBXAS1	0.645817
RASGRP1	0.645639
ZNF592	0.643713
SATB1	0.643105
KANSL3	0.641127
DLGAP4	0.641072
MYO18B	0.640842
FRAS1	0.637858
ITGB4	0.637524
UPF2	0.636441
TSC22D2	0.636377
VPS35L	0.635747
UBR5	0.634843
TXNRD1	0.634452
PACS1	0.634079
BPIFB3	0.633878
SLC38A2	0.633056
LCN2	0.632923
TRPS1	0.632737
OSBP	0.631813
HEATR5A	0.631351
SZRD1	0.630606
ARL4C	0.630389
SUN1	0.630092
USP54	0.628072
ADRA2A	0.627632
PRDM8	0.62705
MPZL1	0.626922
DICER1	0.626108
BRPF3	0.625384
MTRNR2L5	0.624716
CTIF	0.624312
CWF19L2	0.624147
RPS7	0.62409
TEX45	0.623795
NOS1	0.623786
CDHR3	0.623623
USH2A	0.623248
UBQLN1	0.622555
NDE1	0.622175
SIK3	0.621447
SCRIB	0.619459
CCDC88C	0.619219
ATP6V0C	0.619085
ESR1	0.616851
DOCK2	0.616176
CELF1	0.615095
ETS2	0.614804
ST6GALNAC4	0.613861
ADNP	0.613758
FASN	0.613404
ACACA	0.61272
DAB1	0.612278
EGR3	0.612215
PBK	0.61123
GLIS3	0.609673
TMEM131	0.606818
PNLDC1	0.604889
PTGDR	0.604804
ARID5B	0.604503
HNRNPM	0.604391
SPIN4	0.60396
ATXN2L	0.603448
BRSK1	0.602817
UTRN	0.601843
PARP12	0.600949
RXRA	0.600022
SALL3	0.599285
ADGRV1	0.598843
KIAA0556	0.598591
USP9X	0.598268
FARS2	0.597691
FRMD4A	0.595095
COL4A2	0.59477
ZNF654	0.594669
HELB	0.594498
TRAPPC9	0.59419
TYW3	0.593681
CNOT3	0.593039
RNF216	0.59265
PRKCB	0.59185
FAT2	0.591521
TECPR2	0.590428
DAPK1	0.590364
MEAF6	0.590316
WASF3	0.589531
NADK	0.587411
SLC25A3	0.585974
SEMA5A	0.585785
SMG1	0.581937
PEX2	0.581823
HES4	0.581392
MPRIP	0.581206
WWOX	0.577577
TLL2	0.577574
CABCOCO1	0.577478
ZNF184	0.576727
SIPA1L3	0.576447
TMEM196	0.576289
ZNF596	0.576229
MUC19	0.575696
PRKDC	0.573949
JAG1	0.573784
TRIM56	0.572488
ASB1	0.571688
MIB1	0.570597
HYDIN	0.569568
CCKBR	0.568942
PITPNM2	0.568304
ADGRD1	0.568087
LAMC1	0.566104
LRRK1	0.565716
ZNF217	0.565524
ITGAV	0.565221
MICAL2	0.564832
TMSB4X	0.563773
HBS1L	0.562565
BBX	0.562101
FAM110A	0.561387
NLRP4	0.560627
MINK1	0.560261
MID1	0.560184
ZFP64	0.558886
TGFB1I1	0.556332
BCL9L	0.555668
SRGAP3	0.555623
CCDC168	0.555149
MAT2A	0.55511
MAB21L4	0.553715
ATXN1L	0.553713
CEBPB	0.551679
JCAD	0.550911
THSD7B	0.55072
PKP1	0.549604
PTPRM	0.549419
XYLT1	0.548196
JMY	0.54819
HMGCL	0.547688
TRRAP	0.546403
FAM118A	0.544077
RAB11FIP1	0.543553
PARD3	0.543246
RC3H1	0.542982
LDLRAD4	0.542148
BMPR2	0.542052
MEGF9	0.542032
AKAP6	0.541825
HEG1	0.541471
RNF146	0.541465
ITGA5	0.539993
FAM53B	0.538978
DHCR24	0.538209
SPTBN1	0.537535
PPP1R12B	0.5371
SLC44A2	0.536634
COL28A1	0.536326
MYO10	0.535454
KIF1A	0.535424
BCL2	0.534747
WASHC5	0.533585
DNAH3	0.533378
PEAK1	0.532902
ANKRD28	0.53285
SSH2	0.532712
ATF7IP	0.532452
SNCAIP	0.531928
TNFAIP2	0.531791
NSD3	0.530269
TP53BP1	0.529768
NFATC1	0.525374
LTBP4	0.523756
SPNS2	0.522386
PTPRE	0.5216
ARHGAP21	0.521045
FRYL	0.519513
PLXNA1	0.519274
CHST3	0.518417
ARHGAP27	0.518371
AATK	0.517694
HK2	0.517157
KIF26A	0.517077
KMT2A	0.516907
FBXO41	0.514937
SORT1	0.514006
THAP11	0.513877
FANCD2	0.51324
MAP3K20	0.511846
RNASEH1	0.511256
GSTP1	0.511175
MAP7	0.510555
TNR	0.510152
KDM5A	0.510111
CDC42BPG	0.509582
SLCO3A1	0.509562
FLVCR2	0.509536
ZBTB38	0.509317
RASAL2	0.507234
IFNGR1	0.507002
FAM181B	0.506413
NECAP1	0.505162
DENND2A	0.50494
DMD	0.504685
ZNF227	0.504647
NRCAM	0.50436
ATP11A	0.503894
KIFAP3	0.503263
AUTS2	0.50284
LGI2	0.502676
BICD2	0.502185
RNF112	0.502157
ATRX	0.502025
PAPPA	0.501537
NCOR2	0.500929
SCML4	0.49971
ZNF750	0.499547
VMP1	0.499007
FOXN2	0.497445
DNAJB14	0.496637
TANC2	0.494011
CREBBP	0.493765
MYH14	0.493621
XRCC6	0.493004
NEBL	0.492267
SLC38A7	0.491892
DNMT3A	0.491094
CHD3	0.490888
UBE3B	0.49084
ADAD1	0.488898
HUWE1	0.487583
SORCS3	0.48712
ABCA2	0.486595
DNAH9	0.484826
PCYT1A	0.483509
NRG1	0.48248
ABLIM1	0.481978
SPATA5	0.481647
XK	0.481519
SRSF11	0.480453
SBF2	0.477818
POLA1	0.47702
PLEKHG2	0.47692
RUNX1T1	0.476616
WIZ	0.476526
PITX3	0.474087
FLNA_1	0.473741
DNAH2	0.470271
IL1RAP	0.470156
MRPS26	0.470067
PDE7A	0.468699
ATP9B	0.468477
BCR	0.467788
PRR14L	0.467338
NRAP	0.467102
ANAPC1	0.466981
BACE2	0.464493
ITPR2	0.463746
LIMS1	0.46374
DIRAS2	0.463308
PLEKHO1	0.463264
PIKFYVE	0.462587
AMPH	0.461673
PKHD1	0.459393
FLII	0.459373
CACNA1I	0.459231
TCF4	0.458765
ATG2B	0.45781
ZNF236	0.45747
TENM1	0.456636
BASP1	0.456065
CABLES1	0.455705
KDM5C	0.455339
EPG5	0.455176
MC3R	0.455043
SH3KBP1	0.455007
ADSS1	0.454461
PLXNA2	0.454217
MRTFB	0.452018
INPPL1	0.451681
MAP1B	0.45142
EREG	0.450094
DSCAML1	0.449771
MIA3	0.448328
SYNDIG1L	0.448182
CPNE1	0.447968
PTPRQ	0.446029
NUB1	0.445148
PLBD1	0.444733
SNX2	0.444388
MYO18A	0.444347
CAPN2	0.440961
MIB2	0.44094
TENM4	0.439451
ASTN1	0.437892
SSH1	0.437875
SBNO1	0.437824
VPS8	0.437377
PTPRK	0.437257
CDC42BPB	0.436567
EXOC4	0.435562
UNC80	0.434842
SORBS3	0.43318
PKD1	0.433095
LTBP3	0.432622
CHRM3	0.432365
CORO2B	0.432004
NTRK3	0.431963
PLEKHG1	0.431516
PTGER2	0.430806
BTBD10	0.430397
ATP5MD	0.430027
DGAT2	0.426619
FBN3	0.426277
WLS	0.426222
PTGFRN	0.423028
CCDC71L	0.422021
PGAP1	0.422018
TSHZ1	0.421974
UNC5A	0.420944
IP6K1	0.420901
CACTIN	0.420834
HELZ2	0.42019
NAIP	0.420031
DAGLB	0.419718
PLEKHM2	0.418379
DCC	0.418237
HECW1	0.418173
ZNF366	0.417957
NUF2	0.417571
KCNA2	0.417516
AKAP12	0.416722
EPC1	0.416259
ZBTB16	0.416251
SPPL3	0.415888
RSAD1	0.415816
SP110	0.415401
CEP41	0.41461
ST13	0.41427
ZBTB10	0.413866
EVX2	0.413138
KRT13	0.412529
ACVR2A	0.411946
SRSF6	0.410526
SSX2IP	0.410248
LTN1	0.410027
SH3GL1	0.40896
SOS1	0.408824
NTPCR	0.408519
CLEC5A	0.408007
NDST1	0.407753
SERPINB6	0.407555
FAM120A	0.407256
CUX1	0.406571
ST6GALNAC2	0.406487
TMEM121B	0.405394
SGIP1	0.405138
LZIC	0.405007
REV3L	0.404978
PXDN	0.404892
ZBED9	0.404569
WDFY4	0.404262
NOTCH3	0.404086
SFSWAP	0.40285
SPTBN2	0.40241
NUDT11	0.402154
RNF152	0.401746
OXER1	0.40074
SLC5A3	0.400457
PTPN4	0.400278
PSMB8	0.399566
USPL1	0.398883
CEP250	0.39868
TRIM2	0.397672
FGL2	0.395607
CHD2	0.395593
LRRC32	0.395179
DCAF5	0.394778
TRIL	0.394681
MAP7D1	0.391837
SASH1	0.391706
PRKCE	0.390415
PHACTR2	0.390368
CLEC16A	0.389757
GRIN2D	0.38924
INO80D	0.387984
RELCH	0.387952
MTUS1	0.38774
CBX8	0.387511
PKD1L2	0.386822
BCL2L11	0.386247
GPR179	0.38597
RHBDF2	0.385667
PARG	0.385186
REXO1	0.384255
NLRP3	0.383929
JUP	0.383494
XRN1	0.383252
ARHGEF5	0.382837
GCLM	0.382572
GANC	0.380632
WDR37	0.379663
MUCL3	0.379654
PLXND1	0.379368
RAI1	0.376703
FANCC	0.376115
TRIM8	0.375391
KMT2C	0.374343
NECTIN3	0.372231
LRATD2	0.372181
MPP4	0.37204
PHF12	0.370761
SLAIN2	0.368627
HERC6	0.368365
BCO2	0.367185
IQCA1	0.366924
DST	0.366796
TSPAN6	0.366162
GRIN2C	0.365985
COL9A2	0.365454
ZBTB20	0.363782
IPPK	0.363583
PDZD8	0.362916
SENP5	0.362515
BRCA1	0.361371
TACC1	0.360346
TCF23	0.359591
BLCAP	0.359558
HM13	0.359023
STARD13	0.358803
USP5	0.358365
ADAM20	0.357706
ZFAT	0.356792
PCDH8	0.356138
ZMYND10	0.356046
C2H3orf18	0.355992
CTLA4	0.355807
MYLK	0.355397
UHRF2	0.355376
TENM2	0.35528
CNOT8	0.354924
CEP170B	0.354778
RCOR1	0.354555
DGKZ	0.354336
FAM91A1	0.35169
CAMSAP1	0.350983
ZNF106	0.350769
CRYBG1	0.35016
DNAH10	0.348155
DSP	0.347921
ATXN7	0.347239
NRXN1	0.346185
PLXNB1	0.346052
APC	0.34586
POC1A	0.34504
DPYSL5	0.344666
PCNX1	0.344128
WASHC4	0.343192
UNC13D	0.342578
EML3	0.341872
MYH7B	0.340688
EXTL3	0.340262
DOCK6	0.340214
TATDN2	0.339992
RRBP1	0.339735
NLGN1	0.338016
LRRTM3	0.337938
ZNF628	0.337782
FLG	0.337476
FAM83H	0.335478
MYO16	0.334854
LRRN1	0.333845
SLC26A6	0.333031
UNC13A	0.332762
CDC42SE2	0.332705
FMNL1	0.332383
SAMD12	0.332053
MED13	0.331383
FOXP1	0.32939
FAM168A	0.328984
XKR7	0.327975
JUND	0.327881
SERBP1	0.327455
PTEN	0.32619
DRGX	0.32608
ERMARD	0.325783
RLIM	0.325625
MICU1	0.324991
NCAM1	0.324945
PKN1	0.32375
DHRS3	0.323339
LAMA4	0.321885
CEP295	0.318029
HECTD4	0.317209
USP25	0.316487
ARHGAP22	0.315862
DGKD	0.315438
ZNF618	0.315254
HYPK	0.31525
ZNF274	0.314999
UNC13B	0.31493
SMARCC1	0.314876
ZFR2	0.314856
EGFR	0.314205
TSHZ2	0.313895
CLVS2	0.31283
GRK5	0.312467
LNX1	0.312181
PPP1CA	0.311999
SOCS6	0.311155
GPC6	0.310408
SNX10	0.309555
RPRM	0.30869
MRTFA	0.308498
SYNGAP1	0.308198
PTPN14	0.305853
LRP8	0.305671
BAHD1	0.304696
ADAMTS9	0.303811
FAT3	0.303258
MLXIP	0.303214
STAG1	0.30316
RNF4	0.303148
BAZ2B	0.303106
FSIP2	0.302798
SLC12A7	0.302721
B3GLCT	0.301314
FNBP1L	0.300031
SLC8A2	0.299552
ATP8B1	0.299437
SPTBN4	0.298756
ARHGEF2	0.298519
UNC93B1	0.298261
PHLDB1	0.298089
FBRS	0.297951
EOLA2	0.295559
DNAJB11	0.295168
PCM1	0.29313
ALOX15B	0.292424
ZFHX4	0.29123
ACAP3	0.290525
TRIM14	0.290165
H6PD	0.289364
PCDH7	0.287729
EPX	0.287524
CCDC61	0.287408
EPPK1	0.287244
PJA2	0.286877
WIPF2	0.286795
STX17	0.285258
LMO3	0.284872
TET3	0.283603
MSRA	0.281691
CENPW	0.281328
SMARCA2	0.281248
ZNF608	0.280615
WDR91	0.280375
MCC	0.280363
PRR36	0.280124
KEAP1	0.280006
IQCE	0.277704
SCN11A	0.277671
MEGF10	0.276458
PGLYRP4	0.276287
ZNF248	0.275078
C1H1orf226	0.272553
CFAP206	0.271899
FBRSL1	0.271783
NEB	0.271069
CASZ1	0.271039
THAP2	0.270683
CUX2	0.270498
SMAD3	0.270308
KCNMA1	0.269826
SLC12A5	0.268498
MKNK2	0.26798
MYO1C	0.267363
ZIK1	0.267267
DLGAP2	0.266757
EIF3J	0.266567
SAMD4A	0.266225
HTT	0.266025
NFE2	0.265998
FGGY	0.265434
HELZ	0.264914
CGNL1	0.264258
ZFHX2	0.264029
ZNF704	0.263785
CCDC116	0.263681
SLC9A3R1	0.261565
SOX6	0.261508
KPNA1	0.261166
CDK12	0.261147
ABHD17A	0.259486
CLN5	0.259029
LRPPRC	0.259001
SNRNP200	0.257799
PDE11A	0.25709
RAPGEF2	0.256855
CENPV	0.256462
SDK1	0.255806
MAST3	0.255713
DOT1L	0.25549
SUCLG2	0.255466
TINAGL1	0.254797
LMTK2	0.254741
SLC25A51	0.254664
RASA1	0.254489
SBF1	0.254003
TIAM1	0.253815
RAPH1	0.253586
LRP1B	0.252732
RPTOR	0.252728
CC2D1A	0.252132
MX1	0.249467
KSR2	0.248139
IL1R1	0.247979
GAB1	0.247465
SRCAP	0.247427
C6H6orf132	0.245948
INTU	0.245928
PLEKHO2	0.245767
HAS1	0.245655
MAP3K13	0.245395
ZC3H18	0.242813
TRAK2	0.241456
MYOM2	0.240946
UBN2	0.240683
FZD2	0.239428
ESS2	0.239149
CSMD1	0.238382
OLFM4	0.237399
KCNH7	0.236527
PIP4P1	0.236362
AADACL4	0.235465
ATXN7L2	0.235321
KLHDC7A	0.23405
IRF1	0.232791
THOC5	0.231387
KIAA1549L	0.231194
MTMR4	0.230063
SLC43A3	0.22772
NAT8L	0.227388
ATP9A	0.22689
KCNG2	0.224873
PHF20L1	0.224534
ZNF467	0.224137
CCDC159	0.223854
CMTM4	0.223673
KCNK12	0.223013
NBL1	0.22137
ESX1	0.221325
STARD9	0.221149
HIPK1	0.220941
TAB3	0.219826
KCNAB3	0.219545
ISM2	0.219223
PNPLA6	0.219137
SOGA3	0.218978
BTBD7	0.218865
TBC1D5	0.218323
LITAF	0.218304
AAK1	0.217581
SLC16A1	0.217143
KLF12	0.216338
LAMA1	0.215984
CORIN	0.215648
RGP1	0.215024
LPCAT2	0.214858
TP73	0.214643
CELSR3	0.214308
ZNF692	0.213302
ADCY1	0.213094
KHDC1	0.212888
NPAS3	0.212856
LRRC8A	0.212121
ZBTB5	0.212116
GRM7	0.210869
CREBZF	0.209978
USP35	0.209571
PDLIM7	0.209508
RAB7A	0.208834
C2CD3	0.208704
IRS1	0.208584
ARPP21	0.208531
PATZ1	0.208515
POU2F2	0.207893
NR2F6	0.207704
CTPS1	0.207452
CAPN3	0.206467
TRMT6	0.206448
FAM160A1	0.206348
CAPN10	0.20608
RPS6KA1	0.205474
FAM160B2	0.205411
DSCAM	0.203806
TBX22	0.20275
RIOK3	0.202721
EFCAB14	0.202171
KIF21B	0.202155
SPATA18	0.201741
PDE4D	0.201311
ZFHX3	0.200657
RTN4RL2	0.198598
AKAP1	0.198009
C12H11orf53	0.197335
PTK2	0.196744
OGFRL1	0.196627
PCDH17	0.196069
SPEG	0.195945
PSPC1	0.193799
CUBN	0.193546
GRB14	0.193469
LINGO3	0.192959
COL7A1	0.192471
TMEM251	0.192309
KIF3C	0.191775
USP31	0.191328
SNRK	0.191134
AGMAT	0.190336
FBXW5	0.190257
MAPK15	0.190117
GPR107	0.1899
OLFM3	0.189734
RTN4	0.188374
LRRC14	0.187492
JADE2	0.185781
LRRFIP1	0.185157
FBXL3	0.184045
MYO7B	0.183973
CCDC136	0.183544
GGACT	0.182724
CHD1	0.18264
ZNF536	0.182593
SLC9A6	0.182472
PDE5A	0.182422
ERBB4	0.18146
CRCT1	0.181167
RIPPLY3	0.180101
TSPAN9	0.179242
MAP3K21	0.175526
ERV3-1	0.173208
CABP4	0.172574
COL22A1	0.17253
DENND6B	0.172159
BOK	0.170627
NFASC	0.17041
VAV2	0.169794
FOXRED2	0.168981
ETV4	0.168829
SLC30A6	0.168443
SLC66A2	0.166391
LIMCH1	0.166197
CLRN1	0.165681
TFAM	0.164889
TBX21	0.162495
EEFSEC	0.161149
IGF2BP1	0.160385
GIGYF1	0.159746
KCNK3	0.159465
DNASE1L1	0.159197
DIP2C	0.156425
MYO1D	0.156142
HMOX1	0.155926
LOXHD1	0.155417
MAP3K6	0.155081
PLCB2	0.1548
CACNA1D	0.154478
GOLGA3	0.153732
SLITRK5	0.153298
TOP2A	0.152984
PDXK	0.150242
RB1CC1	0.150036
TSPAN32	0.149909
PIK3C3	0.149095
ARHGAP17	0.148002
MICAL3	0.147998
HMCN2	0.147934
TMPO	0.146933
GPR4	0.146671
SCN4A	0.146436
SDF2L1	0.14627
XIRP2	0.146246
SPI1	0.146098
STAB2	0.146044
CHD7	0.14589
MAGEA9	0.145876
ZNF707	0.145331
ILF3	0.145329
CUL9	0.144925
KCNQ3	0.144231
FNDC1	0.142166
ARHGEF10	0.141498
PRKD3	0.141169
ZNF616	0.140781
BAZ2A	0.139695
UNK	0.139594
HIVEP2	0.139009
UCKL1	0.138954
TKTL1	0.138498
HIVEP3	0.138135
URB1	0.137615
MAGEL2	0.13714
KLC2	0.135787
COPA	0.135351
PARD3B	0.135222
CACNA2D1	0.133595
FGF18	0.133396
FCGBP	0.133268
LRFN1	0.132843
CACNB2	0.132692
LSP1	0.132552
PTPRF	0.132259
SRRT	0.131137
RPH3AL	0.130944
FGF4	0.130518
CHSY1	0.13017
THY1	0.129966
KHDRBS1	0.129344
C3AR1	0.128616
RALGAPA2	0.128203
LIPE	0.127988
SACS	0.126961
ATP10A	0.126593
PRDM16	0.126293
COL5A1	0.125047
P4HA3	0.12489
CIB1	0.123562
PIEZO1	0.123091
CHD5	0.12289
MAGI3	0.122657
TNC	0.121662
MAN2A2	0.120689
CCSER2	0.119438
IPO8	0.118948
ANK3	0.118891
MAPK8IP3	0.118659
ASPA	0.118148
MUC2	0.117355
RUFY3	0.117263
CLSTN2	0.117117
DISP1	0.116825
GTF2I	0.116095
ZNF292	0.115748
CDK19	0.115289
TTLL7	0.114536
ZNF423	0.113383
SLC5A2	0.113033
RASD2	0.112945
BCORL1	0.112611
PRPSAP1	0.112556
CACNG4	0.112484
RMDN1	0.112478
DCHS2	0.111992
ZNF316	0.111729
ARHGEF28	0.111292
REPS2	0.111049
RIMKLA	0.110931
SLC2A13	0.11043
TLR9	0.107999
MIOS	0.107384
MGAT5B	0.106807
ULK4	0.106121
SH3BP4	0.105121
PTPN9	0.104882
PPP1R42	0.104464
BAHCC1	0.102913
MYBPC2	0.102258
ARSB	0.100773
SCN8A	0.0999217
DNASE1	0.0994409
MTMR2	0.0987909
TJP3	0.0985403
CNIH1	0.0961149
MAG	0.0958067
ASPHD2	0.0955442
RYR3	0.0954956
SCYL2	0.0952834
RBM20	0.0922979
GRM8	0.0920749
FBXO21	0.0915941
RMDN2	0.0909681
PCSK1	0.0908173
GRIP2	0.0906044
KCNS2	0.0903572
STK32B	0.0900736
KBTBD12	0.0883435
MMAA	0.0868351
MAD1L1	0.0853426
ERC1	0.0853234
CHD8	0.0841212
TPK1	0.0840333
CDK6	0.0839782
ZNF609	0.0819374
FAM174B	0.0808591
RANBP10	0.0801796
NFIB	0.0796561
JPH3	0.0780784
SH2B2	0.0772064
RELN	0.0766664
ATXN7L3	0.0756861
YPEL3	0.0754582
COL8A2	0.0752281
FAM153B	0.074703
YEATS2	0.0744946
ADAMTS17	0.0743514
PTPN22	0.0742111
GLIPR2	0.0700876
PLAT	0.0697125
PINK1	0.0696026
GRIN2B	0.0691658
STX5	0.0687766
TSPYL1	0.0662014
MON2	0.065512
TMEM116	0.0649275
MYO9A	0.0647962
TSNAXIP1	0.064757
CNTNAP4	0.0631072
GALNT18	0.0610932
BPTF	0.0598156
KMT2D	0.0576154
C13H9orf43	0.0568469
MFSD12	0.0567968
JAG2	0.0565235
PFDN4	0.0561873
TASOR2	0.0561456
PRKG1	0.0561239
DTX1	0.0558651
CHRNA2	0.0553019
SCN10A	0.0551727
GRID1	0.0537478
HIC1	0.0522673
KLHL11	0.0515592
DMXL1	0.0509714
POGZ	0.0504996
NR6A1	0.049242
MFHAS1	0.0474877
TTC5	0.0469933
C11H10orf71	0.0469664
CASKIN2	0.046716
AP1B1	0.0466138
USP11	0.0450068
MVP	0.0449442
PIGH	0.0446096
MYO15B	0.0442093
ADAMTS1	0.0442002
CUEDC1	0.0441843
GRIK4	0.0427963
ZNF462	0.0413028
MSH3	0.0399611
DUOX1	0.0389414
NCOA6	0.0376696
FAM222A	0.0359804
COMP	0.0355605
FGD3	0.0351036
ATP7B	0.0328669
GADL1	0.0323839
MARCHF11	0.0319618
RASA3	0.0316264
IRF2BP2	0.0304203
DHRS2	0.0300724
RBM33	0.029748
IKZF5	0.0295221
ZNF185	0.0288247
HSPA9	0.0285079
RXYLT1	0.0274579
APOB	0.0263198
CDC42BPA	0.0260858
TOX2	0.0251849
SLC25A48	0.0245521
HSF1	0.0241032
COL18A1	0.023695
TMEM71	0.0233171
COL4A4	0.0232399
CC2D2A	0.0223206
RAG1	0.0210543
DNAJC9	0.0210053
OTOG	0.0199276
ZNF516	0.0199255
ELAVL1	0.0198148
MALL	0.01934
TRIML1	0.0191699
MAP3K3	0.0191406
FMNL3	0.0190582
ARFGEF3	0.0189192
NAV3	0.018675
GRM5	0.0170559
TP53BP2	0.0164857
FLT4	0.0161444
PDE6A	0.0159256
KIDINS220	0.0126545
ACACB	0.0125129
TOR1AIP1	0.0108829
CARHSP1	0.00702239
IRX2	0.00623877
MED13L	0.00608304
CARNS1	0.00501004
PPP2R5C	0.00397075
TREML2	0.00374877
CLCF1	0.00229786
NPAS1	0.00192674
APEH	0.00100969
PPARGC1B	0.000287103
AJM1	6.91760854760389e-05
CAMKK1	-0.00125039
TPR	-0.00176882
BSN	-0.00312687
LANCL3	-0.00469963
CACNA1A	-0.00574994
APOBR	-0.00689784
LRP3	-0.00696077
UGGT2	-0.00722927
UBE2J2	-0.00849021
ATXN7L1	-0.00882044
SGMS2	-0.00895871
MBD1	-0.00947449
MTRF1L	-0.0104353
PRKAG2	-0.0119546
CCDC92	-0.0130007
TBX6	-0.0159777
DLG1	-0.0169728
TMEM141	-0.0170217
GPR12	-0.0171942
SNAP25	-0.0180134
GRIA3	-0.0182073
TRPV1	-0.0191763
PALB2	-0.0194753
RNF144A	-0.0197926
HEXIM1	-0.0212014
TSNARE1	-0.0227039
SETD1A	-0.0227946
PIK3CB	-0.0235941
LRRC25	-0.0258784
OSBPL1A	-0.026681
CTRL	-0.0268956
ADCY4	-0.0274338
B3GAT3	-0.0275985
TMEM121	-0.0283117
FGA	-0.0286384
GPR26	-0.0290222
UBTF	-0.0305403
SHD	-0.0310673
AQP8	-0.0337694
KCNT1	-0.0344706
RGS22	-0.0355298
EIF3A	-0.0357428
MROH2A	-0.0360279
CLDND1	-0.0368502
CCN3	-0.0368902
FBXW2	-0.0369134
CFAP46	-0.0375389
DNAH8	-0.0409751
PIEZO2	-0.0411486
GRHL2	-0.041739
DMAC1	-0.0418256
SLC20A1	-0.0419615
PPP1R9B	-0.0422693
FER1L5	-0.0424676
PBRM1	-0.0425271
WWC3	-0.0427983
TMEM184B	-0.0429736
EIF2S2	-0.0441486
DNAH11	-0.0447158
FRMD4B	-0.0454176
ST7L	-0.0458163
MYH11	-0.0459102
PCNT	-0.046732
ST3GAL1	-0.0467395
MTUS2	-0.0474507
FAR2	-0.0477997
ADRA1D	-0.0478086
CAVIN1	-0.0486137
GGA2	-0.0505997
DNAH12	-0.0508186
SENP3	-0.0510493
HIVEP1	-0.0526203
CASC4	-0.0537514
MASTL	-0.0537608
AKT3	-0.0548218
STAT3	-0.0554304
ZMYM1	-0.0561737
CHEK1	-0.0562604
RNF24	-0.0563332
NINL	-0.056347
PHF19	-0.0569543
CABIN1	-0.0571982
FAM219A	-0.0578986
SNUPN	-0.0581371
COBLL1	-0.0582703
KCNJ9	-0.0584143
KBTBD11	-0.0591379
CRISPLD2	-0.0595265
CNP	-0.0596785
PHACTR1	-0.0603836
DUSP2	-0.0605546
TWIST2	-0.0608727
LATS2	-0.0628267
HIP1R	-0.0647504
STXBP1	-0.0655163
WBP1L	-0.0663761
LRFN5	-0.0673116
ADGRA2	-0.0673222
SRGAP2	-0.0685225
AMZ1	-0.0693371
AHI1	-0.0701182
SORBS2	-0.0701245
UBE2O	-0.0704614
NCOA2	-0.0712067
B3GALT5	-0.0713338
PLOD3	-0.071779
SLC6A5	-0.0722395
QSER1	-0.0730244
SNTB2	-0.0732901
OSTF1	-0.0733048
PCSK7	-0.073309
PASK	-0.0738146
ZNF623	-0.0738638
AKAP10	-0.0745793
NPS	-0.0750583
CHST9	-0.0751839
PLEKHA5	-0.075605
PLXNA3	-0.0758276
MYO7A	-0.0787631
C5H5orf49	-0.0791624
CLIP3	-0.080068
TRIM71	-0.0809574
CCDC13	-0.0809868
BHLHE41	-0.0820818
MYORG	-0.083134
MKX	-0.0835732
CACNA1C	-0.0849238
CARD9	-0.0852439
WDR86	-0.0861925
ELFN2	-0.0865124
ZC3H12C	-0.0869047
MXI1	-0.0877601
SYNE2	-0.0886496
NAGK	-0.088971
INTS1	-0.0895424
NOBOX	-0.0897148
NAV1	-0.0900619
SNN	-0.0907117
FYCO1	-0.0911681
IL31RA	-0.091282
PACSIN3	-0.0917035
STAU2	-0.0931768
STXBP5	-0.094276
BCAR1	-0.0951255
GRIP1	-0.0960489
PCDH15	-0.0965687
GPATCH8	-0.096776
OXLD1	-0.0968434
HR	-0.0968498
AGAP1	-0.0997697
GOLGB1	-0.10042
RREB1	-0.10244
ABTB2	-0.103361
SLIT3	-0.103851
LIG3	-0.104899
ZBTB7C	-0.10598
ZNF132	-0.106451
RHOBTB2	-0.10729
GATA4	-0.109125
CDC20B	-0.110192
SMARCA5	-0.111053
DYNC2H1	-0.112282
GABRB3	-0.112462
TRIM9	-0.112469
PANO1	-0.112588
ADAMTSL4	-0.11459
INSM2	-0.115195
MOB3B	-0.117671
ASB15	-0.118577
NISCH	-0.118944
MAST2	-0.120434
COLQ	-0.120806
KCNE5	-0.121035
CDHR1	-0.122038
EXT1	-0.122391
SLC7A1	-0.122525
DHX38	-0.124082
TEF	-0.124816
KBTBD6	-0.125317
PAX1	-0.126006
FRMD5	-0.126009
[truncated: 1,352 more rows]

## Sheet: Fig 2C
	Sample numbers:
Gene:	101	102	107	115	184	185	192	195	198	200	203	206	207	262	264	266	269	270B	275	280	284A	298	300	33	41	120	136	145	150	153	179	181	188	2	210	212	222	231	237	245	254	259	260	273	274	28	281	287	289
CPTP	6.71803	6.24834	6.96909	5.05706	4.37003	9.34264	3.54368	3.34578	6.70619	7.08636	9.54714	8.44074	7.41367	10.3779	6.83924	7.99595	4.32937	9.11146	7.27187	7.67692	8.02079	7.95779	6.72546	2.84874	1.79178	6.91156	3.69419	2.77336	4.73648	1.78758	-1.42024	5.31872	4.49446	2.84103	4.20382	7.49143	3.18339	4.50479	4.56501	4.85677	7.30783	9.68182	6.49742	9.01639	8.30029	0.589166	7.6919	7.31437	7.66817
ACAP3	3.49526	3.97451	3.79917	5.05174	6.34464	4.78083	4.32609	6.42955	4.71961	5.127	4.43153	5.21075	4.74108	5.59167	5.79817	6.56722	5.62299	3.69905	4.39951	5.56452	5.87703	4.48126	4.32715	4.40596	5.06912	4.0057	4.21098	4.66521	3.69154	6.34655	5.56845	3.08014	4.80164	4.28683	6.02618	4.61311	7.29946	3.86606	3.45437	3.56625	3.4236	6.28676	3.70403	2.82017	3.66252	3.70891	6.10334	3.77556	2.67203
SCNN1D	3.51617	4.27259	3.79917	4.4027	6.25665	5.75121	2.67241	3.6802	3.50905	3.25253	3.72231	4.09318	3.4562	3.53382	7.96468	6.8262	6.95364	2.3672	3.28662	4.53627	4.37532	6.54487	4.98938	4.19519	5.77998	4.06646	2.19539	1.52944	4.68238	4.47208	5.0555	3.26962	2.31226	3.26845	4.51869	3.60093	5.3499	2.77173	2.96055	4.01962	1.40475	5.10233	2.65456	2.74	3.03908	2.72162	4.19239	3.03859	2.58715
UBE2J2	4.87701	5.59067	5.923	4.29868	3.98816	3.72096	3.14775	5.36138	6.75045	5.26583	3.97385	4.55508	5.21934	6.45637	5.92407	4.66638	5.7516	5.83565	4.80287	3.91415	4.10959	4.92556	4.0836	4.48764	5.54899	5.75656	3.50472	2.89622	3.49628	3.73511	4.30768	3.75505	4.72034	2.84103	7.39701	7.2241	2.98635	2.84768	2.5553	3.2718	1.9117	3.75838	2.18249	4.32496	4.16948	2.99725	5.54249	5.63243	3.60884
SDF4	4.01928	4.19352	3.2807	3.30317	3.69865	4.87174	5.85014	4.03167	3.99447	6.41053	7.24288	4.96517	5.14565	7.41602	7.14875	5.62035	6.33964	3.57531	3.35221	5.377	4.45403	4.5278	5.45443	5.85389	6.32079	3.53263	7.99938	6.64126	6.8574	3.62408	4.9548	7.19708	4.9156	9.08437	4.20382	4.25745	3.60608	8.84363	7.1929	5.67831	8.51052	4.70179	8.82867	3.83954	3.32148	6.92627	3.08704	3.56911	4.57617
AGRN	4.31012	4.55157	4.94161	5.06236	5.54368	4.49653	3.42338	6.57041	3.93435	3.25253	4.61539	3.40965	9.4153	5.92739	6.7559	5.36091	5.21355	2.71868	4.20021	6.7743	6.96701	6.40227	4.93527	4.85901	4.63454	5.81969	3.60256	3.06287	4.87157	5.04631	5.0555	4.3868	5.21173	4.97174	3.23859	4.16123	5.57717	4.33046	3.9157	4.17324	4.89153	4.5815	5.26721	3.71924	4.33742	3.36446	4.672	4.21444	5.71768
HES4	4.55205	4.81195	4.57904	4.13716	3.46733	5.96244	3.58165	5.8775	3.99447	4.279	5.77293	5.26008	5.24309	9.02334	8.81615	7.53227	7.18763	6.24732	4.12714	5.73755	5.66176	6.05036	5.04153	4.81749	5.36098	4.85025	3.34425	3.54829	5.09512	4.26563	4.76959	3.93375	3.13538	3.71097	4.40086	5.28053	5.65671	3.49301	3.07376	3.60997	4.62442	4.70179	4.12311	5.91906	5.45168	3.78354	4.27146	4.43345	4.72266
KLHL17	4.19813	3.82513	4.37503	4.55345	5.05229	4.63274	2.86945	3.46607	3.23775	3.45184	5.21263	4.34254	5.01381	2.00039	2.48062	3.76731	2.71105	4.16743	4.33609	4.32605	3.7836	4.27844	4.65188	3.00486	3.2455	5.1739	6.24547	6.49825	3.95761	2.15015	0.901691	3.78641	6.67251	6.87484	2.01619	3.55118	1.08823	5.80545	6.27362	3.21631	5.57045	3.75838	4.97648	4.84912	5.71837	5.25941	3.97338	4.99795	5.72763
MIB2	4.71464	5.18332	4.33803	4.24372	3.33608	3.90441	4.30355	4.65511	4.16112	4.47492	4.12007	4.14662	4.36173	4.62283	4.06558	3.34793	3.56466	4.58604	4.46027	3.93903	3.7836	4.8543	4.46083	5.12034	4.71943	3.57507	3.90064	2.77336	4.20794	3.37254	4.88354	4.28068	4.22653	4.3229	4.13167	4.09333	4.07175	4.16219	3.61263	4.53257	4.94472	4.5815	5.2451	5.02857	4.94857	3.63019	2.99684	4.51252	4.38824
CDK11B	4.59198	4.61363	5.94776	6.8403	4.96613	5.78669	5.03596	7.65827	4.10769	5.15585	6.86137	4.87305	6.23423	7.99206	7.17938	5.82776	6.89636	4.94385	4.43021	4.80337	4.23377	5.15043	5.09186	4.02324	4.50663	6.55666	5.93392	4.68239	5.80138	3.93442	2.97208	6.85643	7.17787	6.25452	2.3057	4.45976	4.57132	6.62567	6.3875	5.09078	6.72097	3.96483	6.42058	6.40838	5.45168	3.36446	5.64997	5.52211	8.20898
NADK	6.29658	7.62685	6.9136	6.16578	5.4195	4.40817	5.88851	7.67708	5.49871	4.76443	5.42451	4.84099	4.86869	11.2494	9.98433	8.7522	9.88606	6.76425	4.3033	6.1902	6.25956	5.3187	5.86465	7.43199	7.9433	6.59325	5.29388	5.01622	7.36932	7.18479	7.75718	4.30254	4.49446	3.02745	5.69176	5.66666	7.14253	3.11687	5.45959	7.7787	3.22291	6.50088	4.66292	6.94387	3.25589	6.28747	4.96151	6.90941	4.9606
GNB1	6.80556	5.93251	5.23112	5.45405	6.96057	5.28953	7.19291	5.69258	7.0344	6.56911	5.76184	5.79989	4.88388	9.82694	9.52269	7.83475	9.05027	4.9101	5.48241	5.87924	5.11767	3.07408	3.83048	6.13309	9.23509	5.6613	6.01612	7.06123	6.16583	7.47608	9.13339	4.06743	8.38496	3.76441	9.29025	7.58402	6.05925	3.05413	5.19759	6.58006	4.99602	5.67265	4.71211	3.63309	5.78963	11.2937	4.06501	6.19659	2.49695
CALML6	4.45792	5.03246	5.75073	7.01049	6.56582	3.86069	2.86945	5.5904	7.86156	7.46631	4.9049	5.23562	5.14565	2.39632	4.23064	5.03359	5.45181	4.22347	5.67414	4.36329	4.73189	5.71039	3.7904	5.64427	3.2455	6.49168	1.37227	0.740939	0.847188	1.78758	2.66723	3.98872	4.95167	1.44248	7.34212	6.89571	3.12065	0.732201	0.153198	1.45077	1.54913	3.75838	1.75185	4.84912	5.84644	5.99463	7.28344	5.38174	3.8826
CFAP74	2.46332	3.17305	3.62584	4.31655	3.80175	3.56624	4.47473	5.8109	4.40213	6.02902	6.13305	4.43135	4.07463	1.65935	2.19111	2.52748	1.52201	4.66909	4.62854	3.91415	4.32036	6.0819	5.89332	4.91913	4.34504	4.83287	9.11736	8.39199	10.4997	3.37254	2.97208	2.91968	5.02121	10.3013	3.23859	4.61311	2.98635	9.04559	8.9397	10.1459	9.57757	5.18722	9.4777	4.95945	4.72444	4.78959	5.03133	4.75944	8.07316
SKI	4.03385	4.27259	4.44629	4.35163	4.07305	3.51074	4.41289	6.81657	3.99447	1.95707	4.25282	4.03768	4.63737	7.20161	6.2143	5.57652	6.1379	4.01702	2.71834	4.10209	4.0768	5.29198	4.43507	5.12034	4.36625	3.61629	4.04687	3.47133	4.98021	4.40649	4.98915	3.72299	3.00413	4.04914	3.80046	4.43254	4.34305	3.71202	3.53567	4.05168	3.53186	4.70179	4.4667	3.10257	2.95891	3.45858	3.2521	3.70997	3.0346
RER1	5.57962	4.64368	4.83943	4.61971	3.80175	4.6585	5.60488	8.6724	4.21265	3.7071	3.57792	3.65066	4.27223	6.77205	6.86877	5.23499	6.28543	9.175	7.43211	6.56252	5.5226	4.77934	5.09186	9.85613	9.09278	4.33691	3.16368	2.3259	3.7628	8.06503	3.78922	3.22453	4.63418	2.50661	4.51869	3.49965	6.25451	3.58464	2.77211	3.98683	4.1226	3.96483	3.29438	7.10057	8.04758	9.16456	6.11411	7.16329	5.70766
PLCH2	15.5556	15.7414	15.1459	14.7541	13.7265	12.7452	13.5672	13.1503	14.2276	13.3989	11.8347	13.5573	13.9695	4.49393	8.66444	10.3519	12.3069	9.79086	8.13764	11.3569	13.797	14.1503	14.6369	15.8272	15.5549	14.0967	13.1683	13.4918	10.9565	15.1754	15.8056	12.7084	13.3853	9.54482	14.3704	14.5669	13.4465	9.50369	9.50666	11.4447	11.3712	12.666	10.4065	14.479	8.22944	14.491	12.9694	14.4936	12.9236
PRDM16	4.77661	4.27259	5.01376	4.59796	5.13359	4.37748	4.02911	7.70791	5.32228	4.42838	4.37439	4.96517	7.27943	2.79686	3.94402	4.30381	3.2532	5.63334	4.77922	3.91415	4.57637	5.08968	4.32715	4.58982	6.85131	4.20801	3.82157	4.48118	3.2704	5.284	3.93732	4.57817	4.10367	4.77747	4.40086	4.91796	6.05925	3.71202	4.08731	4.01962	4.16804	4.81283	4.21698	4.88684	4.36879	6.37857	4.672	4.06506	4.80014
TP73	3.78093	4.41881	4.22099	4.7238	4.43562	4.10511	3.61864	3.86661	3.87162	5.0368	3.97385	3.40965	4.0207	3.03786	2.48062	4.76079	2.8089	3.69905	4.43021	3.83685	4.0768	5.73043	5.00697	4.31937	4.81512	3.53263	7.41834	7.15341	9.09641	4.02462	4.72951	4.14207	3.82127	8.84646	3.70425	4.02207	3.77855	6.72969	7.11568	8.33911	7.23764	3.96483	7.6493	3.49336	3.61099	4.53978	4.01992	4.06506	5.29094
AJAP1	5.98031	6.24834	7.54901	8.90354	6.71855	6.94945	4.95149	5.23161	4.88756	5.98146	8.07258	6.54018	5.61479	1.4529	1.95979	3.34793	0.33759	6.12761	6.16869	6.15878	5.73714	6.49889	6.66024	4.05931	5.71531	8.69356	9.19097	8.60962	10.4674	1.30215	2.03919	6.00548	9.48449	10.3114	4.46098	6.42219	2.15236	9.11734	9.36994	10.0138	9.76484	2.86529	9.65062	6.96166	7.12195	4.94942	7.53249	6.77155	9.94763
NPHP4	8.43649	6.63249	7.87376	5.01938	6.36162	5.95206	8.2537	8.66614	10.1705	8.9581	6.77017	7.97074	6.64407	4.67133	3.58597	4.11244	3.84394	5.64365	8.4612	7.47487	6.78614	5.42088	5.1405	9.13573	7.82377	6.55135	4.30118	4.10169	4.46457	11.5645	11.8449	4.46642	8.62723	4.87787	9.52487	9.75824	9.15187	3.93732	4.21621	4.46275	4.80787	4.1454	5.10481	7.53405	8.21872	10.429	8.27985	7.48092	7.9447
KCNAB2	5.56465	5.37469	5.4891	6.17315	6.45946	5.66487	6.20056	7.57376	5.39099	5.75503	6.29578	5.88096	5.66839	9.98997	9.34048	8.27153	9.31825	6.5454	6.2135	6.50121	6.45084	5.71039	5.55354	5.50736	5.70701	8.14514	8.32018	8.62414	10.2645	6.16013	5.71931	7.14359	7.41595	8.05586	6.63417	5.47984	6.36012	7.83257	8.44322	9.52652	7.38202	6.16646	7.89983	7.3505	6.41834	6.76984	5.67927	7.36851	8.85393
CHD5	3.91293	4.58293	4.33803	4.98068	5.4195	5.13294	6.15721	5.92025	4.7548	4.42838	5.62155	3.79152	4.98593	6.39271	5.74457	5.62035	5.72678	4.96043	4.08917	4.48652	4.52867	5.34493	5.0585	5.32679	4.56284	4.33691	3.93861	4.94684	3.2704	5.17005	4.88354	4.46642	5.9247	3.59776	5.83495	6.82943	8.29325	3.6708	2.8377	3.37677	3.30656	4.70179	4.38816	4.666	3.11503	4.0486	5.1822	4.34979	3.32411
ESPN	5.50836	4.73027	5.50588	5.86555	6.79551	5.72706	4.99434	5.61663	5.92666	5.59567	6.5999	5.05176	5.67714	2.61044	3.54475	3.71436	2.85544	4.68913	5.86598	5.59614	4.68914	6.43926	5.67957	4.95786	4.56284	6.09225	7.35306	7.57037	6.21112	4.76158	3.43774	6.68812	7.64799	8.13914	4.20382	5.15292	2.75808	7.14536	7.14188	5.54951	6.43527	4.81283	6.41069	5.75538	6.74551	6.56292	5.1822	5.87616	6.55118
PHF13	4.10459	3.87666	4.54698	3.26687	6.23839	5.94161	5.47977	5.61663	4.48829	6.01334	7.26663	6.38207	5.57791	3.24432	4.93607	5.46073	4.90606	3.95217	3.41494	4.39958	5.18075	5.20873	5.44155	5.58365	5.05613	2.75195	7.72846	6.29553	6.49366	5.8004	5.0555	7.97772	5.68863	8.61514	4.27253	5.01291	6.14055	8.41168	6.92516	5.50389	8.46459	4.1454	8.38627	3.49336	2.87402	6.48305	4.27146	3.89841	4.08191
CAMTA1	5.75698	5.70911	5.77861	5.7154	6.80795	6.06232	5.98375	8.18197	8.4659	9.21789	8.75276	11.4033	8.94262	4.69498	5.30041	4.8121	4.07783	4.13858	5.17324	5.78634	5.84817	6.86793	6.32365	6.95547	6.07879	4.47777	5.00274	4.69936	4.77146	4.47208	5.02271	6.51638	5.27003	5.27767	6.00614	6.307	4.1366	5.72718	4.79705	4.55511	5.50111	5.18722	5.6249	7.21249	4.90644	4.66351	6.43066	3.3281	4.28422
RERE	5.27681	5.22368	6.01961	6.59887	5.81413	5.25617	9.47568	6.36911	6.72406	5.00544	5.39608	4.63205	6.07132	9.53914	8.69773	7.60498	8.53056	5.43404	5.79699	6.35175	7.01972	5.71039	6.27365	7.88059	7.7908	6.30259	6.31207	6.90539	7.08993	5.284	6.11114	4.85458	4.95167	5.71776	6.2809	5.10199	6.40029	4.66031	5.12063	6.36725	5.46516	5.78586	5.22265	4.26893	6.84365	3.83124	5.60489	6.35517	5.63551
H6PD	4.90898	4.78524	4.72946	5.19866	4.49835	4.17817	4.49477	6.1351	3.87162	3.92391	4.56521	4.43135	4.04792	10.0387	9.20068	7.54938	8.85221	5.78069	4.87158	5.64231	5.6054	5.44534	5.21808	5.23516	5.40265	5.29309	5.07271	5.25305	5.85128	5.35526	6.01439	4.28068	5.02121	6.38819	3.70425	3.60093	6.29058	5.15473	5.44913	6.64455	4.67252	7.57364	4.28357	4.84912	5.80117	5.31079	4.38249	4.94192	5.01036
PIK3CD	2.70101	3.32917	3.85261	4.43578	3.89796	3.51074	4.45441	3.9515	3.42416	2.19808	4.53944	3.79152	3.96466	10.4242	8.91449	7.8332	9.1323	5.45759	3.64172	4.78976	4.50422	3.97678	4.85982	3.90928	5.33968	4.15305	2.95723	1.92536	6.3096	5.63844	5.14962	3.1299	2.69928	3.26845	1.65362	3.00369	5.83337	3.17699	4.50571	6.58006	3.1341	5.73036	4.04847	2.74	3.71227	0.589166	2.56621	3.70997	2.82815
CTNNBIP1	4.10459	4.61363	5.03703	6.11564	4.49835	5.16924	4.62774	2.90968	3.50905	5.00544	6.06244	5.15968	3.99295	2.14478	5.30041	4.23028	3.72365	4.92708	5.27821	5.20309	4.04325	4.48126	4.93527	3.39189	2.94065	6.28991	7.39804	7.39915	8.13175	3.06769	2.97208	8.17132	7.10767	8.59868	3.70425	4.61311	3.24351	8.26011	8.05061	8.36326	8.23029	0.0579379	7.98401	5.33182	5.73049	3.83124	6.1354	5.33899	8.96113
LZIC	6.11319	5.70911	7.06843	5.86858	7.20586	5.93108	4.79868	4.31407	6.96097	5.93227	4.86397	3.31946	5.068	3.98128	3.58597	2.90363	3.5924	8.90315	7.9251	7.53525	8.16035	5.71039	4.48614	7.59751	5.84187	7.04586	1.57872	2.13949	2.14264	3.50379	3.22362	3.47607	6.43837	2.50661	5.69176	5.15292	4.72683	1.46917	1.25273	2.58828	1.40475	2.37987	1.47622	6.91678	8.4174	5.6064	7.8897	8.21296	4.94363
KIF1B	4.14542	4.61363	5.05993	4.56097	4.67169	4.73314	5.74531	7.41093	4.48829	4.64739	4.61539	3.85711	5.91747	8.23123	7.99942	6.66464	7.81406	4.56451	4.68053	5.10758	4.94674	4.99346	4.84032	4.89937	4.34504	4.62642	3.09809	3.25879	4.12922	4.91096	4.41265	3.65664	3.7411	3.71097	4.57419	4.22608	5.30828	3.17699	3.27658	4.05168	4.00231	4.30587	3.8282	4.11851	4.27257	2.72162	4.23247	3.89841	3.0346
CASZ1	5.2521	4.81195	5.23112	5.19384	5.00985	4.55256	5.47977	5.53646	5.63715	3.9895	5.02115	5.18544	5.86487	6.25629	7.97635	6.00907	6.78955	4.40404	5.02023	5.39509	5.93306	5.66946	6.33762	6.14991	5.99954	5.28033	5.10645	4.22402	4.60692	7.4519	6.45628	5.75108	3.65621	5.01648	5.83495	5.51919	5.57717	4.5957	3.94576	4.50967	5.08163	5.18722	5.34203	3.87751	4.79541	4.51078	6.30474	4.97021	4.20096
C1H1orf167	3.94412	4.2336	5.16928	4.3254	7.43962	7.95076	5.4286	5.26516	6.85144	6.43428	6.31108	8.15153	6.63063	2.39632	1.68415	1.92709	3.06798	3.18165	4.9793	3.47806	3.30628	5.75019	3.9805	4.02324	5.01642	3.69536	1.75929	1.1884	1.78007	2.43966	3.43774	5.72703	5.15098	1.44248	6.02618	5.38363	2.98635	2.77173	1.04628	0.351238	2.2861	5.4842	1.62061	2.65511	4.20467	4.48118	4.06501	2.37117	2.9003
TNFRSF1B	4.5821	3.47004	3.79917	7.41156	3.03123	1.92578	6.60257	4.24848	2.90333	1.66757	6.25678	5.13344	3.93581	12.3252	12.503	10.6608	12.252	7.56043	5.80872	7.76997	6.02187	3.83592	5.20289	3.90928	6.72149	6.0326	5.02055	4.42106	8.31923	6.48007	6.2451	2.67352	5.35328	4.426	2.01619	2.24185	7.89207	3.86606	6.51827	8.20655	3.977	7.19749	5.23392	4.4309	3.50205	2.72162	2.90062	4.88362	5.0426
VPS13D	3.91293	4.96263	4.33803	4.8146	4.15322	3.67121	5.52918	7.34185	4.40213	3.25253	5.38165	3.91985	6.42798	8.76439	9.05048	7.15156	8.96662	5.72354	5.46769	5.45668	5.43475	5.26476	4.75959	4.95786	5.35037	5.0886	3.64911	4.48118	5.63093	4.9575	5.29401	3.90546	3.89722	4.52221	4.20382	4.25745	5.8528	4.30374	4.26471	4.91021	3.78617	5.34334	4.4667	4.666	4.77214	4.60983	3.87553	4.06506	3.65128
DHRS3	5.8381	6.36118	7.14539	5.2874	5.93245	7.9944	4.71574	3.86661	6.46191	5.67755	7.09597	6.35961	6.24014	6.32611	6.66264	5.08663	6.28117	7.32461	6.12245	5.59614	5.91463	6.33842	5.34801	5.58365	6.02645	5.18764	4.21098	3.85136	4.96519	5.89909	5.39994	4.96835	5.18167	2.50661	5.47562	7.14665	5.96419	4.33046	4.44388	4.6207	5.71524	5.8393	4.72814	6.93939	6.75147	4.99201	5.22255	6.6191	6.80249
AADACL4	3.38591	4.5195	4.33803	4.34294	5.00985	4.73314	3.94422	7.65194	4.05219	4.87268	5.07595	6.79571	6.45365	6.72688	8.66685	6.87225	5.87534	0.679148	4.80287	4.86956	9.23516	4.22294	4.21051	2.84874	1.79178	3.29943	6.97789	7.71301	6.76497	7.39385	3.43774	8.78787	5.35328	5.94305	3.70425	2.67249	4.25816	8.51137	7.91665	6.69109	7.46174	10.5508	7.26584	4.45621	4.05845	0.348158	8.12612	4.34979	8.10022
LRRC38	2.17859	3.17305	2.31917	1.25765	5.3188	4.95726	4.9802	3.46607	3.93435	6.32419	6.86137	4.66904	4.75766	2.00039	4.99847	1.61675	2.65952	2.15308	1.76725	2.62325	2.02617	3.75997	4.7802	5.95308	5.42304	2.676	7.81266	6.82647	6.75189	1.30215	-1.42024	8.20943	5.6671	9.62285	3.0942	4.6608	1.32924	8.27738	6.28542	5.05958	7.77795	2.37987	8.1025	2.56492	2.22194	7.17297	1.74308	1.98414	3.15746
PRDM2	4.00456	4.70198	4.7006	3.9438	3.69865	3.72096	5.17905	4.24848	4.16112	2.58511	4.01181	4.96517	4.52562	7.59009	7.17601	5.73112	6.92937	4.85795	2.81455	4.32605	4.71067	4.43316	3.94443	5.12034	5.38196	4.31203	3.39975	3.65655	3.86349	3.93442	5.14962	3.84717	2.31226	3.19251	3.60116	4.83723	4.00384	2.31716	2.5553	4.38937	3.59976	3.96483	3.79815	3.76047	3.55755	3.51808	2.99684	4.26099	3.09734
KAZN	5.18839	5.54362	5.30965	5.36671	6.36162	5.35402	4.16035	4.31407	4.52951	4.80142	4.31488	4.8082	5.25482	2.00039	3.70301	5.64885	3.2532	4.07908	3.92645	5.34013	5.6837	5.46938	5.34801	5.75838	5.09477	3.94228	4.04687	3.72445	3.49628	5.284	4.91961	5.16014	3.96937	4.87787	6.06544	4.51271	4.54767	5.10917	4.62197	3.81067	4.48773	5.8393	5.02919	3.588	3.66252	3.75909	5.07607	3.41299	3.77157
AGMAT	4.57215	7.26536	6.62967	4.00016	5.38671	3.61968	2.80671	3.46607	5.00912	4.83749	3.23688	5.21075	6.67058	1.83992	2.92808	4.72109	4.09733	2.55362	5.22668	2.95131	4.23377	5.02625	3.36857	8.18196	5.16909	3.65637	1.37227	1.36897	2.24574	7.08351	6.28712	4.16612	6.31918	0.790407	6.17718	3.14456	7.22685	-0.115795	0.153198	1.24432	1.68038	0.0579379	0.928732	4.45621	5.65618	5.74981	5.54249	5.93476	5.60345
PLEKHM2	3.47404	4.31056	3.20053	2.89112	2.85066	3.12372	3.91477	5.66771	4.05219	3.1415	3.85355	3.57471	3.57324	7.4337	6.94995	5.62035	6.50204	3.43996	2.61524	4.36329	3.61113	5.05831	3.83048	3.74183	5.58564	3.80639	3.28654	3.1144	3.92691	4.86287	4.60213	2.20145	2.85974	2.84103	4.99601	3.55118	5.86242	3.34364	2.63125	4.36406	3.49667	4.45026	3.49508	4.77059	3.18718	4.42011	2.13011	3.64126	2.96902
SPEN	4.24898	5.4784	4.91674	5.74539	7.4634	7.27503	6.679	6.24007	6.30458	7.42542	8.19521	6.78732	6.57089	7.79822	7.20937	7.73527	7.3304	5.45759	6.02526	6.96802	7.36348	5.93422	7.26819	7.07921	7.87092	4.20801	9.26007	7.88421	7.88461	6.794	7.03509	8.98408	6.79669	9.85072	6.12239	6.21415	6.78615	9.51465	7.79602	6.84538	9.4086	7.15597	9.63848	5.62753	5.75444	7.93107	6.78074	5.20257	5.07413
SZRD1	3.36301	3.87666	4.30007	4.73712	2.11369	3.19587	4.55327	3.77641	2.90333	3.35562	4.45927	3.57471	4.07463	7.73117	6.80909	5.66289	6.38	3.73804	3.06981	4.36329	3.86267	4.33188	3.7904	3.27405	2.69449	5.04397	5.56057	4.57613	6.52986	3.73511	3.62416	2.60481	5.64524	5.8348	2.93373	3.07584	3.18339	4.68122	4.26471	5.59373	5.44684	3.51737	4.94939	2.96827	3.03908	2.01801	3.71507	3.64126	6.16846
SDHB	7.35506	8.55848	9.64253	5.20347	8.10616	9.09512	10.6607	9.23901	11.8414	9.63911	9.7594	10.6705	10.9585	8.69131	8.25561	5.69057	6.17965	10.442	8.48149	9.16571	8.86087	13.0963	12.6081	3.44738	3.33431	7.74847	2.95723	2.56691	4.70064	1.30215	0.164726	6.91081	7.05061	1.44248	8.75766	10.6455	1.53569	1.95459	2.10073	2.82929	6.06671	11.0879	4.26172	7.18247	7.78237	3.54694	7.44566	7.14479	3.6925
RCC2	7.58272	7.1653	6.80934	7.8197	3.98816	2.6963	4.78247	5.33001	5.72849	3.25253	4.37439	5.86511	5.09435	6.21599	8.62914	6.64355	7.15545	5.08665	4.80287	5.61941	6.78106	4.74034	6.13651	7.56965	8.05531	6.42365	4.85174	4.91813	3.92691	8.48206	7.38389	3.98872	2.69928	4.00542	6.12239	5.47984	6.03394	3.53956	3.49559	4.78229	3.49667	4.5815	2.95621	6.86102	4.86305	6.8061	7.19999	6.07161	6.06239
ARHGEF10L	4.26141	5.07719	4.4111	4.68993	4.15322	4.49653	3.38095	3.9515	4.21265	2.74557	3.67577	3.12015	4.58257	4.35237	5.33709	4.30381	5.07292	4.30364	3.58828	4.18761	4.23377	4.04237	4.46083	5.55866	4.89027	3.80639	3.39975	2.56691	3.92691	3.8382	5.49863	3.47607	1.78174	3.91379	2.3057	3.49965	4.25816	3.05413	2.90043	4.11374	3.59976	3.22786	4.26172	3.588	4.05845	3.63019	1.94953	3.70997	3.32411
KLHDC7A	5.52393	4.81195	5.60263	3.95525	2.85066	7.84535	2.60026	2.72911	5.34555	5.9155	7.87817	6.52008	5.57791	0.07439	0.243581	-0.70518	1.27048	7.75359	5.19127	5.96651	6.2075	6.40227	5.34801	4.22725	4.87555	5.70972	3.64911	3.82067	3.98767	3.22815	4.36112	4.16612	2.85974	3.3406	3.0942	6.1149	2.48678	3.82906	3.61263	2.75334	5.98018	1.6429	5.34203	7.33694	6.46987	3.78354	5.95553	6.19659	6.10881
TAS1R2	8.07627	5.83167	5.99606	4.36027	3.46733	3.51074	7.90451	5.71703	6.11447	6.9935	5.14591	6.75328	5.42019	-2.24754	-2.56377	0.673332	0.578598	5.53713	8.04894	6.99199	6.00454	4.04237	4.46083	8.95727	7.6659	5.93822	2.95723	2.0364	3.45385	11.724	11.7707	3.22453	7.99768	2.93725	8.51338	6.61007	8.73275	3.62837	3.78879	2.67317	3.977	1.6429	3.73609	7.14794	7.62242	9.96771	7.73439	7.16329	7.231
UBR4	5.59444	5.37469	5.77861	6.09767	5.57312	5.25617	6.17595	6.5157	6.32813	6.41053	6.35605	7.48679	6.76383	9.93268	9.76406	8.34521	9.55786	6.0367	7.18454	6.48441	6.42502	6.82198	6.47038	8.31472	5.75606	5.82849	4.63761	4.57613	5.45922	5.63844	6.01439	5.0738	5.432	4.58297	6.02618	5.61916	6.16408	4.10144	4.24066	5.49225	4.19024	6.36172	4.4082	5.15761	8.02069	4.68963	6.85322	5.22622	4.78116
NBL1	6.58582	6.41446	4.54698	6.19263	5.57312	8.40532	6.36198	4.03167	6.18066	8.04261	9.80876	7.16292	5.42019	3.6351	3.77608	4.3566	3.10698	7.02295	4.46027	5.59614	5.29919	3.90807	5.41544	5.05038	4.9477	3.34919	8.54296	6.50792	6.89753	3.50379	2.48665	9.54732	5.79173	9.2292	5.47562	5.89322	3.73733	9.483	8.60617	5.26498	8.12476	3.51737	7.91392	6.3888	5.26425	5.6668	4.75689	4.6931	8.40616
HTR6	7.31086	7.59644	9.26169	9.92963	8.27244	9.08684	7.28209	4.60358	7.1644	9.20068	10.1531	8.82572	8.01467	4.32232	3.10865	2.33044	1.12609	9.10495	8.72686	9.042	8.62325	10.1075	9.13401	6.51062	7.87648	10.3142	11.9934	11.063	12.7816	0.565186	2.48665	7.70566	11.0119	13.1821	6.75916	8.63342	0.436157	11.8466	11.8047	12.4444	12.5346	2.86529	12.3194	9.19239	9.70806	7.66434	10.322	10.1743	12.7409
OTUD3	4.28597	4.2336	4.13734	3.78603	5.86263	4.8041	4.71574	4.88831	3.42416	2.88996	3.23688	4.63205	5.48138	3.11001	3.45859	2.80578	3.5924	5.82664	7.12948	3.72688	3.56459	6.14297	5.34801	4.25862	4.18709	4.98224	4.72711	5.10806	2.81402	5.04631	5.49863	5.55559	4.76156	4.55291	5.25566	5.26518	4.47429	5.16961	5.32884	6.39875	5.51876	3.22786	5.2451	6.77814	7.92897	3.57523	4.75689	7.4661	7.38038
CAMK2N1	5.33092	6.48256	5.76473	5.49385	4.37003	3.12372	3.2456	2.72911	2.62769	3.35562	2.95448	3.57471	4.77406	0.922387	4.55517	4.77379	3.3211	4.99304	4.39951	3.37245	4.55272	3.75997	2.59485	7.29121	5.43313	4.70495	3.28654	2.13949	2.43215	9.30328	6.72442	3.397	5.48218	1.68349	4.57419	3.60093	7.29236	2.20613	3.01827	1.00332	4.1226	3.96483	2.51369	4.11851	4.64981	8.39801	4.75689	5.27239	5.43149
PINK1	3.47404	3.65848	2.7151	2.03834	2.6442	2.08625	4.89229	5.85564	3.87162	3.0212	4.84306	3.91985	4.54485	7.71101	6.71931	5.2721	6.11417	2.63851	3.14576	3.98753	3.61113	3.4085	3.31308	5.23516	5.52089	2.42074	5.64337	4.24729	4.5067	4.10951	4.9548	4.16612	1.41917	5.73125	2.93373	3.98508	3.51144	6.0176	4.78047	5.33179	5.06971	3.75838	5.82448	3.87751	2.78382	4.25505	3.46891	3.95613	3.15746
KIF17	5.54951	5.59067	6.76821	7.65919	5.21055	6.88544	5.50962	4.37681	5.14795	6.28555	8.01064	5.97259	5.93216	1.4529	2.48062	0.879783	1.63305	6.96249	6.27398	6.34246	6.2741	6.35142	6.5141	5.71381	6.1841	7.52318	9.31703	9.33102	11.1331	2.15015	5.02271	5.12377	7.92243	10.6145	4.27253	6.29194	1.71626	9.35222	9.63557	9.91539	9.91024	3.22786	9.85924	7.20131	6.62729	5.48492	6.73961	6.94548	9.55013
EIF4G3	10.7951	10.6797	8.36702	7.36618	6.41137	6.7779	9.04999	7.60685	9.6864	9.50537	8.10588	7.22013	8.33918	9.24582	8.66925	8.58714	10.6524	11.6663	9.92409	7.08408	6.73976	6.05036	7.47512	7.24498	6.6103	12.0447	11.4069	12.0815	10.9936	6.09916	7.9955	8.81758	6.3053	9.2931	10.6206	10.1646	10.3173	7.16776	8.55712	10.1342	8.48381	10.5163	8.78719	12.0289	9.604	10.8668	8.40129	11.61	9.69852
ALPL	3.91293	3.87666	3.20053	5.88962	2.11369	3.90441	6.16973	3.77641	3.42416	1.95707	6.04424	4.87305	4.12663	12.3353	11.8177	9.92327	11.187	6.63076	4.73072	6.37016	5.08507	3.50471	4.46083	4.37767	5.00293	4.0057	4.01168	2.41079	7.08298	6.75501	5.6778	4.50464	3.4698	3.11234	-1.15373	2.24185	7.1106	4.19163	5.56984	8.81243	3.34664	7.11322	4.23952	3.54146	2.95891	1.93312	1.94953	4.06506	4.76192
HSPG2	4.75917	5.46162	5.8328	7.16639	8.67339	7.96889	5.41815	6.52958	6.07325	6.46919	5.47974	6.78732	6.16754	5.61665	5.99465	8.62976	6.18877	5.20271	5.20908	8.20245	8.42257	7.31539	7.5817	5.73627	5.6476	5.68086	4.76986	5.06941	5.14931	7.43555	6.17222	3.81711	5.73076	5.16296	8.09182	6.39425	7.28165	4.50479	4.81345	4.96174	4.29637	7.85884	4.98984	4.26893	4.33742	3.80759	7.29767	4.7915	4.46161
WNT4	3.6164	4.10986	4.94161	6.52588	7.88921	6.62295	4.60948	6.28982	6.55469	7.30821	5.38165	6.83693	5.54962	5.06534	6.1539	7.975	6.37601	3.88426	6.2223	6.51368	7.41685	4.16523	5.07528	3.86921	2.82281	5.49445	2.06414	0.451433	3.00247	7.89012	6.01439	2.29165	7.07534	1.44248	6.99093	5.453	8.40441	1.64974	1.43331	2.49808	1.06371	7.13475	1.98318	3.03698	5.19595	2.56115	7.77226	5.02517	3.15746
HMGCL	3.11147	1.2137	3.4288	3.09119	3.80175	3.51074	5.11576	6.75885	6.24395	6.37416	5.26073	7.14334	6.01726	7.36901	6.45025	5.25366	6.07045	3.39187	4.77922	4.53627	4.29207	4.95991	4.7802	5.89439	2.62577	2.89281	2.71622	4.33679	4.15594	4.9575	4.60213	5.49043	3.4698	2.07052	4.67916	5.1859	3.73733	5.04609	4.58425	5.27859	3.63255	6.85235	4.07378	4.14988	4.67512	3.22858	5.85642	2.67602	3.52003
IL22RA1	2.96708	3.65848	2.15871	2.03834	3.58762	1.74521	4.39168	6.74703	5.51932	5.61658	3.35974	5.28412	5.60566	-0.662576	6.2468	5.88877	6.19331	4.35471	6.81164	5.53219	6.98921	3.83592	7.5963	7.152	8.19526	1.99011	5.58472	5.73683	3.65454	6.70132	7.97423	4.36619	4.54255	4.39244	5.76513	5.21814	5.76323	2.20613	1.04628	4.4387	2.0148	7.13475	0.928732	6.57939	6.98191	6.69124	7.09521	6.2667	4.257
STPG1	5.08723	4.64368	6.48487	7.96271	5.21055	5.95206	4.23372	1.99214	2.0802	4.33053	6.2803	4.87305	4.07463	-0.662576	1.13667	1.61675	0.33759	4.76661	5.11774	4.71972	4.14165	5.78892	5.21808	2.92891	3.98247	7.92084	6.79853	5.9145	8.12331	0.565186	0.901691	5.25288	8.1949	8.45574	3.49012	3.69557	0.436157	7.06013	7.19603	7.65893	8.01402	3.51737	7.61954	5.0116	6.61426	3.36446	5.94351	5.63243	8.18028
NCMAP	5.64753	4.64368	4.37503	5.50947	4.30132	4.34611	5.72	5.98209	5.14795	6.01334	5.71657	6.43672	6.45873	4.69498	3.50232	3.44863	2.16356	3.06381	6.12245	4.94518	5.1961	4.22294	4.21051	5.03234	6.86628	8.02592	8.618	9.39492	10.6031	3.62408	1.74969	7.16164	7.59196	8.0451	5.11305	5.01291	3.41016	7.85805	8.51639	9.39055	7.21886	2.86529	7.74498	6.44677	6.53353	6.77899	4.93746	7.76146	8.73935
RPS6KA1	6.25365	5.6804	4.22099	3.67961	4.82641	3.56624	4.93691	4.10762	4.26241	3.85519	4.53944	4.14662	4.61933	8.88625	7.53294	6.26521	7.53011	4.9101	4.51857	4.77602	4.14165	3.19437	4.14845	3.98625	4.40777	3.73333	8.28193	9.03681	8.79768	4.76158	4.07162	8.45732	3.7411	6.68696	4.51869	4.43254	4.59459	9.1552	8.35497	9.24562	6.8659	4.81283	6.92004	7.00518	4.59781	4.51078	2.56621	3.49316	4.33717
ARID1A	5.00085	5.3199	6.00788	5.19384	4.43562	3.72096	5.22775	5.48043	5.03798	3.7071	5.57158	4.47378	5.09435	9.03497	7.72047	6.76568	7.67825	4.89293	3.21791	6.29025	5.03473	4.33188	4.7802	5.57121	5.87185	4.86742	4.27174	3.39003	5.28862	5.284	6.12666	4.46642	3.13538	4.80323	5.322	4.77357	5.08001	4.63909	4.06009	5.74845	4.64063	3.96483	4.80572	4.29722	3.50205	3.73422	5.31877	3.03859	3.27067
SLC9A1	6.95469	6.59452	5.55506	4.68306	6.44361	5.18705	6.37826	4.70486	6.35131	6.65246	5.89985	7.22635	6.08453	6.29549	4.93607	4.17256	5.9033	3.61775	5.40725	3.17719	3.61113	3.30541	3.66302	5.91422	9.37707	5.50546	5.915	7.00773	5.89951	7.8475	9.98968	2.86196	8.51419	4.87787	9.28402	7.79377	6.45852	3.44492	5.36265	4.8385	6.06671	4.45026	5.04207	2.82017	5.14251	11.5044	3.08704	6.75538	4.92646
MAP3K6	4.62123	5.16271	4.75775	4.51528	5.24755	3.72096	3.88472	6.78222	4.26241	4.05223	3.67577	4.296	4.56384	2.14478	6.32801	5.78346	4.22689	4.87555	3.69325	3.93903	4.17301	4.95991	4.14845	4.70814	4.48739	4.38541	4.94795	6.4185	2.51704	4.26563	4.36112	3.35578	3.82127	5.25918	3.70425	3.94711	3.77855	4.30374	4.67676	2.67317	3.78617	3.96483	3.67124	3.76047	4.20467	3.75909	4.41768	3.41299	3.15746
FGR	2.66401	3.17305	3.68596	5.5703	4.77665	3.86069	5.2036	4.37681	4.05219	1.66757	4.31488	4.38763	3.28373	10.7195	10.3354	8.83204	9.90727	5.7524	3.83764	5.94211	5.14955	3.30541	2.9982	3.27405	5.082	4.0057	2.31568	2.89622	6.028	5.58014	5.39994	1.77082	3.00413	0.790407	2.75316	3.14456	6.63162	1.26272	4.35707	7.64323	1.9117	6.46733	3.63768	3.71924	2.07755	3.33167	3.4002	2.37117	3.37564
ATP5IF1	3.89707	2.99797	3.95389	4.8083	4.43562	5.53181	5.04957	2.90968	4.48829	5.46343	6.42099	4.87305	4.38327	0.07439	1.82854	2.10218	2.49287	4.78535	4.2354	4.12395	3.82368	5.08968	4.3549	4.22725	4.30165	4.90117	7.07057	5.80114	6.68008	4.86287	3.93732	7.15865	6.02967	8.11362	3.49012	3.90811	5.96419	7.76318	6.31451	6.25469	7.82304	0.0579379	7.70504	4.14988	4.05845	5.45478	3.824	4.47353	6.25356
EPB41	3.38591	3.7162	3.74367	3.40688	3.69865	3.26458	4.53403	5.53646	2.46723	2.58511	3.97385	3.97997	3.74939	9.73724	8.41851	7.1981	8.03866	4.37959	3.58828	5.10758	4.73189	5.15043	3.57139	4.02324	4.13859	3.77033	3.60256	4.27019	5.22696	4.53481	5.14962	5.2971	3.13538	3.40932	3.49012	3.39072	4.57132	4.76195	4.89274	5.31867	3.66461	6.5971	4.19408	3.10257	3.55755	2.17413	2.6865	3.49316	4.28422
SRSF4	7.16624	6.7886	6.84932	6.28627	4.96613	4.70868	4.59098	5.8109	6.28063	5.09756	3.67577	5.18544	5.23126	6.96435	6.58343	5.30828	6.66443	4.84014	6.18679	4.86956	5.59386	5.08968	5.64628	6.92158	9.53237	6.38839	5.43338	6.60118	4.15594	9.63575	8.05752	4.69846	6.52471	5.03833	7.83779	6.27671	10.9961	4.5735	6.51326	4.66282	4.05164	5.4842	4.34723	5.74515	6.3013	8.41278	5.33726	6.37646	9.39411
TINAGL1	6.19327	5.54362	6.96303	5.97647	7.11869	5.58651	4.9802	4.60358	6.51419	5.65751	4.92494	3.65066	5.18297	0.07439	1.34312	2.01729	2.94425	8.62622	8.08797	7.67692	7.96813	5.64855	2.92605	7.82144	5.88661	6.65884	2.52981	2.49096	3.31849	1.30215	2.48665	3.62229	6.43837	2.73794	5.78878	5.1695	3.81863	1.95459	1.9897	1.9362	2.36627	2.37987	2.08627	6.75283	8.17503	5.20614	7.59147	7.87803	4.11261
KHDRBS1	5.44435	5.4784	5.03703	4.96943	4.22917	4.06714	4.13504	3.46607	3.73732	3.1415	4.15442	4.7403	5.69447	6.94968	6.54213	5.02274	6.09005	3.65897	4.16414	4.80337	6.60252	7.37389	8.69797	5.46765	5.48254	6.84376	3.39975	3.51033	3.11568	4.47208	5.0555	5.11144	3.25567	2.84103	6.14089	6.66958	4.88619	2.77173	3.07376	3.65241	3.08755	4.70179	3.53207	4.40513	3.76036	4.96019	4.34642	5.97719	3.80954
KPNA6	2.80662	2.2917	3.49751	4.13716	5.00985	4.28126	4.96591	3.46607	2.0802	4.60617	4.66389	5.50481	4.8063	9.32942	7.90689	6.92272	7.93141	4.68913	3.58828	5.31184	5.38205	4.22294	3.94443	3.86921	3.98247	2.9584	1.57872	1.67383	4.39898	5.35526	4.64585	2.60481	3.4698	2.73794	5.322	3.90811	5.83337	2.20613	3.36821	4.94476	2.36627	5.98868	2.78288	2.36561	2.58451	2.61665	4.27146	2.53163	2.49695
ZSCAN20	4.29809	3.77169	4.04853	3.76015	4.67169	4.43823	3.33723	4.03167	4.82271	3.9895	3.41745	4.7403	6.03777	1.83992	2.08008	3.86771	2.43275	4.27741	4.73072	3.60782	3.06012	2.45741	3.83048	5.17067	3.74396	4.33691	6.38263	7.24585	4.12922	5.24701	4.36112	3.62229	4.63418	2.84103	6.06544	6.38007	7.85401	3.17699	2.7034	3.21631	2.82924	3.51737	3.00965	4.29722	5.14251	4.33994	3.87553	4.01163	4.66169
CSMD2	4.45792	5.84467	6.37046	5.16454	6.62324	6.66169	5.6768	6.48755	6.66054	5.55293	5.79488	5.84907	6.30926	5.18709	4.67463	6.3414	4.13555	6.37031	5.17324	5.94211	6.32385	6.66426	6.22937	5.53324	5.57656	5.24133	4.04687	3.93972	3.49628	6.11978	5.26626	5.3294	4.80164	4.66955	6.39316	6.10631	6.12466	4.24878	3.72088	3.42653	4.35649	6.71615	4.28357	5.04535	5.12425	4.02828	5.91916	4.91306	4.20096
ZMYM1	2.32796	3.17305	3.20053	4.13716	5.38671	4.31405	4.05633	6.597	3.02362	4.279	3.52639	4.2479	4.70733	2.39632	3.36696	5.42822	2.94425	4.62816	4.54686	4.38155	4.83353	4.16523	3.19524	5.71381	5.32892	3.53263	2.19539	2.0364	3.65454	6.11978	3.70905	2.86196	3.89722	2.23098	4.20382	3.39072	5.40359	3.2347	2.39024	2.75334	2.11101	4.1454	2.08627	4.45621	5.26425	4.46616	4.98516	4.58749	5.0426
C1H1orf216	1.35142	2.2917	2.31917	0.22018	2.4032	1.53876	4.73271	3.21453	5.06627	5.93227	6.88714	4.2479	3.49627	1.65935	0.895658	0.673332	1.40172	4.80384	3.53278	4.1667	2.58805	5.02625	4.97157	4.53964	5.52089	1.16698	9.79044	9.71588	11.3664	-1.01978	1.38712	0.706685	0.196779	11.058	6.02618	8.21114	0.798727	9.64808	9.86031	10.3864	10.1467	0.0579379	10.1779	5.04535	4.36879	4.99201	4.5818	5.29493	7.6209
AGO1	7.37522	5.94464	6.37959	6.20227	6.67847	5.09571	5.03596	6.04138	6.24395	6.36183	5.24487	5.94269	5.55912	5.75809	4.6359	4.00632	4.89497	5.82664	8.04151	4.76215	6.25956	5.69007	5.10826	6.19924	11.7024	7.87275	7.03158	8.69883	4.90346	11.967	10.0128	5.80567	8.54403	6.35374	9.48742	7.6884	13.4031	6.37926	8.78308	5.44475	5.99917	3.96483	5.50906	7.12839	8.43047	10.4324	6.63883	9.6451	11.6188
TEKT2	6.67684	5.22368	5.34737	5.51722	5.24755	4.84955	4.41289	5.42213	5.79762	5.94885	5.02115	5.56493	4.63737	4.54688	3.74001	1.92709	3.06798	4.10914	7.07224	3.21841	5.21128	3.6798	3.25536	5.32679	10.7375	6.92802	6.12715	7.87863	4.12922	10.918	8.88924	5.25288	7.72295	4.92557	8.29954	6.77628	12.2469	5.48709	7.41865	4.05168	4.87792	1.6429	4.34723	5.98141	7.23689	9.23496	5.70798	8.4117	10.4931
COL8A2	5.66167	5.6212	4.00198	5.14967	3.89796	7.29159	5.81869	2.90968	6.00182	7.36492	9.07986	6.54018	4.9285	2.39632	1.82854	1.06036	1.73614	6.44291	3.58828	3.69802	3.56459	2.94284	4.60644	5.21931	4.63454	3.13897	7.58022	6.32317	6.12585	2.68066	2.48665	8.70104	4.8786	8.72199	2.93373	5.51919	1.53569	8.68704	7.60676	4.99509	7.43178	2.37987	6.80004	5.58226	4.74849	5.1695	3.5345	3.3281	7.39606
MAP7D1	5.94605	5.55947	3.90414	5.53259	4.30132	7.35599	5.57696	7.58044	5.72849	7.0637	8.32529	6.29007	5.8182	7.63663	7.59736	6.67852	7.28649	6.31335	4.05018	5.14013	5.05171	4.74034	5.90275	4.87933	5.47279	3.2479	7.10854	5.73683	6.37928	4.53481	5.65658	9.55588	5.02121	7.9241	3.89066	4.91796	4.64003	8.26358	7.21467	5.57179	6.92003	5.26739	6.53435	5.57072	4.64981	4.98148	4.91301	4.06506	7.45414
SH3D21	6.24428	5.42747	5.12653	4.73712	4.37003	2.88271	5.44929	4.60358	4.3105	3.54204	4.4865	3.40965	3.6463	0.922387	2.19111	2.80578	5.25754	8.17189	8.1142	5.24359	3.82368	4.33188	4.82056	4.85901	2.1262	6.91569	7.31388	5.74503	5.85943	4.76158	2.97208	7.51052	4.22653	8.36135	4.40086	4.3182	7.88972	7.18981	6.44651	8.47388	6.63862	7.55778	5.97984	7.25277	9.12022	6.53438	6.80752	7.39484	7.73381
CSF3R	4.48998	3.40132	3.85261	7.88776	3.19169	2.9676	7.42208	1.62957	4.10769	2.40453	7.10916	6.01631	4.15194	13.2537	12.8328	11.221	12.1799	8.3911	6.2135	7.93362	6.8983	3.4085	5.2917	4.31937	7.19748	6.32763	5.02055	2.0364	9.29577	7.46806	7.48966	2.91968	5.02121	3.47491	2.54671	2.57627	8.70629	3.39517	7.21158	9.46758	3.4236	8.23286	5.95281	4.95945	4.42954	2.17413	4.06501	5.36052	5.35653
MEAF6	6.68609	6.03812	6.13194	6.23787	4.15322	2.79252	4.51453	3.9515	4.56959	2.74557	3.93485	3.00912	4.12663	4.19541	3.70301	2.18235	3.84394	-2.49078	-0.554682	3.91415	5.6837	4.38341	5.88383	7.61882	6.38976	3.61629	4.51732	2.89622	3.36504	4.86287	6.60767	4.56014	1.78174	5.05987	3.89066	3.78438	3.30123	5.02988	2.7034	3.15859	4.59145	3.22786	4.6959	3.76047	1.28906	4.70251	3.71507	2.92756	2.49695
C1H1orf109	3.97466	3.87666	4.51419	3.48795	6.29249	5.09571	5.10276	5.69258	5.67439	3.62693	4.04881	4.59408	5.42019	3.17873	0.895658	3.16272	4.57165	2.86678	2.98964	4.26834	6.5317	6.25788	6.95127	7.77339	8.16077	4.79746	5.74329	6.29553	4.62616	7.08351	8.2182	5.27516	6.86448	4.52221	5.69176	6.13192	4.90493	3.44492	4.14026	4.99509	4.70371	4.1454	3.63768	7.01799	3.50205	6.39056	5.47727	7.91488	5.9047
INPP5B	3.84844	3.59836	4.78549	6.26572	7.95779	7.43637	9.67543	7.94375	9.14712	8.80939	8.84635	10.7231	9.95817	5.79138	4.57578	3.54275	4.71736	9.24351	12.9569	9.78398	9.87256	5.12037	5.04153	9.48143	10.7727	6.33382	8.84987	9.522	11.7138	8.44987	7.12279	5.95116	9.14806	4.49085	11.8162	9.81468	13.2863	11.6158	11.6959	11.289	9.8777	2.37987	10.0791	12.1422	13.2379	7.97553	9.35609	12.2985	14.1334
MACF1	6.50183	8.1536	7.63158	7.03632	8.72348	8.11793	6.79262	6.96687	7.02001	6.32419	6.47635	7.10335	7.84851	10.1434	9.71439	9.05604	9.61054	6.31979	6.55035	7.77861	7.6932	7.17623	6.47038	9.23368	7.09	5.83723	5.07271	5.71196	5.65922	7.96036	8.07761	6.19854	6.46357	4.92557	8.27043	6.66373	8.07071	4.40777	4.90809	5.33179	4.07568	7.73742	4.75967	5.90993	6.6402	5.52172	6.85322	6.84213	6.21164
COL9A2	5.10113	5.87032	5.2108	4.41934	3.33608	2.88271	3.50469	4.93074	4.44585	2.40453	2.69922	3.22324	4.36173	5.59167	5.45303	4.63823	4.97092	3.65897	4.0101	3.47806	4.20371	4.70026	4.46083	5.34151	5.76408	4.56458	2.71622	3.6909	2.87961	3.93442	5.34795	2.67352	2.07125	2.23098	4.57419	4.72952	3.05507	2.51647	1.86941	3.32524	2.93818	3.75838	2.78288	4.08645	4.36879	4.0884	3.46891	3.56911	2.06631
SMAP2	3.40845	3.40132	3.20053	4.44393	1.75112	1.92578	5.58632	3.5771	3.23775	1.95707	4.66389	4.2479	3.6463	10.7498	9.60459	8.06895	9.21103	5.99706	3.64172	5.27324	4.7528	4.16523	2.59485	4.48764	5.97903	4.0364	2.52981	2.63906	7.06195	5.45596	4.68829	2.29165	3.25567	1.44248	3.60116	5.57004	5.63443	1.95459	4.99689	7.36247	2.82924	5.01213	3.15903	2.82017	1.53007	2.09818	1.74308	3.49316	3.65128
ZFP69B	5.19489	5.88297	7.23867	8.88869	5.95499	5.84394	3.61864	2.72911	3.23775	3.54204	7.90868	5.46329	5.78623	1.4529	0.243581	-0.219753	0.785049	1.75715	4.0101	4.07989	4.0768	4.89037	4.38212	2.24302	2.82281	8.67904	4.17962	3.96801	2.14264	2.88711	3.10333	5.46157	8.65211	2.62691	3.60116	6.23004	1.32924	3.2347	4.81345	2.06745	6.154	4.5815	6.10174	3.39208	5.06803	1.93312	5.79084	5.31713	8.37327
RIMS3	6.19974	5.52759	5.25116	4.93515	4.07305	3.26458	3.79059	4.24848	4.71961	4.17007	3.47295	3.57471	4.54485	1.83992	3.36696	3.81838	4.92801	4.9101	7.31363	3.96348	4.32036	4.92556	4.82056	5.49425	5.29613	4.15305	3.16368	2.70777	2.94235	4.40649	4.88354	3.84717	4.28424	4.17288	4.77701	4.28815	4.86721	3.44492	2.5553	3.73371	2.64867	3.96483	2.78288	6.17677	7.50735	6.93994	5.85642	6.0846	4.66169
CTPS1	12.4821	11.4456	11.3493	8.56681	10.8214	9.30031	4.84624	4.70486	4.56959	5.36801	4.12007	5.13344	4.60107	3.24432	4.28172	7.7152	8.89113	0.968655	7.0771	7.33428	7.09533	4.74034	3.90744	11.8	12.9367	8.41126	1.37227	1.1884	0.847188	5.38961	8.96886	5.83597	10.695	5.90786	7.19056	4.93746	11.5089	2.20613	0.515768	0.351238	1.40475	4.45026	3.11094	1.69818	4.88491	14.5396	9.04757	8.55166	8.16572
HIVEP3	5.24585	5.6804	5.36587	6.02346	5.51362	5.48937	5.2864	6.55693	4.56959	3.85519	5.29192	4.34254	5.61479	4.64728	5.34912	4.56535	5.40564	8.64941	8.4425	7.65081	8.46912	8.20336	8.22091	7.00255	5.38196	5.39136	3.60256	4.29273	3.36504	4.40649	4.76959	4.36619	5.02121	4.1328	5.41612	5.58248	4.42322	4.19163	2.77211	3.88373	4.19024	4.5815	4.48568	7.44519	8.18388	5.0736	7.16935	7.28088	4.38824
RIMKLA	4.78524	5.93251	5.30965	5.10411	5.54368	4.40817	3.2456	4.60358	3.73732	3.85519	3.17129	4.87305	4.07463	0.922387	3.10865	5.19689	2.90053	4.84014	4.48971	4.71972	4.73189	6.25788	6.04579	5.20328	4.75204	5.26744	3.69419	4.02297	2.24574	4.9575	5.0555	2.91968	3.3667	3.71097	4.67916	3.86804	4.19866	3.39517	3.22849	2.18774	2.11101	5.01213	2.90072	4.5994	4.79541	4.10789	5.14068	5.1292	3.32411
ZMYND12	6.31161	7.00087	8.51936	9.47347	7.47904	7.53006	5.60488	2.72911	5.43505	7.13064	8.27738	7.3511	6.11702	1.65935	1.95979	1.92709	-0.314487	6.90797	6.61858	6.79829	6.36517	8.24226	6.87667	5.45417	6.71737	9.80389	10.0542	9.8756	11.6274	0.565186	0.901691	6.79992	10.5945	11.3907	5.35406	7.12556	1.87673	9.99925	10.0976	10.9191	10.668	0.0579379	10.4984	7.18626	7.48247	5.71845	8.15769	7.7655	10.5394
PPCS	6.34413	7.00087	8.52965	9.47645	7.49451	7.52307	5.59563	2.90968	5.41319	7.12335	8.26957	7.3511	6.16754	3.58535	2.39042	1.22082	0.578598	7.04644	6.67734	6.83519	6.39208	8.27333	6.9191	5.50736	6.73379	9.80723	10.0493	9.8653	11.6274	-1.01978	0.164726	6.78447	10.5945	11.3894	5.35406	7.10846	1.32924	10.0008	10.0972	10.9177	10.6684	0.0579379	10.4967	7.19756	7.50735	5.73735	8.16547	7.77756	10.5394
SZT2	4.84431	5.28218	5.27092	5.51722	6.25665	4.97787	5.02222	7.10299	5.27458	4.64739	4.43153	4.296	4.91378	7.42312	8.18861	7.46975	7.15545	4.19572	4.91564	5.53219	6.07265	4.61661	4.73868	5.18707	5.52089	4.64645	3.09809	4.10169	4.62616	5.74841	5.6987	3.84717	4.54255	3.53764	5.03609	4.63715	5.48055	2.84768	3.32312	4.17324	3.53186	6.03522	3.79815	4.05366	4.67512	3.85451	4.98516	4.82286	3.52003
PTPRF	5.79597	5.46162	4.99011	5.04103	4.96613	4.6585	5.93325	9.65273	5.59893	4.90703	3.97385	5.05176	6.13617	3.42489	5.19778	5.42822	5.34983	6.13493	5.40725	5.84674	6.039	6.77452	6.49552	6.25474	7.40905	5.20125	5.66618	4.78135	4.85536	5.8004	6.14201	8.47186	5.50663	5.43426	7.33411	5.81105	7.03181	6.45406	5.02532	5.79655	5.08163	7.02372	5.26721	5.86338	5.45168	5.96287	4.51838	4.01163	5.02657
ATP6V0B	4.06256	3.65848	4.4111	3.04907	2.6442	6.2177	3.33723	2.72911	4.68355	4.42838	6.58738	5.35394	4.74108	8.59717	8.08098	6.3414	7.31591	6.89939	4.82614	5.46527	5.43475	5.3187	3.83048	1.4199	2.1262	4.36136	2.52981	2.3259	4.46457	3.93442	2.97208	3.1299	2.85974	2.23098	3.70425	5.31075	4.16796	1.46917	2.39024	4.8385	4.9706	4.5815	4.48568	6.24371	5.10575	0.589166	4.83706	5.02517	4.64078
MAST2	4.45792	5.09905	5.6637	5.40479	5.05229	5.5178	5.11576	4.7995	3.23775	3.78304	4.59052	3.91985	5.53045	5.13617	4.80255	4.56535	4.36197	3.98496	5.87716	5.34944	5.06848	4.99346	5.6122	3.44738	4.00969	4.23473	6.68025	7.50189	6.74311	4.26563	4.25219	9.59902	4.8786	6.54147	4.57419	3.82681	4.94168	8.60872	8.59199	7.9437	8.01558	5.26739	7.70301	5.02857	5.74252	3.07855	6.09249	5.22622	9.20052
RAD54L	3.69185	4.41881	5.80596	6.55628	4.49835	3.72096	2.92957	2.52266	2.62769	3.54204	4.63985	3.57471	3.03437	0.07439	1.34312	0.432324	1.27048	3.29058	3.47507	4.28783	3.93764	4.48126	4.32715	3.21131	3.10111	6.50272	6.24547	5.27586	7.09684	1.78758	3.10333	3.9615	7.08349	7.49283	2.54671	3.60093	0.798727	6.13592	6.29129	6.52402	7.19162	0.0579379	6.927	3.98576	4.96918	2.38058	5.14068	5.66741	7.92321
EFCAB14	5.88306	5.41009	5.70787	4.73712	7.17738	6.3658	6.20056	5.23161	6.01639	6.74082	7.47804	5.64138	5.46127	8.28871	7.5382	5.83398	6.77449	5.0406	4.0101	5.44804	4.79373	6.84054	7.26819	6.31565	4.78392	6.41783	9.33761	7.99489	8.46791	5.32007	4.25219	9.26092	8.15678	11.0056	3.97555	5.49308	4.03819	9.55981	8.52513	9.36286	9.09897	4.81283	9.85194	4.95945	4.84085	6.27027	4.55044	4.26099	3.65128
TAL1	7.47871	7.38585	8.92222	10.4768	7.91818	8.45946	7.97396	7.55354	7.57206	9.09476	10.282	8.34968	7.58374	7.1166	6.23389	5.42822	4.17278	7.67287	8.19909	8.19601	7.90648	8.84629	9.15684	7.5155	8.23329	10.3919	12.6613	12.0502	13.5492	5.60958	4.41265	7.5011	11.0383	13.7552	6.21259	8.22112	4.10454	12.5782	12.7435	13.4309	12.9832	8.80277	13.0481	8.80855	9.14986	8.33011	9.93177	8.9517	12.6311
STIL	4.06256	2.79866	4.13734	4.5459	4.72512	4.73314	5.06305	4.97196	5.19994	5.00544	5.16288	7.14334	5.97533	4.1275	2.86249	2.10218	2.98668	5.68415	8.12831	5.43061	5.66176	4.5278	3.66302	5.96263	6.45557	5.5593	5.79595	5.72859	7.12416	8.69275	6.2451	6.29438	7.33633	3.59776	7.6309	6.64013	8.86661	7.25402	6.93643	6.84538	5.74553	3.51737	6.29707	7.87164	8.5205	4.92765	5.57403	8.47476	9.50167
EPS15	2.27987	2.79866	3.2807	4.53831	5.88628	4.55256	5.65916	3.21453	3.42416	3.9895	4.88458	5.35394	4.46632	9.43502	8.72452	7.26866	8.23516	4.49791	2.81455	5.53219	5.35495	3.19437	2.9982	3.69674	4.27945	2.676	3.69419	3.6909	5.06724	6.01365	5.11892	4.28068	2.07125	2.84103	5.50448	4.22608	4.90493	3.82906	4.26471	6.01556	3.08755	5.34334	3.94254	1.69818	2.35319	2.31499	4.51838	2.53163	3.09734
TUT4	4.79383	6.08269	3.90414	3.3901	3.33608	4.10511	4.34828	3.6802	5.14795	4.17007	3.85355	2.75758	4.75766	4.52065	4.09444	4.3566	6.35996	6.81072	4.75517	3.63852	3.06012	3.4085	3.7904	3.98625	2.31262	6.77716	6.26802	6.93076	6.028	3.50379	3.22362	2.29165	2.07125	3.8657	5.71663	5.59481	5.39035	2.51647	2.5553	4.64192	3.49667	5.54979	3.20557	6.55616	4.67512	5.51444	3.2521	6.47846	1.63021
LRP8	3.53678	3.08816	3.20053	3.9438	5.71195	8.33717	4.39168	4.49464	5.32228	5.98146	5.76184	6.99097	8.1745	2.39632	4.57578	3.68714	2.71105	6.79694	4.84904	4.58436	4.77341	7.37389	6.85254	4.75288	5.16909	6.22477	3.09809	3.47133	6.03521	4.18968	3.43774	6.45427	5.08755	3.3406	6.10366	7.94591	3.93258	3.90213	3.72088	4.11374	4.43294	3.75838	4.55921	4.64414	4.69999	3.57523	4.06501	6.50771	3.84653
GLIS1	7.8282	7.95516	8.53987	8.59499	10.128	7.55428	6.45185	5.19726	6.76778	7.86178	8.26761	7.01272	5.99645	2.61044	4.51304	4.40752	3.86684	4.84014	8.74834	8.05522	7.29385	6.64328	7.64487	6.87681	6.34771	9.20759	10.4998	11.216	6.6045	4.70814	4.07162	7.99628	10.4841	11.2231	4.62763	6.06259	4.39699	10.0179	10.3467	6.03974	9.32706	7.52554	9.08043	7.90878	9.75258	9.33245	7.87078	9.03943	9.73227
NDC1	6.10631	6.27739	5.70787	5.60343	8.12118	8.06353	7.65582	7.41841	7.32521	8.65877	9.77466	8.28561	6.91932	5.04708	3.21759	2.25829	2.71105	5.86237	5.40725	6.28541	5.43475	6.90366	7.78404	7.61579	7.20339	5.78396	10.2617	8.76078	8.83225	4.10951	5.02271	10.6994	8.79793	11.4331	5.11305	7.05591	2.6732	11.7553	10.1425	8.32606	11.3292	6.50088	11.381	5.95501	6.26008	9.13041	5.72212	5.73492	7.48673
HSPB11	6.83913	5.35665	4.44629	5.2874	4.37003	4.10511	5.77838	5.48043	4.88756	4.56373	4.31488	4.87305	5.91747	1.4529	1.95979	2.90363	4.8148	7.93234	8.48698	5.02867	4.79373	3.19437	3.57139	5.03234	8.19378	7.21306	6.81903	5.83993	5.41566	8.40018	6.57412	7.81426	6.11166	8.30611	6.98069	4.91796	10.6367	7.36156	6.81955	8.11279	6.60597	6.82612	6.07691	7.11256	9.43279	8.01608	6.35098	7.31988	9.30306
LRRC42	6.13363	6.44891	8.01229	9.22949	6.91531	6.7896	5.54848	3.21453	5.36845	6.21874	8.00595	6.16616	6.32604	1.4529	2.29421	1.22082	1.73614	4.76661	5.95311	6.01995	5.59386	7.00585	6.74131	4.34882	6.17812	9.18636	9.82253	9.24332	11.0798	-1.01978	1.74969	6.34265	9.8745	10.8555	4.57419	6.49637	-0.0492701	9.58013	9.75762	10.5149	10.2024	3.22786	10.2383	6.40188	6.91974	5.03338	7.471	7.3417	10.1814
DHCR24	8.2186	4.64368	4.7006	3.66574	4.8745	4.1421	6.61636	7.18416	8.5257	8.38791	6.17548	6.97628	7.08945	2.61044	4.28172	3.68714	4.79105	4.72839	4.73072	3.91415	4.55272	10.8345	9.6758	4.63832	3.98247	5.18764	3.73792	3.1144	3.92691	4.70814	3.93732	4.36619	5.9247	3.11234	6.89612	7.71688	5.19104	2.31716	2.10073	3.42653	4.1455	4.70179	3.15903	4.95945	4.88491	4.77747	4.30943	4.39223	4.33717
USP24	4.32204	4.64368	4.30007	4.25302	3.89796	3.45303	3.61864	5.05103	4.05219	3.35562	3.7674	2.45272	4.97179	7.44769	6.2468	5.22556	6.42312	3.813	4.33609	3.98753	4.14165	4.5278	4.67408	5.12034	4.98932	4.43233	3.86165	3.30388	4.102	4.65265	4.19447	4.18977	2.07125	4.58297	4.20382	3.98508	4.16796	4.03801	3.85364	4.94476	2.98971	3.51737	4.30511	3.54146	4.33742	3.57523	2.90062	3.56911	3.15746
PRKAA2	7.15628	5.4784	7.03991	7.60842	7.57676	7.01574	10.2539	8.83763	9.73567	9.1442	8.13842	9.95163	8.58199	3.42489	7.25161	7.01318	5.70788	5.39797	8.32694	7.36443	7.91578	6.85886	7.85376	10.5784	10.717	7.43377	7.35657	8.26093	5.83484	10.4289	8.4455	6.35316	8.16832	5.88392	9.59194	8.12662	11.8296	4.96316	7.44256	5.33179	6.37356	7.31533	5.83192	6.1382	8.93488	9.05395	9.39303	8.33763	10.5524
DAB1	4.9325	4.2336	5.47213	4.61971	5.81413	4.43823	6.02567	7.40342	6.9228	6.36183	5.53293	6.50992	5.61479	2.88174	5.30041	5.98691	4.70471	3.61775	4.26975	4.50329	4.52867	5.12037	4.75959	5.6082	5.7957	3.97434	3.73792	4.04969	3.61657	6.31114	6.11114	4.14207	4.5891	3.40932	6.195	5.99906	6.36689	4.19163	2.7034	3.47462	3.66461	5.78586	3.8865	3.44361	3.71227	4.92765	4.81083	4.1166	3.84653
FGGY	5.08723	4.61363	6.33334	4.91183	5.83858	4.31405	4.08304	7.89099	4.60858	3.54204	3.17129	5.02347	5.78623	4.59795	5.8156	7.44152	5.34168	4.62816	5.24406	4.10209	5.08507	4.95991	5.38885	4.66197	6.28224	5.79297	3.02938	2.89622	2.14264	4.65265	4.19447	3.84717	4.5891	2.07052	4.72891	4.58866	5.29414	2.31716	1.25273	2.82929	2.71141	6.28676	2.35758	6.36226	5.48068	3.54694	4.38249	5.55983	3.84653
NFIA	4.77661	3.47004	3.20053	4.55345	3.98816	4.24771	4.59098	5.8775	2.62769	5.29206	4.37439	4.77465	4.82215	3.98128	3.66505	2.25829	2.00744	3.4865	4.68053	3.21841	2.91926	4.70026	3.90744	3.82798	3.71117	4.0364	4.54219	5.30941	5.34776	3.37254	4.19447	6.41968	3.96937	3.96033	3.80046	3.14456	2.6732	5.16961	5.03933	5.8613	4.60803	5.41549	4.62917	4.75027	4.9895	4.55406	4.01992	4.06506	3.9857
USP1	3.33974	3.53562	3.62584	3.57958	4.92104	4.21336	3.50469	2.90968	3.02362	2.58511	3.41745	3.00912	3.13934	7.13832	5.89155	4.53513	5.53994	6.70152	6.09398	3.29748	2.84331	3.30541	3.36857	6.21531	5.748	6.61375	5.08968	6.68452	4.35354	3.62408	4.64585	4.77863	4.76156	3.96033	4.40086	3.333	2.15236	3.05413	4.54552	4.28535	4.25485	3.75838	3.79815	5.20318	5.97428	7.60383	3.32805	5.59659	5.61421
PGM1	4.90105	5.24344	4.83943	5.63581	5.4195	5.44565	4.32609	4.17977	3.42416	3.35562	3.03043	3.22324	3.4562	6.92988	6.64324	6.16519	5.96297	3.29058	3.53278	5.29267	5.28491	3.50471	4.69593	5.44056	5.35037	4.06646	3.09809	2.95393	2.59721	4.26563	4.91961	3.1299	1.78174	2.93725	5.07509	3.82681	4.19866	2.31716	2.20382	3.88373	3.03946	4.70179	3.45711	3.39208	4.01945	3.51808	4.15117	3.56911	1.93507
ROR1	9.02179	8.10851	8.84686	9.78593	10.0582	8.8586	7.48604	6.02189	7.79128	8.88027	9.23136	7.66676	6.69231	1.65935	2.29421	3.51205	3.72365	6.01305	9.27979	8.91376	7.73583	6.48716	8.53471	7.98742	7.9556	10.165	11.6508	12.0354	7.73759	5.72169	6.79408	7.8884	11.7522	12.11	5.50448	7.29004	5.4297	10.6423	11.1529	7.52259	10.1061	7.80613	9.8597	9.09906	10.6368	10.6595	8.83625	9.0411	10.5011
CACHD1	4.56213	4.88926	4.61041	3.65173	3.33608	4.49653	3.82266	6.30603	4.88756	4.56373	4.04881	4.63205	4.29513	2.39632	1.82854	2.39916	2.16356	4.60726	4.2354	2.85002	2.58805	3.90807	3.70674	5.26635	4.9477	4.86742	3.97561	4.33679	2.87961	4.18968	4.36112	3.90546	2.07125	2.73794	4.67916	5.70128	3.24351	2.31716	2.8377	3.15859	3.78617	3.22786	3.8282	5.23277	4.54387	3.73422	2.79753	4.99795	4.53144
JAK1	5.31311	4.75802	6.62967	7.86061	6.47515	5.86623	6.7136	7.06539	8.30902	7.67007	6.34865	6.43672	5.86487	10.7435	10.4389	8.53466	9.97964	5.78069	7.40918	6.55851	5.92387	6.64328	5.34801	4.19519	5.23977	5.81969	3.28654	3.96801	5.9385	4.91096	4.55704	4.30254	5.75137	2.84103	9.56651	10.7178	5.48055	2.98854	4.21621	6.52973	3.4606	6.20768	3.91479	4.48108	7.37459	2.91109	8.05806	5.22622	3.37564
LEPROT	0.789545	-0.371267	1.53068	1.18171	2.11369	4.40817	4.74949	3.46607	3.23775	5.61658	6.77017	3.91985	2.92116	5.10119	3.91196	2.75425	3.74852	3.65897	3.69325	4.38155	3.5165	5.5163	5.12447	3.6021	5.15697	3.08125	9.73556	8.92491	10.605	1.78758	0.164726	1.63957	2.31226	10.7082	2.3057	3.86804	2.02112	9.51247	9.27621	10.3365	9.99976	0.0579379	9.84461	5.1421	3.97937	5.38458	4.70086	4.16635	7.88816
LEPR	8.89782	7.02391	7.49961	3.9438	5.71195	3.76906	5.63227	5.42213	5.65589	5.86396	4.73371	6.96889	5.39921	1.21189	4.06558	4.87376	4.36197	10.453	6.11302	6.01995	5.63948	4.89037	6.2143	7.51874	3.33431	2.1104	1.91975	2.2357	2.67316	2.88711	5.94609	2.80184	3.3667	0.790407	4.40086	4.63715	5.02968	1.26272	1.9897	2.29877	2.20121	8.8556	1.75185	5.9901	6.42582	2.17413	5.88185	3.56911	3.09734
PDE4B	7.5207	6.25809	8.60555	7.67832	7.2521	6.3181	6.70072	7.6833	9.66459	9.21446	6.89223	6.99097	7.32186	14.3192	13.384	11.8171	13.1271	9.74793	8.03403	8.71567	7.11968	6.90366	6.16813	6.6413	7.55247	8.07665	4.21098	4.20037	8.28182	7.27024	7.01022	4.88388	7.84304	3.71097	10.1415	10.2822	7.61607	2.69156	6.89851	7.74478	3.56621	6.9768	5.00308	5.43727	7.19376	3.68314	9.27446	7.63906	5.75707
SGIP1	3.88104	4.45316	4.17977	5.29192	6.06271	5.03799	3.54368	5.05103	4.71961	4.68747	3.03043	4.09318	3.96466	2.50735	1.95979	5.33484	2.08761	3.57531	3.47507	4.78976	4.94674	5.15043	5.12447	4.73069	4.68608	3.34919	3.69419	2.95393	2.87961	4.47208	4.5105	3.62229	3.3667	3.8657	4.20382	3.55118	3.30123	2.98854	2.8377	2.18774	3.72667	4.5815	4.28357	4.77059	3.55755	3.36446	5.93139	2.92756	3.21518
INSL5	7.71068	10.6982	9.92026	6.4368	7.90087	6.06232	5.90358	7.65827	7.80812	7.5983	5.54593	7.59167	9.31803	1.83992	5.37286	6.86316	6.23791	5.71379	7.85895	5.68705	6.87941	8.54911	5.54152	10.8405	7.94682	6.52994	7.05769	6.03305	6.028	9.81232	9.52008	9.23345	8.72946	5.8718	8.79609	6.26132	9.61073	6.72969	5.25873	6.05564	5.89491	8.73389	4.92178	7.47645	8.10226	9.02988	7.62196	9.03609	7.94683
SERBP1	2.4196	2.13123	3.4288	5.33639	5.09351	3.90441	4.68118	3.5771	3.73732	4.33053	3.7674	4.09318	4.38327	6.35609	5.50769	4.90953	4.86115	2.71868	2.10828	4.34479	4.42827	4.43316	4.24057	3.39189	3.15087	5.37943	6.98698	7.08725	4.01711	6.74178	6.14201	8.79367	5.85022	2.37537	5.74109	5.35491	7.90376	5.15473	4.7637	2.40186	3.26534	2.37987	3.56814	0.418074	0.999552	1.41229	1.21257	1.98414	0.350106
WLS	6.90205	4.41881	5.95999	5.60706	6.45946	7.85373	7.81171	8.29997	9.63774	8.97843	6.45583	7.85511	6.98769	10.0582	9.78412	8.22023	9.41173	6.59934	9.50736	6.62517	5.40864	8.76362	6.9558	5.05038	5.66483	6.42365	4.91023	5.08241	5.57263	3.37254	4.00603	5.50935	8.62723	4.35809	10.2055	9.52685	5.74254	2.20613	3.885	5.18051	4.31669	4.1454	3.06118	4.50554	9.26894	3.15551	6.66835	6.17245	5.33065
LRRC7	4.45792	4.98629	4.22099	3.21066	4.30132	3.98807	5.2864	5.01204	4.78916	3.7071	3.03043	3.57471	4.33987	4.64728	2.86249	4.53513	2.16356	3.98496	4.89378	3.4437	4.0768	4.43316	4.48614	4.22725	5.56743	4.6061	4.49201	4.50068	3.22065	4.18968	5.39994	4.54187	4.63418	4.6973	4.33812	4.3182	4.00384	4.76195	4.08731	3.69363	4.59145	3.51737	4.64614	5.55909	4.9895	5.424	4.15117	4.6931	4.46161
SRSF11	5.42789	3.25322	4.17977	3.09119	3.98816	4.17817	5.35378	4.88831	6.08712	6.19113	4.71081	4.63205	4.83783	8.46241	7.90892	6.16024	7.60693	3.61775	3.06981	4.32605	3.5165	5.02625	4.05004	3.69674	4.76807	4.47777	3.82157	4.35832	4.23325	4.76158	3.86517	3.6902	3.89722	4.00542	5.38543	4.70697	6.57425	3.2347	3.41193	4.4864	3.56621	4.91592	4.14716	3.22543	3.97937	3.85451	2.90062	4.16635	4.72266
PTGER3	5.97654	4.81195	5.19019	5.10411	7.61972	6.38135	5.98375	8.19943	8.30606	8.46775	7.51487	9.66389	8.72061	5.64121	8.18022	7.47373	6.53458	5.73322	7.95443	6.7743	6.8506	4.65904	5.64628	10.9451	8.27595	4.52183	4.33004	4.17633	2.74531	10.4028	8.83361	4.94074	7.94497	3.91379	8.17045	7.08242	9.22453	3.82906	3.32312	2.75334	4.25485	4.5815	3.60333	6.70083	8.02807	12.5623	8.87157	6.14789	5.1938
ZRANB2	5.41125	5.75113	3.5631	4.15713	4.22917	3.45303	4.68118	3.46607	2.77208	1.95707	2.26859	2.27215	3.03437	5.64121	4.5961	4.30381	4.01771	3.65897	4.08917	3.40851	4.04325	3.59491	3.90744	3.39189	3.92643	6.05526	8.50709	11.2367	7.10028	3.06769	3.22362	8.35382	3.89722	7.87332	4.05572	4.02207	2.48678	8.67015	10.6279	7.71506	9.88835	3.51737	10.8406	6.53256	4.51613	7.5761	2.99684	6.7225	10.4536
TYW3	4.95565	6.24834	6.79576	7.95132	9.94869	8.2101	6.3007	7.8194	7.9092	9.09663	7.00477	8.6495	7.29939	5.50065	7.86563	9.80953	8.10276	2.15308	7.91156	8.5173	8.98535	6.18714	5.93067	4.43371	4.91927	5.88017	3.39975	4.5389	2.87961	9.21982	8.29229	4.7471	8.75265	3.8657	8.68074	7.37472	9.85552	3.71202	3.36821	2.75334	3.95123	8.99163	4.50442	3.28314	5.26425	5.23302	8.96374	7.08784	3.6925
SLC44A5	5.1621	5.51138	4.83943	3.83644	6.29249	8.06834	7.81968	5.50872	6.01639	8.30661	9.92773	7.54765	6.83978	2.27602	1.68415	2.01729	1.52201	4.27741	4.5746	6.23106	4.87226	6.66426	7.86586	6.25474	5.71531	2.8241	10.6016	8.68185	8.57696	2.68066	2.97208	10.8851	8.52321	10.536	4.62763	6.55434	2.38369	12.3187	10.2313	8.54177	11.6431	2.86529	11.3418	4.70875	5.24748	8.20104	4.88813	3.83829	7.43605
ST6GALNAC5	4.47938	4.27259	4.67116	5.20827	5.97719	4.10511	2.92957	2.52266	3.02362	4.279	4.71081	3.97997	4.83783	-0.662576	-2.56377	0.673332	-0.314487	1.59669	4.75517	4.14548	3.36178	2.94284	3.57139	3.14572	3.53501	5.47217	6.58172	6.93435	2.67316	1.78758	0.901691	2.53266	6.48833	7.08371	2.01619	2.84757	2.27266	5.7959	6.45698	2.90144	5.13981	3.22786	4.44746	4.40513	5.55073	5.52897	4.19239	5.57833	5.49112
NEXN	5.60424	6.94765	7.17191	9.22388	6.25665	6.57641	5.21573	1.62957	3.02362	5.36801	4.18797	5.81647	3.57324	1.21189	1.68415	-0.70518	1.83235	5.48077	10.7166	7.75429	7.40038	7.5018	11.1299	1.4199	1.35569	9.85698	10.1223	11.0016	9.26619	0.565186	0.901691	11.5236	7.57471	8.74377	5.15005	5.04921	0.436157	11.4972	10.7845	9.38191	10.3933	2.37987	10.2919	8.65169	10.5889	1.74671	8.02135	8.33763	10.8614
TTLL7	4.87701	4.70198	4.78549	4.29868	4.77665	3.39291	3.85402	4.65511	3.50905	3.92391	3.10258	4.19815	3.78218	3.6351	3.36696	4.66638	2.94425	3.12393	3.14576	3.91415	4.85302	3.97678	3.90744	5.48101	5.86441	3.80639	3.50472	3.3476	2.81402	5.284	5.08756	3.22453	4.10367	3.11234	4.67916	3.94711	4.68408	2.69156	2.7034	3.47462	2.71141	4.81283	3.20557	4.18057	3.38422	4.16485	4.27146	4.39223	2.82815
SSX2IP	6.0284	5.76487	6.80934	4.60525	6.16293	9.06292	4.4338	2.72911	6.21897	6.34939	8.71873	7.78943	6.80829	2.00039	1.34312	2.01729	-0.314487	8.83059	6.6119	7.38495	7.23563	8.97992	6.86706	3.07701	6.94946	7.07202	3.60256	3.96801	4.33027	1.30215	2.48665	5.89471	4.76156	3.71097	5.25566	7.05145	2.27266	4.78145	4.69457	4.17324	6.71332	3.51737	5.99978	8.39454	7.50382	3.48864	6.75345	7.18759	6.4162
GBP1	4.59198	4.41881	3.68596	3.3901	2.85066	3.72096	2.92957	3.21453	2.90333	3.25253	2.87431	3.00912	3.78218	11.5864	11.5241	9.34167	10.4493	5.31012	3.64172	4.92041	4.26321	5.80791	6.2809	3.00486	6.196	3.2479	3.16368	1.80507	4.5067	4.91096	5.47458	5.34001	2.31226	3.40932	3.60116	4.72952	7.25268	3.71202	4.31163	6.95963	4.00231	6.20768	4.66292	3.03698	2.35319	2.38058	2.13011	4.06506	4.85563
EVI5	5.79169	2.2917	5.64868	5.12454	8.29028	8.84465	6.81271	6.52958	7.30754	7.15228	6.48986	8.17744	6.29229	6.96435	6.00987	7.06433	5.72051	3.57531	4.33609	4.28783	3.9737	8.08385	4.46083	8.97272	2.55362	3.29943	2.95723	3.06287	3.72761	6.39808	6.87897	6.79992	6.18925	1.15298	5.64068	5.72391	4.68408	2.08584	2.30004	3.03574	2.0148	3.22786	1.13518	2.82017	3.71227	4.25505	3.46891	2.67602	2.9003
FNBP1L	6.59567	6.16789	6.25612	5.232	4.37003	4.91513	4.92219	4.75295	5.34555	5.57446	4.45927	6.64603	6.33159	6.48378	6.56808	5.17746	6.50204	3.84907	4.16414	4.1667	5.61685	6.31207	5.36175	7.98742	6.82856	4.98224	3.73792	4.02297	3.61657	6.85674	6.53977	7.69949	6.09563	3.65548	6.98069	6.59787	5.26543	2.98854	3.9752	3.52116	4.27576	5.18722	3.20557	3.87751	4.27257	5.21516	4.10873	3.2379	5.26385
GCLM	3.71011	3.59836	2.92923	3.32098	2.6442	4.6065	4.96591	3.21453	4.35704	4.90703	6.57475	3.97997	2.73271	8.93299	8.32116	6.4096	7.48456	2.79463	2.98964	4.53627	3.12571	4.38341	3.70674	5.20328	2.39751	1.71447	8.28008	6.5223	6.84514	2.88711	2.82769	7.70771	4.16641	9.42651	1.65362	2.24185	3.35672	8.33624	7.11568	8.63068	8.21819	3.22786	8.88427	3.76047	2.87402	2.72162	3.46891	1.45363	2.18661
ABCA4	3.49526	4.06614	4.04853	4.01117	3.80175	3.8156	5.58632	5.56368	6.33977	3.62693	4.53944	5.44207	5.20732	3.77483	3.16415	3.68714	2.85544	4.30364	4.0101	4.71972	4.62254	6.72544	5.45443	4.58982	4.63454	3.29943	4.38607	4.55763	4.54763	4.47208	4.25219	3.6902	3.00413	4.58297	4.20382	4.61311	4.07175	4.5735	3.45437	4.53257	4.41421	6.62779	5.02919	3.67681	4.45898	3.85451	4.23247	3.89841	3.0346
OLFM3	4.75037	4.70198	5.12653	5.13464	4.30132	4.10511	5.21573	6.28982	3.50905	3.85519	2.78942	3.79152	4.77406	3.6832	3.31887	4.47274	2.49287	3.88426	3.47507	3.88884	4.32036	4.43316	4.01569	5.08578	4.9477	4.56458	4.35833	4.66521	3.49628	5.58014	4.41265	4.54187	3.56601	4.28683	4.51869	4.8982	4.44898	4.48114	4.28836	4.05168	3.53186	5.10233	3.29438	5.21805	3.66252	4.21964	3.2521	3.70997	3.15746
PRMT6	5.92275	5.70911	7.39543	8.28485	6.14344	7.10745	4.69856	3.07014	5.06627	6.07507	7.77155	6.254	5.3563	2.50735	2.19111	3.54275	3.10698	6.97887	6.19575	6.39285	6.28849	7.95353	6.76736	4.61428	5.38196	8.66069	8.80304	7.8749	9.70489	2.88711	0.164726	5.80567	9.02015	10.3513	4.77701	6.06259	3.18339	8.95406	8.87771	9.55336	9.77406	3.96483	9.38153	7.05573	7.2705	5.57872	7.75173	7.54345	10.0177
CELSR2	5.70329	5.37469	5.41998	5.34076	4.92104	5.20464	4.79868	5.01204	5.03798	4.90703	4.80031	4.8082	5.14565	4.8714	4.53426	4.7076	3.67257	3.98496	4.43021	5.17195	5.40864	7.00585	5.6122	5.64427	5.53032	5.37943	3.64911	3.72445	4.73648	4.59493	5.26626	4.56014	3.96937	4.426	5.03609	4.8982	5.65671	3.82906	3.78879	5.27859	4.37599	4.81283	4.52291	4.14988	4.01945	4.23745	4.70086	4.62356	4.36293
SORT1	2.73708	3.32917	2.92923	4.41104	5.76394	4.46768	4.59098	3.77641	4.91892	4.38029	4.51321	4.77465	3.81424	9.93144	9.33294	7.81917	8.84934	5.28401	5.63514	5.44804	5.39541	4.57289	4.21051	3.21131	2.82281	4.15305	1.91975	2.56691	4.62616	4.33778	4.68829	2.67352	4.16641	0.790407	4.51869	3.21014	6.36689	3.17699	4.19133	5.65763	3.1341	5.34334	2.72015	4.5765	6.0145	1.53258	5.4605	4.16635	5.29094
ATXN7L2	4.678	5.46162	5.30965	5.85337	7.45552	6.10041	4.53403	4.43693	4.44585	4.33053	3.57792	5.44207	4.31768	2.96192	2.92808	6.69911	3.64634	1.75715	3.64172	6.34711	6.39873	4.5278	4.7802	4.97685	5.65624	4.49997	3.90064	4.68239	2.51704	6.19939	5.56845	2.10523	5.18167	4.39244	7.2599	5.55749	5.26543	3.93732	3.72088	1.9362	2.64867	6.32472	3.11094	3.95057	3.38422	4.43562	5.14068	4.43345	2.49695
AMIGO1	3.5571	4.38362	5.12653	7.10604	7.29691	6.91246	5.00835	5.48043	5.39099	6.39851	5.09376	6.63672	4.56384	3.42489	4.57578	7.56628	3.84394	2.26411	4.33609	7.27201	7.74629	4.77934	6.39888	4.51388	3.60807	4.15305	1.57872	1.80507	1.78007	7.36824	5.56845	2.73911	5.53068	3.02745	7.43498	5.53207	7.62739	2.60667	1.04628	1.63135	2.51437	7.42426	2.843	2.89612	4.16948	1.93312	7.18985	3.2379	2.9003
AHCYL1	3.11147	3.47004	3.90414	2.98348	2.85066	2.08625	4.08304	4.88831	2.77208	0.0826051	3.17129	2.61319	3.71584	6.17453	5.85829	4.4241	5.64303	4.68913	6.47138	4.18761	3.74238	3.75997	4.24057	3.21131	4.65193	4.68571	2.88128	3.06287	2.14264	3.8382	3.78922	4.48566	3.25567	2.93725	3.0942	2.47318	4.44898	4.13213	4.69457	4.08304	4.67252	2.86529	4.17081	5.92813	7.13112	3.19251	3.59723	5.20257	6.78354
STRIP1	7.93299	7.70733	8.36931	8.5598	9.94024	7.31608	6.56041	6.69873	6.76778	7.67506	8.05223	6.43672	5.47136	4.71825	4.42491	3.48069	4.19104	4.9101	8.17664	7.55147	6.25956	5.88143	7.00479	6.8306	6.63673	9.33344	10.6989	11.144	6.5041	2.15015	4.30768	6.42467	10.9021	11.227	4.05572	5.66666	2.6732	9.80277	10.2852	6.05564	8.94513	7.15597	8.75626	8.10557	9.63658	9.74145	7.44991	9.12841	9.2023
KCNA2	8.68869	8.81278	10.9212	9.42925	9.15444	7.87312	7.89323	8.47864	11.3856	9.08167	8.07482	8.34968	8.37321	5.20367	6.68178	7.33593	6.22023	7.79347	9.51991	7.52091	7.60108	9.52994	7.12245	7.31005	7.06101	9.01585	5.13943	5.28713	4.91914	3.06769	3.78922	6.35316	8.78299	3.40932	11.992	12.2096	2.83826	3.44492	2.63125	3.2718	4.82215	6.36172	3.29438	6.5266	9.72558	4.0884	10.5883	8.9902	6.74977
CEPT1	3.29205	2.99797	3.85261	5.45405	5.97719	5.92047	4.08304	6.41467	4.71961	5.94885	4.56521	5.73158	5.55912	6.35609	6.30967	7.42101	6.32317	4.66909	5.84335	6.20566	6.46991	4.89037	4.14845	3.6502	3.45805	4.23473	4.46624	2.8361	4.23325	6.71493	4.91961	3.9615	5.9247	5.43426	6.04594	4.93746	6.97532	5.04609	4.35707	5.04373	4.99602	5.67265	4.85034	6.74258	5.81262	3.26377	6.17707	4.39223	3.8826
ST7L	3.88104	4.2336	5.95999	7.00636	5.09351	4.37748	4.20968	2.90968	2.46723	3.78304	5.41036	4.38763	3.84561	6.7326	5.79817	4.40752	5.14025	3.95217	4.51857	5.16142	4.42827	4.48126	5.04153	3.6021	3.33431	7.21641	4.14756	2.89622	5.2143	2.15015	2.97208	4.36619	8.16064	4.61241	2.3057	4.81632	0.798727	4.07007	5.19759	4.28535	6.58098	5.10233	6.13217	4.94164	5.68138	1.13665	6.30474	5.65003	8.8368
SLC16A1	5.01561	4.96263	7.06843	4.57588	5.57312	5.16924	4.02911	3.5771	3.80603	4.17007	4.18797	4.51501	4.29513	4.01925	2.92808	5.43642	3.5924	4.87555	5.34417	5.21332	4.92848	4.48126	4.3549	1.80692	3.67761	6.37043	1.57872	2.49096	1.29465	4.26563	2.82769	3.43708	4.84064	2.84103	4.57419	4.28815	4.34305	2.42026	1.59377	1.24432	3.22291	4.5815	2.58584	4.35219	5.85753	3.70891	3.824	6.51732	4.20096
LRIG2	4.82768	6.57125	5.30965	3.77315	3.33608	4.17817	3.1975	4.17977	3.02362	2.74557	3.03043	2.0657	4.27223	3.72974	3.50232	3.20171	3.53637	4.87555	3.14576	2.49493	2.99141	3.50471	4.38212	4.51388	4.25691	5.28033	4.74864	5.97848	2.51704	4.33778	3.70905	6.71282	3.3667	3.71097	4.33812	4.83723	3.05507	5.04609	7.06181	7.08885	4.80787	3.96483	6.3131	6.45307	2.47348	4.84873	2.56621	7.91852	7.3485
MAGI3	4.75037	5.1418	4.61041	3.84877	4.61619	4.84955	5.37556	7.24428	3.87162	4.38029	4.37439	4.38763	4.61933	4.85049	4.30659	4.74768	4.05807	4.7089	4.12714	4.76215	4.62254	4.48126	4.62934	5.08578	3.19896	2.89281	5.30845	5.2645	4.73648	3.73511	2.82769	8.20072	3.65621	4.99428	4.46098	4.22608	3.93258	6.33377	4.50571	5.22336	4.64063	7.31533	4.72814	5.31808	4.13341	4.51078	4.48559	3.70997	3.80954
PTPN22	4.6018	4.75802	3.11564	5.72212	4.07305	4.40817	6.05295	4.10762	3.66517	1.95707	4.71081	2.75758	3.32882	8.72472	8.14445	6.24202	7.52111	8.49578	8.66368	7.62037	8.29117	7.37389	8.32803	6.45755	4.06264	4.79746	3.16368	2.2357	2.94235	3.8382	3.53396	4.16612	3.65621	2.07052	2.93373	3.82681	2.98635	1.95459	2.20382	3.69363	2.64867	4.45026	2.95621	7.49489	8.22516	4.98148	7.13804	6.56448	4.257
HIPK1	7.93299	7.5575	6.48487	6.98278	6.90377	8.9592	9.3698	7.7735	8.08885	10.1518	11.03	8.29747	7.16598	8.42046	7.57961	6.04167	7.02154	6.24732	6.87995	8.16998	5.6837	7.22647	7.83418	9.99994	7.11528	5.70016	12.8522	11.3306	11.7214	4.65265	3.70905	12.5155	8.86093	14.0975	4.86864	6.71547	3.85762	13.141	11.5328	12.7467	13.0042	5.26739	13.5933	7.20877	7.32348	7.95683	7.16418	5.24949	5.20809
NGF	4.69644	5.22368	5.05993	4.42758	4.77665	3.67121	3.72425	5.5904	4.05219	2.58511	3.57792	3.49454	4.42539	4.05624	3.58597	4.13276	3.77298	3.39187	4.20021	3.78291	4.20371	4.70026	4.53547	5.3848	6.69239	3.87594	4.44001	5.12071	2.87961	4.02462	4.5105	3.02861	4.28424	4.77747	4.13167	4.09333	3.60608	3.82906	4.21621	3.2718	3.69598	4.91592	3.60333	4.64414	4.79541	6.19934	3.32805	4.6931	4.53144
PTGFRN	7.94749	8.85995	6.37046	5.371	6.16293	7.9817	9.19483	6.17094	6.99079	7.43722	8.46185	6.93131	6.68366	3.30705	3.26912	3.41584	3.74852	4.89293	4.95839	5.8135	5.1337	6.20157	7.39052	8.73557	8.23329	5.30575	12.0837	10.2732	11.8812	4.02462	4.9548	11.8766	6.56018	13.6666	5.56051	6.307	3.12065	12.096	11.1806	11.8554	10.9064	6.28676	11.8748	5.71401	4.51613	10.3232	4.672	3.56911	3.42539
CD101	10.7863	10.6214	10.0567	9.95765	8.62851	7.48398	9.31662	8.7662	9.12207	7.37109	6.96177	7.68944	9.05674	7.02159	6.42207	5.98132	8.09551	3.06381	3.79109	6.73578	9.09072	7.83823	9.40262	11.4069	11.5152	9.43845	9.10385	9.58215	6.95191	10.6531	11.263	8.12147	8.14515	5.8718	9.91706	10.113	8.34733	5.21333	5.31739	7.2216	6.55128	7.47579	5.68362	10.1874	3.89572	10.4682	7.99538	9.6462	8.2072
VTCN1	9.04985	5.03246	6.85588	3.89706	6.74466	5.78669	8.96815	9.52179	10.79	9.60551	8.47039	9.39386	7.27943	6.58851	4.87085	4.30381	3.02791	2.15308	3.83764	4.45237	4.29207	6.25788	3.70674	6.68813	2.62577	3.90949	2.19539	2.56691	4.12922	3.37254	2.97208	6.67142	3.65621	1.44248	7.80916	7.74758	2.6732	1.26272	0.515768	0.351238	1.06371	6.39779	0.0356469	2.74	2.35319	4.88308	2.90062	1.74314	0.712677
TENT5C	2.90502	2.56733	2.59481	4.5459	4.82641	4.70868	6.426	6.28982	1.8392	1.66757	6.92742	1.82469	5.28944	10.2111	9.3223	8.30437	8.83562	7.70275	4.89378	4.76215	3.65622	4.61661	4.43507	4.61428	2.62577	5.60097	3.16368	2.77336	3.31849	3.06769	0.901691	0.947693	2.85974	6.0329	1.1682	1.62518	3.60608	4.911	4.03234	4.76305	5.20667	6.28676	5.77132	6.48416	4.90644	1.53258	2.56621	5.38174	2.29764
GDAP2	13.1747	13.2416	12.6903	12.3821	10.7683	9.27451	10.91	10.2183	11.7577	8.50186	9.03216	9.30263	10.7438	5.92739	6.9889	7.95375	10.2663	4.64877	5.76122	9.95988	12.4862	11.6693	12.8877	14.4307	13.9736	11.6342	10.6237	10.8215	9.43658	12.0807	13.8163	10.5679	8.98577	8.31733	10.9174	11.5453	10.4839	7.91432	7.9541	10.4596	9.69719	10.5942	8.5474	13.0499	6.11965	13.0504	10.7337	13.3108	11.7063
NOTCH2	5.2078	5.90796	5.60263	6.0504	4.82641	4.21336	5.96232	7.88021	4.3105	3.35562	5.17966	4.93511	5.65075	12.1232	11.1981	9.76018	10.9579	7.79578	5.26124	6.67414	6.03046	4.16523	5.12447	5.82275	6.40521	5.33073	4.44001	4.29273	6.95951	6.85674	6.57412	3.6902	4.80164	4.35809	5.25566	5.04921	6.98855	5.43879	5.71653	7.60052	4.00231	7.13475	5.0675	5.27605	4.27257	4.90553	3.71507	4.47353	4.55398
GJA5	3.40845	3.32917	4.54698	2.54211	4.92104	5.13294	2.26906	2.72911	3.99447	3.25253	4.12007	4.84099	4.50612	0.559817	-0.978811	1.22082	0.965621	4.52045	7.25052	3.57646	2.99141	5.42088	5.23311	2.84874	2.88293	4.68571	4.27174	4.10169	2.14264	3.50379	3.22362	4.73107	5.15098	4.61241	4.77701	5.53207	5.19104	4.8569	5.66326	2.40186	4.79344	0.0579379	4.72814	6.07424	7.72293	3.07855	4.34642	4.7915	7.19201
PLEKHO1	6.13024	5.70911	4.00198	4.76991	5.68523	6.00323	4.4338	3.6802	4.52951	4.05223	5.26073	4.7403	4.70733	6.24832	5.54997	4.74768	5.39779	4.52045	5.17324	4.39958	4.71067	7.05434	7.30776	3.6502	3.45805	6.07017	3.09809	3.47133	4.04597	4.02462	2.82769	8.06504	4.28424	4.6973	6.06544	6.8084	3.69489	3.97167	3.53567	4.3383	4.43294	3.51737	5.45229	4.72966	5.31344	2.17413	3.77056	5.70156	4.53144
ADAMTSL4	6.46197	6.22865	6.82279	7.93479	6.12367	8.51339	5.86561	5.8775	6.01639	7.76677	9.01941	7.3454	6.40185	7.9607	7.8719	7.10089	8.84934	7.74882	6.29915	6.56252	6.66452	7.38657	7.0004	5.57121	6.97731	8.13632	9.50748	9.09087	10.0132	4.18968	4.98915	8.85227	8.75775	10.6737	5.61445	6.8655	4.92342	9.39951	9.34549	9.78259	9.57177	4.81283	9.52435	7.65648	7.10808	6.01543	7.28344	6.65439	9.93909
MCL1	4.78524	4.83819	3.95389	6.47707	3.19169	3.51074	7.2676	3.34578	3.93435	3.0212	5.77293	4.96517	3.96466	12.5381	11.4179	10.0809	11.1903	7.51344	5.17324	7.35059	6.5317	4.65904	4.05004	5.25084	7.16152	5.86315	5.26428	4.63024	7.87056	6.44783	6.20181	4.11762	4.84064	5.24044	2.93373	3.55118	7.15432	4.35669	6.28542	7.7787	4.07568	6.9768	5.49039	4.32496	4.13341	3.57523	3.65735	5.29493	5.20809
ARNT	10.1193	9.81402	10.3957	10.8161	11.9931	9.40675	8.2625	6.48755	8.52059	8.52969	10.3841	8.43	6.54246	6.56303	6.06194	4.7076	6.22467	7.12577	10.102	9.35262	8.1327	8.39758	9.15684	8.31098	8.06831	10.9029	12.1304	12.6539	7.94713	3.62408	4.72951	8.19343	12.2978	12.8686	4.40086	6.56064	3.18339	11.5792	12.4091	8.16135	10.784	9.78416	10.4897	9.75059	11.3592	10.7176	9.19809	10.8543	11.0943
PRUNE1	4.69644	3.47004	4.99011	4.59796	5.68523	5.95206	4.8771	4.55014	5.92666	6.14869	5.29192	7.84706	5.98944	6.72113	8.2588	6.0996	5.88659	3.00108	7.76273	4.36329	8.49881	6.05036	4.3549	1.96739	2.88293	3.53263	2.80111	2.49096	3.06018	6.97458	3.93732	3.43708	5.50663	2.50661	6.48289	7.3854	3.24351	1.8102	1.73816	2.90144	1.9117	9.41769	2.27269	2.13428	8.29825	0.976189	7.72036	3.56911	1.63021
SCNM1	3.6164	3.47004	3.02544	3.35596	5.78925	6.46403	6.01876	3.77641	5.03798	6.73126	7.85486	5.86511	5.56854	4.97163	4.20441	4.50427	3.69834	-0.905814	2.50421	4.55248	3.93764	4.65904	5.45443	5.82275	5.90847	0.925976	8.86597	7.72134	7.47124	3.50379	2.03919	8.97475	6.82614	9.97209	4.27253	5.39777	2.9142	9.8652	8.16203	6.21984	9.47338	3.22786	9.52205	2.13428	2.35319	7.3244	3.5345	2.92756	4.76192
PI4KB	3.31609	3.08816	2.7151	2.74044	5.48292	6.3181	6.16973	3.34578	4.97968	6.05989	7.99414	5.37649	5.39921	7.06761	6.41637	4.59494	6.07045	2.63851	3.06981	3.93903	3.74238	5.20873	5.60065	5.691	5.33968	0.63647	8.68515	7.08402	7.15429	1.78758	2.66723	8.81473	5.68863	9.35864	2.54671	5.21814	3.24351	9.43994	7.71762	5.89703	9.2393	3.22786	9.49946	3.10257	2.95891	6.90971	2.43496	2.67602	4.61957
PSMB4	4.22378	7.07444	5.73658	3.17192	2.85066	3.51074	4.02911	4.37681	3.13465	2.40453	3.52639	2.75758	4.17681	6.88945	5.85829	4.3566	5.2833	5.48077	4.05018	4.20822	3.56459	3.50471	4.51102	2.57744	5.41288	5.80193	4.8317	6.73066	4.102	0.565186	0.901691	6.84531	2.85974	2.07052	3.0942	4.25745	2.27266	5.78628	7.04107	8.23998	5.04556	2.86529	6.65246	7.06399	3.66252	4.93857	1.94953	8.84117	8.52646
POGZ	3.6164	4.19352	4.33803	4.17682	4.92104	4.37748	4.20968	6.32206	4.21265	2.74557	4.28419	2.88882	4.42539	7.36164	6.49962	5.60589	6.05059	3.29058	4.12714	4.28783	4.57637	3.59491	3.7904	4.63832	5.16909	4.20801	3.55447	3.91086	3.7628	4.47208	5.17968	3.9615	4.54255	3.76441	3.89066	4.19402	4.57132	3.11687	3.85364	3.56625	3.1341	3.51737	2.95621	3.49336	4.48784	3.83124	4.27146	4.01163	3.8826
RORC	4.80237	5.51138	5.63349	7.19565	8.5193	6.41197	5.40762	6.69873	6.50389	7.38943	6.08042	7.59167	5.92484	3.53382	6.73314	8.51834	6.49471	1.20966	6.7822	7.30587	7.98148	5.20873	5.02436	3.21131	2.39751	5.20125	1.75929	2.3259	0.847188	7.62768	6.5164	2.10523	7.67521	2.23098	8.01369	6.1149	8.74709	1.64974	0.153198	2.49808	1.68038	7.89714	2.18249	2.00304	4.30536	0.976189	8.3106	5.90576	1.93507
TCHH	6.32352	6.57905	5.923	7.23962	7.04705	5.88817	5.33167	5.76473	8.34411	8.52417	6.48312	6.95397	7.41628	4.19541	5.08728	5.77055	6.10457	4.96043	7.16642	6.28055	6.48248	6.86793	5.60065	6.61731	4.54435	6.89909	6.49519	5.25305	5.77577	4.40649	4.5105	9.341	6.37337	6.68002	8.42935	7.79377	3.69489	7.33211	5.58902	6.11753	6.16525	8.38437	6.58804	6.33523	7.18938	7.75059	8.37468	5.50287	5.38196
FLG	5.62364	5.88297	5.73658	5.37952	5.00985	4.49653	5.32049	6.9255	5.59893	4.94059	4.25282	4.55508	5.25482	5.06534	5.43058	5.02274	5.64303	5.80843	4.2354	4.50329	4.52867	4.43316	5.02436	6.39542	6.36888	4.74267	3.93861	4.76532	5.64985	5.60958	6.15719	3.93375	4.49446	4.1328	6.24715	4.99441	5.02968	3.05413	3.64962	4.4387	2.88474	4.81283	3.60333	4.94164	4.13341	7.58482	4.30943	4.6931	4.08191
CRCT1	5.30111	5.20364	4.86566	3.98906	4.8745	3.33017	4.13504	2.90968	4.21265	3.25253	2.26859	2.45272	3.08781	3.42489	9.27267	7.98342	7.70867	1.75715	3.21791	2.68337	4.17301	2.94284	4.21051	5.39894	5.44315	4.0364	3.09809	2.77336	5.92303	6.81943	7.0994	4.04167	3.13538	2.84103	4.13167	3.55118	6.78109	3.05413	2.30004	4.72379	3.08755	7.02372	3.25066	4.18057	3.50205	5.37657	3.2521	4.34979	3.77157
C1H1orf68	5.18186	5.83167	4.96606	5.04639	3.80175	2.6963	3.58165	3.21453	4.05219	2.19808	3.35974	2.88882	3.87631	1.21189	1.95979	1.61675	2.23571	1.90154	2.61524	2.62325	3.69994	3.50471	4.46083	4.8384	6.07235	4.18079	4.98471	5.06941	2.43215	3.22815	5.45013	3.22453	4.9156	5.27767	3.80046	4.3182	2.15236	4.50479	4.99689	5.668	3.977	1.6429	3.45711	4.05366	3.80691	4.40443	2.56621	3.77556	4.59803
PRR9	5.91883	7.09089	7.5204	10.008	11.1159	9.86103	8.08552	9.29288	9.66343	10.481	8.92182	10.2785	8.78774	6.71536	9.54573	11.5365	9.50774	2.63851	9.68014	10.2309	10.8211	7.47236	7.54303	3.78555	3.10111	7.59454	2.19539	1.92536	1.29465	10.743	9.47231	0.706685	10.5131	0.304981	10.8613	9.02947	11.6685	0.369631	1.43331	1.24432	2.11101	10.4449	1.13518	2.13428	6.76921	1.74671	11.0947	7.99967	3.37564
PGLYRP4	7.77931	7.74248	7.09639	7.35	5.93245	4.99819	5.86561	5.8109	6.46191	3.25253	3.23688	3.72281	6.30363	2.27602	6.25321	4.76079	6.48364	3.813	2.38392	4.56851	5.91463	5.20873	6.78786	8.08469	8.32283	5.51639	5.18753	5.59892	4.70064	7.08351	8.47912	5.26406	4.76156	1.44248	6.58098	6.81369	5.4167	2.08584	2.77211	4.85677	2.88474	5.34334	2.78288	5.67141	2.78382	5.81057	4.6125	5.44358	4.33717
S100A9	3.49526	3.87666	4.17977	6.4368	4.37003	3.33017	7.15878	2.72911	3.50905	2.58511	6.66091	4.99462	4.70733	13.4688	13.2385	11.5008	12.1447	7.65005	5.46769	7.40963	6.16913	2.63798	5.21808	4.95786	6.23112	6.40612	3.73792	2.8361	8.16501	8.41277	7.97423	3.43708	4.95167	1.88994	2.3057	2.47318	9.17811	2.84768	6.26768	10.2345	3.49667	10.41	4.14716	4.88684	3.25589	4.80162	4.30943	4.47353	5.53711
NPR1	7.13278	8.35779	7.06843	8.47533	7.62676	7.06954	5.06305	5.089	6.20631	4.76443	6.20855	4.96517	6.63961	2.27602	4.00608	5.30828	5.9033	11.498	11.2704	10.4792	11.2585	11.0665	11.0512	9.63497	6.36362	8.0144	5.76458	4.93256	4.37644	2.15015	3.33465	7.02697	6.18925	5.40091	5.15005	6.46312	2.48678	5.81494	4.60323	4.57731	5.96095	4.91592	6.43042	10.5223	10.7709	7.37757	9.94011	10.1011	6.65389
INTS3	5.40004	5.51138	4.81271	5.30541	7.19643	5.38521	3.2456	4.7995	3.50905	3.0212	4.43153	3.79152	4.94307	5.73546	4.67463	3.74108	4.70471	7.87882	7.72918	6.97104	7.42339	7.5018	7.77892	6.04589	4.27945	5.51639	5.27916	3.99575	4.85536	2.15015	3.33465	6.68812	7.17024	6.71437	4.62763	5.15292	2.02112	5.22761	5.15962	6.03172	5.34169	5.26739	5.95281	6.95723	7.29519	4.99201	6.38694	6.33355	3.91779
GATAD2B	6.99993	6.77509	7.65809	5.16947	5.17258	5.59987	5.54848	5.66771	6.96848	4.64739	5.59678	5.58443	6.81226	8.22515	7.32345	5.86468	7.61202	6.67161	4.82614	4.96953	5.63948	10.1094	10.3743	5.95308	6.92465	6.27712	4.91023	4.44138	5.10886	5.69447	5.71931	5.89471	3.96937	5.18272	5.38543	7.24381	4.72683	5.72718	4.21621	5.07526	5.84682	6.16646	5.59898	5.2902	5.08701	4.75291	4.51838	5.52211	5.17938
DENND4B	5.83394	5.6804	5.38413	5.19384	6.08332	6.93898	6.64354	5.85564	5.65589	7.62435	8.60689	6.31363	6.05799	7.99445	7.42633	5.79626	7.52652	4.37959	4.0101	4.96953	4.45403	5.49303	6.43831	6.90185	7.01474	4.79746	9.47151	8.2808	8.37431	5.35526	5.54555	9.39414	7.07534	10.3853	4.91236	6.09767	5.63443	10.0554	8.41932	6.94263	9.88708	7.21781	9.96744	3.71924	4.64981	8.27728	3.5345	4.6931	5.84196
SLC39A1	8.57371	7.29407	6.03125	4.77638	8.0653	7.11677	8.86416	6.44427	6.90724	8.40303	6.03505	8.44074	5.26645	6.61974	6.364	4.40752	5.5184	6.05997	9.89206	8.46259	6.98037	6.52206	6.16813	5.66783	3.49704	6.15654	8.94037	10.1893	6.74751	3.73511	10.5652	10.7183	10.6051	8.69472	8.92975	7.155	3.24351	9.19391	8.91522	6.69617	9.92314	2.86529	10.4084	8.52585	9.82575	11.3861	9.23061	9.81362	9.20942
IL6R	4.55205	5.46162	5.12653	6.05573	3.58762	2.48218	5.85014	4.60358	5.61817	3.78304	5.14591	4.70511	4.12663	12.2612	11.4916	9.79487	11.2444	7.66783	5.87716	6.60976	5.39541	5.46938	7.21619	4.0945	5.88661	8.14338	3.22641	3.21224	7.27802	6.23761	5.85589	6.23878	3.56601	3.19251	4.27253	4.19402	7.15823	3.17699	4.99689	7.34317	2.58308	6.46733	4.38816	6.60224	4.86305	3.63019	4.15117	7.97545	4.50854
ADAR	3.26759	3.65848	3.2807	5.00843	3.98816	3.67121	5.48979	2.28165	2.0802	1.305	4.61539	2.75758	7.65849	11.272	10.5807	8.52508	10.0666	6.11285	4.16414	5.80676	5.22631	5.56175	5.56546	4.40596	6.01977	4.77943	4.24168	3.91086	7.00798	5.63844	5.59099	3.84717	3.82127	4.80323	3.0942	3.27288	6.41344	3.11687	5.13375	7.16776	3.49667	6.50088	4.4667	4.02011	3.32148	3.36446	2.13011	4.34979	4.50854
PYGO2	4.64989	4.61363	4.4111	3.81146	5.28361	5.16924	5.03596	5.71703	5.45658	5.88135	6.31108	5.46329	5.28944	4.41067	5.78052	6.17502	5.16818	4.3294	5.15498	4.41739	3.46674	5.23702	5.47986	4.77474	5.10743	3.84158	7.51575	7.32453	6.70743	8.02735	2.66723	8.61194	5.83099	8.22265	3.36983	4.16123	1.87673	8.85057	7.54919	6.2684	8.34479	4.70179	8.24858	4.68753	5.16054	6.50895	4.45203	4.39223	7.01239
SHC1	9.8025	8.34869	7.97663	4.94667	4.8745	4.28126	6.72213	5.29795	5.49871	3.45184	3.10258	4.43135	4.9575	6.7776	6.74229	6.52171	7.35693	11.2759	8.18341	6.15878	5.6054	4.61661	4.93527	7.79761	4.50663	3.53263	3.50472	3.25879	4.78864	2.15015	6.20181	3.26962	2.85974	3.26845	3.0942	4.02207	4.57132	2.69156	2.47513	3.73371	3.03946	8.32003	3.37804	8.36977	8.33445	6.90414	5.33726	4.75944	3.73258
ZBTB7B	5.08022	5.30116	4.94161	5.03024	5.13359	3.56624	4.74949	4.17977	5.00912	4.33053	4.53944	5.46329	4.83783	8.2533	7.50903	6.33264	7.42794	4.68913	3.92645	5.01703	4.87226	5.58394	4.43507	5.23516	5.93	3.80639	4.11477	3.99575	5.37075	5.32007	5.65658	3.9615	3.4698	5.08108	5.07509	4.58866	6.05925	4.30374	4.19133	5.40807	3.72667	6.24776	3.85765	4.08645	3.61099	4.14611	4.72914	4.21444	4.01849
TRIM46	4.47938	5.09905	4.57904	5.74209	6.65112	5.70251	3.79059	6.11684	5.86358	7.02512	6.86656	5.89664	4.89891	2.27602	5.14359	6.89325	5.38198	3.29058	5.13648	6.33779	6.37869	5.08968	5.58902	4.12885	4.63454	4.91776	0.841751	2.0364	2.03161	6.89311	5.47458	4.16612	5.79173	1.68349	6.10366	5.47984	8.33357	1.46917	1.04628	1.9362	2.20121	5.78586	2.58584	4.3789	4.01945	2.56115	6.84677	4.47353	3.09734
PKLR	7.07759	6.5073	7.43538	8.95221	7.5984	7.28333	6.15091	7.67084	6.20631	7.48348	8.24587	6.62735	6.47888	2.70666	3.45859	2.5876	2.16356	6.12761	7.40532	6.89044	6.48872	6.67464	7.22749	6.01867	6.17812	9.19659	10.0164	9.49795	10.0793	3.37254	5.56845	7.62988	10.0921	10.9687	5.07509	6.59173	3.85762	9.69253	9.5905	9.58109	10.0247	4.30587	9.80407	7.44835	8.54301	7.99005	8.45521	7.55283	10.6686
ASH1L	3.57714	4.06614	4.04853	4.00016	3.58762	3.19587	6.11899	4.65511	3.99447	3.0212	5.42451	3.57471	4.7243	8.43282	8.00703	6.27439	7.93141	5.08665	3.88272	5.12936	4.55272	4.74034	3.90744	4.87933	5.11997	3.84158	3.34425	3.99575	4.83897	4.70814	4.13435	3.65664	2.31226	3.40932	2.54671	4.02207	4.80871	3.2347	3.94576	4.59917	3.03946	4.5815	3.29438	3.588	4.16948	3.73422	4.64256	3.3281	3.21518
GON4L	3.71011	4.27259	3.74367	4.8146	4.15322	3.33017	6.2367	6.2231	4.10769	2.40453	5.68167	3.65066	5.12023	9.76194	9.4796	7.84557	9.13289	5.29713	4.3033	5.09657	5.14955	4.16523	4.11639	5.29689	5.31807	3.87594	2.06414	2.77336	4.90346	5.35526	4.98915	3.22453	3.56601	2.73794	3.97555	3.60093	5.45535	2.51647	3.94576	5.26498	2.82924	5.73036	3.70403	4.84912	3.18718	2.61665	4.672	2.37117	3.52003
ARHGEF2	8.55678	8.33954	6.34271	8.12295	5.73818	10.4179	8.35172	5.71703	8.39518	10.0878	11.5975	9.31727	7.46506	9.88657	9.70213	8.23322	9.82525	9.29835	6.42641	6.78119	6.51955	6.3643	7.43993	6.96501	7.2122	5.33073	10.4826	9.08119	8.95238	4.91096	4.64585	11.9298	7.64248	11.215	5.96521	8.00716	6.21	11.3968	10.4929	7.84424	10.0844	5.41549	9.90667	8.46169	7.09875	7.50252	6.32341	6.38699	10.6191
CCT3	3.86483	4.34755	4.91674	6.06897	7.67508	6.02319	5.45952	4.84458	4.82271	5.96525	5.54593	6.05875	5.40974	5.57901	5.34912	6.95731	5.14962	1.59669	3.96888	5.65738	6.37869	5.71039	4.01569	3.98625	4.06264	4.23473	1.13126	-1.13353	1.29465	6.91686	5.52228	1.63957	5.35328	1.44248	7.16368	5.453	7.26724	1.02171	-0.332229	1.9362	-0.0358276	6.71615	-0.44978	2.36561	2.07755	3.07855	5.96746	4.21444	-0.872286
RHBG	6.32649	6.52355	8.06984	9.21647	6.91531	7.33217	5.4286	3.21453	5.45658	6.31142	8.34401	6.59888	5.70305	-0.662576	0.606151	-3.02711	0.965621	6.64108	6.25696	6.34711	6.06431	7.05434	6.83787	5.25084	6.44065	9.17606	9.75298	9.14298	10.9915	3.06769	4.13435	6.39446	9.8544	10.7736	4.77701	6.71547	0.436157	9.49634	9.67368	10.4374	10.1325	3.75838	10.164	7.25277	7.11734	5.17875	7.59147	7.42581	10.1691
NAXE	2.4196	2.13123	1.97814	1.80514	4.49835	5.82131	5.6232	3.21453	4.60858	6.70221	7.72945	5.46329	5.44088	2.39632	1.95979	0.673332	0.578598	1.20966	2.90475	3.47806	2.91926	4.33188	5.44155	5.39894	4.90485	1.16698	8.80818	7.03472	7.0725	0.565186	0.901691	8.5436	6.31918	9.24456	3.23859	4.93746	0.798727	9.40816	7.35006	6.1023	8.96457	0.0579379	9.20163	1.07015	2.78382	7.31394	2.13011	1.45363	5.08965
PEAR1	3.86483	4.41881	4.44629	3.26687	5.24755	6.20026	5.75365	4.03167	5.14795	6.84194	7.70648	6.09997	6.08453	5.62898	4.76714	4.19206	4.62635	4.25069	3.53278	4.34479	3.74238	6.87695	6.83295	5.48101	5.02977	3.61629	8.68933	7.08079	6.99324	3.22815	3.53396	8.59874	6.43837	9.47741	4.20382	5.98975	3.51144	9.17192	7.40789	5.63664	8.77199	2.86529	9.07104	2.74	3.89572	7.39156	3.5345	3.41299	4.76192
ARHGEF11	3.47404	4.86395	4.51419	5.41312	5.3188	4.57979	4.32609	4.24848	4.35704	3.85519	4.08488	4.19815	4.29513	9.28043	7.93108	6.79785	7.93953	4.85795	3.69325	4.92041	4.32036	3.59491	3.90744	4.46093	5.4531	3.84158	3.50472	3.6909	4.60692	5.24701	5.32123	2.91968	2.31226	3.71097	3.23859	3.44621	4.97753	3.11687	4.40113	5.33179	2.93818	4.70179	3.73609	3.10257	3.11503	2.86601	5.44352	3.3281	3.42539
FCRL5	2.32796	4.06614	4.33803	5.88364	7.61265	6.43451	3.82266	5.53646	4.78916	5.00544	4.12007	5.56493	4.77406	3.17873	4.03614	7.13402	4.01771	3.61775	3.96888	6.54642	6.78614	4.33188	3.70674	2.67366	2.02311	2.32453	1.75929	0.981947	1.29465	6.16013	4.5105	2.10523	4.33974	1.68349	6.62105	4.63715	6.13263	-2.43772	0.515768	-0.134188	0.326742	5.98868	2.58584	3.83954	2.47348	1.28104	6.32341	2.37117	1.24319
SPTA1	5.29507	6.80864	6.39768	6.35055	7.05751	6.66169	4.64578	4.03167	4.48829	5.23911	4.31488	5.60366	4.65518	4.05624	4.06558	6.80103	5.03298	4.76661	6.47138	5.94211	5.31333	4.8173	4.85982	4.12885	4.38716	4.93415	8.19637	9.25269	7.71755	5.00259	4.72951	10.5583	6.60617	7.29367	5.64068	5.04921	5.1757	10.0668	9.27399	8.02871	9.05126	4.70179	8.74448	5.74515	6.11965	2.91109	6.52242	6.68031	9.48049
AIM2	4.90105	7.41664	6.92612	5.6605	4.82641	3.33017	5.00835	3.34578	3.99447	3.78304	3.85355	4.14662	6.36984	11.8834	10.9602	9.53299	10.9761	7.28236	5.4226	6.47593	5.25591	4.74034	2.39554	8.17992	6.65839	4.93415	3.34425	1.92536	6.82863	6.67371	7.13051	4.71486	5.6671	0.304981	5.78878	2.67249	7.25998	1.02171	5.0532	6.47757	2.20121	6.20768	3.37804	5.07832	4.96918	3.65691	4.38249	6.31161	5.15008
CADM3	6.29356	5.33839	5.12653	5.22728	3.46733	2.9676	3.65471	3.5771	4.10769	1.95707	2.78942	2.88882	4.24896	2.39632	-0.241846	1.36521	2.65952	3.98496	3.69325	3.13475	5.11767	5.15043	6.19907	6.82012	6.40521	4.76117	4.8715	4.74911	2.94235	4.59493	5.6987	4.42716	2.31226	5.05987	3.36983	4.05814	3.65117	3.2902	3.9157	3.37677	3.38564	2.86529	3.11094	5.68218	4.20467	5.6668	3.65735	5.07812	4.36293
TAGLN2	4.03385	3.97451	4.75775	6.23787	4.96613	3.61968	5.11576	4.37681	4.94962	4.94059	4.84306	4.43135	4.10087	11.2552	10.6914	8.72736	9.90693	5.44586	5.19127	6.76041	6.34466	4.65904	4.17981	4.73069	5.7399	4.47777	2.31568	2.63906	5.85128	5.72169	5.32123	2.91968	4.95167	1.15298	6.46832	6.91551	6.04243	1.46917	3.85364	6.96384	2.58308	6.24776	3.11094	2.82017	4.64981	1.41229	6.11411	4.01163	3.0346
KCNJ9	4.5821	5.1418	3.2807	4.00016	5.24755	5.75121	6.01183	5.126	4.05219	4.76443	5.45239	3.49454	3.96466	2.50735	2.08008	4.7076	1.27048	4.54265	3.69325	3.93903	4.10959	4.5278	4.58317	5.10316	4.84565	2.676	8.15665	6.43885	8.37999	4.18968	3.70905	8.65717	2.85974	10.3254	4.33812	4.25745	3.35672	8.81198	7.95963	8.47831	7.82304	3.22786	8.41997	4.3789	3.03908	7.23635	4.55044	2.1906	4.6823
ATP1A2	6.70443	6.32454	6.05424	6.91257	7.22454	6.27711	7.4351	7.6833	6.96848	7.24248	6.57475	8.6838	8.63119	2.39632	3.50232	5.74438	6.54881	9.06525	10.1227	7.98976	8.00563	5.23702	5.50484	8.04026	10.117	8.12565	8.2596	7.73581	8.78917	6.3811	5.91068	8.06023	7.609	8.99078	8.90561	7.58093	9.9168	8.99325	8.81803	9.70407	7.97939	7.58932	7.85674	9.35765	10.605	7.33684	8.04967	10.2178	10.4547
COPA	5.82559	4.02105	4.22099	3.96661	2.85066	2.36188	5.75365	3.21453	3.58922	3.35562	4.43153	3.72281	3.32882	8.9686	8.58914	6.6716	8.19161	4.64877	4.60182	5.63472	5.06848	3.4085	3.06692	5.15409	4.81512	4.83287	3.45319	3.91086	4.12922	7.80995	7.76712	2.10523	6.17406	3.96033	5.03609	3.00369	5.09641	2.84768	3.36821	4.11374	2.88474	5.10233	3.29438	3.95057	4.62404	6.09085	3.824	4.06506	4.33717
TSTD1	5.81297	4.41881	5.93543	6.72797	7.49451	5.63922	4.71574	1.62957	4.60858	5.0368	6.78669	4.7403	3.18909	1.65935	2.56551	0.142817	1.73614	3.39187	6.28242	5.49912	4.52867	3.75997	5.4672	4.12885	3.95472	7.10136	8.35043	8.77085	4.71867	0.565186	-1.42024	4.91259	8.47135	8.91748	2.3057	2.76268	1.08823	7.6851	8.32955	4.91021	7.29765	4.30587	6.67744	5.96387	7.62242	6.69447	5.72212	6.50771	8.21075
PFDN2	4.46869	5.07719	4.48064	3.32098	7.11869	7.57472	7.09786	4.93074	6.46191	8.25753	9.19675	7.18224	6.67931	3.30705	3.41351	1.83087	2.8089	-0.905814	3.06981	5.07429	4.40204	6.01812	6.84278	7.31005	6.80155	1.85886	10.1508	8.79375	8.83742	2.15015	3.86517	10.3071	7.63696	10.8094	3.80046	6.35129	0.798727	10.8903	8.99734	7.53115	10.5806	3.22786	10.921	3.67681	3.66252	8.50021	3.92529	4.16635	6.1164
TOMM40L	9.35922	9.43555	10.8524	11.863	9.54646	10.9166	7.97575	5.26516	8.49481	10.0604	11.5743	10.1038	8.89	5.08338	6.22739	4.48859	5.85257	10.7285	9.83871	9.79297	9.81594	10.5663	10.063	7.07921	8.80398	12.2113	13.0939	12.6534	13.7065	1.30215	0.901691	9.26789	12.7199	14.3543	7.46465	9.95938	2.48678	12.7628	12.9077	13.6681	13.4132	3.22786	13.3817	10.7135	10.8962	8.69165	11.2311	11.1069	13.9824
FCGR2A	3.95947	3.08816	2.31917	7.20407	2.11369	1.29775	6.45185	3.46607	2.62769	1.305	5.60921	4.47378	3.13934	12.3978	12.0074	10.4485	11.6676	8.29304	5.39174	6.90629	5.59386	2.25096	3.31308	3.69674	6.92822	5.34306	3.60256	0.740939	7.43897	5.69447	5.34795	0.706685	4.03808	-0.431985	1.1682	0.888215	6.76579	1.64974	5.80117	8.80186	3.08755	6.28676	4.44746	4.3789	2.07755	1.41229	2.13011	5.17852	4.17211
HSPA6	4.71464	4.31056	4.4111	4.25302	3.46733	2.59321	4.73271	3.9515	2.28666	2.58511	3.41745	3.31946	4.61933	6.07889	9.05232	7.16395	8.95664	6.578	2.61524	5.77947	4.96477	5.29198	5.20289	5.23516	5.82664	3.87594	2.31568	2.3259	8.43283	5.04631	5.73963	2.86196	2.69928	1.44248	2.93373	3.94711	5.6118	0.369631	4.03234	9.35486	1.24428	6.32472	2.90072	3.71924	3.61099	3.26377	2.6865	3.2379	3.84653
TRNAD-GUC	7.86228	7.01244	7.5691	8.50339	7.84161	6.56964	5.68555	3.21453	6.24395	5.98146	8.12115	5.97259	4.22531	2.39632	2.79378	-1.44215	2.90053	4.80384	7.88964	6.89362	5.76828	4.8543	7.06482	5.66783	4.7996	8.79914	10.0329	10.2344	5.84308	1.78758	-1.42024	5.77473	9.70127	10.3611	0.43123	4.40479	0.436157	9.17284	9.6804	5.97434	8.81101	6.24776	8.09634	7.25277	9.09817	8.13843	7.31644	8.11184	10.0278
C1H1orf226	5.46062	5.12059	4.67116	4.58328	5.73818	5.6521	6.42077	8.89502	5.55967	6.07507	4.9642	6.21701	6.98417	4.05624	2.99082	5.06565	4.15428	5.28401	4.39951	5.21332	5.70532	5.93422	6.10418	4.75288	4.61695	4.43233	5.86658	6.17935	4.18217	6.94023	5.71931	5.71893	5.432	3.76441	6.63417	6.62217	5.30828	4.74219	3.78879	3.81067	4.19024	4.91592	3.94254	6.14599	4.39948	3.98676	5.03133	4.39223	3.84653
UHMK1	5.8045	5.57515	6.83612	5.53259	5.17258	4.6065	4.83056	4.84458	3.50905	1.95707	3.89478	3.12015	3.6463	8.52972	7.3386	6.25134	7.01643	6.12761	5.58146	6.29025	5.69455	3.19437	3.83048	4.28932	4.13859	5.31829	2.06414	3.21224	2.74531	4.81311	5.99762	3.26962	4.03808	2.07052	4.46098	3.55118	4.64003	1.64974	2.10073	3.88373	2.2861	5.01213	2.08627	4.4309	5.81262	3.33167	4.19239	3.03859	2.67203
OBSCN	6.61033	6.2187	6.42439	7.01869	6.82028	6.78376	5.64129	8.4053	7.08367	6.70221	6.17548	7.14334	7.17835	5.13617	5.08728	5.92999	5.34168	6.75478	7.13415	6.34246	7.03687	9.7148	7.16225	7.32864	8.81656	6.55135	5.79595	6.3769	5.2765	9.04766	7.31786	5.81331	6.26287	5.89594	7.98837	6.75446	10.1383	6.00107	6.07036	5.57179	5.78981	5.73036	5.99978	6.58513	7.02684	7.49513	6.80752	7.04858	8.81713
SNAP47	4.24898	4.27259	3.5631	3.97788	4.67169	3.56624	4.66359	3.6802	7.1246	4.80142	4.9642	5.33104	6.70091	3.48038	2.19111	3.6311	1.92255	3.53159	4.2354	2.49493	3.36178	6.12795	4.29886	4.37767	7.17961	3.84158	3.22641	3.82067	3.00247	7.53864	5.6987	5.0088	4.49446	3.81594	5.41612	5.28053	8.6025	4.13213	4.46478	2.29877	2.82924	4.1454	3.15903	3.95057	4.51613	6.17181	2.43496	5.29493	7.46608
CDC42BPA	4.51097	4.31056	4.00198	4.57588	5.57312	5.05749	5.46968	4.55014	4.8555	5.59567	4.15442	4.59408	3.84561	4.46671	4.15047	5.0008	3.06798	3.98496	5.04026	4.26834	4.40204	4.43316	4.46083	4.31937	2.99614	4.81527	4.14756	4.63024	3.92691	5.35526	7.19815	3.78641	5.75137	3.91379	6.80627	5.49308	2.583	3.49301	3.1272	3.2718	4.1226	2.86529	3.8282	3.588	4.84085	2.67009	5.35553	4.7915	3.9857
TP53BP2	4.22378	5.20364	4.00198	4.38588	6.49066	3.76906	4.55327	5.6424	6.57452	5.41651	4.53944	5.91215	6.5232	6.91988	6.96175	5.64885	6.26833	4.49791	4.93717	4.90787	4.87226	5.26476	3.7904	5.25084	5.57656	5.13188	3.78035	4.5389	4.23325	5.82571	5.42525	4.25848	5.6671	2.73794	7.35009	6.62818	6.7242	4.50479	4.44388	4.53257	3.925	6.16646	3.37804	3.54146	5.00954	4.62344	5.16158	4.82286	5.29094
CAPN2	5.14877	4.75802	4.26107	4.53067	4.61619	4.02814	4.02911	4.37681	2.77208	3.7071	4.22076	3.00912	4.29513	6.03323	6.25959	4.83708	5.37401	3.00108	2.98964	6.28541	6.21506	4.74034	4.55952	5.76931	5.99954	4.28672	3.16368	2.89622	3.06018	5.51938	5.79893	3.26962	3.00413	3.19251	4.62763	3.94711	4.49917	2.60667	2.47513	3.21631	2.88474	5.73036	3.37804	4.14988	3.18718	5.51444	4.23247	3.77556	2.67203
CCDC185	2.66401	2.56733	2.31917	3.13212	4.07305	3.51074	4.86175	3.77641	4.3105	4.22556	4.43153	2.88882	2.7983	1.65935	0.895658	1.83087	2.08761	5.7524	7.49153	4.84345	3.69994	4.10511	3.36857	3.44738	3.10111	4.43233	6.41666	7.49704	5.68696	0.565186	1.38712	6.1451	5.6671	5.73125	6.02618	4.25745	6.45852	4.68122	6.18189	4.53257	6.6183	2.37987	6.40072	4.88684	6.6402	2.50344	6.32341	5.68458	6.46459
DISP1	4.14542	4.81195	4.6411	4.29868	5.57312	4.87174	3.54368	6.33792	4.21265	3.45184	3.57792	3.65066	4.54485	2.39632	2.29421	5.0008	2.65952	5.56992	4.75517	4.80337	5.53472	6.05036	6.30243	4.19519	4.84565	4.49997	3.50472	3.3476	3.11568	4.18968	3.93732	6.53497	4.44471	3.59776	3.70425	4.25745	3.69489	4.52806	2.5553	2.40186	4.25485	4.45026	4.66292	5.53553	4.30536	3.78354	4.86282	4.65874	2.7522
MIA3	5.05186	5.81856	5.47213	4.47608	4.15322	3.56624	5.19138	4.84458	5.81439	2.19808	4.71081	6.32526	5.44088	6.64425	5.31274	4.39074	5.2833	4.78535	2.71834	4.43499	5.08507	4.8543	5.0585	6.35246	6.47035	5.07387	3.64911	4.35832	3.49628	4.70814	6.17222	3.98872	2.07125	3.53764	4.57419	5.26518	3.73733	3.2347	2.39024	3.37677	2.44222	4.30587	3.41812	5.1421	3.50205	5.34405	3.4002	5.07812	3.60884
HHIPL2	4.04828	3.92641	3.90414	2.08078	4.07305	3.86069	4.53403	4.55014	4.60858	2.88996	2.95448	3.22324	3.49627	5.88689	0.895658	2.10218	1.83235	4.01702	3.06981	1.71252	1.54075	3.97678	3.36857	3.86921	5.70701	3.65637	4.01168	5.2645	3.65454	6.25635	5.17968	3.5871	4.22653	2.62691	4.95479	4.9567	6.09233	3.05413	4.26471	2.58828	3.95123	4.1454	3.96976	2.96827	3.38422	4.38857	2.13011	3.49316	5.15008
LYPLAL1	5.1149	5.6212	6.70424	8.10443	5.86263	5.71484	3.85402	2.72911	3.13465	5.57446	6.67872	4.87305	4.56384	2.79686	1.68415	4.1528	1.52201	2.86678	5.04026	5.66485	5.27048	5.34493	5.58902	4.02324	3.37675	7.93109	7.79465	6.60118	8.45317	3.73511	0.901691	5.08646	8.49599	9.20766	3.23859	5.11917	3.12065	8.04105	7.98156	8.28113	8.68576	2.86529	8.52349	5.37227	6.62079	3.78354	7.24477	6.55517	9.71048
GPATCH2	3.19164	3.82513	3.85261	3.40688	7.12864	5.62622	7.59679	7.42584	8.04332	7.13789	5.80572	6.90829	7.6295	2.00039	3.77608	5.1378	6.80445	2.15308	1.94782	4.94518	6.98921	5.82664	6.67132	9.49548	9.37184	2.676	6.92212	7.08725	5.72315	8.76649	10.1931	6.77277	6.33292	3.91379	7.94693	8.09659	7.15432	2.60667	1.86941	3.21631	3.22291	7.19749	3.33682	7.49794	3.18718	8.11212	6.27626	7.45112	5.85109
ESRRG	10.5705	7.66399	9.85302	11.2027	8.29028	10.0907	5.39701	6.86114	6.28063	7.84416	8.15548	10.9335	8.46947	4.38182	4.51304	7.46575	5.8	7.20097	8.70976	7.79062	7.37364	15.1441	11.243	9.49548	6.52325	9.1447	6.69697	8.18915	6.12585	8.21624	6.73458	7.11608	8.71379	6.43014	7.83211	7.75858	6.67593	6.4109	5.70779	5.38309	7.77978	6.87812	6.89185	7.45778	8.50294	6.2789	7.19493	7.91124	6.61153
USH2A	6.35578	6.70555	6.49331	5.76504	5.4195	4.52482	4.55327	6.89368	4.56959	3.35562	3.47295	4.38763	5.14565	2.61044	2.72163	4.55032	2.71105	5.41009	4.05018	4.38155	5.59386	6.00173	5.74394	6.6996	5.11997	4.6061	4.21098	4.57613	3.36504	5.284	5.11892	3.78641	3.56601	4.09158	5.18612	4.72952	4.42322	3.71202	3.9752	4.31207	2.98971	5.34334	3.20557	5.17296	4.86305	4.46616	4.6125	4.43345	4.11261
CENPF	4.34559	4.48671	4.83943	4.31655	5.09351	3.72096	4.25738	5.89903	4.21265	3.9895	2.78942	3.40965	4.17681	3.72974	3.10865	4.8121	3.18194	3.95217	2.61524	3.51161	4.92848	4.74034	4.29886	5.44056	5.84942	3.39728	2.95723	4.02297	2.67316	5.00259	5.37418	2.91968	3.65621	1.68349	3.89066	4.53847	4.57132	1.64974	1.86941	2.97015	2.93818	3.75838	2.35758	5.23277	3.44434	4.90553	4.86282	4.75944	3.73258
PTPN14	6.32944	6.22865	7.3168	5.50947	5.57312	6.62948	4.47473	5.16207	5.34555	4.68747	4.9642	5.89664	5.37791	2.61044	1.52369	2.52748	2.85544	5.37341	6.69008	5.01703	5.38205	7.07799	6.27365	5.15409	5.31807	6.6539	3.55447	4.22402	2.43215	4.33778	4.91961	4.61358	4.98686	4.00542	4.99601	6.54166	4.82847	4.48114	2.7034	4.64192	4.71906	2.37987	3.8282	5.11056	6.84922	4.62344	4.672	6.27806	5.20809
FLVCR1	4.21101	6.00377	6.32391	6.09767	5.90955	5.44565	4.13504	2.52266	3.02362	5.09756	3.52639	4.96517	3.32882	2.96192	3.10865	4.82464	2.23571	2.46342	5.79699	5.90472	5.32734	4.33188	4.43507	2.57744	1.66054	4.81527	7.34602	8.56864	7.32292	4.33778	2.03919	10.1031	5.94273	6.95172	3.60116	2.57627	4.34305	8.92038	8.96101	7.93942	8.43933	4.30587	8.12689	4.94164	5.70614	0.976189	6.2374	6.2667	9.33188
NENF	5.74817	5.28218	3.62584	5.47409	3.46733	7.37165	5.95511	5.53646	4.94962	7.70953	8.7415	6.40418	5.42019	2.00039	1.68415	1.49645	3.3211	7.07718	6.5006	4.63091	3.65622	3.30541	4.48614	4.51388	4.13859	5.897	7.66759	6.4738	6.32734	0.565186	0.164726	8.97815	4.84064	8.56331	3.0942	5.21814	5.4297	8.45178	7.84469	6.59101	7.42945	4.5815	7.11246	6.4903	7.43511	5.43947	4.86282	5.52211	7.53286
RCOR3	5.32501	5.09905	5.10467	5.23669	7.16777	5.03799	5.19138	6.41467	7.25935	7.16653	6.65492	8.02882	7.55793	5.43194	6.91398	6.17502	5.81185	4.04838	6.79994	5.49912	5.44764	3.75997	4.98938	9.71487	6.99444	4.90117	5.02055	5.15802	5.62138	8.64734	7.21276	3.02861	7.06714	6.0329	6.64717	5.47984	7.91305	4.74219	4.9383	5.56069	5.18472	3.22786	5.10481	4.81039	6.50558	10.8918	7.38916	4.55049	5.85109
IRF6	4.07671	4.19352	4.22099	3.17192	6.21989	6.87998	6.85596	3.21453	5.22525	6.90278	8.81984	6.53017	5.75353	4.1275	7.40057	4.58022	5.56115	2.79463	2.50421	5.08547	4.45403	5.3187	6.60355	6.25474	5.81125	2.32453	9.31613	6.65001	7.38069	3.93442	3.53396	9.78131	7.01696	10.157	4.27253	5.60703	3.30123	10.469	8.43132	7.37202	10.1637	3.75838	9.81396	3.03698	3.32148	8.02508	3.97338	3.2379	5.86016
G0S2	5.74374	4.38362	3.35665	8.7782	2.6442	3.04777	8.29286	4.70486	2.77208	2.40453	7.09154	6.39317	4.20127	14.7387	13.7755	12.5769	13.2327	8.96095	6.8855	8.00014	5.77851	1.35787	4.58317	5.03234	8.37871	6.7121	5.88615	1.52944	10.3016	8.31785	7.00183	1.89111	5.08755	2.93725	1.65362	3.07584	9.26225	4.03801	7.69789	11.2414	3.56621	8.73389	5.2451	6.10657	3.93815	2.72162	4.5818	5.48338	6.47053
PLXNA2	3.81508	4.38362	4.30007	4.41104	4.55847	4.31405	3.46461	5.48043	4.48829	3.25253	4.08488	4.47378	4.7243	2.96192	3.54475	5.14782	3.06798	5.05612	4.26975	4.94518	5.28491	5.5163	4.98938	4.73069	4.44813	4.20801	4.66051	3.7893	2.94235	5.24701	4.00603	4.69846	2.85974	4.52221	4.05572	4.34765	4.19866	4.16219	3.45437	3.47462	3.75673	4.81283	4.4667	3.95057	4.16948	3.75909	4.10873	2.92756	3.60884
CD55	2.93639	2.56733	3.11564	4.45203	1.75112	2.59321	7.1775	3.9515	4.88756	3.62693	4.04881	3.91985	4.22531	11.21	10.2454	8.4881	10.0929	6.86897	4.12714	7.1889	6.59675	3.50471	3.86947	4.99558	5.87185	4.86742	2.31568	1.52944	6.9633	5.12997	5.17968	2.10523	3.3667	1.44248	4.05572	3.78438	5.90026	1.02171	4.99689	6.37361	2.64867	6.08031	3.11094	2.00304	3.25589	1.84292	2.13011	3.3281	2.29764
PFKFB2	5.10113	5.85755	5.95999	4.95239	4.61619	4.06714	4.84624	5.33001	6.52442	5.0368	4.63985	2.61319	5.44088	4.85049	7.35658	5.47672	6.45747	7.74643	6.03528	4.77602	4.66728	5.93422	7.46243	4.02324	2.76008	8.60033	4.61434	3.58529	4.20794	4.47208	4.84655	6.76098	2.07125	3.02745	4.13167	4.77357	5.01251	2.69156	1.25273	4.38937	1.54913	4.70179	1.87215	8.08544	5.82398	4.45097	4.86282	8.60225	4.64078
RASSF5	2.17859	1.2137	3.85261	3.7988	3.58762	3.51074	4.66359	3.34578	5.09401	2.19808	4.63985	5.71399	3.41497	10.0525	9.02728	7.29144	8.77032	5.13128	3.743	4.94518	3.74238	4.10511	3.7904	2.36332	4.9477	3.61629	3.64911	1.92536	5.46991	5.38961	5.08756	3.08014	2.85974	3.81594	6.17718	5.32562	4.95972	3.44492	4.24066	6.44173	3.34664	5.61253	4.12311	1.85865	2.22194	1.84292	2.29057	1.45363	3.0346
IKBKE	6.1835	6.60982	6.1211	6.34838	6.93812	5.96244	5.89606	6.94634	6.21897	6.48064	6.20036	6.59888	9.22419	5.61665	5.73543	6.7361	5.72051	6.34527	6.47874	6.06584	6.70263	6.84054	6.47038	6.89189	7.07397	6.86956	6.53291	6.38742	5.14931	7.63486	6.69351	5.63527	6.91102	6.91083	6.39316	6.14874	7.39533	6.37926	5.9933	5.52688	5.96095	8.45454	6.02595	6.2291	6.55414	6.21291	7.08977	6.85735	6.43454
SRGAP2	5.36589	6.48256	7.15606	5.91916	8.79082	6.12834	4.16035	5.8775	4.3105	5.0675	4.71081	5.60366	4.70733	6.27994	6.18106	6.51786	5.46687	4.01702	4.73072	5.76563	5.54674	5.02625	4.89804	4.89937	4.16304	5.83723	4.85174	5.40563	3.41012	4.18968	4.80858	5.77473	7.20053	6.05451	5.87969	4.51271	5.25085	4.35669	5.58902	3.65241	4.5577	5.34334	4.23952	4.90534	5.46625	4.55406	5.76374	6.0846	4.78116
ELK4	4.35723	3.92641	5.19019	4.16701	4.61619	3.39291	5.37556	4.31407	4.05219	0.819571	4.59052	3.40965	5.32326	8.82861	8.19861	6.42204	7.49379	3.77601	3.64172	4.56851	4.50422	3.4085	2.9982	3.74183	4.34504	4.12476	2.19539	3.39003	3.8307	6.05704	5.42525	2.86196	3.89722	2.23098	4.62763	4.56378	3.60608	3.05413	3.01827	4.74356	2.51437	4.5815	2.35758	2.00304	4.33742	2.91109	2.99684	2.53163	2.06631
CNTN2	5.7393	4.78524	6.164	5.04103	5.76394	6.25195	7.02394	8.15089	8.55594	7.47778	6.56201	7.85109	6.37523	4.54688	2.39042	3.51205	3.10698	3.57531	3.14576	2.90155	2.67825	6.63267	4.85982	5.6561	5.84942	4.15305	2.95723	2.8361	2.03161	3.93442	4.88354	3.02861	3.65621	2.23098	4.77701	6.02663	3.30123	2.69156	1.04628	1.79181	2.51437	4.81283	2.18249	4.08645	3.97937	4.21964	2.43496	3.77556	3.21518
NFASC	3.83186	4.41881	4.67116	4.24372	5.21055	4.57979	4.08304	6.82784	4.10769	3.78304	3.81112	3.57471	5.49133	3.36717	3.16415	4.65237	3.14495	5.27077	4.48971	4.38155	4.52867	6.05036	5.4672	4.12885	3.98247	4.0057	3.34425	4.02297	2.74531	4.70814	3.86517	3.47607	4.33974	4.66955	3.60116	4.16123	4.00384	3.90213	3.32312	2.82929	3.22291	5.18722	3.25066	6.23643	4.96918	3.19251	4.10873	4.58749	4.66169
LRRN2	5.15545	5.6804	5.29042	4.90594	4.07305	3.45303	4.64578	8.49994	4.56959	3.92391	3.10258	4.296	6.54246	0.07439	0.606151	1.83087	2.08761	5.76189	5.15498	3.09103	4.66728	4.8173	5.20289	5.88437	5.78786	5.059	3.73792	3.82067	3.8307	4.47208	5.49863	5.74311	3.25567	3.65548	4.27253	3.78438	4.22871	3.11687	3.01827	3.73371	3.89828	3.51737	2.843	7.4515	4.67512	5.64695	4.41768	5.33899	4.81888
PIK3C2B	4.54189	5.35665	5.32863	4.64114	4.61619	3.26458	3.91477	2.90968	3.99447	4.11235	4.59052	3.91985	3.32882	4.67133	4.42491	4.2113	4.52921	3.18165	3.743	4.03445	4.14165	4.10511	4.7802	5.71381	4.59914	4.81527	5.59664	6.39264	4.01711	4.18968	4.64585	3.22453	5.40623	6.15798	3.23859	3.333	3.85762	5.16961	5.4905	3.65241	4.57467	4.1454	4.4082	3.98576	5.00954	4.48118	3.5345	4.72665	5.31754
PLEKHA6	7.04199	7.20616	8.21972	9.20332	7.39085	7.94554	6.33445	6.33792	6.07325	7.07884	8.75416	7.33393	6.46884	3.42489	4.23064	5.20651	4.39386	8.01999	7.40918	7.33896	7.26139	8.42242	7.98162	6.53003	6.80544	9.13676	9.92774	8.73014	10.6808	5.12997	5.59099	7.50582	9.34229	11.2847	5.28921	6.94951	6.12466	10.1347	10.0025	10.7468	10.658	6.03522	10.3409	7.52809	8.24431	6.46804	8.3176	8.08622	10.3443
ZC3H11A	8.85333	8.38251	9.35723	9.53055	9.49355	8.6513	8.38565	6.45884	7.78703	8.44455	9.70322	7.63905	7.31348	8.41869	8.23632	7.33593	8.05121	8.57059	9.66004	8.85125	7.84939	7.43621	8.17496	9.11767	7.54783	9.86716	11.763	12.2502	8.33393	8.049	7.22001	7.53842	10.3537	12.3682	8.94298	9.83561	12.3189	10.9347	11.4933	7.66671	10.1503	6.90343	9.88583	8.95446	10.9393	10.1008	9.13606	10.8977	11.0158
LAX1	7.69815	7.45104	6.84932	7.05507	4.55847	3.45303	4.81471	4.43693	5.49871	1.95707	2.95448	2.88882	4.60107	2.70666	1.13667	2.39916	3.84394	0.316578	1.31979	2.95131	6.03046	4.33188	6.34456	7.65167	7.73277	6.21809	4.76986	5.17025	2.94235	6.41485	7.68043	4.11762	3.3667	2.07052	5.28921	5.87311	4.61749	2.20613	1.73816	3.91892	2.44222	5.01213	1.87215	6.56782	1.28906	6.85307	4.88813	5.96319	4.97738
BTG2	3.33974	2.2917	3.11564	6.8279	2.6442	1.92578	6.67461	0.407179	2.90333	2.19808	6.31108	5.89664	3.74939	12.9854	11.1721	10.2201	11.4461	7.83678	3.92645	7.23483	6.33082	2.63798	3.25536	3.86921	7.58677	5.65142	3.73792	0.981947	8.6563	7.88411	7.3644	0.706685	4.33974	1.68349	2.54671	2.67249	7.81739	2.69156	6.82764	8.51039	3.66461	7.7653	5.89007	2.82017	1.91709	0.795617	1.74308	4.30607	4.74242
CHIT1	5.44435	5.95666	4.4111	5.10924	2.85066	7.08862	5.37556	3.34578	5.14795	6.16298	8.25974	5.23562	4.38327	6.47014	5.25001	4.33921	4.27904	5.989	3.06981	5.35868	4.45403	4.16523	4.24057	4.34882	4.30165	2.89281	7.20126	6.42871	5.7497	1.78758	2.48665	7.88116	3.7411	7.81436	2.54671	4.81632	2.38369	8.17422	7.11898	3.69363	6.60183	1.6429	6.71814	5.43727	3.03908	3.45858	2.6865	3.95613	6.62756
PPFIA4	3.11147	2.79866	4.17977	4.17682	5.28361	5.13294	5.85789	4.43693	5.14795	4.60617	5.57158	6.45802	6.05799	4.35237	3.54475	4.1528	3.69834	6.51204	8.61441	5.82021	6.03046	5.80791	5.12447	6.61731	7.13396	4.47777	5.77511	6.1914	7.95286	6.3811	4.72951	4.16612	5.32606	3.91379	7.66963	5.96146	8.97032	7.64309	7.58783	7.19673	6.06671	4.30587	6.34983	7.99334	8.94662	5.59263	5.49385	8.95878	9.77607
PPP1R12B	7.10027	6.69123	6.96909	6.12327	5.71195	6.17371	6.28928	6.00213	6.70619	6.21874	5.17966	6.26613	5.96109	6.38546	5.22413	4.8977	6.09005	5.45759	4.20021	5.15081	5.93306	7.15414	6.66024	7.74875	7.15544	5.58029	4.85174	4.24729	4.80561	5.89909	7.29057	5.93025	6.09563	4.77747	6.31387	6.31448	4.68408	4.07007	3.85364	4.3383	4.62442	4.91592	4.42796	6.89843	4.33742	5.67989	4.45203	5.02517	4.92646
RNPEP	4.24898	4.96263	6.44193	7.47856	5.81413	6.19147	4.95149	4.17977	4.48829	6.13427	7.28225	6.11345	5.05464	4.16185	3.97539	4.97852	2.98668	4.25069	5.66126	5.8728	5.53472	6.74527	6.33762	3.69674	5.37151	7.71566	9.04197	8.22182	9.84796	3.8382	2.2802	4.92673	8.11365	10.4767	4.13167	5.75721	3.51144	9.02017	9.10282	9.94022	9.62925	3.75838	9.50993	5.41162	6.4914	4.58221	7.16418	6.86491	9.9439
IPO9	6.83913	6.19859	6.43319	6.0343	6.16293	6.4567	5.91849	8.5313	6.15455	6.61138	6.5999	7.02704	8.37858	5.60421	7.70886	6.0788	6.18877	7.43255	9.29655	6.08826	6.039	6.38972	5.70135	5.2817	5.21659	8.15916	8.36444	8.9464	9.59508	7.43555	5.20912	8.20943	7.25206	8.22979	6.97039	6.66373	5.81368	7.81612	8.49623	8.7269	7.98733	4.70179	7.91392	8.98086	9.74214	7.09696	7.24477	8.97283	9.55782
NAV1	4.54189	4.38362	4.67116	3.45607	2.85066	3.04777	4.28064	4.37681	4.71961	3.7071	3.23688	3.72281	4.27223	3.58535	5.01366	3.23968	4.82653	3.12393	4.60182	3.40851	3.41521	4.74034	4.60644	5.49425	4.71943	4.68571	3.09809	3.1144	3.45385	7.14513	7.22001	5.20726	2.85974	3.3406	4.91236	4.25745	4.22871	4.45709	3.85364	4.72379	3.87106	3.51737	3.41812	3.54146	4.84085	5.75601	3.4002	3.3281	4.14266
PKP1	4.52135	5.33839	4.51419	4.53831	2.4032	3.26458	3.72425	3.77641	4.26241	3.1415	3.41745	3.22324	4.67277	4.59795	8.71642	5.93579	6.8309	3.95217	5.95311	4.24857	4.40204	5.05831	6.996	4.91913	5.29613	4.74267	2.52981	2.8361	4.23325	4.9575	6.31447	3.47607	3.56601	2.84103	1.1682	3.69557	5.8528	1.64974	1.59377	4.25813	2.77153	7.23785	1.87215	4.24008	5.91178	3.73422	2.79753	4.91306	2.18661
IGFN1	9.56574	9.28038	8.2892	7.9908	7.29691	6.66804	9.16622	11.3421	6.62294	5.86396	6.442	6.53017	6.45365	3.17873	3.66505	6.54464	8.96662	12.0533	11.7412	8.62085	7.23933	6.14297	6.68778	7.8109	4.84565	10.8149	10.7225	9.09248	9.42702	3.62408	5.63505	11.0219	7.36336	12.08	7.31794	7.16744	10.9649	10.9298	10.2995	11.9037	10.2743	10.2856	9.73435	11.1894	12.5944	9.93261	9.37971	11.2238	10.7355
CACNA1S	4.35723	4.58293	4.99011	4.95809	6.12367	4.10511	3.14775	3.5771	3.42416	3.25253	4.68754	3.72281	3.71584	3.48038	1.13667	3.57281	1.92255	3.53159	4.48971	3.75517	3.82368	4.5278	4.73868	4.0945	4.40777	4.40906	5.60846	6.36632	3.57758	2.68066	3.78922	2.86196	5.432	6.08634	2.54671	3.55118	2.38369	5.26964	5.22236	2.75334	4.50555	2.86529	4.71211	4.4309	5.10575	4.27243	3.71507	5.07812	3.56512
KIF21B	6.64871	6.28694	8.40998	6.05839	11.511	11.097	11.5842	11.0507	11.8511	12.3995	10.4663	12.6554	11.7286	7.46499	6.30351	6.03629	8.70907	7.31497	7.14344	6.30468	5.94219	8.41625	9.21098	5.25084	5.15697	7.51503	12.0266	12.0686	7.22853	13.461	12.8567	11.1214	12.6174	5.31397	13.9789	13.4545	11.8686	7.72089	6.56743	7.15306	7.94879	5.18722	7.72315	6.49642	7.43511	5.06365	5.49385	7.59432	5.43149
GPR25	6.0101	6.76828	5.47213	4.68993	8.98952	9.13924	8.7789	6.32206	7.89349	10.045	10.9622	8.99188	8.62894	1.83992	1.52369	2.75425	0.0480835	2.63851	4.95839	6.6962	5.72661	8.12983	8.58829	8.94768	8.26187	2.75195	12.1715	10.8645	10.8977	2.43966	0.901691	11.8263	9.56964	12.6016	6.08467	8.1767	1.08823	12.6521	10.9191	9.48823	12.3553	3.22786	12.5999	4.82989	5.34533	10.4104	5.24232	4.91306	8.21783
DENND1B	4.11833	4.70198	4.83943	3.72045	3.58762	4.57979	4.64578	4.49464	3.80603	3.54204	3.57792	4.84099	4.12663	5.85575	5.83283	4.60952	4.9919	3.95217	5.80872	4.36329	4.55272	5.26476	4.55952	4.12885	5.10743	3.90949	3.86165	3.93972	3.61657	3.73511	3.70905	4.52338	4.16641	4.72452	4.40086	4.53847	2.98635	4.72215	4.11403	5.23737	4.5577	3.51737	4.77519	4.70875	6.38037	3.39652	6.20755	6.32262	5.33065
RGS2	5.54443	3.59836	4.26107	6.94308	3.19169	4.1421	6.9961	3.86661	6.21897	5.82856	6.2803	5.65988	4.63737	12.5142	11.5118	9.7565	11.4137	7.34685	5.06003	6.92197	4.98258	1.35787	3.19524	3.69674	7.01137	5.33073	3.97561	2.77336	8.72035	6.54247	6.2451	3.90546	5.21173	0.304981	6.43872	6.76541	6.75551	2.42026	6.6519	9.74018	2.58308	6.7994	4.57702	3.39208	1.91709	0.589166	3.08704	5.10388	4.55398
PTGS2	6.23486	4.75802	4.51419	9.19912	3.89796	3.86069	8.86609	5.33001	3.33396	1.95707	7.33187	6.15316	4.98593	14.9574	14.0857	12.6167	14.1104	10.7143	7.75971	8.55901	6.71866	4.65904	4.27001	4.75288	8.75556	7.34766	6.16768	2.2357	10.482	7.79721	6.85123	3.62229	5.21173	2.07052	2.54671	3.69557	8.66291	5.63374	8.58484	11.2501	4.2121	8.42863	5.99978	6.50856	4.42954	2.09818	4.70086	7.49072	6.87591
ODR4	6.68147	6.13653	5.36587	5.39221	3.98816	4.02814	7.4351	1.62957	4.40213	3.78304	4.04881	3.40965	2.97888	2.27602	1.82854	3.34793	5.48178	8.9475	8.69087	5.5883	4.55272	3.4085	3.61793	5.46765	3.2455	7.74847	7.99263	6.35029	6.55517	-1.01978	1.74969	7.90636	4.22653	8.90564	4.77701	4.28815	8.26995	7.55804	7.17398	9.07867	7.20258	7.57364	6.77326	7.89033	9.73464	7.17066	6.87869	7.94726	8.24406
TPR	6.17695	5.46162	6.70424	5.44189	5.13359	4.8936	6.92404	6.47327	7.85752	7.36492	5.72802	6.81234	5.95391	8.1394	7.78827	7.1981	8.03614	5.1887	7.99607	5.70166	5.11767	5.75019	5.15635	5.41295	7.21805	6.74963	4.17962	4.93256	5.09512	5.99145	7.00183	6.29982	6.82614	3.02745	8.3757	8.82223	5.3499	4.27652	5.03933	4.85677	5.50111	4.5815	4.02271	5.37227	8.25064	4.18335	6.22752	6.32262	6.54557
HMCN1	9.5033	9.47475	11.3143	10.1426	11.0995	9.2139	14.5207	11.1646	12.1429	8.98045	8.38075	8.84807	9.75327	3.81855	4.49151	6.35875	7.39484	11.3644	10.8655	10.1533	10.8887	11.252	11.0886	12.4045	12.1619	10.5928	11.183	12.8992	9.78409	6.51161	7.09152	8.38104	9.51193	9.36189	11.0609	9.92378	6.8791	6.95674	9.2011	8.68663	10.0829	8.78926	9.45861	7.82382	11.5373	6.88166	9.72783	12.6013	10.0453
NIBAN1	4.22378	4.31056	3.5631	5.60706	2.4032	3.04777	5.74531	5.23161	3.13465	1.95707	5.07595	3.85711	3.99295	10.8803	10.1524	8.39338	9.71125	5.77132	3.92645	5.48229	4.79373	3.19437	4.53547	3.50082	4.9477	4.06646	2.52981	2.70777	6.5451	5.284	5.17968	2.20145	3.13538	0.790407	3.0942	2.76268	5.20623	0.369631	4.24066	6.59101	2.36627	5.73036	3.60333	3.39208	3.18718	2.44332	1.94953	3.2379	2.67203
SMG7	5.18839	5.6212	7.05709	5.50168	8.59302	10.1588	6.7136	8.08196	8.30902	5.57446	6.73655	6.75328	6.67058	8.27504	7.91702	6.31051	8.08456	6.52881	6.30744	5.8533	5.51037	9.16982	8.60427	5.52036	5.90122	5.90534	7.8922	7.5588	9.51155	5.55008	5.02271	5.6092	5.02121	3.81594	7.19941	10.2812	5.39035	7.50332	7.54674	8.65567	8.05995	6.03522	7.93479	5.77563	6.64661	5.06365	5.62007	5.59659	5.95638
LAMC1	4.11833	4.41881	4.17977	4.67616	4.43562	4.40817	3.85402	5.01204	3.58922	3.85519	3.62767	3.12015	4.07463	5.11878	4.35509	5.30828	4.39386	3.73804	2.90475	4.78976	4.87226	6.0819	4.58317	5.34151	5.26258	3.48891	2.80111	2.89622	3.00247	4.86287	5.59099	4.14207	3.13538	3.59776	3.97555	4.58866	3.55954	2.91983	2.30004	3.15859	2.64867	5.01213	3.70403	3.87751	3.50205	4.12713	4.23247	3.3281	2.58715
NPL	3.45251	4.02105	4.13734	5.2178	4.92104	3.12372	5.39701	4.10762	4.21265	4.05223	5.24487	4.7403	4.33987	10.1595	9.98962	7.82698	9.8506	6.08287	3.96888	5.17195	4.62254	3.30541	3.61793	4.43371	5.29613	3.94228	2.80111	2.13949	6.03521	5.42317	4.91961	2.80184	3.13538	1.88994	3.23859	3.82681	5.78362	2.77173	4.00405	5.53824	2.2861	5.18722	3.20557	3.28314	3.93815	3.39652	3.824	3.95613	4.11261
RNASEL	3.13869	2.2917	4.13734	5.47806	4.15322	3.33017	3.1975	4.31407	6.51419	6.205	4.28419	4.34254	4.86869	6.42842	5.92407	5.12771	6.04055	3.88426	5.4226	3.88884	4.42827	4.04237	3.94443	5.32679	2.76008	5.04397	1.91975	2.0364	2.67316	2.88711	3.53396	2.37654	3.89722	2.73794	6.33008	6.02663	3.46169	1.26272	2.39024	3.65241	2.2861	3.22786	2.27269	4.26893	5.28084	4.60983	6.81413	4.47353	3.60884
GLUL	5.56966	4.31056	4.44629	8.62173	4.43562	3.72096	8.88329	4.31407	4.64655	3.78304	8.7014	7.08977	6.13617	14.8955	14.4057	12.463	13.771	9.31214	6.76424	9.2238	7.56902	3.30541	5.7228	6.45078	9.01683	6.9443	5.75398	2.70777	9.97998	8.66497	8.41739	3.81711	5.48218	2.23098	2.93373	3.14456	9.36647	4.66031	8.1049	10.3742	3.78617	9.42207	6.42058	6.0905	4.30536	4.21964	4.48559	6.57372	6.60615
CACNA1E	4.84431	5.51138	4.81271	5.29192	6.20115	5.25617	4.55327	6.64876	4.88756	5.26583	4.51321	5.62265	5.65075	4.57264	4.74911	6.17502	4.82653	4.96043	5.64826	5.33076	6.07265	5.66946	5.10826	6.03687	5.00293	5.13188	5.84675	7.76834	4.39898	6.48007	5.11892	6.00548	4.84064	5.57551	5.87969	4.6608	6.10048	5.92422	7.42399	5.01149	7.25879	6.43298	7.69284	5.75538	4.86305	5.20614	5.4605	5.27239	7.81071
QSOX1	7.89558	7.21119	9.73258	9.81116	9.59212	8.63679	13.87	10.7833	11.5192	7.96728	8.08376	7.73812	8.88812	8.61742	8.56615	7.70506	8.71618	7.87882	10.3484	9.60175	10.3354	9.48642	10.6562	12.0189	11.6196	10.0769	10.822	12.3182	9.30923	6.58755	7.63775	7.86656	9.01589	8.8104	10.1967	9.18335	7.33789	7.01966	8.79138	8.25555	9.59691	7.44164	9.01252	6.75792	10.9874	5.80461	9.42473	11.0856	9.76101
CEP350	4.85255	4.67313	7.44846	4.28966	4.72512	4.73314	6.68337	5.89903	6.12796	5.44016	5.6934	3.65066	4.83783	8.55901	6.90993	5.93579	7.03677	4.96043	3.14576	4.84345	4.55272	6.00173	4.65188	4.75288	5.28503	4.15305	3.39975	3.54829	3.7628	3.8382	4.5105	4.06743	3.82127	3.3406	5.03609	7.53047	4.42322	3.05413	2.96055	4.46275	3.22291	6.36172	3.15903	2.36561	3.89572	3.78354	1.94953	3.77556	3.73258
TOR1AIP1	3.24272	4.61363	4.54698	3.7988	5.05229	3.8156	3.46461	3.9515	3.73732	3.7071	3.57792	3.12015	3.68149	8.96496	7.74115	6.42204	6.83381	4.7089	2.90475	4.34479	4.50422	4.5278	4.21051	4.58982	4.03641	4.45523	4.41329	5.21815	4.58743	4.76158	3.78922	4.3868	3.56601	4.09158	3.36983	4.12768	4.3153	3.58464	4.71217	5.90583	3.69598	4.45026	4.62917	4.5765	3.44434	2.99725	3.59723	5.61462	6.10117
FAM163A	8.27719	8.22988	5.8328	3.95525	4.07305	5.07672	5.71147	7.09368	7.27155	5.9155	4.68754	4.59408	5.84948	2.70666	2.72163	5.08663	8.1882	9.10401	7.58998	4.26834	3.69994	3.90807	5.96708	4.93863	4.13859	9.32102	7.44826	7.99833	7.88661	3.06769	3.43774	6.13295	3.00413	5.79683	8.19721	7.46816	8.70495	5.5679	4.71217	6.88151	6.0364	8.56969	5.40322	9.28447	6.34926	7.8852	5.72212	8.7005	5.34365
ABL2	13.9237	14.3964	13.7913	13.1263	10.781	9.16306	10.6955	10.2801	11.6607	9.96474	8.99355	10.1347	10.8527	7.02159	8.00893	8.68928	10.406	4.54265	5.6869	9.70143	12.0789	11.3745	12.1257	14.2165	14.2537	12.5617	10.6421	10.8501	9.1288	12.2533	13.5178	10.2684	9.70127	8.34609	11.4282	11.7471	10.8727	7.39041	7.82056	10.0549	9.0268	10.7523	8.21485	12.9507	6.23477	13.1089	11.1849	13.1368	11.3856
RALGPS2	2.4196	3.59836	4.61041	5.98767	7.57676	6.56964	4.49477	6.72308	4.10769	4.56373	4.77845	5.50481	5.05464	6.21599	5.04356	7.36628	5.02282	2.46342	2.38392	6.6962	6.51955	4.74034	4.38212	3.6021	3.33431	2.75195	1.57872	2.49096	2.34195	6.09916	5.11892	3.17799	3.89722	2.07052	7.19941	5.35491	5.67865	2.20613	1.9897	2.49808	1.54913	6.36172	2.27269	3.80054	0.636982	1.84292	5.00843	2.67602	2.29764
RASAL2	4.52135	4.45316	5.43757	4.24372	4.37003	6.88544	5.41815	4.31407	4.82271	4.60617	6.20855	4.99462	4.97179	5.92739	5.07285	3.65939	4.52921	5.50358	4.5746	4.71972	4.17301	7.04637	5.09186	4.58982	4.61695	5.56983	4.33004	4.07592	4.25812	4.59493	4.55704	5.66932	4.39318	4.28683	3.49012	5.21814	3.69489	4.61756	3.885	5.13634	4.64063	4.30587	4.48568	4.35219	5.17835	4.00767	4.10873	5.22622	4.08191
ASTN1	4.24898	5.22368	4.54698	4.71034	4.96613	4.57979	4.20968	4.37681	4.3105	3.45184	3.72231	3.40965	3.81424	5.06534	1.52369	4.76079	2.94425	3.06381	3.743	3.83685	3.90064	4.33188	4.89804	4.99558	5.26258	4.33691	3.34425	4.15187	2.81402	5.77464	5.17968	3.81711	3.3667	3.19251	4.27253	4.83723	4.22871	2.08584	1.59377	3.15859	3.17919	3.96483	2.72015	3.44361	3.61099	3.39652	3.08704	3.95613	3.77157
PAPPA2	12.3051	12.8122	12.1251	11.5789	9.59212	8.22956	9.44318	9.18745	10.555	8.80028	7.65941	9.12265	9.58751	3.81855	5.6794	7.31386	9.39804	4.07908	4.65477	8.24546	10.6654	10.0568	10.9862	12.7721	13.238	11.015	9.9147	9.64592	8.82499	11.3159	12.4862	9.07261	8.54698	7.6678	10.466	10.6932	9.81337	6.43572	7.03759	8.89868	8.15893	9.73566	8.08705	11.7349	5.36101	11.9149	9.88067	11.7048	10.1778
COP1	3.08373	3.47004	3.02544	3.78603	3.80175	3.26458	4.89229	5.16207	2.28666	2.40453	3.35974	2.75758	3.81424	9.0488	8.00513	6.55973	8.08089	6.17811	5.04026	4.39958	3.90064	2.94284	2.59485	3.74183	4.36625	4.68571	4.63761	3.72445	5.18866	4.40649	4.60213	4.76295	2.85974	5.36676	3.23859	2.92774	5.52967	4.61756	5.01118	5.89703	3.84332	4.81283	3.8865	5.1421	5.94337	3.48864	3.2521	4.55049	4.08191
TNR	6.23801	6.44038	6.38866	6.08208	4.92104	4.02814	5.07641	8.4277	5.74609	3.85519	4.01181	4.38763	6.37523	5.20367	4.65539	3.98412	4.61287	5.1887	4.20021	4.12395	5.62821	5.69007	5.91212	6.471	6.76208	4.70495	3.97561	4.55763	4.25812	5.74841	6.70388	4.42716	2.69928	3.91379	5.22131	5.57004	4.25816	3.11687	3.27658	3.47462	3.53186	6.53367	3.33682	5.76554	4.45898	4.83709	4.48559	4.88362	3.77157
KIAA0040	6.5278	6.81526	4.4111	3.09119	0.528727	4.10511	5.30921	5.126	6.10086	5.26583	4.37439	3.79152	5.58722	5.02859	2.86249	4.88578	7.30547	7.54127	5.95311	4.01118	3.24856	5.39601	5.91212	3.27405	2.82281	8.78678	7.5126	8.21888	7.19672	1.78758	1.38712	5.06103	0.196779	5.54529	7.35802	7.00138	6.41344	3.71202	5.13375	5.78706	4.89153	6.36172	5.35241	8.47568	5.48068	7.09696	3.92529	8.09267	5.6249
RABGAP1L	5.06611	5.22368	5.27092	4.91183	4.67169	4.52482	5.51943	5.126	5.83098	4.72646	6.2167	5.46329	5.77812	8.00158	6.58851	6.04703	6.33964	5.11655	4.12714	4.84345	4.96477	5.02625	5.2917	4.93863	5.06912	4.43233	4.33004	4.64783	4.07426	4.47208	4.60213	4.01544	3.7411	4.24984	5.15005	6.10631	4.66222	3.6708	3.82158	4.1438	3.22291	5.34334	3.63768	3.63309	4.33742	3.45858	3.824	3.70997	3.21518
GPR52	3.97466	5.1418	4.94161	3.76015	7.24297	7.55428	7.04448	4.24848	5.79762	8.20673	8.78326	6.94646	6.28086	4.05624	3.84562	4.1528	4.31279	2.3672	3.83764	5.01703	4.71067	6.28523	6.63783	5.86412	5.87185	2.1104	10.0498	9.05423	8.80824	4.65265	4.30768	10.2784	7.94944	10.1552	5.03609	6.52242	4.59459	11.1146	9.06223	7.36884	10.6961	2.86529	11.0993	3.28314	4.23902	7.8509	4.38249	4.21444	5.83277
RC3H1	4.09071	4.1523	3.49751	4.68306	3.03123	2.23064	4.92219	4.10762	3.80603	1.95707	4.22076	3.72281	3.4562	10.382	9.10644	7.58668	9.40295	6.00508	4.20021	5.52399	4.90998	2.63798	3.74918	4.66197	5.90122	4.40906	5.08968	4.24729	6.31553	5.42317	6.03097	3.17799	4.03808	5.33178	3.0942	3.49965	5.56544	3.39517	4.60323	6.07136	3.38564	5.67265	4.34723	3.03698	3.97937	5.15082	3.32805	4.16635	3.56512
SUCO	11.5444	10.4136	9.83984	6.4711	6.96057	6.03308	8.25957	5.48043	6.99815	5.31782	4.9642	5.56493	6.55675	8.06648	8.4242	8.29313	8.78091	13.199	10.0281	7.59125	6.949	6.95566	6.89568	9.42466	6.31535	5.04397	5.21872	4.74911	5.89158	4.02462	8.00393	4.85458	4.63418	5.01648	5.322	5.47984	6.53869	1.8102	2.77211	3.21631	4.16804	10.3422	3.06118	10.1472	10.128	8.6754	6.67564	7.08137	5.5143
DNM3	6.87802	7.07444	6.78205	6.18049	5.60198	5.07672	4.59098	7.23584	4.10769	3.25253	4.4865	4.8082	5.84173	4.26026	4.25641	3.31274	3.79702	4.13858	2.61524	3.66858	5.27048	5.56175	6.17593	7.03007	4.40777	4.79746	4.08122	4.90356	3.72761	5.04631	5.39994	4.86931	3.3667	4.72452	5.35406	5.1695	2.27266	3.2347	3.32312	3.84766	3.30656	3.96483	3.94254	4.35219	3.97937	3.68314	2.56621	3.64126	3.52003
KIFAP3	2.27987	2.90175	3.49751	5.51335	4.82641	4.46768	4.81471	4.10762	4.35704	5.0368	5.14591	7.18224	7.72746	3.86099	2.48062	3.74108	3.47807	3.29058	6.47874	6.32369	6.74499	4.10511	4.17981	6.38124	9.11254	3.90949	2.52981	3.06287	2.81402	3.73511	3.22362	2.97517	5.08755	2.07052	5.81205	4.02207	3.30123	1.46917	1.9897	2.49808	3.08755	3.75838	0.928732	2.89612	6.94597	3.03847	5.86919	5.33899	4.41312
SELE	7.19083	9.01603	7.25364	6.05839	6.50601	6.06232	3.38095	5.19726	3.87162	5.41651	5.00242	4.43135	5.05464	3.30705	1.13667	0.879783	0.965621	7.18694	6.08436	3.83685	3.93764	5.49303	6.67132	3.69674	2.99614	7.87487	7.93275	9.1561	5.58251	3.62408	1.74969	9.44723	6.81639	5.59038	4.72891	6.4428	2.75808	8.06312	9.74004	10.2927	7.50886	5.18722	8.92309	9.43289	5.98444	7.63776	5.00843	10.4395	10.6197
TIPRL	9.49641	8.7928	9.59039	10.3284	10.7255	8.6577	8.02308	5.50872	7.99263	8.47921	9.93763	7.75972	5.69447	4.41067	3.45859	1.72778	3.21801	6.14222	9.66408	8.89561	7.86147	7.19076	8.95976	7.88813	7.54783	10.7532	12.1686	12.4272	8.32807	3.37254	4.19447	7.62338	12.0476	12.714	4.27253	6.61614	1.08823	11.2626	11.9699	8.12978	10.5493	8.89399	10.1088	9.6188	11.0408	10.6541	9.26242	10.2037	11.578
MPZL1	5.58952	5.81856	6.29525	5.02482	4.22917	2.48218	4.68118	4.65511	4.52951	3.45184	4.15442	5.21075	5.84173	8.84191	8.60176	6.80103	7.98603	3.84907	4.89378	4.85657	5.36856	5.3187	3.7904	8.25765	6.03971	4.6061	3.78035	3.75724	4.77146	7.46	6.31447	7.35447	4.63418	4.17288	4.77701	3.39072	5.5888	3.62837	3.17873	3.88373	3.26534	6.12403	3.29438	3.83954	4.20467	5.05363	4.64256	4.1166	5.10499
POU2F1	4.07671	4.67313	3.5631	3.98906	5.78925	6.04289	5.77838	5.6424	4.82271	6.79685	7.2548	5.0795	5.8801	7.24231	6.81777	5.23499	6.64469	4.66909	4.08917	4.71972	4.37532	5.29198	5.09186	6.00948	5.57656	3.44382	8.13023	7.01113	7.0406	5.8004	4.98915	8.96792	6.4256	9.28626	4.46098	5.46648	4.47429	8.79049	6.94761	5.62603	8.46686	4.45026	8.7116	3.9145	4.09641	7.12354	3.46891	3.64126	4.28422
FAM78B	7.07407	4.78524	4.67116	6.67182	2.6442	3.72096	5.14141	5.36138	7.37694	8.24079	5.9299	7.0199	5.52077	4.29162	5.41922	8.39443	7.93141	5.00907	10.1707	7.32251	6.26685	5.23702	5.66856	5.45417	3.77602	8.21558	7.51888	7.66413	7.32292	10.063	9.18617	7.21159	8.72686	5.38393	8.69958	7.0648	9.0033	8.81907	7.31018	7.68216	5.74553	7.13475	5.77904	8.05677	9.72861	2.38058	9.87672	8.11818	8.24752
NUF2	6.82873	7.67495	6.88823	6.13086	4.22917	3.56624	3.97307	4.37681	5.06627	3.1415	1.99296	3.22324	4.04792	2.39632	1.13667	2.52748	3.82067	0.316578	1.5608	4.05735	5.32734	5.3187	5.9938	6.95547	7.4167	5.04397	3.39975	3.75724	2.59721	5.66672	7.15341	4.01544	2.69928	0.790407	4.62763	5.13614	3.85762	1.8102	0.153198	2.49808	0.616249	3.51737	1.98318	5.24734	0.999552	4.82536	4.06501	5.15407	2.9003
PGBD5	5.20136	4.48671	4.51419	5.4621	5.13359	4.10511	4.37014	5.56368	5.09401	5.39246	5.19624	5.79989	5.8572	6.03323	8.14099	7.09313	6.75927	4.92708	7.94649	5.30228	8.23841	5.15043	4.58317	4.34882	2.1262	6.21138	5.17167	5.93614	5.54257	8.3044	6.80376	4.61358	5.32606	3.81594	6.39316	5.23399	6.40688	6.67341	5.27066	5.63664	3.26534	9.34103	2.90072	5.86338	7.50735	2.09818	7.50821	6.25525	4.85563
C1H1orf198	6.5684	6.11523	7.89621	9.8241	5.86263	6.92313	4.57225	1.99214	3.93435	6.10497	7.62614	6.09997	5.53045	0.922387	-0.978811	1.83087	-0.314487	3.91861	6.7338	6.7743	5.78867	6.00173	7.20861	3.55235	4.06264	9.91389	8.7332	7.53536	9.80745	2.15015	0.164726	6.69227	10.7272	10.2086	3.97555	5.91305	2.583	8.97538	8.75894	9.20165	10.0072	2.37987	9.41843	6.59656	7.82822	4.10789	8.68017	7.36851	11.0158
C1H1orf131	4.04828	3.17305	3.95389	3.15216	5.88628	4.63274	5.02222	4.03167	4.52951	4.56373	3.52639	4.03768	2.86104	3.48038	3.26912	3.79307	3.5924	4.92708	4.54686	2.74109	3.46674	3.30541	3.13251	4.1624	8.40201	4.6061	3.73792	4.84375	3.95761	6.84441	5.17968	4.34529	5.99552	1.88994	7.30979	6.35854	8.53944	2.69156	3.07376	1.79181	2.58308	3.22786	2.72015	2.96827	5.75444	5.1319	4.72914	5.81509	4.59803
EGLN1	6.35578	5.69482	4.83943	4.82088	5.97719	5.32213	6.08635	5.5904	6.20631	5.89852	4.66389	5.23562	4.15194	7.8091	6.62852	5.98691	6.62131	3.43996	4.91564	4.38155	4.50422	4.16523	4.27001	6.2391	9.0808	5.56983	5.59664	7.00773	5.7497	6.76813	8.90056	2.86196	7.62584	7.36891	8.30775	7.49472	4.90493	1.95459	4.78047	4.76305	5.10518	4.81283	4.52291	3.80054	4.92766	10.6574	4.06501	5.33899	3.15746
SIPA1L2	8.52619	5.51138	7.28314	6.3635	7.35739	8.24452	8.0351	9.25997	10.1233	9.92443	8.66613	10.3586	9.32152	9.25281	8.19695	6.90215	8.10758	6.19922	9.1324	8.07218	6.43799	8.61256	6.59775	7.0704	5.09477	6.52994	4.41329	4.46142	5.38211	5.69447	5.11892	6.53957	8.70589	3.71097	8.86447	9.06314	5.1757	6.05813	7.38613	6.18413	8.46573	6.08031	7.15755	8.4237	10.043	4.89435	6.58568	5.96319	7.01646
NTPCR	4.90898	3.53562	6.35202	5.2507	4.49835	5.05749	4.9802	2.28165	4.52951	6.55834	6.67872	5.73158	4.54485	1.4529	1.13667	1.22082	0.33759	3.39187	3.64172	4.93285	3.61113	6.0819	4.48614	4.99558	2.02311	5.67112	5.05553	4.22402	6.57015	1.78758	1.38712	5.95806	5.68863	7.93288	3.70425	4.19402	1.08823	7.86263	7.10906	8.01251	7.88048	0.0579379	8.49332	3.83954	4.54387	3.29812	4.55044	4.34979	2.18661
MAP3K21	7.88758	7.40791	5.36587	7.2766	4.96613	9.69202	7.3796	5.74108	7.62056	9.32657	10.813	8.62383	6.74732	2.61044	1.95979	2.18235	1.27048	8.21053	5.77325	5.46527	5.35495	5.26476	6.68778	6.3597	6.21951	3.80639	9.63074	8.27515	7.87056	2.15015	2.2802	11.2919	6.7151	10.4381	5.11305	7.23596	1.87673	10.6389	9.76079	6.34154	9.34942	2.86529	9.12197	7.68352	6.3571	6.89575	5.51025	5.31713	9.92888
IRF2BP2	2.70101	2.13123	1.77169	4.70357	3.69865	3.33017	4.8771	3.9515	3.23775	4.64739	6.09818	4.09318	4.10087	10.3372	9.80828	8.40178	9.15283	4.97683	2.98964	5.18241	3.69994	4.33188	4.67408	4.75288	5.00293	3.29943	6.06843	4.88884	6.028	4.18968	4.30768	6.44938	4.54255	7.34719	1.65362	3.60093	5.01251	7.41246	5.93456	5.7775	7.007	4.81283	6.93392	3.49336	3.32148	5.32752	2.56621	2.80727	4.08191
LYST	5.10803	4.93859	5.23112	5.8503	5.93245	4.6065	5.72	5.6424	5.63715	4.97338	4.45927	4.7403	5.133	11.9785	11.1746	9.43053	11.2252	7.63979	4.93717	6.52605	5.92387	4.61661	4.27001	4.43371	6.37413	5.83723	4.30118	3.91086	7.22223	6.88109	6.70388	3.55103	4.39318	4.75124	5.28921	4.51271	7.18913	3.49301	5.8576	7.18594	3.26534	6.62779	4.6795	4.79063	4.20467	3.92215	4.78411	4.72665	4.46161
GPR137B	4.56213	5.07719	3.49751	3.51915	1.26569	1.29775	3.38095	1.99214	2.62769	0.819571	1.83249	1.53518	1.83001	9.41646	8.95439	7.20771	8.54394	4.27741	3.53278	3.60782	2.91926	1.35787	4.01569	3.07701	3.74396	4.99793	7.23598	9.65192	5.59233	3.50379	4.00603	7.04653	1.41917	6.60144	1.65362	3.21014	4.28701	7.52083	9.35812	6.25469	8.7572	4.1454	9.32006	5.53553	3.93815	6.38258	0.849999	5.44358	9.25485
EDARADD	6.05722	6.10447	4.89143	5.09379	5.09351	5.83267	6.12543	5.05103	5.71068	6.71196	7.36525	5.26008	4.33987	0.559817	0.243581	4.04971	4.09733	8.39568	8.43684	5.38608	3.9737	4.5278	5.15635	6.38834	5.31807	7.93517	9.59997	8.26236	8.41773	3.22815	4.60213	9.28102	5.85022	11.069	4.33812	5.10199	8.10352	9.69702	8.53752	9.99123	9.42097	6.46733	9.97711	7.35723	9.17003	6.46048	5.57403	7.40005	7.70136
RYR2	5.62845	6.47422	7.07406	6.24021	6.44361	7.70096	8.81221	7.7381	10.0693	7.57178	7.91871	10.1682	9.12063	6.92988	6.30967	6.0996	4.17278	8.04547	6.44156	7.62421	7.27229	10.7694	9.60391	8.26152	5.23977	5.53801	3.28654	3.72445	3.95761	5.38961	5.26626	5.20726	5.432	4.04914	7.3659	8.1477	6.59747	3.71202	3.01827	3.91892	4.25485	9.44811	4.52291	5.33182	5.89032	4.30658	6.11411	5.24949	3.65128
CHRM3	6.19002	7.14968	6.42439	5.9337	5.97719	4.95726	5.2515	5.8109	5.12123	4.83749	4.28419	4.51501	5.98241	2.39632	4.03614	4.7076	3.84394	3.34211	4.36815	4.89521	5.54674	5.15043	4.87906	6.38834	6.81319	4.72393	4.92921	4.81289	3.72761	6.74178	6.87897	3.9615	4.49446	4.24984	5.35406	5.68983	5.39035	4.10144	3.17873	4.28535	4.07568	4.1454	4.79053	4.48108	3.89572	4.49606	5.6937	4.26099	4.48527
PLD5	6.63921	6.44038	6.62967	5.31877	4.96613	4.55256	3.58165	5.69258	4.05219	4.38029	4.34494	4.14662	5.05464	3.36717	2.64568	4.73444	4.13555	6.52324	6.29915	5.69437	5.34121	5.58394	5.7228	5.31192	4.50663	6.32763	2.95723	3.51033	2.43215	6.75501	5.20912	4.79415	5.21173	1.88994	4.72891	4.8982	5.78362	3.62837	1.59377	2.97015	4.05164	3.22786	3.00965	6.2291	6.66568	5.88025	5.88185	6.84213	5.23624
AKT3	5.12174	4.41881	4.26107	4.56097	5.60198	4.87174	4.47473	4.10762	3.73732	5.21189	4.18797	4.14662	3.84561	6.1576	5.39623	5.71773	5.00228	4.64877	5.80872	4.98155	4.7528	3.19437	3.57139	4.22725	3.77602	4.0057	3.09809	2.49096	2.34195	3.93442	4.25219	3.51404	5.55433	3.71097	3.36983	3.21014	4.84797	3.58464	2.47513	2.97015	3.03946	5.10233	3.06118	4.62195	5.93291	4.0884	6.01419	4.75944	3.52003
CATSPERE	4.17201	4.78524	4.6411	4.50753	4.61619	4.52482	5.11576	3.9515	4.10769	4.42838	4.12007	3.91985	3.99295	4.05624	3.94402	4.88578	2.90053	2.63851	4.43021	4.53627	5.03473	4.10511	3.61793	5.29689	4.50663	3.57507	4.21098	5.17025	3.16912	5.17005	5.65658	5.65239	4.9156	4.28683	4.33812	4.12768	4.92342	4.52806	4.35707	3.09847	5.38082	6.08031	6.01293	3.28314	3.97937	5.44715	5.49385	4.43345	4.50854
HNRNPU	4.9325	4.91414	4.48064	5.67096	4.49835	3.94684	6.20664	4.17977	4.64655	4.11235	5.12873	4.7403	5.23126	10.5495	9.94229	8.25772	9.77203	6.70644	4.39951	5.97255	5.4856	4.16523	4.21051	5.86412	6.1721	5.16003	3.90064	4.29273	5.99138	5.87504	5.63505	3.51404	4.03808	3.59776	4.62763	4.45976	5.87198	3.2902	4.90809	6.40497	3.49667	5.41549	4.28357	5.37227	3.85199	4.42011	4.88813	4.16635	4.46161
NLRP3	3.88104	4.19352	4.33803	5.15465	4.15322	4.8041	2.52431	3.5771	3.99447	4.56373	4.31488	6.00188	4.24896	9.24381	8.64872	7.65852	9.17593	5.45759	7.90612	5.34013	4.37532	4.65904	4.11639	4.02324	3.74396	3.77033	3.22641	2.77336	3.61657	5.48802	3.86517	3.17799	5.53068	3.47491	5.78878	4.43254	4.39699	2.98854	3.22849	3.56625	3.08755	3.51737	3.56814	2.96827	8.44709	4.48118	6.36006	4.21444	3.52003
ZNF692	7.22298	6.69841	4.72946	6.82478	4.55847	9.07851	7.34415	5.76473	6.75045	8.93955	10.5935	7.81027	6.50857	5.95703	5.46413	3.91541	5.56115	7.56043	5.07952	5.22348	4.90998	4.38341	6.10418	5.95308	6.03309	3.34919	9.00442	7.51393	7.5002	0.565186	2.48665	10.234	6.66167	9.80363	4.62763	6.45638	3.41016	10.2844	9.24633	5.27859	8.94839	3.51737	8.46849	7.15568	5.75444	6.13428	5.11946	5.1292	8.927
ROBO1	7.87347	7.44251	9.11222	10.1018	7.45552	8.86415	5.79464	6.36911	6.59408	7.35251	9.55198	8.23408	7.39789	2.50735	4.06558	3.54275	3.10698	8.65579	8.46676	8.15812	7.8877	8.28353	8.28901	5.71381	6.51378	10.3036	8.97389	8.05712	9.24535	4.40649	5.0555	7.75604	11.1114	9.94414	6.14089	7.85143	5.09641	8.85747	9.10532	9.67156	10.037	4.45026	9.73386	8.78252	9.27723	6.36648	9.57256	8.81801	11.9832
VGLL3	8.79356	7.92488	7.02835	6.88738	6.47515	9.19971	7.46841	4.43693	6.85955	8.40002	10.2989	7.50225	6.04454	1.65935	2.19111	3.08142	4.79105	7.53851	5.64826	5.50746	4.89124	4.48126	5.82553	8.04026	9.02353	5.25445	9.11839	8.55705	7.83587	2.88711	5.08756	10.1155	7.30878	9.93689	4.62763	6.9447	7.11463	10.2862	9.59169	5.73864	8.87235	3.75838	8.85719	7.11653	5.68138	10.2279	6.16677	5.81509	8.8471
CGGBP1	7.49986	6.12592	7.48699	6.30876	7.47124	8.83338	9.08263	10.2226	10.6274	9.87323	8.78326	9.8252	8.34605	6.29549	5.66023	4.92126	5.2401	2.71868	4.36815	3.66858	3.36178	7.06227	4.62934	7.42509	4.0884	3.48891	2.80111	1.92536	3.49628	5.74841	5.26626	4.64813	6.2913	1.15298	7.19941	8.12024	5.78362	0.369631	1.86941	2.82929	1.40475	5.01213	1.47622	3.16531	4.64981	4.52535	4.10873	4.85356	4.22925
ZNF654	4.9247	3.32917	3.79917	5.64291	4.67169	4.40817	3.97307	7.41093	9.8671	9.54408	7.00947	8.38067	8.0164	5.72401	6.098	4.23028	5.71421	4.54265	5.09876	4.32605	4.55272	5.64855	5.21808	4.37767	3.04958	3.80639	3.22641	4.29273	3.57758	4.18968	3.53396	4.59598	4.10367	3.47491	6.5116	6.40829	4.03819	3.2347	3.17873	3.7727	3.87106	4.91592	4.85034	4.05366	4.9895	5.88591	5.05387	3.03859	3.0346
NSUN3	4.11833	4.64368	4.33803	4.3254	4.8745	4.17817	4.13504	5.33001	5.34555	5.53107	5.79488	6.12681	6.60337	5.26816	4.33104	4.33921	3.74852	3.34211	3.83764	4.30707	4.59964	4.95991	4.84032	5.41295	5.16909	3.97434	3.34425	3.99575	2.14264	6.21863	5.54555	3.31334	3.25567	2.73794	4.57419	4.34765	4.57132	2.60667	2.7034	3.37677	2.58308	4.1454	2.78288	3.28314	4.13341	3.89995	4.19239	3.89841	3.47349
CLDND1	6.47271	6.68402	6.43319	5.67442	4.82641	3.56624	4.28064	6.58377	5.32228	4.42838	3.17129	3.40965	4.65518	5.91737	5.50769	4.04971	4.51478	1.59669	1.03028	2.42622	4.47934	5.76969	4.71747	6.65315	6.54202	4.45523	3.97561	4.46142	2.87961	6.27484	6.60767	4.06743	3.3667	1.88994	4.86864	5.31075	4.1366	2.20613	1.04628	2.97015	1.80067	4.5815	0.687724	4.77059	1.28906	5.15082	3.59723	5.61462	2.9003
FILIP1L	5.63324	5.59067	6.03125	5.68134	6.10364	5.78669	5.27486	4.97196	6.45123	5.93227	5.03965	5.52513	5.1582	2.14478	3.54475	5.02274	4.13555	3.91861	6.03528	5.67969	5.32734	4.8173	5.21808	5.12034	4.90485	5.49445	8.51653	9.11004	7.35786	5.08875	5.29401	9.80448	6.60617	7.57738	5.90155	7.00138	4.44898	9.58845	9.00985	7.6693	8.42886	5.89083	8.40882	5.75538	6.26842	4.40443	6.037	5.73492	9.51681
ABI3BP	3.5969	3.32917	4.83943	6.3462	6.31009	5.47494	3.14775	4.24848	3.42416	3.1415	4.34494	4.34254	3.74939	1.65935	1.34312	4.28578	2.65952	5.25742	5.85471	6.07709	5.44764	4.10511	5.66856	4.28932	3.41797	6.67356	2.95723	1.52944	2.59721	4.65265	2.66723	2.60481	7.74367	6.41351	4.40086	3.69557	3.30123	5.13971	6.22543	2.49808	6.47649	5.41549	5.23392	7.41324	6.83244	4.76524	6.2374	7.33627	9.313
PCNP	6.06788	4.86395	5.29042	4.89409	5.88628	5.86623	6.05295	6.42955	6.38539	5.00544	6.2803	5.54517	5.8572	6.51733	6.46689	4.87376	5.79404	6.50075	6.2135	5.54034	6.41193	5.62733	5.04153	5.80161	6.92822	5.87169	6.99601	5.58985	5.93079	6.07826	5.39994	6.53034	6.48833	8.09027	6.26412	5.39777	6.25451	7.13782	6.69236	7.72752	7.14124	6.46733	7.36143	6.46559	6.87129	6.90693	6.26665	6.11025	5.08965
ZBTB11	4.85255	5.72325	7.18759	6.6822	7.32314	6.05264	10.8756	7.69566	8.1562	5.61658	5.41036	5.26008	6.26355	7.09898	6.89361	5.40334	6.52382	4.42809	7.14344	6.79147	7.49028	7.26819	7.53395	8.77406	7.96084	6.77716	7.39121	8.67114	6.01347	4.59493	5.11892	4.98196	6.21915	5.27767	7.12704	5.94229	4.22871	3.97167	5.57946	5.5828	6.51657	4.5815	5.50906	3.71924	7.84783	3.36446	6.5544	8.44987	6.40384
NFKBIZ	4.07671	3.25322	3.85261	7.90926	2.11369	3.04777	6.01183	3.07014	3.13465	1.95707	5.53293	4.38763	3.81424	13.8758	12.8214	11.8873	12.6268	8.97632	5.67414	7.60491	5.62821	4.04237	3.47354	4.02324	7.13086	5.30575	4.17962	3.54829	7.46857	6.92859	6.25924	3.02861	4.44471	3.02745	2.54671	3.07584	7.70428	3.53956	6.52326	8.45002	3.56621	7.77904	4.30511	4.48108	4.01945	3.60297	2.6865	5.57833	4.80014
BBX	4.01928	4.58293	3.79917	3.89706	4.92104	3.12372	5.03596	5.36138	3.93435	2.74557	3.81112	3.65066	4.22531	7.53546	6.37581	5.50817	6.26833	3.39187	3.41494	3.96348	4.00889	5.02625	4.58317	5.05038	4.90485	3.77033	3.39975	4.63024	3.72761	4.53481	4.60213	3.397	2.85974	3.65548	3.49012	3.49965	3.93258	3.2347	3.75523	3.60997	3.08755	3.96483	3.96976	3.49336	3.55755	3.60297	3.59723	3.95613	4.50854
NECTIN3	4.14542	4.61363	4.7006	4.82088	6.52119	5.40056	5.81072	9.21131	4.10769	5.127	5.46613	6.35961	5.67714	2.96192	3.26912	6.04703	4.03803	4.47501	4.0101	4.22854	5.22631	4.70026	4.11639	5.10316	5.20486	3.77033	3.64911	4.63024	3.36504	6.25635	5.96347	5.87296	4.28424	4.28683	5.71663	4.8982	6.87435	4.19163	3.27658	3.60997	3.89828	4.81283	4.38816	3.95057	3.18718	4.0486	5.00843	4.26099	3.60884
CCDC80	7.12939	6.16789	8.33686	5.88962	5.48292	5.18705	4.4338	6.32206	5.32228	5.34313	5.43852	5.64138	5.27799	3.81855	3.54475	3.54275	2.37001	6.09794	7.38979	5.95436	5.6054	5.49303	6.10418	5.12034	5.52089	7.49583	1.75929	2.95393	-0.290316	4.76158	4.07162	5.12377	6.20427	1.68349	4.27253	4.8982	5.88147	3.44492	1.73816	1.24432	4.37599	5.34334	1.75185	6.16914	8.07637	5.8165	5.88185	7.13233	6.01443
ZBTB20	5.13532	5.6212	5.47213	5.29643	5.60198	4.75718	5.85789	6.99714	6.51419	5.44016	5.81649	6.07262	5.92484	6.874	4.65539	5.24436	4.69194	5.78069	4.60182	4.676	5.05171	5.6058	5.4924	6.24694	6.45062	4.96639	6.1435	5.71196	5.39338	5.92274	6.07961	6.09588	5.02121	6.50269	5.69176	6.16537	5.36351	6.96529	5.17239	6.2684	6.60597	6.03522	6.65665	4.4309	4.77214	5.0933	4.672	5.15407	4.74242
MAATS1	3.57714	3.47004	5.08247	5.01938	5.71195	4.827	9.12423	7.28574	6.77637	5.67755	4.51321	5.15968	5.68583	0.922387	5.14359	6.25598	5.5184	6.23374	7.33	6.48018	7.08713	5.84514	7.56398	7.75151	8.8156	6.09954	6.26054	7.33815	4.93465	6.51161	7.31108	4.66511	5.97814	5.99986	6.21259	5.20211	5.19104	4.10144	4.7637	4.50967	5.26011	6.43298	4.612	6.95279	7.35515	6.14375	7.19999	7.00822	5.13521
GSK3B	10.423	8.91952	8.53375	5.12454	5.86263	4.91513	6.86368	3.86661	5.63715	3.62693	4.15442	5.05176	4.79027	7.55498	6.80909	6.79467	7.21912	12.1069	8.5319	6.22095	5.70532	5.96837	5.70135	7.53484	4.0884	4.12476	3.97561	3.06287	4.15594	4.18968	6.58539	3.84717	3.82127	2.73794	4.05572	4.3182	5.50532	1.95459	2.10073	3.09847	3.22291	9.28435	2.58584	8.53924	9.0494	7.28426	6.1354	5.54109	4.41312
POLQ	10.7959	8.85835	7.69878	6.90077	9.66913	8.78157	10.7087	8.02434	8.83612	10.3638	8.05678	10.3205	6.7963	3.36717	3.36696	4.82464	2.60608	7.72718	12.1008	10.3206	8.78042	8.19257	8.4472	7.63085	5.83428	8.1131	10.9605	12.0243	8.58927	5.45596	12.4126	12.8375	12.5077	10.9228	11.1925	9.26277	4.3153	11.2792	11.1665	8.73309	12.0693	3.51737	12.5608	10.7161	12.0408	13.6497	11.4014	11.1458	11.7629
GOLGB1	6.19974	5.44465	5.01376	5.43782	5.3188	4.28126	5.22775	5.71703	4.56959	3.78304	3.67577	4.43135	4.40448	7.59638	5.94798	5.75097	5.78204	4.07908	4.39951	5.22348	5.69455	5.64855	5.6905	5.82275	7.46175	6.21138	4.11477	4.24729	3.86349	5.60958	5.87438	4.3868	3.3667	4.45879	5.28921	4.75171	5.08001	3.58464	2.8377	4.23038	4.16804	5.67265	3.56814	5.66057	3.44434	7.76294	4.88813	5.17852	5.35653
EAF2	3.47404	3.7162	4.17977	3.88514	7.06789	5.97275	7.45824	9.76839	9.37624	9.15317	7.1983	9.04033	8.6993	3.81855	8.62172	9.51375	9.13171	7.49649	10.644	9.57274	10.6163	7.64591	10.866	10.5242	11.4664	4.49997	8.10541	8.68612	7.48447	10.2846	11.2034	8.0376	8.37835	6.47891	8.9561	8.0637	8.91478	4.48114	3.1272	8.28956	5.03333	10.2856	3.94254	9.46208	10.6651	9.68659	10.8348	9.17473	7.52432
KPNA1	3.31609	4.10986	4.09361	3.97788	3.69865	4.17817	4.08304	6.25684	3.13465	4.42838	4.28419	4.77465	4.46632	7.7168	7.15562	5.50817	7.07415	3.39187	4.39951	4.85657	3.90064	3.90807	4.29886	3.74183	3.41797	2.51094	6.42337	7.53062	6.13259	3.8382	3.10333	8.52396	3.96937	5.66253	2.75316	2.57627	3.55954	8.00211	7.74992	6.39875	7.18057	4.30587	6.92004	4.48108	3.93815	2.09818	4.01992	4.65874	7.54134
MYLK	4.13194	4.2336	4.22099	4.20587	3.80175	3.8156	4.30355	4.24848	3.23775	2.74557	4.68754	4.296	4.52562	2.14478	0.243581	2.85554	2.16356	5.39797	4.77922	3.5444	3.86267	5.20873	4.62934	6.31565	5.69868	3.90949	3.60256	2.8361	3.89555	4.26563	3.93732	4.25848	1.41917	4.90192	3.70425	3.55118	5.04665	4.35669	2.90043	3.2718	4.87792	3.22786	4.963	3.83954	4.92766	4.68963	2.29057	4.6931	4.97738
KALRN	8.30224	7.01244	6.85588	7.15154	5.68523	5.40056	6.99961	6.95664	6.08712	5.71681	5.03965	5.56493	5.98944	6.2403	5.12971	5.79626	5.94155	9.83369	9.43163	7.67507	6.77596	5.82664	5.54152	11.1234	9.94484	7.85348	7.05337	6.94862	5.9614	9.74924	7.31786	8.63365	7.18546	5.46687	6.33008	6.08898	8.75486	6.78869	5.79293	5.29208	6.0846	10.1547	5.87575	8.45699	9.76663	10.4041	8.50105	7.64784	7.41773
HEG1	5.59935	6.08269	4.44629	2.84262	3.33608	4.17817	8.19827	6.2231	9.52888	5.59567	6.89731	8.00007	7.07629	7.37268	6.17432	5.70421	6.63138	7.77249	6.38783	7.14948	6.7912	9.34087	7.72413	3.33417	2.22242	7.15829	5.66618	6.42871	6.60934	4.10951	3.43774	3.31334	2.69928	4.3229	6.80627	6.70981	5.8909	2.84768	2.90043	4.68343	3.66461	9.7215	3.60333	7.27071	5.65618	5.88591	5.6937	6.69733	3.27067
ZNF148	11.6078	11.329	12.254	12.4185	13.7689	11.3832	10.4369	8.07251	10.242	10.9278	12.0276	10.4636	8.53226	7.24632	6.41064	5.12771	6.70312	8.66594	12.109	11.5936	10.1513	10.1199	10.8935	10.5593	10.4492	13.091	14.092	14.985	10.6747	4.9575	5.34795	10.1656	14.1874	14.787	6.15915	9.11864	4.37027	13.6103	14.2459	9.63829	12.8775	10.8741	12.6739	11.6913	13.2027	12.7914	10.985	12.9286	12.9743
SNX4	5.4334	3.65848	3.11564	3.76015	2.11369	4.52482	5.29785	7.70791	4.71961	7.52831	6.22481	6.77889	6.51834	4.41067	4.03614	1.61675	2.71105	3.73804	5.29498	4.53627	3.06012	5.62733	4.11639	3.07701	3.10111	5.48335	6.16768	5.51513	6.03521	1.30215	2.82769	7.35708	4.22653	4.45879	4.57419	4.63715	1.08823	6.30711	6.36543	7.45228	5.71524	0.0579379	5.95281	5.88218	5.94337	4.94942	4.96151	4.26099	6.28759
KLF15	3.36301	3.92641	2.7151	3.24838	4.82641	5.33817	6.24264	3.9515	5.76347	7.83972	8.51734	5.94269	5.23126	2.96192	2.19111	2.80578	2.30442	6.92918	5.89927	6.01995	5.55867	6.66426	6.798	5.3848	6.29336	3.90949	10.7538	9.75851	11.4008	2.88711	3.62416	7.02697	4.67791	11.7447	4.05572	5.38363	3.89559	10.7283	10.6472	11.4074	11.0698	3.22786	10.8562	6.93039	6.33345	6.74826	6.45627	5.97719	9.28632
ZXDC	5.82559	6.70555	5.47213	7.13779	5.86263	5.38521	4.64578	3.34578	5.43505	3.92391	4.71081	4.38763	4.9575	4.16185	4.00608	4.40752	5.34983	10.5115	10.2099	9.31748	9.96505	9.72856	9.86073	8.42768	5.85694	6.60865	4.49201	3.54829	2.81402	2.15015	3.33465	5.136	4.33974	2.84103	4.95479	5.57004	2.583	3.49301	3.27658	2.75334	4.35649	4.1454	4.98984	9.51347	9.71265	6.24408	8.70709	8.62911	4.99396
PLXNA1	4.51097	4.93859	4.81271	4.523	5.17258	4.37748	3.88472	5.26516	5.27458	5.00544	4.73371	4.09318	5.65075	6.88432	6.14013	5.6768	5.26618	4.9101	4.20021	5.26342	5.53472	5.39601	5.54152	5.41295	5.40265	4.56458	4.35833	3.7893	3.65454	5.60958	4.84655	4.68188	4.03808	5.05987	4.67916	4.72952	5.92801	4.72215	3.82158	4.91021	4.02718	6.56573	4.59461	3.16531	4.86305	4.30658	5.28105	3.64126	4.22925
KBTBD12	7.62304	10.6919	9.97701	7.01869	8.63201	6.07194	5.72849	6.47327	7.68126	8.17536	5.97865	7.81853	9.46158	3.53382	6.40489	7.24085	6.9429	5.00907	7.99607	5.53219	6.62538	7.01404	4.85982	11.4148	8.38911	6.66376	5.62019	4.73272	5.25194	9.50477	9.90338	6.94943	9.15582	5.56048	8.79609	6.57316	9.22079	4.40777	3.36821	2.82929	5.70756	2.37987	6.04528	6.74771	7.76774	7.17066	8.12079	8.41685	7.20275
EEFSEC	5.91096	4.19352	4.00198	3.22964	4.92104	4.57979	5.65916	5.23161	4.82271	6.77841	5.39608	6.16616	6.05128	3.72974	2.48062	3.38228	2.55058	2.55362	3.53278	3.5444	3.65622	5.29198	4.46083	4.46093	3.29059	4.38541	5.10645	5.45643	4.48579	6.63128	6.20181	5.74311	5.21173	4.1328	5.41612	5.86295	3.05507	4.50479	4.24066	3.42653	4.37599	3.51737	4.66292	3.10257	4.30536	4.02828	3.77056	3.03859	5.38196
RAB7A	4.32204	4.58293	3.49751	3.02753	2.4032	5.25617	4.81471	1.14414	2.28666	4.64739	4.34494	4.09318	3.71584	8.9429	8.68356	6.89919	8.19952	4.35471	3.06981	4.53627	4.26321	0.13548	1.10008	3.27405	5.22822	5.31829	2.88128	3.16415	4.12922	3.8382	4.84655	3.5871	4.03808	1.88994	4.27253	5.15292	4.28701	1.46917	2.7034	4.80127	2.64867	4.5815	1.87215	4.05366	3.03908	3.73422	2.13011	3.70997	4.55398
KIAA1257	5.96518	6.14706	6.71149	8.08762	9.19051	7.87036	6.6964	7.77932	7.51162	8.47635	7.30153	8.35252	7.11863	5.10119	7.35061	9.06796	7.45086	4.7089	7.4359	8.06937	8.56237	6.11276	6.60932	5.66783	5.43313	7.40759	7.1895	7.63355	4.54763	8.56706	7.48364	5.2188	9.07636	7.81119	8.23213	7.1298	9.17328	6.63642	7.13863	5.4204	6.47649	8.37535	6.16198	5.54736	7.1583	6.43755	8.63417	7.12606	7.02051
PLXND1	4.5821	5.12059	5.05993	5.39221	5.35316	5.40056	4.34828	6.17094	4.91892	5.23911	5.09376	5.79989	5.67714	3.6832	5.86668	5.98132	5.10216	5.66404	4.65477	5.30228	5.4856	6.37707	5.42855	5.41295	5.06912	4.66622	5.18753	4.24729	4.77146	6.31114	5.17968	4.99545	4.80164	6.39668	6.58098	6.307	5.88147	5.37606	4.58425	5.92326	5.03333	5.01213	5.75577	4.52958	5.16054	4.30658	5.80419	4.47353	4.53144
TMCC1	4.38022	3.97451	4.13734	3.45607	3.98816	4.10511	5.73693	3.46607	3.99447	3.25253	5.19624	3.85711	4.33987	7.72831	7.04541	5.50037	6.98276	4.58604	3.21791	4.12395	4.14165	4.74034	4.43507	4.53964	4.61695	3.84158	4.11477	4.74911	4.28257	4.02462	3.53396	2.67352	3.4698	4.92557	3.23859	3.69557	4.47429	3.58464	3.885	4.64192	3.30656	5.4842	3.96976	3.28314	3.38422	4.14611	3.2521	3.14169	3.42539
GRIP2	3.33974	3.7162	4.13734	4.06501	4.37003	3.33017	3.94422	7.38827	3.87162	2.88996	4.15442	4.09318	5.01381	6.48378	5.51838	4.66638	5.66279	5.66404	4.54686	4.92041	4.71067	5.02625	3.25536	3.94828	3.04958	4.45523	4.30118	4.04969	3.5375	3.93442	3.43774	4.30254	3.56601	5.8348	3.23859	3.82681	5.16018	4.72215	4.14026	5.33179	4.33673	4.70179	4.97648	4.40513	5.26425	3.70891	3.17193	5.05189	4.22925
SLC6A6	2.96708	4.02105	3.62584	5.53259	6.52119	5.44565	4.79868	4.55014	3.50905	4.279	4.4865	4.51501	5.65075	10.4971	9.33294	8.23792	9.59691	6.05997	3.88272	6.96197	6.72397	4.48126	4.55952	3.94828	5.32892	4.45523	2.06414	2.56691	6.17892	5.99145	5.14962	1.77082	3.00413	2.62691	4.99601	3.49965	6.30476	1.64974	4.48539	6.15491	3.08755	6.9283	3.73609	2.96827	2.22194	3.51808	4.6125	3.95613	2.49695
IQSEC1	4.33387	4.5195	4.81271	6.84647	6.31009	5.6521	6.18214	6.15313	4.56959	3.9895	5.50658	5.30777	5.67714	10.7047	10.0694	8.68757	10.0545	6.76897	7.57632	6.81182	6.42502	6.23	7.90861	5.57121	5.69029	7.15129	3.60256	2.3259	6.94809	6.09916	6.12666	3.87661	4.10367	4.09158	6.00614	4.3182	6.69758	3.62837	5.17239	6.9889	4.1455	6.7994	4.98984	5.27605	7.49318	3.39652	5.31877	5.66741	4.38824
TSEN2	5.46601	4.06614	4.44629	3.65173	4.61619	3.45303	6.32888	3.6802	5.57944	4.83749	4.73371	4.87305	3.6463	2.00039	0.606151	3.08142	1.92255	4.47501	6.45655	4.71972	3.74238	3.75997	4.11639	6.8306	5.5114	3.90949	5.18753	4.59439	4.04597	9.60319	9.76029	5.49992	5.48218	5.6051	6.79463	5.20211	6.79622	5.98434	4.08731	4.17324	5.51876	3.22786	5.46191	5.43727	6.12883	7.88802	5.58954	5.20257	5.73751
VGLL4	3.24272	4.38362	3.95389	5.03024	7.4634	5.96244	4.89229	6.06062	4.56959	4.72646	4.18797	5.54517	4.40448	7.06307	6.52634	7.20051	6.10457	3.88426	4.39951	6.43717	6.39873	4.33188	4.24057	4.46093	3.572	3.2479	2.42671	3.16415	3.69154	6.44783	5.85589	3.08014	4.28424	3.26845	6.69802	4.91796	5.90957	3.2347	2.63125	3.37677	2.82924	6.65785	3.45711	4.75027	3.76036	3.68314	5.35553	3.14169	2.40073
ATP2B2	9.8252	9.13851	8.65151	9.08648	8.00176	7.24559	7.53524	7.46246	8.31493	5.67755	5.86915	6.38207	7.54843	2.96192	4.00608	7.19569	6.89078	4.45174	4.60182	7.46848	9.16182	7.60309	9.641	11.1319	10.4219	8.23886	7.33894	7.38086	6.17892	8.6824	10.3166	7.22882	6.21915	5.7446	8.26201	7.99092	7.35502	5.21333	4.98247	6.95539	6.33921	7.09136	5.69997	9.71565	4.64981	9.67642	8.06362	9.15484	8.53498
SEC13	5.72141	6.02676	5.27092	5.72212	6.59482	5.80986	5.47977	7.99464	6.20631	5.34313	5.57158	5.71399	7.68691	4.16185	4.25641	3.68714	4.32937	8.46995	8.20354	7.47699	8.07576	7.96203	8.0511	6.80957	7.14627	5.58029	5.23407	5.58985	4.23325	5.17005	7.40313	6.45427	6.73594	7.03018	7.70735	6.43597	3.85762	4.27652	3.1272	3.09847	5.47423	3.22786	4.97648	8.09956	7.76774	9.51238	6.88499	7.04858	3.84653
TATDN2	8.14416	5.80532	8.36242	6.68736	6.34464	7.28747	6.49725	7.02679	8.53332	8.00742	6.64287	7.9408	7.05296	4.85049	4.90383	4.04971	5.19557	6.30039	7.42831	5.90472	5.716	8.01608	8.10111	4.12885	4.0884	7.92084	6.88857	6.87956	3.95761	3.06769	1.74969	6.03842	7.96276	6.85033	6.96001	6.94951	1.87673	5.94165	6.58186	4.25813	5.34169	3.51737	4.74399	6.1382	8.14364	5.54336	5.39137	7.29213	6.06239
FANCD2	5.87093	5.66582	7.39992	5.78443	7.58401	5.41575	4.79868	4.70486	6.10086	5.63719	4.56521	3.31946	4.75766	6.12315	4.98312	3.68714	5.12133	9.35432	7.29707	7.19149	7.51191	5.3707	3.13251	7.18094	5.68185	6.45239	2.06414	1.36897	2.87961	2.15015	3.33465	3.17799	5.90644	3.26845	4.82355	5.21814	4.3153	1.64974	1.25273	1.45077	1.06371	3.22786	1.47622	6.2725	7.69536	5.11273	7.14331	8.54462	3.09734
PRRT3	7.102	6.92947	7.67673	4.15713	5.3188	6.93372	5.26323	5.26516	4.91892	6.60093	5.24487	6.70065	7.34674	3.72974	2.64568	2.85554	2.49287	5.55907	6.17777	4.12395	3.69994	5.82664	5.15635	4.51388	3.572	9.01296	6.36879	7.72756	4.54763	3.06769	7.0994	6.92497	7.09966	6.08634	5.66645	7.17156	1.71626	6.12833	6.01473	4.01962	8.46003	1.6429	8.30578	5.4245	6.46987	8.37002	5.6647	6.48828	6.35332
SRGAP3	4.87701	5.57515	5.38413	4.98068	4.22917	4.1421	4.08304	4.84458	4.88756	3.62693	4.01181	3.91985	4.97179	2.39632	4.09444	3.74108	3.18194	4.3294	4.05018	3.81013	4.79373	6.75509	5.10826	5.54601	5.52089	4.47777	2.95723	4.27019	3.61657	4.02462	5.02271	3.98872	3.65621	3.91379	3.97555	5.01291	3.73733	3.90213	2.5553	3.81067	3.4236	3.96483	3.25066	3.95057	4.16948	4.40443	3.5345	4.30607	3.32411
GRM7	5.41125	5.07719	5.43757	4.82088	5.71195	4.93635	4.25738	5.89903	5.79762	5.94885	5.12873	5.9275	5.79429	3.77483	5.86668	8.10539	5.04307	6.25406	6.16869	5.20309	5.28491	6.01812	5.78531	5.55866	5.748	5.01344	4.33004	4.64783	3.06018	5.77464	5.6987	6.05782	4.33974	4.21187	6.29748	5.77899	6.17955	3.97167	3.9157	4.17324	4.1226	7.15597	4.17081	5.18815	6.38805	4.88308	5.6937	4.88362	3.91779
LRRN1	4.41404	4.10986	4.09361	3.861	3.58762	3.45303	3.91477	7.58709	3.99447	2.58511	2.87431	3.49454	3.99295	6.18291	5.08728	4.8977	4.8148	5.87117	3.83764	3.88884	4.32036	2.79845	2.92605	3.86921	4.9477	4.68571	3.02938	2.70777	2.43215	4.53481	5.26626	3.08014	2.85974	2.84103	3.89066	2.76268	6.23243	2.08584	2.63125	3.42653	2.0148	3.96483	2.72015	3.83954	4.20467	3.68314	3.824	2.67602	4.48527
CNTN4	5.03022	7.00667	5.61814	5.44596	4.67169	3.56624	3.58165	5.48043	2.62769	4.11235	3.10258	3.72281	5.31207	1.4529	4.81993	5.35227	3.47807	2.86678	4.46027	3.66858	5.01756	4.27844	2.68505	7.88059	6.01977	4.0057	4.21098	3.43125	3.2704	9.94673	7.16096	3.6902	5.32606	2.50661	4.77701	4.16123	7.82479	2.20613	3.27658	3.09847	4.82215	2.86529	3.33682	4.55323	4.74849	8.97187	5.26181	5.92033	5.79542
CNTN6	8.29167	6.82841	6.95694	8.43194	7.44759	7.11677	8.53826	7.13056	8.09229	8.24751	7.68314	9.92893	10.2307	1.65935	2.56551	5.39496	6.86826	10.2784	11.2733	9.58264	9.50691	5.56175	4.17981	11.6909	12.4082	8.58224	8.11166	8.71353	9.62347	10.2754	7.26276	8.60205	8.71116	5.20222	10.1369	8.4196	11.014	9.78779	9.53041	8.98423	7.89068	10.0734	8.12235	10.508	11.6813	10.804	9.29708	10.8963	11.5207
EIF4E3	4.19813	4.38362	3.74367	4.35163	4.77665	3.90441	3.1975	3.34578	4.52951	3.9895	3.29962	4.09318	4.07463	9.2538	8.20524	6.79147	7.93547	4.37959	4.0101	4.93285	5.21128	3.6798	4.11639	3.74183	4.50663	3.65637	3.78035	4.33679	5.00981	4.81311	4.19447	3.17799	4.54255	3.40932	4.27253	3.69557	5.22126	4.35669	4.46478	6.36725	3.08755	4.45026	3.56814	3.03698	3.18718	3.22858	3.65735	3.56911	2.9003
FOXP1	7.08984	6.24834	6.76125	7.24546	5.68523	5.32213	5.78654	5.85564	5.39099	4.94059	5.55881	5.67814	7.6651	8.67802	7.39478	6.68885	7.7843	5.6941	7.86738	6.55851	6.46991	6.87695	5.88383	7.03461	9.44096	8.05432	4.27174	4.22402	4.75408	8.14764	6.36767	4.73107	4.33974	4.58297	5.83495	5.36934	6.78109	6.392	5.69014	4.82001	4.48773	10.7117	4.28357	6.83713	8.10924	4.91663	6.89751	7.10069	5.80485
FRMD4B	3.92861	3.92641	4.37503	6.75443	4.22917	3.67121	4.20968	5.66771	4.35704	3.1415	3.35974	2.45272	3.74939	3.86099	4.17769	4.40752	2.49287	4.19572	8.41782	5.50746	5.53472	5.56175	8.61578	4.73069	4.89027	7.51503	3.09809	3.21224	2.94235	4.33778	2.97208	2.97517	3.3667	3.65548	4.99601	3.98508	3.55954	3.11687	2.77211	3.03574	1.40475	4.1454	3.11094	6.5385	8.13227	3.19251	5.05387	6.28933	3.27067
SUCLG2	3.86483	3.87666	3.35665	1.64468	5.60198	6.33417	6.05295	2.52266	4.60858	6.80598	7.91621	5.97259	4.9575	3.90221	3.16415	1.83087	1.40172	1.90154	2.25267	4.10209	3.12571	4.8543	6.62649	4.81749	4.40777	1.99011	7.28469	5.10806	6.10543	1.30215	1.38712	8.77228	6.4256	8.73376	2.93373	4.48647	-0.786236	8.86206	7.09906	6.07136	8.86805	0.0579379	8.70858	1.85865	2.47348	7.31184	3.17193	0.605633	5.20809
MAGI1	5.99528	5.92029	5.81944	6.03699	5.95499	5.82131	5.66801	6.52958	5.81439	6.13427	3.93485	5.60366	5.34537	4.2282	2.29421	3.08142	2.98668	6.86016	9.28714	6.0938	5.16524	5.20873	5.21808	5.34151	5.62137	6.55666	7.28837	8.4583	5.30065	4.86287	4.55704	7.25147	6.74624	6.09679	7.86029	6.23793	7.50071	5.35018	7.11237	3.98683	7.32549	4.91592	6.98485	6.40838	9.04091	5.46237	7.65919	6.64565	7.35172
ADAMTS9	5.64278	5.83167	5.14806	4.78282	4.67169	4.6065	4.02911	6.82784	4.94962	4.11235	2.87431	3.22324	4.31768	2.79686	2.64568	4.33921	2.8089	4.25069	4.48971	3.63852	5.10146	5.15043	4.89804	5.6561	5.61252	4.0364	6.1993	6.68878	6.81192	4.59493	5.52228	6.72096	4.16641	5.18272	4.99601	4.9567	4.00384	7.16033	6.50319	7.92651	4.9706	4.1454	5.53663	4.99442	4.45898	4.78959	4.01992	3.83829	3.32411
PRICKLE2	7.46264	6.09362	7.74544	7.97823	11.3353	8.69241	6.82067	8.26723	10.9026	9.58577	8.07033	9.55199	11.4475	3.58535	6.32801	7.56815	6.52741	4.37959	7.39757	6.46741	8.21411	7.58119	6.80807	5.15409	5.02977	9.36326	5.71075	6.70147	4.62616	8.29537	9.38792	7.87752	10.7852	3.96033	12.5135	11.5495	11.3176	5.43879	6.41998	5.13634	6.05466	6.62779	5.1531	5.0116	7.24537	4.40443	8.98882	8.02349	6.90689
ATXN7	3.49526	2.68763	4.04853	3.98906	2.6442	3.56624	4.53403	4.03167	3.02362	1.95707	4.28419	3.22324	4.10087	9.39225	8.46758	6.74273	8.32369	5.34843	4.16414	4.676	4.45403	4.04237	3.86947	4.56495	4.83046	4.45523	3.64911	3.00943	5.09512	4.47208	3.93732	4.50464	6.11166	4.28683	3.70425	4.12768	5.06343	3.53956	3.72088	5.09078	3.34664	4.30587	3.56814	3.16531	4.39948	3.48864	3.32805	3.41299	4.17211
CADPS	2.66401	3.25322	3.11564	3.54968	4.8745	4.37748	3.94422	4.49464	4.64655	4.42838	3.47295	3.91985	3.81424	1.83992	2.48062	4.00632	1.73614	6.21313	5.46769	3.37245	3.82368	3.97678	4.21051	5.62033	4.91927	5.74732	4.85174	6.08564	3.69154	3.93442	3.78922	4.88388	3.56601	4.24984	4.33812	3.90811	4.1366	3.17699	4.03234	3.15859	4.31669	3.96483	4.71211	4.90534	5.55073	6.8061	3.46891	4.82286	4.61957
FLNB	7.28825	6.13653	6.45063	6.13842	7.61972	5.62622	5.32049	7.12142	8.46855	7.926	6.92742	7.78522	7.92208	5.72401	6.72855	4.9897	5.50387	6.46633	7.99863	8.07218	7.99908	5.88143	5.63501	6.49754	10.0321	7.62263	6.76722	7.91904	4.8876	10.2959	8.3693	6.55331	8.17597	5.34937	9.48199	8.33208	11.6899	5.65503	7.27806	4.76305	6.42126	4.70179	6.08316	8.05677	7.99579	9.38832	7.6144	8.1951	10.4137
DENND6A	4.6018	3.82513	3.11564	3.02753	3.33608	3.39291	4.13504	2.90968	3.73732	4.22556	2.69922	4.296	3.03437	7.09898	6.60364	4.78667	6.53458	4.3294	6.85188	4.41739	3.61113	4.77934	3.90744	3.6502	3.15087	2.75195	5.86658	6.88328	6.3736	3.93442	4.00603	7.62121	5.27003	5.14292	3.23859	3.86804	3.46169	7.51502	7.33878	7.8048	6.00544	6.53367	6.13819	5.21805	6.69691	5.74359	4.672	3.70997	5.71768
DNAH12	4.79383	5.93251	5.38413	5.26917	4.49835	3.72096	4.34828	5.29795	4.21265	3.85519	3.81112	3.31946	4.69015	4.32232	2.72163	3.34793	2.55058	4.47501	4.0101	3.86308	3.90064	5.76969	5.76477	5.81222	5.40265	4.8844	3.64911	4.51991	3.92691	4.70814	4.72951	4.09274	8.13734	3.96033	3.89066	4.16123	3.96865	3.6708	3.57466	2.90144	3.59976	3.96483	4.07378	4.72966	4.81831	4.48118	4.01992	4.51252	4.31094
WNT5A	4.82768	4.06614	4.81271	5.16947	4.37003	4.1421	5.00835	7.39586	4.64655	4.80142	5.00242	4.93511	4.50612	6.97405	5.717	4.79944	4.7669	5.44586	4.84904	3.93903	3.69994	5.20873	4.40884	4.70814	3.53501	6.8949	7.52825	7.80016	9.25078	3.73511	2.2802	6.11453	6.91102	7.01923	4.33812	4.61311	4.03819	6.65239	7.20227	8.84023	6.0241	3.96483	6.68156	5.59371	5.48068	6.10547	4.41768	6.0048	7.87702
CACNA1D	5.86687	6.31523	6.1211	5.76504	6.41137	5.32213	5.34277	7.95407	5.25013	4.80142	5.14591	6.75328	6.33159	6.7383	8.79762	7.04301	6.57686	4.84014	4.75517	5.31184	8.36263	6.12795	6.64347	6.68236	6.25974	5.43809	5.24925	5.85515	4.01711	7.29764	5.83715	4.36619	5.6671	6.05451	4.57419	5.26518	5.46801	4.80068	5.19759	3.88373	4.59145	9.83766	4.09866	5.4245	5.43696	5.63356	7.02278	5.29493	4.83737
TKT	5.74817	6.35211	5.923	5.50947	4.22917	3.04777	4.95149	2.52266	4.56959	1.305	4.34494	2.88882	3.99295	11.2407	10.1867	8.6208	9.64696	5.10168	3.28662	5.79318	5.44764	5.26476	4.91678	6.22329	6.65839	4.0364	2.88128	2.77336	6.04239	6.07826	6.60767	2.91968	1.78174	2.93725	3.60116	4.16123	6.04243	2.20613	3.94576	7.425	3.08755	6.16646	2.90072	3.9145	2.68761	3.85451	1.50208	4.01163	3.77157
PBRM1	6.01745	6.47422	7.77688	8.55698	6.70532	7.87861	6.03254	6.66142	5.53964	6.56911	8.52885	7.01272	6.29797	7.19748	6.49422	5.87677	6.03551	7.45905	6.7582	7.23734	6.82121	7.96203	6.87667	5.18707	6.01977	8.67782	9.34027	8.26379	10.1742	4.26563	3.70905	6.17503	8.86093	10.7817	4.86864	6.63417	4.49917	9.60565	9.50729	10.0041	10.1675	4.81283	9.9137	7.34373	7.56264	5.15082	7.85482	7.90392	10.0503
NT5DC2	9.82047	9.11992	8.46464	8.76036	6.70532	6.84113	7.34415	7.27754	8.31198	6.96117	5.75065	7.29895	7.59532	2.50735	4.87085	5.10732	6.50569	3.12393	3.06981	5.66485	8.29117	7.25442	9.30643	9.73104	10.1143	8.39358	7.484	7.42744	5.55266	8.97033	10.1019	6.8114	7.25928	4.61241	8.63254	8.82092	8.0456	3.97167	4.16602	6.28198	5.43759	5.89083	4.4667	8.7687	3.71227	8.99758	7.39799	7.83637	8.04757
NISCH	6.40145	5.72325	6.65245	5.40896	6.10364	5.1512	5.12864	7.23584	4.10769	4.97338	5.58423	5.35394	5.74524	7.27013	6.76938	6.07355	6.44991	6.46051	6.57116	5.70166	5.1961	5.64855	5.0585	5.42682	4.91927	6.95639	6.34778	6.76331	8.28485	4.9575	3.70905	5.61794	8.3516	6.0652	4.27253	4.51271	5.29414	6.21691	6.32026	7.66671	5.68429	6.46733	6.14417	6.88917	7.31143	5.85739	5.44352	6.28933	7.18841
PHF7	7.28825	7.46794	6.41554	6.53926	5.38671	9.50676	7.65582	4.97196	7.22212	8.87377	10.5241	8.40555	7.12503	2.79686	2.39042	1.72778	0.33759	8.95061	6.45655	7.22475	6.78614	7.16154	6.29529	5.97213	5.68185	6.79073	8.98073	7.88235	7.46857	1.30215	2.2802	10.1011	6.56018	9.72072	5.44618	7.82289	0.798727	9.80098	8.95917	5.43263	8.82171	1.6429	8.72764	8.7212	7.85615	6.09085	6.49797	6.87242	8.87982
BAP1	3.81508	2.90175	4.33803	5.91623	5.90955	6.19147	5.78654	6.72308	7.81648	7.9176	6.88714	8.73486	7.07298	6.14907	6.90179	6.98831	5.74544	2.26411	5.69956	6.79147	6.73452	4.10511	5.78531	8.95008	3.80738	3.19446	1.75929	1.80507	2.67316	6.1401	4.60213	1.33472	4.03808	2.07052	7.60449	5.82158	6.11664	1.64974	2.47513	2.90144	2.11101	5.61253	1.98318	2.56492	5.75444	3.89995	8.29885	2.80727	3.15746
DNAH1	5.68032	6.35211	5.50588	6.16824	6.34464	5.58651	4.74949	6.11684	5.69265	4.83749	5.24487	5.05176	9.5241	4.57264	4.81993	5.99803	5.03298	4.85795	4.75517	5.53219	5.49804	6.56733	5.95807	5.81222	5.73175	5.62136	4.61434	3.99575	4.90346	5.87504	5.47458	4.98196	5.32606	5.31397	5.56051	5.20211	5.27985	5.22761	4.11403	5.37043	5.49221	4.70179	5.74004	4.64414	5.17835	4.94942	5.05387	4.21444	5.6249
TLR9	4.90898	5.1418	4.7006	5.2178	4.37003	4.21336	4.23372	5.71703	4.44585	2.58511	3.41745	3.57471	5.49133	7.63968	7.12097	5.57652	6.81332	4.35471	4.54686	4.676	4.7528	5.71039	4.75959	4.70814	5.19304	4.70495	5.9526	6.5553	6.17239	3.93442	4.55704	7.8884	3.82127	5.38393	3.97555	3.69557	3.77855	7.55804	7.07886	6.45378	6.6183	4.70179	6.56591	4.5994	4.79541	3.80759	4.70086	4.26099	7.33229
POC1A	4.56213	5.33839	5.53885	4.92935	5.63027	4.73314	4.76607	7.31006	5.12123	4.60617	4.73371	5.95772	6.60337	2.61044	1.68415	3.91541	4.79105	6.53989	6.434	5.79318	5.96925	5.6058	4.24057	6.33785	7.8466	5.6112	4.92921	4.55763	5.82655	5.77464	4.25219	4.71486	5.27003	3.96033	5.76513	4.68407	4.88619	4.78145	4.11403	9.61165	4.86418	7.50915	3.96976	5.31808	7.00205	4.87172	5.67927	7.25812	5.46756
PCBP4	9.72716	10.1441	8.75161	6.33748	6.36162	8.34512	7.84916	7.31807	9.2647	8.98448	8.01299	7.87899	8.99688	2.96192	4.44745	6.54464	9.28675	10.3372	8.83835	6.21587	6.11363	8.58532	9.72446	5.87428	5.02977	11.0462	10.3352	11.2291	9.9373	2.68066	2.03919	10.3289	6.48833	8.1467	9.46006	9.9317	8.8031	8.80605	10.3432	11.0004	8.77933	8.52146	9.86424	11.499	8.62972	10.0313	7.57597	11.5021	11.1488
RRP9	6.78847	7.88455	7.17716	5.91916	5.78925	4.1421	5.98375	4.84458	5.9871	2.58511	2.60301	3.00912	5.61479	2.00039	3.70301	4.60952	4.92801	1.41611	2.50421	3.93903	6.11363	5.62733	5.41544	7.53804	8.28573	5.29309	4.61434	5.39525	4.01711	6.64556	7.91292	4.79415	3.3667	2.73794	5.47562	6.61614	4.57132	0.369631	1.86941	3.65241	2.36627	4.70179	2.72015	6.74258	1.73652	6.36648	5.11946	6.13545	4.14266
GRM2	2.46332	3.17305	3.35665	4.07554	5.05229	4.52482	3.82266	6.00213	3.99447	4.42838	3.47295	5.23562	5.18297	1.4529	1.52369	4.62394	1.27048	4.16743	6.66449	4.61556	4.45403	3.83592	2.76994	5.37051	5.28503	3.2479	2.88128	4.10169	5.39338	6.99703	4.60213	3.1299	5.29832	1.15298	6.55363	5.01291	6.50839	5.45102	5.06694	4.91021	3.75673	4.5815	4.07378	5.69287	6.45534	3.29812	5.33726	6.39745	6.7001
C2H3orf18	3.40845	2.2917	6.27582	5.65349	5.57312	5.01823	9.78628	6.25684	7.50647	4.76443	4.75626	4.77465	5.23126	0.07439	1.13667	1.49645	2.37001	2.86678	6.15037	5.61941	6.15349	6.00173	6.5141	7.6722	7.75103	5.897	6.92685	8.24368	5.45922	3.06769	0.901691	4.21304	5.27003	5.46687	6.21259	5.1695	2.6732	2.98854	4.9383	4.91021	5.83277	3.22786	4.90777	3.16531	7.2705	2.50344	5.79084	6.84213	5.9047
BSN	5.29507	4.81195	6.22607	7.19565	5.71195	5.11444	4.59098	4.93074	5.19994	4.97338	5.72802	5.60366	5.71159	4.38182	6.53162	4.37377	4.31279	5.0406	5.52569	5.33076	7.0664	6.3643	6.60932	4.97685	4.96171	7.15829	4.56664	4.10169	4.98021	5.66672	4.00603	5.20726	7.936	5.49875	4.99601	5.89322	4.90493	5.18433	5.21003	5.12131	6.60183	7.33406	6.19696	5.39862	6.58117	3.33167	7.1745	5.8306	9.11213
APEH	8.34304	8.12725	7.39992	7.7006	6.94939	10.6531	8.10684	6.48755	8.10257	10.001	11.2821	9.28338	7.63849	5.67727	4.35509	3.91541	4.32937	9.50181	7.20687	7.62613	7.67414	9.02929	7.70809	7.15617	7.91298	6.90326	9.97075	8.69672	8.24496	2.88711	3.10333	11.9171	7.33633	10.7797	5.71663	8.07033	3.41016	11.03	10.0551	6.39251	9.69816	2.86529	9.47829	8.95889	7.85891	7.31394	7.41115	7.49559	9.7415
IP6K1	3.6164	2.90175	2.92923	3.81146	2.6442	2.9676	4.13504	2.52266	2.90333	2.40453	4.01181	2.27215	2.43573	7.80095	6.48335	5.23499	6.42312	4.30364	3.35221	3.83685	3.82368	3.30541	3.31308	3.6502	4.52561	4.52183	5.67745	5.00261	7.24107	3.8382	4.25219	2.20145	2.31226	6.88693	1.65362	2.36215	4.57132	6.05012	5.79293	6.8904	6.38323	4.30587	6.14417	2.4687	3.97937	3.51808	2.90062	3.03859	4.70262
MON1A	4.75037	4.73027	6.09915	7.72756	5.4195	5.75121	4.92219	4.37681	4.44585	4.94059	6.88202	4.90442	4.79027	3.17873	1.95979	1.22082	1.63305	3.57531	4.51857	4.88245	4.26321	5.89925	5.63501	3.55235	4.78392	7.2915	8.3989	7.6706	9.42221	0.565186	-1.42024	6.07698	8.27537	9.41716	2.3057	4.87816	1.32924	8.12165	8.23535	9.03824	8.72715	4.91592	8.72465	4.9236	5.42208	4.14611	5.72212	5.66741	8.41696
ZMYND10	3.91293	3.08816	4.13734	4.42758	4.55847	4.70868	5.12864	6.1351	6.51419	5.88135	5.43852	6.22945	4.86869	2.61044	2.48062	2.95017	2.23571	2.86678	3.64172	3.60782	3.7836	4.8543	3.13251	4.70814	4.06264	5.04397	5.43338	5.51513	7.28711	4.10951	3.62416	3.02861	4.9156	7.03562	4.82355	5.04921	3.69489	5.61213	5.73386	5.81535	6.0241	3.96483	6.28628	3.03698	3.38422	3.70891	4.19239	3.41299	5.17938
GPX1	4.83602	2.99797	3.68596	3.90889	3.58762	3.39291	5.2515	8.63118	4.60858	3.92391	4.01181	4.47378	4.75766	6.84786	4.96761	4.95589	4.07783	3.4865	4.9793	4.60005	4.81376	2.94284	3.06692	3.94828	9.16114	4.74267	4.14756	6.13638	2.67316	8.77301	6.77452	3.62229	5.35328	3.19251	6.56737	5.39777	9.82017	3.7911	5.76791	3.88373	3.63255	5.01213	4.04847	4.666	5.31344	7.27782	4.19239	6.05849	8.6122
CCDC36	7.83133	6.87349	6.62199	4.59796	6.45946	5.38521	5.43898	3.21453	3.33396	3.9895	3.29962	3.22324	3.61023	2.50735	3.31887	5.59128	4.8497	4.72839	6.67093	4.36329	4.20371	2.45741	2.92605	7.19317	8.54609	4.81527	5.02055	5.98541	3.5375	4.53481	5.20912	5.53727	6.31918	3.53764	5.322	4.22608	7.28165	2.84768	5.21003	2.06745	5.23897	3.96483	5.14118	3.67681	5.34533	9.88255	5.73613	5.52211	5.13521
USP19	5.28901	5.09905	5.01376	4.96943	5.63027	4.34611	5.2036	6.6864	6.62294	6.91971	6.65492	7.2871	7.2621	8.09342	7.41207	6.20411	6.86826	4.89293	6.18679	5.05166	5.6054	4.89037	4.85982	6.62935	8.19822	5.39136	5.36531	6.2152	4.87157	8.821	6.58539	6.58041	6.06303	4.09158	6.60782	5.28053	9.4684	5.24176	6.00048	4.70375	5.41891	5.4842	5.34203	4.88684	6.02438	7.29706	6.51432	6.31161	8.24232
DALRD3	8.39335	3.25322	5.41998	5.45808	5.90955	8.37262	6.75157	6.86114	9.14048	8.86287	7.0737	8.96052	7.38993	5.61665	4.67463	4.4241	4.05807	3.77601	2.38392	3.98753	4.00889	7.72295	5.30599	5.10316	2.69449	4.81527	3.39975	3.1144	3.22065	4.10951	3.22362	5.47125	8.57327	2.62691	7.57759	7.49472	4.39699	1.64974	2.5553	1.9362	3.26534	4.5815	2.65456	2.4687	3.50205	3.42789	3.17193	-0.131332	1.24319
IP6K2	6.80556	5.72325	5.40216	4.41934	5.60198	3.39291	3.7578	4.75295	2.90333	4.05223	3.03043	2.45272	5.133	4.69498	3.54475	2.46475	4.39386	3.23714	5.96364	4.60005	3.30628	3.4085	2.85011	6.09884	7.1432	3.94228	4.8715	5.70357	2.81402	0.565186	3.22362	4.21304	5.27003	5.03833	4.46098	3.49965	5.99075	3.44492	4.74672	2.06745	4.29637	3.22786	4.09866	3.22543	5.24748	8.4524	5.52646	4.06506	4.64078
CELSR3	5.67568	5.30116	5.10467	5.81303	7.18694	5.88817	4.25738	6.82784	4.97968	5.71681	5.53293	6.55013	6.02413	3.77483	4.81993	6.21368	4.65295	5.89724	5.69956	5.30228	5.57049	5.29198	5.34801	5.20328	5.31807	5.897	4.35833	3.7893	4.54763	6.27484	5.45013	4.59598	7.72816	5.14292	6.55363	5.08461	6.71361	4.55096	4.03234	4.8748	4.80787	6.28676	4.6795	4.52958	5.37652	4.12713	5.86919	4.47353	4.97738
SLC26A6	5.16872	4.93859	3.35665	4.99184	2.85066	6.60981	4.79868	2.72911	4.82271	6.16298	7.96782	5.54517	4.31768	6.96435	7.20937	4.78667	6.94828	5.41009	4.08917	4.07989	3.24856	4.04237	4.85982	3.86921	3.15087	3.80639	6.91262	5.58072	5.41566	2.43966	1.38712	7.83878	3.82127	7.66429	2.54671	4.51271	3.60608	7.84652	7.00227	4.31207	6.38323	3.51737	6.28086	4.90534	4.64981	3.92215	2.79753	3.77556	6.8579
COL7A1	3.16541	3.47004	4.54698	3.5943	4.67169	4.31405	3.85402	6.02189	3.99447	3.25253	4.28419	4.19815	4.20127	5.3147	5.28798	4.4405	5.2401	3.29058	3.64172	4.18761	3.74238	4.95991	4.53547	4.25862	3.95472	3.61629	3.28654	3.30388	3.8307	4.10951	3.78922	4.42716	3.25567	4.72452	5.11305	4.22608	4.54767	4.68122	3.45437	3.09847	4.23363	4.5815	4.52291	4.3789	3.38422	3.36446	3.65735	3.70997	3.15746
PLXNB1	5.56465	5.94464	6.19537	5.1296	4.07305	3.90441	3.50469	4.75295	4.05219	4.05223	3.29962	3.49454	5.69447	2.88174	2.86249	2.90363	3.28755	3.813	4.70585	4.99348	5.6837	4.89037	4.89804	6.62334	6.06588	5.18764	3.69419	3.54829	3.36504	5.08875	6.30086	3.65664	4.39318	3.3406	5.53277	4.25745	5.80373	2.77173	1.86941	2.90144	3.03946	2.86529	2.90072	4.81039	4.48784	5.3604	3.46891	4.91306	4.22925
MAP4	5.20136	5.44465	6.37046	6.71119	8.32531	7.19807	6.82859	8.21239	7.61578	7.90491	6.69047	8.01092	6.8043	6.54362	7.1384	8.36467	6.90468	5.59137	6.56426	7.18631	7.79499	7.31539	5.37536	5.93378	4.98932	5.70016	4.11477	3.99575	3.86349	7.9774	6.58539	4.01544	7.23753	4.28683	7.3659	6.74343	8.70495	3.62837	3.36821	5.0277	3.56621	8.22284	3.49508	4.55323	5.45168	4.60983	8.0012	6.36585	4.31094
DHX30	4.64989	5.24344	4.67116	4.66922	4.67169	3.8156	4.25738	5.089	6.15455	4.56373	5.24487	6.479	5.04116	4.62283	2.92808	4.40752	3.67257	5.56992	2.98964	4.71972	4.52867	5.5163	4.85982	6.52359	4.42809	4.0364	2.06414	2.13949	2.59721	3.62408	4.88354	2.91968	3.65621	4.24984	4.67916	4.02207	3.81863	1.95459	1.86941	3.03574	2.71141	3.22786	2.95621	3.95057	3.97937	3.60297	4.41768	4.30607	3.15746
SMARCC1	4.24898	4.48671	3.79917	4.484	4.43562	5.01823	5.6232	3.46607	3.42416	4.97338	5.9496	4.55508	4.67277	6.43546	5.76266	4.88578	5.29179	3.91861	3.14576	4.1667	4.23377	5.56175	4.3549	5.12034	5.05613	4.0057	6.0512	4.71614	4.98021	4.47208	4.46241	6.41467	4.33974	6.91083	3.0942	4.53847	3.46169	6.75457	5.21003	4.23038	6.46288	2.86529	6.47384	2.82017	3.11503	4.88308	3.4002	3.70997	3.15746
NBEAL2	4.43615	3.92641	4.72946	6.68047	5.35316	4.63274	6.3007	5.85564	4.7548	4.05223	5.58423	5.74896	4.97179	11.8765	11.3211	9.73007	11.4383	7.72718	5.27821	7.06443	6.56163	5.12037	5.45443	5.20328	6.86999	5.5593	3.82157	3.06287	8.5305	7.01914	7.54843	3.90546	4.39318	3.40932	5.28921	4.51271	8.19961	3.86606	6.39841	7.82349	3.81503	7.98275	5.2562	3.95057	3.97937	3.03847	4.45203	5.02517	4.46161
ALS2CL	3.6164	4.27259	5.70787	7.13653	8.38048	7.02567	6.9017	6.62312	6.93819	7.43133	6.5556	8.84403	8.64686	2.50735	5.72625	7.53799	5.97356	6.92918	9.47	8.31956	8.56533	4.99346	4.62934	7.80028	10.1178	5.35529	5.97103	6.77536	8.39688	7.47608	6.36767	4.06743	7.4288	3.59776	9.30672	7.58711	9.73242	8.09073	8.1049	7.72752	6.22021	6.9768	6.83377	8.60436	9.78419	5.59263	7.87395	9.90987	10.2119
TDGF1	6.38733	3.32917	4.51419	5.56284	3.98816	4.70868	6.58399	4.24848	5.06627	5.127	4.53944	6.76186	5.61479	0.559817	0.895658	3.12264	3.97619	8.18606	9.66328	7.14682	6.51344	4.16523	3.06692	9.4212	8.68871	6.30259	5.24925	5.12071	7.34631	9.21264	6.76464	6.38936	7.13929	2.73794	7.98326	6.06259	9.74417	7.64841	7.6689	6.97224	6.35403	8.48	6.3704	8.58871	10.1025	9.14523	7.16935	8.13076	10.2443
LRRC2	2.17859	1.95066	2.59481	4.30764	5.76394	4.28126	5.36471	4.10762	5.63715	5.26583	4.28419	7.3511	6.09108	0.559817	0.606151	3.44863	1.73614	4.85795	8.46305	5.96651	5.54674	2.25096	2.39554	6.1246	6.39493	5.16003	4.56664	5.47626	7.17075	8.90948	6.36767	2.91968	7.63696	1.88994	8.38349	6.83463	8.40277	7.10724	6.98789	6.48933	5.20667	4.45026	5.63343	7.47954	8.44342	4.10789	5.91916	7.74109	8.90524
FYCO1	4.75037	5.28218	4.83943	3.98906	4.30132	4.21336	4.00136	4.24848	4.35704	3.25253	4.4865	3.12015	5.50121	5.81316	5.12971	4.23028	5.43658	4.60726	4.08917	4.36329	4.45403	5.34493	5.4022	4.48764	5.47279	4.49997	4.01168	4.35832	3.72761	4.40649	5.11892	3.90546	4.39318	4.28683	4.05572	4.61311	4.70562	3.39517	3.9752	4.3383	3.89828	5.18722	3.53207	4.52958	4.48784	4.88308	4.48559	4.7915	4.70262
SNRK	3.13869	3.59836	3.02544	3.69335	2.85066	1.29775	4.71574	3.21453	5.79762	5.53107	6.20855	5.79989	6.06467	8.7989	8.2282	6.17991	7.87604	5.20271	4.51857	4.58436	4.77341	5.8634	5.21808	4.02324	4.36625	3.39728	4.44001	5.8777	4.8876	4.47208	4.46241	4.23594	3.7411	3.26845	4.27253	6.02663	4.42322	4.33046	5.9933	5.10613	5.35157	4.30587	5.99978	3.87751	5.08701	4.16485	3.65735	4.21444	6.39762
POMGNT2	4.9325	5.6212	4.17977	3.66574	4.15322	4.31405	3.7578	5.8109	3.66517	5.57446	4.34494	4.77465	4.29513	2.27602	3.81127	2.25829	1.63305	3.43996	3.28662	3.63852	3.24856	4.70026	4.11639	4.66197	6.6103	4.0364	8.08228	7.02466	8.08733	4.59493	6.30086	5.35054	2.31226	9.35537	3.70425	3.94711	4.61749	7.70821	6.97702	7.81184	7.68722	4.91592	7.69488	5.26177	4.67512	5.69286	4.15117	4.62356	6.06239
GASK1A	4.73262	3.08816	4.26107	4.63403	4.72512	3.12372	3.42338	4.7995	4.91892	5.53107	4.40324	4.03768	4.70733	3.6832	3.74001	5.09701	5.30022	3.29058	6.99735	5.20309	4.0768	3.97678	4.48614	3.27405	4.34504	6.57245	5.915	6.43885	4.48579	6.98585	5.99762	5.16014	6.67251	6.0652	5.83495	4.75171	5.25085	5.94165	5.17239	4.28535	4.37599	4.5815	3.73609	5.39862	7.04637	4.63692	6.6087	5.55983	5.27746
CCDC13	5.97654	5.57515	7.53273	4.98627	4.43562	4.73314	2.92957	4.37681	4.16112	4.47492	4.22076	4.09318	4.17681	0.07439	1.34312	2.64532	1.40172	6.05226	6.08436	4.76215	4.85302	5.34493	5.79547	3.74183	4.21074	6.56194	2.52981	1.92536	1.91132	2.88711	3.43774	4.59598	4.72034	2.84103	3.49012	5.01291	2.48678	3.11687	1.25273	1.9362	3.84332	2.37987	2.08627	5.49946	6.5473	4.33994	4.27146	6.41813	4.33717
KLHL40	6.27834	6.44038	5.88503	5.39642	6.49066	7.50188	6.91291	4.97196	6.3164	8.21017	9.04481	7.51246	6.76383	0.559817	2.08008	2.95017	3.56466	0.316578	3.53278	5.44804	5.05171	6.52206	7.20861	7.54123	7.13396	4.06646	10.0968	7.94595	8.11823	5.08875	6.58539	10.3081	8.11365	11.058	5.81205	6.33668	4.57132	11.2482	9.2418	7.96279	10.7922	4.45026	10.6927	4.4309	4.51613	8.85559	4.70086	4.26099	6.68996
TRAK1	5.79169	5.96858	5.91045	6.57495	6.99361	5.44565	4.8771	5.8775	5.00912	5.18414	6.07146	4.296	4.74108	5.51401	6.098	4.93289	5.52562	4.10914	5.8319	5.87924	5.32734	5.08968	5.34801	5.57121	6.03309	6.90741	7.95607	8.72082	5.82655	4.10951	5.45013	5.24161	8.08552	8.68262	3.70425	4.87816	4.42322	7.15286	7.59258	5.01149	6.66659	5.98868	6.67331	5.60507	6.79829	6.90135	5.09793	6.23207	6.21164
ULK4	4.01928	5.81856	4.54698	2.86707	3.98816	3.12372	6.36743	7.39586	3.50905	3.7071	4.88458	2.61319	4.77406	5.81316	5.08728	4.45671	4.82653	4.16743	3.96888	3.47806	4.29207	4.48126	4.24057	4.91913	5.61252	4.68571	3.55447	4.02297	3.5375	4.81311	5.91068	3.35578	2.31226	4.00542	3.23859	3.60093	4.37027	1.95459	2.5553	3.73371	3.22291	3.96483	2.78288	5.27605	3.25589	4.40443	4.10873	3.95613	4.28422
CSRNP1	3.69185	2.2917	3.2807	6.43066	4.43562	3.45303	6.30638	3.07014	2.90333	1.95707	5.73938	4.8082	3.53527	12.549	11.4846	10.1837	10.8717	6.38881	4.46027	6.90314	5.83843	5.12037	4.43507	3.27405	6.3044	4.72393	3.28654	1.1884	7.27802	6.36393	5.32123	0.706685	3.89722	1.68349	3.80046	2.92774	6.68679	2.42026	4.9383	7.71756	2.11101	6.82612	4.612	4.08645	2.87402	0.795617	2.6865	3.83829	4.08191
TTC21A	7.15462	7.06336	6.79576	5.74209	7.59122	6.7542	6.80872	5.66771	5.74609	6.28555	5.51982	5.74896	6.03096	6.1576	4.46965	4.87376	5.22245	5.56992	6.29081	5.87924	5.84817	6.06622	5.96708	8.31098	7.75907	6.86101	4.33004	4.29273	4.60692	10.4154	10.3442	5.74311	8.47445	2.93725	7.12704	6.43597	7.05716	3.11687	3.78879	3.47462	4.09933	3.51737	3.94254	6.97047	6.32548	8.57916	6.17707	7.18759	6.00628
WDR48	2.12515	3.25322	3.2807	5.18414	7.04705	5.50366	4.08304	4.7995	5.97222	5.55293	4.88458	5.67814	5.31207	6.4071	6.18777	7.09572	5.99969	2.93549	4.73072	4.99348	6.57343	4.5278	5.02436	2.47435	0.727654	2.9584	1.57872	1.80507	2.14264	6.05704	5.02271	1.89111	4.8786	2.07052	6.04594	5.08461	6.86002	1.46917	1.04628	2.18774	1.54913	5.67265	1.13518	-0.804319	2.07755	-0.303919	5.80419	4.47353	1.63021
SCN11A	3.72814	4.31056	4.72946	4.94667	6.16293	5.61311	3.82266	4.75295	4.3105	4.17007	4.22076	5.05176	4.77406	2.79686	2.39042	5.94731	3.06798	3.00108	4.39951	5.34944	5.61685	4.61661	4.40884	4.40596	3.92643	3.13897	3.34425	3.72445	2.81402	5.32007	4.80858	4.83971	3.56601	3.19251	5.61445	4.51271	5.11262	3.97167	3.22849	3.21631	3.66461	5.54979	3.45711	3.95057	4.94857	2.95482	4.70086	4.72665	4.66169
SCN10A	4.17201	4.83819	5.19019	6.68907	5.28361	4.68381	3.88472	5.50872	5.22525	4.42838	2.38888	3.22324	4.42539	3.58535	2.86249	3.23968	3.53637	3.53159	6.11302	4.51988	4.55272	5.20873	5.38885	5.45417	4.25691	3.97434	2.52981	2.95393	1.0882	3.62408	4.00603	5.64386	4.76156	2.73794	7.14548	7.49143	2.38369	1.8102	1.43331	3.03574	1.80067	2.37987	2.65456	3.98576	5.63053	4.00767	6.80087	4.62356	3.65128
SCN5A	4.13194	4.64368	4.04853	4.04371	3.98816	4.37748	3.58165	5.01204	4.3105	4.22556	3.35974	3.79152	4.61933	2.39632	1.82854	4.24902	3.14495	3.43996	3.743	3.57646	3.9737	4.5278	4.21051	4.34882	6.14781	4.06646	2.95723	4.37954	2.94235	5.60958	4.41265	2.60481	3.65621	3.71097	4.57419	4.53847	6.59747	2.91983	3.32312	2.40186	3.34664	4.30587	3.49508	3.39208	3.66252	4.83709	4.23247	4.43345	4.55398
ACVR2B	6.39017	7.32686	6.71149	7.704	5.83858	8.95791	6.6964	5.39207	6.69718	8.66129	9.79522	7.60605	8.14487	1.83992	1.34312	3.96158	2.00744	7.80039	5.79699	5.77947	5.62821	6.31207	6.24428	6.11606	6.37936	7.65018	9.30346	8.60287	9.44879	4.81311	4.25219	9.84181	7.88561	9.90527	4.67916	6.84499	3.85762	9.83869	9.14472	8.39329	9.20087	3.75838	9.12576	7.16339	6.38037	5.77442	6.39579	6.77155	9.38471
DLEC1	6.13024	5.93251	5.94776	7.19927	5.13359	7.5474	6.12543	5.94116	5.84737	7.28881	8.90301	6.82059	5.48138	4.32232	3.74001	2.80578	3.88939	6.5064	5.37606	5.84015	5.14955	5.5392	5.93986	5.10316	6.0463	7.36288	9.16218	8.87443	9.78944	1.78758	3.78922	8.70001	8.31745	10.5118	4.20382	6.23793	1.53569	9.4956	9.33417	9.22556	9.34757	3.22786	9.16309	6.73742	6.54043	5.52172	6.76716	6.04526	9.38785
CTDSPL	5.43889	5.55947	6.51833	5.42963	5.78925	4.827	3.94422	4.37681	5.34555	4.68747	4.01181	4.51501	4.7243	2.79686	2.86249	2.95017	3.82067	5.21658	7.77175	4.78976	4.71067	5.05831	4.11639	4.58982	4.44813	5.81969	4.04687	3.65655	2.34195	3.93442	4.55704	5.14812	7.13145	4.35809	7.09893	6.26132	2.98635	4.00522	4.06009	3.91892	4.52314	3.22786	4.612	6.25096	8.23157	3.98676	7.92986	6.11025	5.72763
GOLGA4	5.29507	4.96263	4.6411	4.8083	4.30132	3.26458	4.89229	6.09834	5.34555	4.60617	4.56521	4.96517	4.36173	9.43677	8.94055	6.9198	8.56685	5.74284	5.98448	5.11851	5.05171	3.97678	4.40884	4.61428	8.58733	5.75656	4.27174	5.7203	4.07426	8.92713	7.07562	4.46642	6.48833	3.76441	7.55707	5.51919	10.673	3.71202	6.22543	4.97851	3.56621	4.30587	3.49508	4.99442	5.87948	7.66104	4.78411	6.07161	9.0341
MLH1	4.03385	4.10986	4.51419	5.55909	7.51741	6.3658	4.81471	5.05103	5.19994	5.48633	3.29962	5.0795	6.30363	2.14478	2.86249	6.61855	3.82067	1.90154	3.41494	6.29508	6.30274	3.4085	3.57139	3.27405	6.67973	3.69536	3.60256	4.96099	2.43215	6.1401	6.86978	1.33472	5.55433	2.50661	7.57078	5.54484	5.6118	1.8102	3.01827	1.63135	3.26534	6.28676	1.62061	2.00304	2.68761	8.58787	5.55834	3.77556	2.29764
TRANK1	9.47688	8.86793	9.64915	10.2026	11.5374	9.13695	8.19214	6.79376	8.51804	9.64802	9.54391	8.3582	7.11541	12.2242	11.7007	10.188	11.4314	7.95527	10.1315	9.44343	8.2732	7.24052	8.66371	8.06487	8.06345	10.8182	12.1791	12.5054	8.51252	6.72842	6.45628	8.10912	12.536	12.6754	5.66645	7.41699	6.99731	11.3972	11.7678	8.29794	10.3471	8.8491	10.3063	9.64586	11.34	11.3392	9.20315	10.2	10.8292
DNAJB11	7.43546	6.60982	4.96606	6.77719	4.67169	9.15968	7.28209	5.23161	6.87562	9.12791	10.1456	7.7978	6.04454	2.96192	3.31887	1.36521	2.16356	7.06189	4.77922	5.12936	4.55272	4.10511	5.70135	6.16654	5.84187	2.9584	8.96702	7.80016	7.32587	1.30215	1.38712	11.2479	6.26287	9.93397	4.57419	6.52886	1.08823	10.0076	9.18465	5.31867	8.60545	0.0579379	8.38248	6.95723	5.96405	6.35429	4.75689	4.82286	8.6189
MAP3K13	3.33974	4.58293	4.7006	5.86858	5.4195	4.34611	4.55327	4.37681	3.66517	4.17007	5.12873	5.78311	7.65628	3.6832	4.28172	4.02817	4.31279	3.18165	6.37211	5.77257	6.84087	3.75997	3.70674	6.75013	9.17774	4.43233	3.93861	3.85136	3.57758	5.08875	4.25219	2.67352	5.02121	3.65548	5.53277	4.28815	5.25085	3.11687	2.96055	3.15859	2.77153	3.51737	2.95621	3.54146	7.14478	3.51808	5.47727	7.03525	4.53144
VPS8	4.11833	4.73027	3.4288	4.00016	4.96613	4.1421	5.38632	4.24848	3.80603	3.7071	3.81112	4.2479	4.63737	5.67727	5.04356	4.33921	4.77903	3.34211	3.21791	2.90155	3.7836	5.26476	3.66302	4.75288	4.38716	3.29943	3.50472	4.55763	3.22065	6.34655	5.6987	3.26962	6.48833	2.07052	5.15005	5.39777	4.19866	1.64974	1.43331	2.29877	0.857257	3.75838	1.62061	3.39208	2.47348	3.29812	2.29057	2.37117	3.27067
EIF4G1	3.92861	3.92641	4.54698	4.60525	6.94939	5.2392	5.44929	6.36911	4.71961	4.33053	5.30727	5.10673	4.9285	8.00394	7.8403	7.12644	7.34882	4.45174	4.3033	6.40182	6.77085	6.91246	4.67408	4.53964	3.60807	4.49997	3.39975	2.2357	4.66388	6.49592	4.88354	3.08014	5.11961	2.23098	4.20382	4.02207	7.39201	2.98854	2.30004	4.25813	2.93818	7.38885	3.33682	5.0116	3.97937	2.72162	4.88813	3.03859	2.49695
AP2M1	7.58272	6.80864	8.53375	10.5166	7.39909	8.07792	6.01183	5.19726	4.91892	6.36183	8.20343	7.35678	6.93398	8.3346	7.3536	5.90658	6.84538	4.47501	7.66932	7.95665	7.38037	7.63533	7.98162	4.95786	5.89393	10.4522	5.21872	5.06941	3.41012	5.63844	3.93732	7.83503	11.6187	1.68349	5.76513	7.58402	3.89559	6.62567	8.44716	5.01149	9.61599	4.91592	9.3227	7.52211	8.84574	4.42011	9.67609	8.34575	12.2804
HTR3E	5.72141	5.66582	4.89143	3.78603	6.10364	4.70868	5.57696	4.97196	6.05924	5.09756	4.25282	4.93511	3.13934	0.559817	0.606151	2.25829	3.72365	2.03279	4.26975	1.71252	1.33429	2.45741	1.72812	5.34151	8.72509	4.66622	4.17962	6.09208	4.83897	6.91686	8.70776	2.91968	7.20801	2.50661	7.82068	6.62818	3.55954	3.11687	4.54552	3.98683	4.65666	2.37987	4.55921	1.69818	4.01945	10.5751	1.74308	5.8306	1.93507
ABCC5	10.5837	10.5788	9.63301	9.83227	7.04705	6.16475	7.86657	7.21882	8.90431	6.70221	5.9299	7.33967	7.57675	6.95459	6.18106	6.3844	8.10638	4.68913	5.59507	6.50953	8.77788	7.42396	9.05481	11.0285	12.3927	9.52013	8.30391	8.75572	7.53369	10.0116	10.632	6.91791	6.96496	6.345	9.2861	9.3671	8.53944	4.63909	5.22236	8.31785	6.50776	7.00045	5.61631	10.0877	6.00455	10.3714	8.14986	9.28159	8.41235
YEATS2	4.50052	5.00955	4.48064	5.52876	4.82641	4.73314	4.47473	3.86661	5.00912	3.1415	4.71081	3.91985	5.70305	6.99801	6.96956	5.1378	6.42698	9.87418	8.80653	7.82605	8.55495	8.52923	8.66094	6.61124	4.78392	4.86742	4.35833	3.25879	3.65454	2.68066	3.70905	4.11762	3.65621	3.02745	4.86864	4.91796	3.35672	3.05413	2.47513	4.08304	3.26534	4.30587	3.94254	8.09151	8.43973	4.65028	7.24477	7.39484	4.61957
KLHL6	6.55078	6.32454	5.85915	6.26802	5.21055	3.45303	4.55327	5.089	5.25013	3.92391	3.35974	4.14662	5.31207	5.40351	5.32497	5.08663	5.74544	3.23714	2.98964	4.34479	5.70532	7.80555	7.93412	7.09667	7.00462	4.72393	4.41329	4.44138	2.59721	5.77464	6.82294	3.9615	3.13538	3.3406	4.46098	5.36934	4.78867	3.34364	3.07376	2.29877	2.0148	4.81283	2.35758	4.18057	1.91709	4.70251	4.51838	3.77556	2.82815
ATP11B	3.49526	4.27259	4.17977	3.13212	3.33608	3.56624	4.41289	3.34578	3.33396	2.58511	3.67577	3.40965	3.53527	9.6902	8.54279	6.88728	8.16067	6.3765	5.39174	4.14548	3.61113	4.89037	4.29886	5.34151	5.42304	5.93007	4.51732	5.50551	4.20794	4.18968	4.55704	4.11762	4.28424	3.19251	3.49012	3.82681	4.28701	3.2347	4.08731	4.94476	3.4236	3.96483	4.09866	3.9145	5.49496	6.80311	2.99684	5.52211	4.76192
GNB4	4.64989	5.00955	4.99011	3.24838	3.58762	4.17817	4.37014	2.52266	4.44585	4.17007	4.34494	4.38763	3.81424	6.45637	4.96761	3.23968	4.67906	6.3765	5.7491	4.60005	4.3481	5.46938	4.21051	4.19519	5.40265	5.35529	5.21872	3.85136	5.31257	4.65265	5.02271	5.66932	3.56601	6.16793	3.97555	4.05814	5.64561	5.29699	4.56501	6.44173	4.4697	5.26739	4.02271	5.34543	6.82115	4.99201	4.64256	5.76752	5.45564
NAALADL2	10.0155	9.43555	10.2626	10.6484	11.6778	9.50321	8.5693	6.5017	9.11532	9.47421	10.4405	8.97536	6.99819	3.58535	3.54475	4.04971	3.53637	7.17988	10.7443	9.90215	8.71667	8.05236	9.585	8.37499	7.96258	11.2978	12.4645	12.6346	8.74366	4.33778	4.41265	9.26858	12.8051	13.1009	5.44618	7.59634	4.44898	12.0257	12.497	8.6751	11.44	9.31297	11.0524	10.3371	12.0087	11.448	9.87988	10.5384	12.0803
NLGN1	3.65462	4.31056	4.67116	3.45607	5.45156	4.91513	4.8771	4.70486	4.35704	4.11235	5.29192	4.84099	5.48138	1.83992	4.5961	5.33484	5.60267	3.813	5.62191	3.17719	4.71067	6.3253	5.20289	5.03234	5.56743	4.43233	3.64911	3.93972	3.92691	5.89909	4.84655	3.72299	5.15098	3.11234	5.25566	5.38363	6.15628	2.60667	2.77211	3.32524	3.22291	3.75838	2.58584	3.33864	4.36879	4.06864	3.92529	4.1166	3.09734
FNDC3B	6.3146	5.76487	7.32155	7.27774	5.35316	4.84955	6.89794	3.86661	4.56959	3.9895	6.20855	5.64138	6.67496	11.8522	11.7461	9.72381	11.351	7.90904	7.12948	7.26711	6.62538	5.8634	6.44478	4.93863	6.28224	7.00764	4.8317	3.47133	7.31701	5.94601	5.71931	4.18977	5.53068	4.64126	3.0942	4.8982	6.68679	4.03801	5.18505	7.61669	4.70371	6.5971	4.54117	5.88218	7.16278	4.74048	5.33726	6.50771	5.6249
TNIK	4.14542	4.64368	4.04853	4.04371	4.96613	4.43823	3.97307	3.86661	4.44585	3.78304	2.87431	3.97997	4.27223	6.79959	5.57065	5.59128	5.60267	4.42809	3.92645	4.30707	4.50422	6.15785	5.97604	4.61428	5.18111	4.0364	3.09809	3.30388	3.31849	4.26563	4.68829	3.93375	2.85974	3.19251	4.27253	4.63715	3.81863	2.31716	2.20382	3.84766	2.58308	5.41549	2.65456	3.03698	3.93815	3.54694	4.75689	3.83829	2.82815
EIF5A2	4.6404	3.59836	5.67858	4.10668	8.04967	7.77643	9.12342	8.6972	9.86106	8.11051	7.89096	8.4777	9.22792	4.52065	5.47515	6.68885	8.64758	4.54265	4.51857	7.05023	8.77277	8.47385	8.01461	11.266	12.12	4.74267	9.65089	9.4937	8.10286	10.5372	11.6911	8.22953	7.64799	6.42184	9.88587	10.5996	8.67524	3.7911	4.56501	5.50389	5.24957	7.99458	4.4667	9.95862	4.77214	10.9519	7.7133	8.47229	7.75099
SKIL	3.49526	2.13123	3.79917	4.59064	3.33608	3.04777	5.54848	5.8775	6.8676	6.91971	5.9299	7.75112	6.05128	9.88977	9.09131	7.70676	8.66484	4.78535	4.77922	6.37016	5.93306	4.16523	5.92142	8.28837	4.71943	2.8241	1.91975	2.77336	4.18217	3.8382	2.97208	2.00214	2.85974	1.15298	5.22131	5.28053	4.3153	1.02171	3.01827	4.4864	1.24428	5.01213	1.47622	2.13428	5.16054	3.45858	6.95852	2.80727	2.58715
SERPINI2	8.72506	6.08269	6.00788	5.48992	4.77665	4.70868	8.70126	6.66142	7.96285	8.52969	5.81649	8.20289	6.5232	0.07439	-0.241846	-0.219753	1.92255	6.15668	9.1963	7.82772	7.05381	4.10511	5.12447	10.0028	8.0892	7.36892	3.02938	3.82067	4.60692	12.8416	13.0078	4.30254	9.90471	2.73794	9.71432	6.93988	10.0751	4.38246	4.62197	3.09847	4.91837	0.0579379	5.17666	7.97595	8.68683	10.1303	9.21194	7.87429	8.25786
PPM1L	4.43615	4.70198	5.45495	6.68392	7.81721	5.87724	4.74949	7.32604	4.97968	6.81506	4.73371	6.12681	4.74108	9.76683	8.66204	8.08729	8.76956	5.77132	6.15956	7.31541	7.70129	5.15043	4.24057	4.61428	5.7399	4.0959	2.52981	3.3476	5.65922	7.05169	5.14962	3.47607	5.32606	2.93725	5.25566	4.72952	7.7334	2.98854	4.00405	5.29208	2.77153	5.10233	2.72015	3.33864	4.13341	5.31918	8.00698	4.16635	3.52003
KPNA4	5.41682	6.19859	5.6933	5.92499	5.90955	4.55256	4.4338	4.37681	4.8555	3.92391	3.81112	4.09318	4.91378	7.65182	7.1384	6.02002	6.58379	4.25069	2.90475	5.15081	5.4604	5.56175	5.21808	6.64724	6.44065	4.56458	3.82157	2.56691	4.04597	4.86287	6.01439	3.08014	2.85974	2.23098	3.97555	4.85784	4.49917	2.31716	2.5553	3.88373	2.2861	5.61253	2.08627	3.44361	2.07755	4.0486	5.28105	2.92756	2.49695
TRIM59	6.96042	9.04869	7.58497	4.41934	4.49835	5.84394	2.52431	3.07014	3.50905	3.9895	3.7674	3.31946	3.57324	1.4529	1.34312	-0.70518	0.0480835	7.49933	5.62191	3.81013	3.74238	5.49303	7.2572	2.84874	2.02311	7.53398	6.58771	7.82937	4.90346	0.565186	0.164726	9.53871	4.54255	3.8657	4.27253	5.72391	0.798727	8.00003	8.99734	9.90171	7.30783	1.6429	8.55416	9.11106	5.66883	7.21403	4.10873	10.4812	10.5636
IFT80	4.33387	3.97451	4.04853	3.87312	4.43562	3.33017	5.06305	4.75295	4.10769	3.25253	3.62767	3.31946	3.90636	3.90221	3.41351	2.64532	2.7608	4.19572	4.20021	2.62325	2.91926	3.50471	4.29886	5.13731	4.30165	3.65637	4.66051	4.88884	3.31849	3.62408	4.00603	4.09274	4.54255	5.18272	3.97555	3.60093	4.03819	4.48114	4.48539	3.91892	3.56621	6.12403	4.34723	3.44361	4.57109	4.72793	3.59723	4.30607	4.11261
TIPARP	3.47404	2.68763	3.4288	5.16947	4.55847	3.90441	5.29785	6.72308	5.17418	4.279	3.67577	4.19815	5.23126	10.1915	9.41744	7.80023	8.67704	5.66404	5.7121	5.7233	6.28849	6.15785	6.41873	4.31937	4.03641	3.73333	3.45319	2.41079	4.78864	4.10951	4.30768	3.22453	4.33974	3.81594	5.41612	4.34765	4.78867	2.42026	3.57466	4.66282	2.51437	4.91592	2.90072	4.99442	5.10575	3.60297	4.41768	4.26099	3.15746
PLCH1	4.84431	5.055	4.91674	4.80197	5.13359	4.17817	4.99434	4.65511	4.68355	5.09756	4.31488	4.90442	4.69015	3.81855	3.50232	4.84941	2.65952	2.63851	4.0101	3.81013	4.96477	4.33188	4.53547	4.58982	4.11371	3.90949	2.95723	3.21224	1.78007	4.91096	4.88354	2.37654	3.82127	3.40932	4.67916	4.34765	5.56544	1.46917	1.43331	3.37677	2.11101	4.30587	1.87215	3.03698	2.87402	3.26377	4.64256	3.95613	2.7522
MBNL1	4.26141	4.27259	5.80596	3.32098	4.72512	7.69163	4.47473	6.30603	4.48829	4.52001	4.63985	4.43135	5.05464	8.98907	7.85724	6.4466	7.72913	5.36097	3.743	4.55248	4.17301	8.49742	6.87187	3.27405	4.73583	4.0959	2.80111	2.8361	4.8876	5.92274	4.91961	4.28068	3.7411	1.88994	5.25566	7.82551	4.47429	1.95459	3.41193	4.94476	5.55342	9.62969	3.94254	3.33864	3.66252	2.72162	2.43496	3.49316	3.21518
MED12L	5.94219	4.86395	5.38413	4.31655	5.4195	6.11909	6.89794	7.60029	8.98987	7.64485	5.11135	6.37088	5.61479	2.79686	3.05094	4.1528	4.59926	5.54814	8.83978	5.77947	4.0768	7.67205	6.0711	4.81749	3.95472	5.67112	4.89099	5.00261	3.7628	2.43966	2.97208	4.96835	7.76916	4.80323	10.0206	8.46564	5.22126	3.44492	3.45437	3.2718	4.35649	2.37987	3.41812	4.666	8.80762	3.73422	6.22752	6.22034	5.01036
CLRN1	8.22735	8.1536	6.32391	7.71667	6.16293	10.0462	7.87806	5.36138	7.9666	10.0708	11.252	8.83388	7.09924	0.07439	-2.56377	-3.02711	-1.53688	8.57059	5.72454	5.82021	5.55867	6.51052	6.798	6.91668	6.94946	4.15305	10.1789	9.11083	8.38423	0.565186	0.901691	11.3445	7.37004	10.8796	5.61445	7.67394	0.436157	10.9609	10.155	6.76063	9.65192	0.0579379	9.4848	7.98901	6.89841	7.30974	5.90683	5.90576	9.8411
TSC22D2	4.9247	4.48671	4.00198	4.46811	4.43562	4.21336	4.71574	5.6424	5.03798	4.33053	3.81112	4.19815	5.36715	7.97767	8.56358	7.30717	8.32266	4.60726	4.2354	4.69072	4.73189	3.90807	4.29886	4.70814	5.32892	4.74267	4.04687	4.50068	5.93079	5.96891	6.86978	3.1299	4.16641	2.62691	4.82355	4.93746	7.06551	3.2902	3.32312	4.50967	2.98971	6.5971	3.33682	3.22543	4.09641	4.71527	3.2521	3.89841	5.01036
ZIC1	10.5179	10.3231	11.9225	13.6902	10.8983	11.3152	9.0735	5.8775	8.97689	10.6253	12.0895	10.7043	9.69474	3.03786	3.16415	3.44863	1.12609	8.35706	10.7809	10.7824	10.56	11.232	11.4311	8.20428	10.1241	13.5509	13.671	13.1507	14.6008	2.68066	2.66723	10.5936	14.3245	14.7401	8.54844	10.6914	2.83826	13.601	13.8659	14.3748	14.3381	5.01213	14.3084	10.7308	11.8955	9.18478	12.7319	11.7273	15.4315
ZIC4	4.74152	3.53562	5.16928	5.50558	5.60198	6.26877	4.8771	6.91497	7.78278	5.44016	5.9299	7.47639	8.85479	2.14478	1.68415	3.41584	1.27048	6.72111	4.20021	4.734	5.32734	13.0302	12.2047	4.95786	4.75204	4.58549	3.09809	3.62136	2.74531	4.59493	3.62416	3.81711	4.54255	3.26845	5.58773	8.72181	4.39699	3.49301	2.47513	2.90144	4.73425	4.30587	3.99648	4.81039	4.30536	3.42789	4.06501	4.30607	4.59803
XRN1	4.29809	4.19352	6.19537	6.0316	6.34464	4.97787	10.1448	6.95664	7.48567	4.80142	5.03965	4.59408	5.52077	9.00098	8.66805	6.4096	7.73225	3.95217	6.55035	6.11032	7.00672	6.51052	6.82305	7.92036	7.46421	6.30259	6.79336	7.77636	5.18866	4.40649	4.84655	4.36619	5.02121	5.01648	6.2809	5.38363	4.88619	2.98854	4.99689	5.09078	6.00544	5.73036	4.98984	4.5994	7.33544	2.91109	5.95553	7.51012	5.73751
GRK7	4.73262	5.46162	4.7006	4.00016	3.03123	3.19587	6.75988	4.55014	6.28063	8.80939	9.10313	6.44741	5.7369	0.07439	-0.978811	0.879783	0.785049	6.35157	6.34014	6.23608	5.38205	6.67464	7.72413	7.03007	7.7122	2.32453	12.3418	11.9328	13.3921	4.53481	5.14962	2.67352	1.41917	13.5623	4.67916	6.36575	2.15236	12.0152	12.04	12.8232	12.425	1.6429	12.455	7.15568	6.79252	7.87243	7.43281	6.9737	10.399
RNF7	7.76191	7.67858	6.65245	5.89261	10.0542	11.0193	11.0794	8.37104	9.58983	12.2197	12.924	10.7991	10.59	7.9992	7.48199	5.3695	6.28967	3.00108	6.69008	9.00788	7.5982	9.4731	10.6845	10.9278	10.4622	3.65637	13.8579	12.5355	12.2286	1.30215	0.164726	13.9483	11.3673	14.8994	8.37179	10.2808	2.38369	14.7971	13.0279	11.0308	14.4108	2.37987	14.7252	7.25638	7.50735	12.6733	7.41115	6.86491	9.97868
RASA2	6.84328	5.51138	4.83943	4.90594	6.42758	6.2177	7.61063	4.97196	5.59893	7.40754	5.07595	6.82059	4.69015	10.1748	9.80009	7.81446	9.49769	5.43404	8.74376	7.34363	5.92387	4.89037	5.04153	5.25084	4.6691	4.68571	7.25114	8.64947	6.04239	4.40649	9.12183	9.33173	9.19396	7.05183	7.66325	5.98975	4.82847	7.6162	7.41865	5.70879	8.39104	4.30587	8.8043	6.84194	8.54473	9.69669	8.00987	7.4661	7.54697
ZBTB38	4.52135	4.98629	4.4111	4.0544	4.82641	4.02814	5.47977	5.01204	4.21265	3.0212	4.40324	3.31946	5.77812	6.36349	4.12273	4.4241	3.95497	4.80384	5.46769	4.85657	4.90998	6.79369	7.38043	4.91913	4.54435	3.97434	4.44001	4.55763	3.11568	6.31114	6.35455	6.20436	4.44471	2.23098	4.72891	5.41178	5.11262	5.01349	4.16602	4.46275	3.34664	5.73036	3.20557	4.24008	5.16054	3.89995	3.32805	4.58749	4.6823
SPSB4	1.44162	1.2137	1.53068	1.52684	9.34144	8.09217	9.66663	9.41187	10.6804	7.95912	7.49154	8.49325	9.55586	3.42489	5.59104	6.84787	9.56444	3.29058	4.9793	9.05841	11.7072	10.7164	11.8915	13.1361	13.7535	3.02113	10.1274	10.1327	8.41911	11.091	12.6488	9.01337	8.19866	7.89145	10.5763	10.9761	9.52627	7.30879	7.72197	10.0954	8.86461	9.25023	7.97228	12.7174	5.42208	12.3961	10.1959	12.3789	10.7876
CLSTN2	6.1835	5.30116	4.26107	4.55345	4.67169	6.11909	2.67241	3.77641	2.77208	2.58511	3.35974	5.21075	5.20732	4.8714	0.606151	2.75425	0.965621	3.77601	5.52569	4.01118	4.32036	6.77452	8.04473	2.47435	2.22242	5.88861	2.06414	2.0364	1.0882	1.30215	1.38712	7.80663	4.44471	1.15298	6.10366	6.81369	2.02112	1.64974	2.63125	2.06745	4.39522	2.37987	5.43286	4.94164	5.21333	2.24628	3.824	4.88362	4.81888
NMNAT3	10.3171	10.708	10.2143	9.55991	7.38256	6.04289	7.87806	7.24428	8.35561	6.21874	6.29578	6.89274	7.73167	4.59795	4.73085	5.05504	7.29707	6.81528	5.22668	6.57448	8.79813	7.64063	8.90216	11.0516	10.7704	9.05385	7.5742	7.79227	6.27345	9.14387	10.7687	7.13752	6.0127	5.38393	7.90426	8.44706	7.10251	4.50479	4.26471	6.28198	5.8186	7.69456	5.09248	9.66023	5.74252	9.67765	7.25453	9.62077	7.73628
COPB2	2.80662	2.56733	3.2807	2.71372	7.30571	5.69007	7.16192	4.65511	6.65123	4.90703	4.18797	5.37649	4.85334	6.65031	5.49692	4.33921	6.1426	2.26411	3.35221	4.28783	3.74238	2.25096	1.72812	5.85389	10.7988	5.75656	5.20321	6.14259	5.65922	8.73009	6.92406	6.44447	7.4914	4.00542	9.50894	6.98742	9.0733	3.2902	5.30585	4.08304	2.0148	2.86529	2.78288	3.28314	4.64981	7.223	3.08704	5.50287	5.72763
PIK3CB	3.43065	2.90175	3.20053	3.48795	4.49835	3.98807	4.55327	2.72911	3.33396	3.1415	3.52639	3.79152	3.61023	8.13292	7.77719	5.83398	7.30337	3.69905	4.16414	4.28783	3.7836	4.89037	2.9982	3.14572	2.94065	3.34919	4.27174	4.73272	4.39898	3.06769	3.93732	6.04491	5.08755	4.97174	4.51869	3.39072	5.55361	4.68122	5.40654	4.20209	3.4236	3.96483	3.96976	3.22543	3.93815	2.99725	3.4002	3.56911	4.9606
STAG1	9.8231	8.2373	8.79149	8.20437	7.42354	6.4567	11.3448	8.1464	9.40836	7.26913	6.2803	6.34825	6.48387	8.1023	7.42064	7.60134	8.00293	11.2364	8.74834	7.60879	7.97036	7.24749	8.26362	9.20378	8.44002	8.56786	8.10123	9.07308	6.70743	4.86287	9.33382	6.36879	6.46357	5.99986	8.24928	6.74343	7.25634	4.07007	6.30295	5.54951	6.766	8.96182	6.40571	8.24099	9.61303	7.17066	7.29294	8.50408	7.2859
COL6A5	7.06877	6.89239	6.67487	5.36671	5.63027	5.96244	6.71787	6.47327	5.19994	5.86396	6.81381	5.88096	5.18297	-2.24754	1.82854	2.39916	4.07783	4.07908	4.51857	4.85657	4.23377	5.78892	6.45764	6.14152	6.42051	6.45239	9.20953	7.1899	9.64779	2.88711	4.9548	9.43182	6.75648	11.077	3.80046	4.79511	2.6732	9.34895	8.47706	9.18187	8.52696	9.5235	9.21378	6.04117	5.93291	8.15493	4.72914	4.85356	4.05055
CAPN7	5.70329	5.1418	5.05993	4.15713	4.37003	4.02814	3.91477	4.37681	3.33396	3.62693	1.83249	1.53518	3.37254	4.8714	4.35509	3.54275	4.72991	4.62816	5.80872	4.07989	2.38874	4.16523	3.74918	5.2817	6.5969	3.97434	4.70525	5.12071	3.16912	3.37254	3.93732	4.7471	4.76156	2.93725	4.13167	3.49965	5.36351	2.08584	3.885	1.24432	4.8503	2.37987	4.36784	3.63309	5.0488	7.56909	5.35553	4.30607	4.57617
COLQ	6.2094	6.53963	5.55506	5.29643	8.58582	8.83902	8.38967	5.76473	7.52187	9.47134	10.5461	8.79676	7.67168	5.60421	5.41922	4.72109	5.64965	5.323	5.06003	6.57844	5.5226	7.75264	8.48849	8.18605	7.70181	2.89281	11.2157	9.36133	9.76578	2.68066	3.33465	11.6695	9.21452	12.1476	5.76513	7.78303	2.48678	12.5104	10.7378	9.13867	12.0905	2.86529	12.2131	5.63862	5.43696	10.0252	5.52646	5.1292	8.02757
ANKRD28	3.76355	4.48671	4.54698	5.96802	7.44759	7.05991	5.11576	5.94116	4.8555	5.0675	4.63985	5.15968	5.02755	7.20984	6.22739	7.67073	5.82944	4.19572	2.50421	6.57844	6.70263	5.39601	5.87427	4.0945	6.08521	4.20801	3.82157	5.27586	3.06018	6.70132	5.23797	1.77082	3.89722	2.73794	7.16368	5.15292	6.73994	3.53956	4.14026	3.98683	3.26534	6.43298	3.41812	4.21063	3.44434	4.83709	5.6351	4.16635	5.58167
OXNAD1	5.69872	6.1782	5.99606	5.89558	6.45946	5.22202	4.74949	6.85012	4.64655	5.96525	4.71081	4.59408	5.14565	4.59795	5.11571	5.16765	5.06303	5.1887	6.85754	5.42181	5.40864	5.39601	5.86465	5.66783	5.87925	6.30889	6.28285	6.5553	3.86349	5.58014	5.96347	5.08646	6.80657	7.07845	6.39316	5.42565	5.01251	5.87969	6.35427	4.59917	5.44684	5.41549	5.28899	5.95501	7.47168	5.96287	7.09521	6.0048	6.58441
TBC1D5	8.64901	7.68582	10.1002	7.65041	7.20586	6.9906	6.65248	4.24848	6.42961	6.205	6.88714	6.7272	6.56148	7.31661	6.06922	5.18721	5.61625	8.20532	8.81528	7.51264	7.59241	7.6193	8.42283	4.73069	6.12309	9.38653	4.66051	2.56691	2.87961	1.78758	3.78922	6.76885	7.80411	4.35809	5.53277	6.50945	2.83826	5.71709	3.45437	3.2718	6.45373	3.22786	4.79053	7.6942	9.88321	7.01155	7.19999	9.04443	8.16572
SATB1	4.18513	4.45316	4.37503	4.93515	5.48292	5.44565	4.73271	4.31407	3.66517	1.95707	4.15442	3.65066	5.12023	9.19696	8.54017	6.89325	8.04871	4.13858	3.41494	5.06302	4.14165	5.20873	4.43507	5.6082	5.88661	5.0886	2.88128	4.59439	3.7628	5.00259	5.14962	4.23594	4.54255	3.8657	3.70425	3.55118	4.00384	3.71202	4.42266	5.45677	3.63255	4.81283	3.79815	3.87751	2.68761	4.45097	2.99684	4.30607	4.08191
ZNF385D	4.50052	5.1418	5.77861	6.31544	8.15078	7.39483	7.74427	9.08783	9.85702	9.82912	8.54997	10.7552	8.9802	3.77483	7.07466	8.6208	5.78204	3.18165	7.74453	8.56302	8.55644	6.70534	7.04792	10.3177	5.21659	4.12476	4.14756	4.31493	4.12922	7.15515	6.65123	3.65664	6.27715	4.49085	9.51781	8.00254	7.06551	3.7521	4.11403	3.65241	3.4606	6.71615	3.67124	3.80054	7.21549	5.31918	9.86242	4.6931	5.5143
THRB	4.95565	6.0494	5.67858	5.95096	7.32314	6.20901	4.53403	6.39965	5.65589	5.36801	4.51321	6.05875	5.33436	2.14478	3.91196	6.73278	4.61287	4.99304	3.88272	6.51368	6.72397	5.23702	5.02436	5.74737	5.6476	4.68571	3.82157	4.127	3.57758	5.66672	5.61319	3.62229	4.28424	3.65548	7.34212	6.04472	6.05925	3.7911	3.07376	3.32524	3.87106	6.24776	4.74399	4.4309	3.55755	4.0884	5.4605	3.89841	3.09734
TOP2B	3.05544	3.82513	4.7006	5.13967	7.13852	5.96244	4.28064	4.65511	4.21265	4.52001	3.62767	4.7403	4.42539	7.27406	6.44465	7.02953	6.1379	4.94385	4.36815	5.65738	6.09738	4.22294	3.13251	3.07701	3.04958	3.39728	2.42671	2.2357	2.43215	5.89909	4.88354	2.97517	3.82127	1.68349	5.35406	4.93746	5.56544	1.02171	2.47513	3.65241	1.24428	5.26739	1.62061	2.65511	3.66252	1.84292	5.60489	2.37117	3.0346
TGFBR2	4.48998	5.83167	3.79917	5.02482	4.22917	3.98807	5.06305	2.90968	2.77208	3.7071	4.22076	4.09318	4.33987	9.92645	9.27109	8.03156	9.03898	5.37341	4.5746	6.18501	5.70532	3.97678	3.31308	5.26635	4.63454	3.61629	4.91023	3.54829	5.60208	3.73511	4.68829	7.48685	3.25567	3.59776	2.01619	2.11061	4.92342	5.16961	4.92327	6.16959	3.84332	7.62018	3.67124	4.29722	3.97937	3.78354	4.86282	2.80727	3.37564
GADL1	9.89296	11.0674	10.3488	9.16747	7.15808	4.52482	6.58399	6.2231	7.9666	4.11235	4.80031	5.83286	6.10411	2.27602	2.92808	4.28578	6.02536	3.39187	2.90475	4.95741	7.63526	7.76241	7.98384	8.90743	9.19415	8.7969	6.17565	6.39785	5.56268	8.69619	9.65324	5.87296	4.76156	3.8657	7.77996	7.72812	7.31004	3.86606	3.85364	6.45976	4.50555	8.32003	3.8282	8.05884	1.73652	8.32908	6.09249	8.44987	6.97111
OSBPL10	4.61155	4.73027	5.64868	4.76991	5.45156	5.90978	5.4286	5.39207	6.37412	5.41651	5.81649	5.46329	6.64407	3.30705	3.45859	3.68714	2.90053	5.8886	5.07952	4.63091	4.47934	7.3286	8.14746	3.94828	4.03641	5.78396	3.45319	3.06287	3.2704	4.76158	4.55704	4.30254	4.44471	3.8657	4.13167	6.49637	3.73733	3.2902	3.17873	2.58828	4.70371	6.12403	3.8865	4.4309	5.37652	3.11755	4.06501	4.7915	3.65128
CMTM6	8.21301	7.12326	9.91791	7.19082	6.77031	6.7422	4.78247	3.77641	5.78064	6.01334	6.18382	5.91215	5.3886	10.6926	10.3928	8.37003	9.53659	7.79115	8.50691	7.28904	7.10756	6.64328	7.66994	3.50082	5.99954	8.94076	2.62602	1.52944	4.78864	4.02462	3.10333	6.23878	7.18546	4.28683	4.13167	5.58248	4.37027	5.02988	3.9752	5.31867	5.79706	4.45026	2.843	7.4293	9.35466	6.60469	6.68289	8.58863	7.56928
TRIM71	2.99714	4.02105	4.13734	3.3901	4.07305	4.34611	3.61864	6.57041	3.99447	4.38029	4.86397	4.7403	4.8063	2.96192	3.26912	3.31274	1.92255	2.63851	3.28662	3.29748	2.99141	5.3187	4.91678	5.37051	4.13859	2.51094	6.21486	4.17633	3.69154	2.68066	3.10333	6.03189	3.25567	6.32735	4.27253	4.25745	2.6732	7.02784	5.24671	4.28535	6.22021	2.37987	6.39068	3.28314	3.25589	4.00767	4.15117	2.80727	3.60884
GLB1	8.8656	6.06058	8.70515	7.59293	8.7169	10.2033	10.4578	11.8252	12.2324	11.2857	10.1784	11.1916	9.47167	6.6743	5.19778	4.23028	4.29601	0.968655	2.38392	3.33545	4.00889	7.24749	6.5141	7.05262	5.33968	4.58549	3.82157	3.21224	4.5067	4.18968	4.64585	5.67771	6.85499	3.59776	8.52399	9.73614	2.583	2.08584	2.5553	3.60997	3.26534	5.4842	3.25066	2.89612	3.03908	3.70891	2.99684	2.67602	1.93507
CLASP2	4.76791	4.83819	5.34737	5.544	7.14834	6.07194	5.32049	5.36138	5.51932	6.16298	5.29192	6.74464	5.7369	6.00513	5.85829	6.93434	5.42119	3.43996	4.08917	5.82689	6.15349	5.39601	3.9805	6.10748	4.78392	4.06646	2.42671	3.43125	2.43215	6.54247	5.87438	2.67352	4.5891	2.84103	5.78878	5.11917	6.60322	2.20613	1.73816	3.03574	3.03946	6.03522	2.35758	2.4687	3.18718	4.0486	5.79084	3.41299	2.82815
ARPP21	5.34851	5.3199	5.23112	5.73878	6.42758	6.00323	4.90732	5.5904	5.74609	5.50887	4.98343	5.74896	6.01726	4.01925	4.23064	6.40543	4.15428	5.00907	5.37606	6.32369	6.039	4.74034	5.32013	4.73069	5.63017	4.66622	4.21098	4.31493	3.11568	5.85059	6.07961	5.361	5.53068	4.55291	6.49732	5.92286	5.80373	3.6708	3.49559	3.69363	3.53186	5.18722	3.70403	5.09453	5.36101	4.02828	6.10334	4.51252	3.65128
BCL6	4.46869	3.25322	4.04853	7.42088	2.4032	3.8156	6.59331	2.72911	3.13465	2.88996	5.85877	4.55508	3.68149	12.4886	12.2724	10.6085	12.3811	9.36604	6.14113	7.19924	5.53472	3.97678	3.47354	3.94828	6.86999	5.85456	4.01168	3.54829	8.14681	6.16013	6.70388	2.10523	4.63418	4.35809	1.1682	1.80575	7.54319	3.39517	6.65646	7.25641	3.925	7.21781	4.93565	5.27605	3.03908	2.77137	1.74308	5.7994	5.15008
LPP	10.575	10.4844	9.82154	9.71235	8.55294	7.21986	8.79716	8.47147	9.17824	8.30661	6.82984	7.71177	8.94624	8.64955	8.04078	6.98831	8.97652	6.95424	8.3731	7.71882	9.0742	7.84743	9.30909	11.0085	10.9794	9.20843	8.69211	9.16377	7.10372	10.1842	10.9995	8.0376	8.68997	5.85957	9.5953	9.7827	8.48445	5.57908	5.70779	7.32032	6.33424	7.57364	5.99978	9.98766	8.28598	9.89733	8.60011	9.66037	8.40151
TPRG1	4.75037	5.07719	5.57109	4.26227	7.16777	6.40437	4.55327	3.46607	3.87162	4.60617	5.33749	3.85711	4.07463	6.84257	5.22413	5.36091	2.98668	4.30364	6.2655	5.43935	4.40204	5.5392	3.31308	3.94828	3.45805	5.897	4.59069	5.33136	3.00247	4.47208	4.76959	5.50935	7.4288	5.41768	3.23859	4.45976	4.44898	4.43264	5.4905	4.01962	5.49221	4.1454	5.22265	6.34881	7.07042	4.66351	4.38249	5.07812	5.13521
IL1RAP	3.69185	4.10986	3.49751	5.4701	3.89796	3.76906	5.55803	6.02189	3.58922	3.0212	5.17966	3.85711	3.84561	11.2631	11.0725	8.94048	10.4165	6.69658	4.91564	5.91729	4.71067	5.23702	4.21051	4.87933	5.22822	5.70016	4.72711	5.04306	5.94618	4.59493	4.68829	3.08014	7.70721	3.96033	3.36983	2.92774	6.10858	3.53956	5.01118	6.5183	2.98971	5.4842	4.23952	4.52958	5.10575	4.16485	4.01992	4.47353	5.12018
ATP13A4	5.92666	5.055	5.29042	5.00292	5.24755	4.87174	5.55803	5.74108	7.27761	6.53656	5.19624	6.3019	5.53045	3.53382	6.45582	5.77055	6.86542	5.31012	8.46676	4.78976	4.0768	7.29535	5.97604	4.53964	6.63236	6.16351	3.93861	4.51991	3.86349	4.47208	4.36112	4.06743	6.87391	2.50661	8.18834	8.12024	5.1445	3.39517	3.22849	3.81067	3.81503	5.01213	3.37804	3.80054	8.56856	6.14375	5.67927	5.50287	4.90907
ATP13A3	5.12174	4.1523	5.32863	7.45153	5.90955	5.25617	7.32189	4.88831	4.64655	5.0368	5.96903	5.50481	4.67277	13.745	13.4946	11.4256	13.0912	8.11007	5.80872	7.76476	6.43152	4.77934	5.30599	5.85389	7.008	6.01729	4.21098	2.70777	7.86248	6.97458	6.78433	3.47607	4.54255	2.07052	4.40086	4.70697	7.64143	2.08584	5.68123	7.60052	4.16804	7.65039	4.6795	4.81039	3.32148	3.68314	4.81083	4.88362	4.74242
FAM43A	3.40845	3.7162	3.11564	4.31655	5.45156	4.10511	3.6899	5.69258	3.99447	5.29206	4.86397	6.43672	5.23126	9.48166	8.97296	7.78105	8.18934	4.04838	3.96888	5.06302	4.83353	4.22294	4.01569	3.55235	3.80738	3.08125	2.88128	2.3259	4.28257	5.96891	6.17222	3.6902	3.82127	2.62691	4.40086	3.82681	6.68679	3.39517	3.1272	3.84766	3.38564	5.94058	3.37804	4.24008	3.80691	2.67009	4.83706	3.64126	4.53144
XXYLT1	3.26759	3.77169	2.31917	2.34729	4.07305	3.94684	4.83056	5.23161	3.80603	4.17007	4.40324	3.65066	3.13934	2.79686	2.92808	2.10218	3.93344	3.91861	5.87716	4.20822	3.30628	4.70026	4.27001	3.00486	2.94065	3.02113	6.29021	5.6258	7.40596	1.78758	6.89718	6.15715	6.23387	7.18027	4.33812	3.55118	2.02112	6.50772	6.09068	7.0694	7.12692	2.37987	6.80761	4.52958	5.70614	3.60297	5.40897	5.05189	6.0545
ACAP2	3.63563	4.10986	5.16928	4.70357	3.98816	3.12372	5.16661	4.7995	3.93435	2.74557	3.97385	4.47378	4.15194	9.96465	9.15347	7.34467	8.88413	5.24393	3.06981	4.86956	3.65622	5.20873	4.7802	4.1624	4.63454	4.28672	3.09809	3.85136	5.28862	4.65265	4.84655	3.08014	4.39318	2.93725	3.70425	3.07584	4.74774	2.20613	4.40113	5.5828	3.22291	4.81283	3.99648	2.96827	2.95891	3.15551	3.46891	3.70997	4.46161
DLG1	5.08022	5.46162	5.10467	4.9177	5.35316	5.82131	6.42077	4.60358	4.94962	6.32419	7.42275	5.67814	5.52077	6.4973	5.44185	4.97852	5.64303	2.55362	3.35221	5.34944	5.42176	5.44534	5.51717	6.62935	5.86441	3.53263	8.3416	6.81484	6.8369	4.33778	5.32123	8.26337	5.94273	9.11684	4.91236	5.61916	3.69489	8.85747	7.12228	5.72876	8.44971	4.1454	8.73261	3.95057	2.58451	7.17297	4.5818	3.89841	4.78116
SENP5	4.24898	4.73027	5.36587	2.79243	2.85066	4.34611	3.94422	5.16207	4.82271	4.68747	3.89478	4.296	5.69447	5.95703	5.77162	4.47274	5.66932	3.77601	4.16414	3.83685	3.7836	5.39601	5.63501	3.74183	4.97558	5.18764	2.80111	2.70777	3.2704	4.65265	3.43774	3.47607	3.56601	2.23098	4.40086	6.96384	5.71095	1.02171	3.01827	1.79181	3.63255	1.6429	2.78288	3.10257	4.09641	3.96554	3.4002	4.85356	4.28422
PCYT1A	7.25287	6.77509	7.5204	6.95453	7.08842	6.3181	6.17595	5.26516	6.99815	6.05989	4.59052	4.51501	4.69015	7.14692	6.39912	5.0008	6.59412	3.84907	7.16642	7.61459	7.51803	6.28523	5.82553	4.97685	4.98932	7.3958	6.78296	7.70041	7.6995	3.22815	2.97208	7.64279	6.61744	6.09679	5.03609	5.7462	2.98635	7.3999	7.65304	9.905	6.06671	2.86529	6.05801	6.94834	7.78237	3.75909	7.13804	7.57603	7.7239
TNK2	4.5821	5.24344	4.94161	4.484	3.69865	2.59321	4.57225	4.43693	3.99447	3.0212	3.47295	3.40965	4.15194	5.73546	4.87085	4.40752	5.04307	4.58604	4.16414	4.14548	4.17301	4.48126	5.17203	5.08578	5.37151	4.0959	2.52981	3.3476	4.33027	5.08875	5.42525	3.55103	2.85974	3.11234	3.60116	3.55118	4.19866	2.91983	3.45437	4.70375	3.22291	3.96483	3.73609	3.54146	4.09641	3.36446	4.64256	3.83829	2.82815
RUBCN	8.06744	10.5024	8.90651	6.3243	6.0418	6.66169	4.02911	4.49464	4.94962	6.44601	5.29192	4.38763	6.45365	7.59638	6.7649	5.47672	6.90745	8.74464	7.33811	5.38608	5.06848	6.84054	7.6727	4.31937	4.25691	8.81029	8.74396	10.4032	6.98581	3.8382	4.36112	10.3987	6.15871	4.58297	5.53277	7.38895	4.10454	9.33253	9.96675	10.9363	8.495	3.96483	9.91194	10.2798	7.04152	7.81428	5.60489	11.8575	11.3083
LMLN	7.84069	6.94162	7.36357	7.27432	5.48292	6.64889	7.88945	4.37681	7.19034	7.46054	9.14324	7.33393	5.63288	4.16185	3.50232	2.46475	4.63971	4.58604	6.66449	6.8647	5.78867	7.30874	7.97493	7.20931	6.21951	7.56852	10.6009	8.10726	10.2346	2.68066	1.74969	10.1151	7.34991	11.9595	3.89066	5.58248	0.436157	10.9755	10.4814	11.5092	10.4985	9.16385	11.3122	6.80794	7.30333	9.01317	7.34871	4.97021	6.10881
TRIML1	7.7739	6.7886	8.32981	7.18353	9.96544	9.57176	5.85789	7.17536	7.50647	7.87919	8.43415	8.24637	6.91193	4.91233	5.10156	4.63823	2.90053	7.50781	5.82036	6.44588	6.1846	8.92664	6.97381	7.152	3.45805	8.76861	3.28654	3.3476	2.24574	5.32007	4.5105	8.52047	11.2523	5.99986	5.78878	7.14246	2.38369	5.51064	5.36265	2.49808	6.00544	9.49881	5.69997	8.4301	6.92502	5.44715	7.45839	7.01502	7.231
FAT1	7.90849	7.30821	6.82279	6.5619	5.78925	5.48937	7.49601	7.40342	5.94201	5.36801	5.62155	5.52513	5.66839	2.27602	3.70301	5.22556	7.26078	9.8665	9.97247	7.36214	6.48872	6.18714	5.75439	6.62334	5.00293	9.08997	9.07856	7.97412	8.01072	4.18968	4.91961	9.22059	6.07942	10.3359	6.58098	6.50293	9.25679	9.27695	8.79241	10.4678	8.7683	8.47157	8.29371	9.32023	10.7243	8.10365	7.88027	9.06752	9.13848
SORBS2	4.9325	5.18332	4.72946	3.96661	3.58762	2.23064	4.20968	7.38064	3.73732	3.7071	3.62767	3.65066	4.446	3.81855	3.31887	3.03898	2.08761	5.7524	4.95839	3.75517	4.23377	4.8543	4.27001	4.87933	5.21659	4.43233	4.66051	4.31493	3.36504	5.32007	5.65658	4.79415	2.51871	5.05987	3.23859	3.69557	4.90493	4.89319	3.61263	5.01149	4.41421	5.54979	4.94939	5.88218	5.80117	4.72793	3.08704	4.75944	3.80954
SNX25	6.66986	5.22368	5.12653	4.09637	3.98816	5.67752	6.82859	3.5771	5.39099	5.77377	6.66687	5.62265	4.56384	4.32232	3.41351	3.71436	1.83235	5.34843	6.35621	4.94518	4.47934	3.75997	4.3549	7.20931	6.07235	4.47777	5.13943	4.40045	4.28257	10.0959	10.0651	7.41593	5.9247	6.17781	6.82926	5.1695	7.25634	6.27308	5.65418	3.2718	5.09346	2.86529	4.94939	5.58226	6.53353	8.37103	5.16158	5.92033	6.4406
ACSL1	5.44435	5.96858	5.47213	7.75074	4.15322	3.45303	7.70395	4.37681	5.22525	6.45764	7.51487	5.62265	4.9575	13.5693	13.3858	11.5041	13.2592	9.36837	6.76424	7.65269	6.41849	6.20157	6.28811	6.05485	7.33566	6.42365	10.0069	9.34254	11.5559	7.42731	7.17595	3.47607	6.3866	11.1625	4.20382	5.15292	8.6068	9.89403	9.94831	11.1975	10.3924	7.80613	10.3425	6.19192	5.50911	5.74981	5.62007	6.43852	8.91616
PRIMPOL	10.8352	8.29762	7.86404	6.96448	5.86263	5.62622	10.4983	7.98461	9.1603	9.6029	7.93362	9.74842	7.9184	5.85575	5.08728	3.60225	5.27476	7.94698	10.9117	9.92606	8.93935	5.23702	6.67132	11.8552	10.1541	8.83123	5.51103	5.7203	6.21112	14.2838	14.5182	7.93638	11.0188	4.90192	11.5607	9.58132	11.6071	7.01143	7.2662	7.60323	7.0318	6.53367	6.5389	9.8993	10.6424	12.5154	10.7109	9.49863	9.9719
STOX2	4.68725	5.1418	5.23112	4.66225	5.57312	5.6521	4.47473	5.61663	5.06627	5.29206	4.4865	5.58443	4.86869	5.00985	3.81127	4.09183	3.06798	3.98496	3.743	3.5444	3.86267	6.83129	4.75959	5.84358	5.13241	4.54336	3.60256	3.91086	3.61657	5.08875	5.14962	4.11762	4.22653	4.426	5.58773	4.43254	4.95972	3.44492	4.52575	4.66282	3.34664	5.34334	3.70403	3.44361	3.89572	4.28961	3.87553	3.83829	3.9857
TENM3	10.847	10.3155	10.9888	11.6224	12.5807	10.165	9.071	6.58377	9.43572	9.2831	11.2502	9.48614	7.73795	2.14478	2.48062	3.41584	3.72365	7.86347	11.1164	10.2431	9.14115	9.30957	9.947	9.34745	9.04177	11.6885	12.9059	13.454	8.76876	6.57268	5.14962	9.02738	13.108	13.6635	6.43872	7.48482	7.15823	12.3857	13.2324	9.134	11.5696	10.4641	11.2646	10.5461	12.3217	11.5416	10.1111	11.5057	12.0759
AGA	8.47705	7.69303	8.32036	8.08697	5.76394	5.2392	7.33861	4.55014	6.01639	5.26583	3.89478	4.59408	5.05464	4.43896	6.39333	7.96654	7.01899	0.316578	1.5608	2.42622	1.88178	3.19437	4.01569	2.36332	1.91208	8.47567	4.49201	5.6169	4.56767	4.70814	10.4186	6.26684	5.45731	1.68349	6.4536	5.10199	7.96976	1.02171	0.515768	1.45077	1.06371	7.94668	0.398217	-0.067353	2.35319	0.589166	2.56621	1.74314	1.93507
HAND2	6.80343	6.74767	6.38866	6.06104	5.24755	4.21336	5.21573	5.33001	5.55967	3.78304	3.57792	4.296	5.36715	2.39632	2.79378	3.12264	4.62635	2.93549	2.38392	3.33545	5.78867	4.65904	5.5294	7.58519	7.87832	6.01729	5.20321	5.74503	4.01711	7.34217	7.75718	4.21304	3.89722	3.76441	5.98582	6.22212	4.68408	3.05413	2.90043	3.32524	3.26534	4.1454	2.90072	6.4277	3.18718	6.41033	4.70086	5.33899	4.78116
AADAT	3.13869	4.67313	3.49751	3.09119	2.85066	2.59321	3.58165	6.77058	5.4778	3.92391	2.78942	4.09318	5.25482	0.07439	5.46413	6.1993	5.90883	3.98496	6.45655	4.70529	6.39873	4.10511	7.5817	7.63085	8.59746	2.8241	5.02055	5.9645	3.79715	7.19454	8.50902	3.26962	3.56601	3.02745	5.83495	5.11917	5.4297	0.369631	2.10073	4.59917	1.9117	5.94058	0.928732	6.6079	6.04395	6.06615	5.73613	6.0048	3.91779
MFAP3L	4.6018	4.45316	4.22099	3.53449	4.07305	4.1421	4.18523	3.07014	3.87162	4.80142	5.59678	5.64138	5.26645	3.48038	1.95979	3.20171	1.92255	5.73322	7.40532	3.63852	3.5165	5.08968	3.90744	4.93863	4.27945	5.48335	3.73792	3.85136	2.94235	3.62408	4.76959	5.2971	3.96937	3.81594	4.99601	3.86804	4.3153	4.63909	5.3402	3.42653	5.09346	1.6429	5.04207	6.96166	7.79973	3.19251	5.00843	7.17549	7.45714
PALLD	4.39158	4.64368	5.94776	7.08795	4.92104	5.05749	4.05633	4.37681	2.62769	3.54204	5.65792	4.55508	4.63737	3.77483	5.66023	3.41584	3.53637	3.39187	4.80287	4.71972	4.68914	5.44534	5.56546	5.05038	4.27945	7.4251	3.09809	3.47133	2.67316	3.06769	3.22362	4.8095	8.05269	2.93725	2.93373	4.75171	2.9142	3.62837	4.81345	2.90144	6.32424	2.37987	5.80949	4.5765	5.60441	2.50344	6.32341	5.65003	8.75038
DDX60L	4.64989	3.87666	4.00198	4.46811	3.46733	3.26458	4.32609	6.47327	4.05219	3.78304	3.47295	4.55508	4.33987	9.46111	8.91651	6.71267	8.55808	4.54265	5.19127	4.07989	4.37532	3.90807	3.74918	4.46093	8.58054	5.29309	4.30118	5.6522	5.39338	8.56331	6.52813	3.35578	5.48218	3.91379	5.92308	4.77357	9.44698	3.34364	5.64505	5.22336	3.1341	5.01213	3.49508	4.50554	5.31344	7.04228	4.23247	6.04526	8.01747
DDX60	5.29507	5.6212	5.47213	4.8457	2.6442	2.23064	4.16035	4.24848	3.87162	1.95707	2.78942	2.45272	3.87631	7.99206	7.81669	5.39496	6.37601	3.98496	2.81455	3.17719	4.37532	4.10511	4.65188	5.52036	5.82664	4.23473	3.02938	3.00943	3.45385	4.10951	5.23797	3.51404	2.07125	1.68349	2.93373	4.05814	4.44898	2.08584	2.5553	4.08304	1.54913	4.1454	2.43775	4.48108	3.03908	3.87741	1.74308	3.89841	3.42539
FSTL5	6.97749	8.91336	9.42163	10.9309	13.2099	11.0549	9.23633	10.4355	10.7915	11.5292	9.78908	11.5002	10.3612	7.60889	10.4462	12.4478	10.7034	2.79463	10.2176	10.9908	11.7187	8.96097	8.01243	2.76385	2.69449	8.20717	3.09809	3.88142	1.91132	11.8279	10.4628	1.77082	11.2667	3.19251	11.4263	10.3673	12.7221	0.369631	0.805275	0.351238	2.2861	12.2257	1.75185	2.00304	7.23689	2.24628	11.5572	9.96626	4.20096
RAPGEF2	5.86279	5.84467	7.4266	9.13889	9.93883	8.03184	5.74531	3.77641	5.63715	5.23911	7.00947	6.16616	5.27799	8.06421	6.76938	5.95873	6.82214	4.13858	3.743	4.71972	4.66728	6.23	7.63076	6.56808	5.85694	9.82107	5.59664	4.42106	4.20794	5.00259	4.84655	5.20726	10.8295	7.13534	3.89066	5.29572	4.28701	7.87402	8.74726	5.15121	7.7446	9.40445	6.57923	3.54146	4.16948	7.76294	2.90062	4.30607	3.52003
FNIP2	7.75862	6.92335	6.29525	5.34946	8.31227	9.29416	8.85353	6.72308	8.01094	10.2319	11.232	9.07003	8.54903	6.95459	6.32192	5.6768	6.30232	9.01156	7.17551	7.19408	6.37195	7.67722	9.01297	8.9739	9.07759	4.47777	12.0134	10.4939	10.2759	3.73511	4.5105	12.0588	9.90931	12.8491	6.99093	8.02549	6.69758	12.731	11.1452	9.56313	12.4089	2.86529	12.6097	10.4175	7.00705	11.2507	6.88499	5.81509	8.78652
GUCY1A1	4.73262	4.81195	5.67858	4.26227	3.46733	7.88135	3.2456	4.43693	5.87961	4.87268	8.86072	6.59888	6.42798	1.21189	2.56551	3.27667	0.965621	8.02591	5.69956	5.54845	6.01323	6.80318	5.51717	4.0945	3.45805	5.25445	3.09809	2.49096	3.7628	3.62408	3.10333	3.87661	3.4698	2.37537	3.89066	6.23004	2.6732	2.84768	3.45437	2.82929	5.88814	4.30587	5.08004	7.13624	5.85753	1.64361	5.51025	5.76752	5.23624
FGA	4.71464	4.34755	4.75775	5.54021	4.72512	4.6585	6.36198	7.39586	8.32667	7.95091	6.19211	7.16939	6.16132	3.30705	6.59862	6.27439	5.9523	3.61775	4.99991	4.30707	4.26321	5.17987	4.27001	6.21531	3.80738	5.10317	3.28654	4.85894	2.59721	5.96891	5.37418	4.32407	5.24117	2.50661	7.42747	6.88571	5.71095	3.34364	4.56501	1.24432	4.41421	2.86529	4.82075	3.67681	4.45898	6.40245	6.39579	4.01163	4.99396
DCHS2	5.8505	6.5476	6.48487	5.62151	4.77665	5.59987	4.34828	5.45157	5.12123	4.60617	5.11135	6.01631	7.57908	5.26816	2.29421	3.65939	3.14495	5.28401	4.54686	5.67969	8.59747	9.63333	10.595	5.94346	5.23977	8.52792	3.97561	4.40045	3.92691	5.32007	5.54555	5.0088	4.8786	3.81594	7.29335	8.03004	4.52362	4.16219	3.36821	2.82929	4.5577	4.70179	4.55921	4.94164	4.72444	4.86027	5.93139	8.04026	5.33065
TLR2	4.23643	4.48671	4.17977	6.284	3.69865	3.45303	6.34553	6.39965	3.42416	3.35562	4.9447	3.91985	4.0207	11.8362	11.6012	9.87055	11.2999	7.17278	5.24406	6.73932	5.39541	4.89037	4.60644	5.13731	6.08521	4.79746	3.50472	2.56691	7.0406	5.74841	5.39994	2.45671	3.4698	3.53764	3.89066	3.86804	6.62598	3.2347	5.18505	6.54106	3.1341	5.94058	4.12311	4.50554	2.87402	3.65691	2.99684	4.58749	3.80954
TMEM131L	4.70557	3.87666	3.02544	4.09637	4.22917	3.51074	4.78247	4.88831	3.23775	3.35562	3.47295	5.62265	5.08124	7.62437	6.54213	5.29932	6.41538	5.62297	5.64826	4.30707	4.26321	4.77934	4.51102	4.8384	5.99274	4.31203	2.52981	3.72445	3.92691	6.85674	5.11892	4.50464	5.9247	2.50661	6.33008	4.6608	4.19866	3.2347	3.01827	3.2718	3.30656	4.1454	3.63768	4.35219	5.77799	4.40443	4.96151	4.39223	3.9857
TRIM2	4.8689	4.55157	4.33803	4.75689	4.43562	3.45303	3.46461	4.03167	4.05219	3.78304	4.12007	4.63205	3.96466	6.38546	5.52898	4.73444	5.33349	3.39187	4.20021	4.26834	4.98258	5.71039	4.21051	4.28932	4.73583	4.83287	4.61434	5.95039	5.18866	4.18968	5.02271	5.42218	3.7411	3.11234	3.70425	3.333	4.39699	5.18433	4.35707	4.92759	4.25485	3.75838	3.94254	4.5765	3.80691	3.54694	3.87553	3.14169	3.47349
FBXW7	3.5571	2.90175	3.11564	3.87312	4.61619	4.84955	4.25738	4.97196	5.22525	4.94059	3.97385	6.31363	4.54485	7.89585	7.20606	6.26521	7.03424	4.64877	3.743	4.38155	4.79373	3.50471	3.83048	4.12885	3.29059	4.0364	2.42671	2.8361	3.41012	4.47208	4.07162	3.84717	4.16641	2.93725	6.29748	5.78975	5.16018	3.71202	3.32312	4.05168	2.20121	3.51737	3.45711	3.03698	3.85199	1.93312	4.41768	3.64126	4.257
FAM160A1	3.36301	3.82513	4.22099	3.5943	5.21055	3.19587	4.73271	8.0438	4.10769	2.88996	3.72231	3.12015	4.40448	2.88174	5.12971	4.87376	4.13555	4.94385	4.08917	4.05735	4.7528	4.70026	4.40884	4.25862	4.11371	3.69536	4.35833	4.46142	3.8307	4.65265	3.93732	3.47607	3.82127	5.05987	3.97555	3.44621	4.99512	4.43264	3.49559	3.69363	4.19024	3.75838	4.62917	3.98576	4.23902	4.25505	3.92529	3.70997	3.32411
NR3C2	8.16168	8.51849	8.63062	7.5177	7.53248	7.44009	7.77532	5.71703	7.34266	8.04261	9.18434	8.09148	6.6662	3.36717	3.81127	5.94156	5.21355	5.29713	6.70898	7.34363	6.73976	8.38499	8.02759	7.64279	6.60138	8.49652	10.2391	8.56864	10.3275	5.20904	2.66723	10.0313	8.30705	11.9117	6.58098	6.62217	4.47429	10.9973	10.3397	10.9444	10.5004	10.2539	11.1497	7.34373	7.44618	9.1088	7.10604	6.68031	6.07023
EDNRA	6.93153	5.73726	3.68596	3.3901	6.23839	4.6585	7.13344	4.49464	5.14795	6.5904	4.84306	6.35961	3.78218	0.922387	0.606151	2.10218	-3.12184	5.00907	8.38294	6.37016	4.94674	4.95991	5.09186	4.28932	2.69449	5.1739	7.73657	8.64071	4.70064	3.37254	8.7	9.26719	8.72686	7.68523	7.07989	5.38363	1.32924	7.44339	7.76686	4.96174	8.29573	2.86529	8.66031	6.96607	8.40422	9.7226	7.56424	7.63022	7.78712
ZNF827	4.31012	4.34755	4.48064	3.96661	5.17258	4.43823	5.17905	6.81657	6.3164	6.53656	5.9882	7.48679	6.13617	3.90221	3.74001	4.19206	2.71105	3.43996	3.58828	4.60005	4.73189	5.84514	4.93527	5.29689	4.42809	3.61629	4.24168	5.09529	3.06018	3.73511	3.78922	3.17799	3.3667	4.92557	4.51869	4.51271	4.19866	4.00522	3.85364	2.18774	4.8363	3.51737	5.9322	4.11851	2.47348	6.49791	4.10873	3.49316	2.7522
MMAA	1.52651	2.56733	4.17977	6.06897	4.8745	4.46768	4.49477	3.9515	4.68355	3.1415	4.80031	5.42054	8.19291	0.922387	1.52369	2.01729	3.28755	1.90154	6.59845	5.58042	6.44443	4.04237	1.88858	7.08359	9.75027	3.90949	3.93861	3.16415	3.22065	4.33778	1.74969	4.04167	4.03808	4.35809	5.28921	4.28815	3.69489	4.50479	3.41193	3.81067	4.77887	3.75838	4.57702	2.96827	7.31143	3.80759	5.00843	6.6191	4.61957
ANAPC10	9.85345	10.3108	9.65574	9.01818	6.91531	5.48937	7.16505	7.08431	8.02542	6.10497	5.35236	6.61792	7.13459	1.83992	3.97539	4.83708	7.0113	2.3672	1.5608	5.99051	8.24948	7.26819	8.43263	10.3513	11.1154	8.83341	7.33894	7.57728	6.16583	9.01227	10.1848	6.6288	6.02967	4.61241	8.24928	8.41613	7.44738	3.62837	3.75523	6.35446	5.27056	7.17688	4.612	9.5747	2.58451	9.57018	7.4626	9.24298	7.85223
SMARCA5	3.29205	5.3199	4.22099	3.54968	3.19169	3.39291	4.69856	5.50872	2.28666	3.78304	4.28419	3.31946	4.20127	8.29839	7.57706	5.64178	7.07906	5.76189	4.05018	4.48652	4.17301	4.22294	4.67408	4.22725	4.38716	4.56458	4.51732	5.39525	4.44304	3.50379	3.86517	5.37137	3.00413	4.00542	3.49012	3.55118	3.12065	5.88871	6.63816	7.28703	5.18472	3.51737	6.24788	7.02223	3.97937	4.21964	2.6865	8.4895	8.36053
GAB1	4.65932	4.58293	4.96606	4.75033	5.38671	4.57979	4.45441	6.83902	5.25013	3.25253	3.67577	3.79152	4.75766	4.46671	4.23064	4.65237	4.13555	4.58604	3.88272	3.5444	4.0768	4.5278	4.3549	4.85901	5.01642	4.66622	3.69419	3.62136	2.87961	5.35526	5.56845	3.55103	5.5776	3.53764	4.82355	3.78438	4.59459	2.98854	2.20382	3.32524	2.82924	4.70179	2.65456	4.62195	3.85199	4.0884	4.19239	3.64126	3.60884
TBC1D9	9.56606	9.36062	8.96682	8.85088	7.40729	8.21661	9.34173	5.66771	8.12628	8.83192	10.6366	8.25856	7.41105	6.99801	6.9539	5.08663	7.11537	6.02886	7.62024	7.63947	6.33776	8.26304	8.7248	9.26298	8.08601	9.41601	11.9947	9.81703	12.1163	3.73511	2.82769	11.7682	9.01589	13.727	4.27253	7.01061	2.83826	12.0566	11.3477	12.6068	11.5218	11.241	12.1862	8.16243	8.29621	10.64	7.85803	6.87989	7.21341
MGST2	5.06611	4.78524	3.85261	4.10668	3.69865	2.9676	5.72849	4.93074	3.58922	1.66757	2.60301	2.61319	3.90636	3.11001	3.16415	2.75425	4.51478	7.37805	6.8058	5.02867	3.74238	3.50471	3.61793	4.53964	2.62577	6.33382	6.35482	5.45643	5.62138	4.76158	4.46241	6.20436	2.85974	7.26614	3.89066	4.22608	6.13263	5.94165	5.4386	7.10039	5.72287	5.10233	5.17666	6.49642	7.76479	5.55761	5.24232	6.83445	5.71768
PCDH18	10.5067	9.49447	10.3301	11.2216	11.7351	10.0054	8.95013	6.75885	9.46391	10.1101	10.8177	9.23639	7.35494	-2.24754	1.52369	1.61675	3.10698	6.64108	11.0033	10.2709	9.16182	8.11847	9.99132	8.75769	8.32011	11.7752	13.1229	13.2841	8.85689	3.22815	5.17968	9.01171	13.3588	13.5819	5.76513	8.11596	2.583	12.398	12.9386	8.74294	11.6465	9.27468	11.3488	10.7298	12.3667	12.0168	10.353	10.6596	12.4147
PCDH10	9.52635	8.75887	11.0498	8.15496	7.79239	7.94815	5.61407	5.8775	6.89152	7.30821	6.97144	7.36807	6.97001	1.21189	1.13667	3.68714	1.73614	8.85518	9.57331	8.15679	8.1466	8.10702	8.76542	4.91913	6.97385	10.0685	4.76986	4.10169	2.59721	4.65265	3.43774	7.69537	8.25387	5.05987	5.78878	8.01635	3.05507	6.21691	3.885	0.713808	6.92996	4.45026	4.28357	8.37144	10.2903	7.38758	7.54448	10.1498	8.26128
INTU	6.78201	6.97746	5.12653	6.35919	4.77665	8.75644	6.74322	5.16207	6.66054	8.32895	9.96813	7.2387	5.88765	5.34492	4.93607	3.6311	5.13082	7.19046	4.46027	4.50329	4.55272	4.70026	5.4672	6.14152	6.32079	3.44382	8.60773	7.72134	7.13091	3.73511	4.13435	9.7054	5.432	9.35319	4.95479	6.58557	2.6732	9.52409	8.73009	5.22336	8.31353	3.22786	8.20772	6.57939	5.10575	5.81057	4.88813	4.97021	8.15654
FAT4	9.00155	9.30997	8.84686	9.25635	10.084	8.16362	7.17129	7.21882	7.56712	8.15764	8.84372	7.36807	7.17527	3.48038	3.41351	4.47274	4.58552	7.69781	9.24676	8.25292	7.11968	7.4178	8.26362	7.40771	7.60919	10.063	11.0787	11.7885	7.71755	6.84441	5.34795	9.15226	11.1204	11.5898	6.00614	7.41003	6.06759	10.387	11.0876	10.2506	9.7126	9.20514	9.8289	9.81376	10.4162	10.0694	8.4531	10.4726	10.7831
SPATA5	4.63085	4.81195	4.61041	4.16701	5.05229	5.16924	4.76607	6.45884	5.03798	4.279	4.66389	5.56493	4.74108	3.17873	2.72163	5.41998	2.55058	4.16743	5.11774	3.98753	4.81376	5.5163	5.45443	4.43371	4.06264	4.79746	3.02938	3.3476	3.11568	4.65265	3.33465	3.43708	6.33292	3.59776	4.51869	4.63715	4.16796	2.77173	2.5553	3.42653	3.63255	4.30587	3.70403	3.76047	4.9895	4.88308	4.23247	3.70997	4.01849
FGF2	5.22695	4.02105	5.47213	7.7984	7.94658	9.98393	6.14458	7.1929	7.94391	8.2542	8.37165	12.2805	10.088	4.09231	3.36696	4.65237	2.7608	-0.168849	6.58487	7.54541	6.59096	12.1642	8.4261	11.1631	3.15087	4.20801	3.02938	3.1144	2.81402	4.40649	4.72951	4.54187	6.53663	2.37537	6.89612	6.8604	4.49917	2.08584	2.10073	5.91457	2.0148	4.1454	2.95621	2.56492	6.18277	3.57523	6.37803	5.65003	4.78116
ADAD1	7.28977	7.19606	10.1336	9.96209	9.98063	9.01636	14.163	10.634	11.5731	8.88889	8.63149	8.37788	9.13498	1.65935	3.66505	5.87074	6.73458	3.88426	10.254	9.82585	10.8064	10.1218	10.6583	11.8926	11.2263	10.0658	10.922	11.9168	8.96566	5.04631	4.64585	8.37589	9.32176	8.89968	10.4042	9.20764	6.3118	6.69413	8.87283	8.38859	9.71069	7.09136	8.9886	6.49642	11.4062	5.0736	9.77184	11.3924	9.87786
KIAA1109	5.70329	5.80532	5.7223	6.13842	6.08332	5.25617	6.85596	6.5157	5.19994	4.76443	6.0258	5.60366	5.8572	11.4792	10.7986	9.10828	10.804	7.37496	6.4111	6.59027	5.80878	4.89037	5.07528	5.42682	7.02478	8.39506	8.52747	8.90493	10.6756	6.05704	6.07961	7.17651	7.65348	8.09027	5.83495	5.38363	6.74515	7.91653	8.63413	9.66574	7.49778	5.94058	8.09634	6.74258	6.41834	7.30974	4.75689	8.21887	8.84824
QRFPR	7.64575	7.30351	8.32509	8.46285	9.80408	7.07911	6.5746	5.01204	6.35131	7.22896	8.22582	6.61792	4.7243	0.07439	0.606151	2.5876	1.83235	4.97683	8.26017	7.69163	6.77085	6.31207	7.20861	6.34517	6.15392	8.86261	9.90395	10.5546	6.37928	2.43966	2.2802	6.05782	10.0079	10.7268	3.23859	4.75171	2.38369	9.29741	9.89298	5.72876	8.90375	7.11322	8.39884	7.90419	9.50338	8.63734	7.62948	9.14867	9.33676
PRDM5	4.03385	4.48671	4.30007	3.4721	4.55847	3.51074	4.73271	5.48043	4.26241	2.58511	2.87431	3.79152	3.87631	4.85049	4.30659	3.91541	3.02791	3.39187	3.83764	2.68337	3.41521	4.70026	3.7904	4.93863	4.27945	4.33691	6.13535	8.10089	4.37644	4.26563	4.13435	6.24443	3.00413	5.71776	4.13167	4.16123	3.41016	6.13592	7.86253	5.26498	7.63761	6.20768	8.13893	4.62195	3.93815	5.37657	3.08704	4.55049	8.37959
PDE5A	5.29507	4.02105	5.67858	5.55909	4.72512	3.98807	5.15406	6.5157	5.27458	4.05223	4.15442	5.78311	4.70733	2.00039	7.72278	5.82776	5.64965	4.25069	5.73687	4.95741	5.34121	4.38341	4.17981	4.05931	4.46789	5.1176	3.86165	3.00943	3.31849	6.96322	5.02271	5.19562	4.33974	5.1226	5.18612	3.78438	4.76835	4.10144	3.61263	3.42653	3.38564	3.51737	3.67124	4.70875	6.14704	4.94942	6.15639	4.06506	3.52003
NDST3	5.14877	5.12059	4.51419	4.85795	3.46733	3.45303	5.36471	2.72911	3.02362	3.92391	4.88458	4.51501	3.78218	0.07439	-0.978811	-0.70518	0.33759	4.10914	4.87158	1.82355	0.44121	2.45741	3.86947	3.44738	3.74396	7.88123	8.49917	9.32145	10.6802	3.50379	2.97208	6.84158	7.38989	7.88241	2.93373	4.43254	2.15236	7.61891	8.1716	9.31826	6.81324	2.86529	7.67847	6.07424	5.40706	6.7009	2.79753	8.10866	8.40306
ANK2	5.66635	6.41446	5.6933	6.41	7.82335	6.7779	5.10276	6.58377	5.19994	5.89852	5.46613	5.62265	5.50121	4.43896	4.03614	7.51496	3.97619	4.07908	5.37606	6.73578	6.98479	5.3187	5.63501	5.12034	6.16607	6.05526	6.75131	7.20186	3.92691	6.05704	6.25924	4.95461	6.91102	7.39456	6.77108	5.61916	5.92801	6.3205	6.38202	4.41425	5.83277	6.77218	5.77904	5.37227	6.06325	6.14847	6.20755	5.48338	5.73751
ALPK1	2.58705	3.08816	3.62584	5.75197	4.92104	3.94684	5.06305	5.126	3.73732	4.56373	4.71081	5.05176	4.27223	10.7747	10.5291	8.58161	10.4517	6.13493	4.62854	5.44804	5.1337	3.83592	4.14845	3.50082	5.16909	5.0886	1.37227	0.740939	6.63805	6.3811	5.14962	2.53266	5.48218	2.07052	4.20382	3.64903	6.78615	2.31716	4.46478	5.6987	3.08755	6.20768	3.91479	2.96827	2.35319	2.17413	5.62007	4.39223	5.9047
ENPEP	7.23879	6.32454	5.50588	5.63581	6.86858	5.61311	6.6964	6.95664	7.82891	7.62435	5.57158	6.60843	5.57791	0.559817	3.36696	6.52171	6.9429	4.19572	8.16756	5.40406	4.62254	4.5278	4.32715	6.58055	9.70883	6.91569	6.79336	7.90447	6.49366	8.70644	10.0377	5.19562	8.80041	3.91379	9.78658	8.49719	7.01897	6.54242	6.13048	5.37043	5.8186	4.91592	5.00308	6.04117	7.62567	11.4407	7.39358	7.22328	4.74242
COL25A1	4.99342	4.78524	5.38413	5.76179	5.21055	4.8041	5.50962	4.31407	4.71961	4.52001	5.46613	4.47378	7.72957	3.6351	2.48062	3.71436	2.30442	5.84461	5.26124	4.10209	4.71067	4.65904	5.24798	5.42682	7.04794	5.9783	5.52358	5.17025	6.27345	7.2234	6.04737	4.28068	6.18925	7.3428	4.95479	4.51271	7.88265	5.96742	6.15641	6.34801	6.53836	6.28676	6.22547	4.81039	5.83525	5.51444	5.6351	4.99795	7.79423
SGMS2	6.67219	8.35097	7.82446	6.07685	5.60198	4.87174	4.86175	7.13056	6.16767	5.73605	4.66389	5.58443	8.2873	5.13617	4.85408	5.48464	5.38198	4.22347	6.7822	5.23357	6.66452	5.56175	4.60644	9.86635	6.67123	5.30575	4.14756	4.02297	3.69154	8.08613	8.1401	6.47367	7.4914	3.26845	7.44246	4.63715	8.32142	2.69156	2.5553	3.21631	3.59976	2.86529	2.65456	6.12247	6.97173	6.96153	6.99393	6.50771	6.67974
PAPSS1	3.11147	3.65848	3.20053	2.65875	5.09351	4.49653	6.43639	5.98209	6.3164	4.17007	3.81112	4.43135	5.86487	6.46327	5.8156	4.82464	6.78955	2.26411	2.10828	5.64987	7.41029	6.45138	8.38296	9.52883	10.0531	2.89281	6.44332	6.43379	4.83897	7.30665	9.1043	5.08646	3.96937	4.00542	6.48289	6.8655	5.74254	3.39517	4.08731	6.42347	5.17363	5.61253	3.73609	8.39126	2.58451	8.80049	6.29531	8.35383	6.99602
DKK2	7.38662	7.20112	6.266	5.55157	10.0372	10.7181	10.1846	7.76766	8.84022	11.5649	12.171	10.108	9.81845	-2.24754	0.895658	2.46475	0.33759	2.86678	6.02526	8.11647	6.68642	8.99657	9.73374	10.2589	9.49974	3.08125	12.9791	11.3743	11.5807	2.43966	2.03919	13.8019	10.9147	13.9648	7.41991	9.45596	2.38369	13.8184	11.8059	10.1352	13.3518	2.37987	13.5494	6.28668	6.77507	11.8665	6.50617	5.86113	8.75281
SLC9B2	2.62605	3.17305	2.59481	1.75361	3.69865	3.94684	3.7578	7.70791	5.83098	4.22556	4.08488	4.63205	5.31207	3.17873	4.51304	5.77702	5.78805	4.76661	7.44344	5.43935	7.23563	6.73539	9.31881	7.75701	8.74952	3.13897	4.76986	4.57613	4.18217	7.26099	9.30683	4.66511	3.65621	4.1328	3.97555	3.82681	5.4297	3.44492	2.96055	4.1438	3.59976	6.36172	2.51369	6.30769	7.14024	6.91801	5.72212	5.68458	4.50854
UBE2D3	3.89707	3.53562	4.30007	6.10282	7.75434	6.32616	5.92589	5.05103	5.14795	5.77377	6.08042	6.00188	6.52804	11.0103	10.5495	8.94192	9.93124	6.14947	3.79109	6.88725	6.90298	4.38341	4.32715	4.02324	6.14167	4.38541	4.41329	4.07592	6.61417	6.99703	6.27325	5.26406	4.84064	4.72452	6.63417	4.85784	7.39533	4.9286	5.3402	6.43567	3.89828	7.27711	4.66292	3.67681	3.03908	2.99725	5.88185	3.70997	4.78116
PPP3CA	7.12089	4.2336	6.44193	5.55909	6.91531	7.39099	6.36743	6.33792	7.77423	7.70466	5.93979	7.11009	6.10411	8.62051	7.62482	7.05104	7.66524	4.19572	2.38392	5.70166	5.84817	8.156	3.47354	4.25862	3.95472	5.30575	1.57872	2.70777	4.15594	5.17005	3.70905	5.16014	7.50966	1.44248	7.12704	6.42219	4.88619	0.369631	2.96055	4.70375	3.17919	4.5815	2.43775	2.4687	2.58451	3.15551	4.78411	2.37117	2.58715
DNAJB14	3.49526	4.81195	5.03703	7.34783	6.83251	7.09806	4.51453	6.33792	5.92666	6.91127	5.93979	7.33967	4.52562	5.91737	6.74684	8.81642	6.26402	2.26411	6.47874	7.4642	7.40699	4.8173	5.07528	3.07701	4.18709	6.35833	1.75929	1.92536	2.74531	8.12743	6.55131	1.77082	8.47755	2.62691	9.06906	7.5496	9.34262	1.95459	1.25273	2.82929	2.0148	8.41988	2.51369	2.25458	4.67512	1.53258	8.50923	6.28933	2.29764
GABRG1	9.567	9.25261	10.096	10.3853	10.6263	8.53616	8.0179	5.74108	7.83304	8.03874	9.41347	7.08294	5.10735	4.89201	0.895658	1.61675	2.23571	5.87117	7.72299	6.95893	5.18075	6.94712	8.5839	7.98742	7.78491	10.8969	12.0757	12.5315	8.01255	1.30215	3.10333	6.05138	11.5695	12.8117	3.0942	5.26518	0.798727	11.5382	12.1301	8.0487	10.3755	9.57954	10.3555	8.14113	8.59864	10.7284	7.14331	8.13389	9.16435
CORIN	4.97087	5.59067	5.10467	5.12454	4.55847	3.67121	4.68118	5.71703	4.05219	3.35562	3.23688	2.45272	4.20127	2.00039	1.68415	2.85554	2.30442	4.62816	3.92645	3.40851	3.90064	6.25788	6.20671	5.6082	5.38196	4.06646	3.90064	4.37954	2.81402	5.04631	5.39994	2.91968	3.96937	4.52221	4.46098	4.19402	2.9142	3.71202	3.36821	2.97015	3.34664	3.75838	3.53207	4.26893	4.45898	4.46616	3.5345	4.1166	3.42539
NIPAL1	4.56213	4.73027	4.54698	3.95525	3.58762	2.6963	3.2456	4.24848	4.8555	3.85519	3.41745	3.57471	4.446	2.27602	3.21759	2.33044	3.64634	5.34843	3.41494	3.25849	3.69994	4.74034	5.27728	4.70814	5.26258	5.4609	3.82157	4.22402	4.42118	5.32007	4.68829	3.62229	3.25567	3.40932	4.20382	4.75171	3.35672	2.51647	2.96055	4.25813	3.1341	3.22786	3.00965	4.9236	4.13341	4.62344	3.65735	4.85356	3.8826
SLAIN2	4.15878	4.78524	5.30965	4.4027	3.33608	2.88271	4.34828	3.5771	5.51932	4.42838	4.08488	3.12015	4.29513	6.93486	6.4724	4.63823	5.84105	3.73804	3.69325	4.12395	4.50422	4.38341	4.55952	5.06819	5.39234	4.0959	3.02938	2.8361	3.49628	3.93442	4.84655	2.86196	1.41917	1.44248	5.9443	5.99906	3.05507	1.26272	2.5553	3.81067	2.36627	4.45026	1.62061	3.28314	3.89572	3.85451	4.91301	4.43345	2.9003
FRYL	3.72814	4.27259	4.75775	4.04371	4.37003	4.21336	5.65025	5.42213	4.71961	3.45184	4.9447	3.79152	4.9575	7.92364	7.05645	5.98691	6.76538	4.58604	4.26975	5.04021	4.45403	5.80791	5.4022	4.89937	4.96171	4.0959	4.11477	4.50068	4.33027	5.04631	4.55704	4.16612	2.31226	3.65548	3.80046	5.34034	4.25816	3.62837	3.17873	4.92759	3.66461	4.70179	3.85765	3.87751	4.96918	2.99725	4.55044	5.05189	4.78116
SPATA18	5.56966	5.63623	4.09361	5.35811	4.72512	7.37554	5.94057	3.5771	4.91892	7.10127	8.50242	5.86511	5.02755	0.07439	1.82854	3.93868	1.12609	6.09042	3.64172	3.75517	4.32036	4.04237	4.29886	5.25084	4.68608	2.1104	7.32467	6.29553	5.55266	3.50379	1.74969	8.61194	4.76156	8.07184	3.89066	5.24967	2.83826	8.18341	7.31882	4.11374	7.01635	3.22786	6.81888	5.46247	3.76036	4.65028	4.6125	4.21444	6.88483
LNX1	3.84844	4.70198	4.61041	3.98906	5.60198	3.39291	3.42338	4.43693	4.05219	3.92391	2.69922	3.79152	4.22531	3.36717	4.90383	4.78667	4.45559	2.26411	4.82614	3.66858	4.89124	5.23702	5.75439	4.77474	3.64326	3.53263	1.91975	3.00943	2.24574	4.81311	4.36112	3.26962	3.3667	2.62691	4.20382	4.25745	4.37027	4.03801	3.17873	2.97015	2.58308	4.1454	1.87215	3.28314	4.39948	4.58221	4.38249	4.1166	4.50854
CHIC2	0.789545	1.2137	1.97814	1.3298	1.75112	1.74521	4.13504	5.61663	6.18066	6.16298	7.99177	6.63672	4.12663	6.45637	5.45303	3.65939	4.92801	4.84014	8.55471	7.98678	7.1237	5.20873	6.37874	4.48764	1.66054	1.71447	3.22641	3.1144	3.49628	2.43966	0.164726	2.53266	0.933745	6.99707	2.3057	5.1695	2.02112	6.23823	4.9679	4.23038	7.26926	3.22786	5.2562	7.71269	9.75777	2.24628	8.02706	9.09347	10.3467
GSX2	5.29507	5.70911	5.70787	6.52396	4.82641	7.51251	5.43898	3.46607	5.36845	6.68252	8.5564	5.91215	4.54485	-2.24754	-0.978811	0.879783	0.965621	6.95424	5.02023	4.94518	4.64508	5.56175	6.07944	4.34882	4.91927	6.74963	8.31838	7.39915	8.26657	2.15015	1.74969	8.00464	7.38331	9.13343	4.51869	5.61916	2.15236	8.62904	8.01384	7.87816	8.36566	3.75838	7.98234	6.21435	6.13797	4.66351	6.10334	5.99106	8.38117
KIT	9.39105	8.18204	7.55305	7.4914	6.62324	6.24346	7.97396	8.75147	6.10086	5.34313	5.49322	6.04474	4.70733	5.45982	3.70301	6.31051	7.44516	10.8909	11.0308	8.06937	7.1035	4.89037	6.76219	6.85132	5.87185	9.55434	9.12046	6.4639	7.21906	4.26563	6.12666	10.4983	7.12357	10.8965	6.06544	5.87311	11.1644	9.9168	9.00718	11.1944	9.31826	10.3491	8.272	10.0054	12.2664	9.21712	9.32399	9.74262	10.5904
TMEM165	5.39441	4.91414	5.08247	4.38588	4.43562	3.39291	4.28064	2.72911	2.90333	3.9895	5.41036	3.31946	3.13934	8.21292	7.8719	6.115	7.31591	3.4865	4.05018	4.43499	3.12571	3.83592	3.83048	4.02324	3.80738	5.52724	4.85174	4.48118	6.15263	3.93442	4.13435	5.45182	5.90644	6.78071	2.01619	3.39072	4.61749	5.02988	4.33453	4.64192	5.86762	7.77904	6.61846	4.62195	4.72444	6.14847	3.97338	3.03859	3.09734
ADGRL3	3.92861	4.67313	4.22099	3.69335	5.68523	4.21336	4.86175	3.9515	4.16112	3.9895	3.97385	4.47378	5.32326	3.03786	2.48062	3.86771	2.30442	4.22347	4.05018	3.37245	3.82368	4.5278	4.21051	4.58982	5.69868	4.28672	3.93861	3.88142	3.31849	4.91096	5.17968	4.36619	5.62304	5.18272	6.52575	5.77899	5.8909	4.50479	3.36821	3.03574	3.78617	3.75838	4.14716	3.80054	4.9895	4.12713	3.92529	4.62356	4.05055
RUFY3	4.98594	5.24344	4.83943	4.74374	3.80175	4.24771	4.62774	5.89903	4.16112	3.45184	4.88458	3.97997	4.54485	3.48038	3.97539	2.33044	3.69834	4.27741	4.84904	3.47806	4.23377	3.30541	4.0836	4.93863	5.37151	4.86742	3.86165	4.29273	4.56767	3.50379	4.91961	5.03516	3.96937	5.05987	4.51869	4.28815	3.41016	4.52806	4.21621	4.20209	4.45144	2.37987	4.38816	4.70875	4.92766	4.21964	4.19239	4.30607	5.17938
DCK	8.38058	8.14312	8.68135	8.2317	6.27468	4.75718	7.82365	4.55014	6.42961	4.90703	3.93485	4.63205	6.81622	2.96192	6.14013	8.22615	7.63388	1.20966	2.98964	0.975555	1.54075	3.75997	5.0585	0.526815	1.91208	9.04539	5.58472	6.8226	5.9385	4.86287	10.566	6.507	5.64524	3.40932	6.74713	5.7351	7.8297	1.64974	1.9897	2.82929	2.11101	7.85884	2.18249	1.31116	3.18718	-0.303919	1.94953	1.74314	1.79068
SLC4A4	3.84844	4.58293	4.67116	5.26457	6.82028	5.40056	4.18523	5.69258	4.64655	4.87268	3.67577	5.28412	6.31488	3.94229	3.87917	6.28351	3.84394	5.70398	4.60182	7.4007	6.69725	3.59491	3.70674	4.51388	4.56284	4.0364	1.91975	3.1144	2.59721	5.17005	4.64585	2.53266	3.96937	2.73794	5.28921	5.10199	4.97753	2.51647	1.86941	2.40186	1.40475	5.01213	2.08627	3.588	4.45898	2.86601	6.48144	5.31713	2.67203
ANKRD17	4.70557	4.61363	4.44629	5.664	4.8745	4.40817	5.58632	4.49464	4.56959	3.62693	4.9447	3.72281	6.42798	10.3282	9.89438	8.2554	9.62991	5.80843	4.2354	5.54034	4.98258	4.77934	4.69593	5.31192	5.69868	4.90117	3.86165	3.51033	5.26427	5.08875	5.45013	4.01544	3.13538	2.73794	4.82355	4.6608	5.1757	2.51647	4.08731	5.35766	2.93818	5.67265	3.73609	3.76047	3.97937	3.45858	3.5345	3.95613	3.21518
CXCL8	5.39441	2.56733	3.02544	7.61385	3.46733	2.59321	7.59215	1.14414	3.02362	0.819571	5.76184	5.0795	2.664	14.3307	14.2255	12.6283	13.4822	9.23842	6.99735	7.49598	5.28491	1.35787	3.47354	3.14572	6.95997	5.94632	5.78557	-0.396564	8.47057	5.74841	5.34795	0.0546081	4.28424	1.15298	-1.15373	1.17772	8.15726	4.55096	6.61964	9.16822	2.51437	7.67999	4.44746	6.04951	3.32148	2.91109	3.77056	5.70156	5.5926
MTHFD2L	4.65932	4.75802	5.50588	4.46009	6.52119	4.21336	5.54848	7.52612	6.91504	5.63719	5.42451	7.37369	6.77609	6.62591	6.72855	5.31719	5.35794	4.85795	6.12245	4.58436	4.52867	5.58394	4.55952	8.14887	6.47035	4.96639	4.24168	4.35832	3.22065	8.01089	6.58539	3.72299	5.77169	4.72452	6.99093	6.6927	6.6922	4.03801	3.36821	3.88373	3.66461	7.7653	4.09866	4.5994	6.0342	10.151	6.32341	5.22622	4.14266
EREG	5.75698	6.5073	5.52246	5.1596	4.43562	2.23064	4.25738	4.17977	3.93435	1.66757	1.83249	3.31946	4.70733	9.57543	8.45651	7.28464	8.3039	4.82211	4.08917	5.74462	4.81376	3.75997	4.29886	6.1246	6.86999	4.56458	3.86165	4.66521	3.89555	5.32007	6.48063	3.81711	2.31226	2.07052	4.05572	4.83723	3.65117	2.77173	2.77211	3.88373	2.58308	4.30587	1.98318	4.62195	4.01945	4.38857	2.90062	4.58749	2.82815
G3BP2	5.33681	5.20364	4.78549	5.37526	3.19169	6.12834	5.52918	5.16207	5.27458	5.63719	7.55077	5.13344	4.83783	7.78451	7.35061	5.50037	6.52021	5.62297	4.26975	4.95741	4.85302	4.5278	5.1405	5.86412	5.87185	5.48335	6.52045	5.49583	5.30065	3.93442	4.88354	7.25708	3.89722	7.00819	4.33812	5.34034	4.03819	6.82202	6.24973	5.72876	6.24163	5.01213	5.9322	5.94611	4.86305	5.05363	4.34642	5.55983	6.00628
STBD1	6.77985	7.2162	8.57607	9.80564	7.99633	8.37845	7.4273	4.24848	6.71516	8.58908	9.32482	7.52765	7.02584	4.09231	3.21759	2.99526	1.12609	6.52881	7.31774	7.51264	6.78106	9.4278	8.13751	6.94587	8.68976	10.43	12.1843	11.8803	13.5312	1.30215	2.03919	7.30389	11.0514	13.5778	6.195	7.88445	-0.786236	12.0812	12.3728	12.7005	12.5505	3.75838	12.7473	7.91107	7.9781	7.44043	8.64905	8.28793	11.2267
CNOT6L	6.79276	8.17948	8.85997	10.5791	12.3333	10.6001	9.0466	10.2974	10.1166	11.328	9.36662	11.0134	9.82928	8.39902	10.5602	12.1604	10.7407	4.58604	10.0919	10.9785	11.3907	8.75875	8.41626	5.2817	4.90485	8.18165	5.20321	5.59892	6.76497	11.6955	10.2919	3.26962	10.7871	6.28226	11.3273	10.0354	12.0718	6.78386	6.78255	9.18368	4.99602	11.1193	4.77519	3.95057	7.06564	3.78354	11.258	9.21813	4.76192
FRAS1	4.61155	5.00955	4.78549	4.49189	4.15322	4.21336	3.88472	4.93074	5.51932	3.9895	3.93485	3.97997	5.48138	7.1034	6.48879	5.72444	7.42794	4.62816	3.96888	3.60782	4.23377	6.20157	5.83541	5.46765	5.01642	5.059	3.69419	3.88142	3.5375	5.35526	4.68829	2.97517	3.7411	3.47491	3.97555	5.63118	4.42322	2.98854	2.63125	3.15859	3.4236	4.45026	3.67124	3.98576	3.66252	3.89995	3.5345	4.21444	3.27067
BMP2K	6.14374	4.78524	6.85588	7.32264	7.01523	5.98298	8.79918	8.72459	8.99907	8.85189	9.3519	9.57776	9.73298	7.97284	10.0594	8.77823	8.51886	4.04838	8.2623	8.12869	7.91578	7.13172	6.86706	11.916	6.34771	4.76117	3.86165	3.54829	3.95761	7.32452	5.56845	3.62229	5.53068	3.53764	9.13283	8.24283	5.8909	4.16219	3.85364	3.73371	3.75673	4.45026	4.28357	4.11851	7.90511	6.26159	9.33669	4.58749	4.17211
PRDM8	7.74761	6.08269	8.67209	7.96625	8.2947	7.40628	7.47851	7.52612	8.74718	7.95912	5.43852	5.15968	6.21634	8.53628	8.14961	6.48267	7.62047	5.31012	7.76273	8.74771	8.96533	7.15414	6.92374	5.50736	5.87925	8.59518	4.85174	5.09529	3.22065	2.88711	2.66723	6.78447	7.77421	5.90786	6.02618	7.28625	2.9142	6.08191	4.81345	3.56625	5.86072	4.30587	5.79435	7.95834	8.0008	3.07855	8.19366	8.60451	8.15838
SCD5	9.7322	12.1904	11.6209	9.1952	9.73085	8.08506	8.03168	8.67553	10.0685	10.0915	8.02464	9.8526	11.7405	1.83992	8.2825	9.25279	9.03456	6.97887	10.357	7.74902	9.40245	8.95885	6.63783	13.332	10.4235	8.86689	7.93744	7.01452	7.10715	11.3226	11.7271	9.91414	11.2577	3.96033	11.1803	8.8674	11.6692	4.00522	3.885	0.351238	5.67645	1.6429	4.612	9.35008	10.3926	9.37933	10.0131	10.5116	9.77367
LIN54	6.99621	6.42315	7.19278	6.58788	6.55109	5.73919	6.679	4.65511	6.89152	6.89425	8.53211	6.68267	5.46127	6.83195	6.19445	5.35227	6.04055	4.66909	5.55384	6.39734	5.08507	7.1689	6.59194	6.84099	8.00885	6.98421	7.99713	7.2078	8.23089	5.94601	7.38389	8.17281	7.63141	9.89856	7.46465	6.307	4.64003	9.33335	8.75045	9.6638	9.36353	7.37082	9.83816	5.90993	6.29315	9.09666	6.42202	6.11025	4.89148
ABRAXAS1	9.04626	7.9095	10.2105	8.24226	7.27019	7.92975	5.88851	6.00213	7.19034	6.72164	7.29385	6.70065	7.18756	3.72974	3.16415	1.36521	2.30442	8.46705	9.17381	8.23294	8.12069	8.38499	9.63748	4.25862	6.16607	9.5242	4.56664	3.58529	2.34195	2.88711	1.74969	8.07777	7.68596	4.80323	6.36197	8.5677	1.08823	5.36318	2.96055	0.351238	6.51217	3.75838	4.48568	7.82382	9.93717	6.52354	7.27866	8.93924	7.41157
GPAT3	7.95038	7.63436	6.83612	6.43271	8.19406	9.66765	9.39401	6.3536	8.1496	10.1147	11.5422	9.15071	8.64351	8.55579	8.07557	6.33703	7.7873	9.97402	9.29238	7.71702	6.80127	7.4178	9.40012	9.12407	8.50603	8.43881	12.4167	10.5837	10.5694	8.23525	8.68174	12.3935	10.0789	13.1922	7.43498	8.09875	8.91824	13.2947	11.5726	10.9513	12.9131	8.61636	12.7771	8.78002	10.3845	11.0909	8.06362	9.15176	10.0278
WDFY3	6.0284	5.81856	7.87699	6.47508	5.54368	6.01324	7.44027	7.11224	8.62651	7.52278	6.48986	6.01631	5.82609	11.8838	11.3184	9.51568	11.2167	7.40556	4.82614	6.59027	5.67277	5.08968	5.10826	7.13097	6.48011	5.78396	3.86165	4.96099	6.91719	6.21863	6.62961	4.40712	4.84064	3.26845	6.82926	8.82616	6.75551	3.2902	5.30585	6.7113	3.81503	6.90343	4.26172	4.72966	4.01945	4.70251	4.10873	5.05189	4.11261
ARHGAP24	6.77769	6.74074	6.7472	4.85184	6.16293	5.70251	5.56753	6.94634	7.28365	5.00544	5.60921	6.31363	6.46884	6.41424	6.00228	4.60952	5.94155	8.0686	7.37408	5.5565	5.1961	9.34087	8.64698	6.25474	6.71324	6.83068	5.43338	6.23861	4.25812	7.91391	7.94827	5.94422	6.2913	4.92557	6.63417	7.81501	6.49608	4.8384	5.52077	3.84766	6.16525	5.18722	5.14118	6.2796	7.35515	7.92696	6.22752	6.7225	5.65649
PTPN13	4.17201	4.55157	4.7006	5.0886	11.0617	8.78303	6.01183	5.69258	4.35704	5.50887	4.59052	5.13344	5.25482	4.09231	4.55517	6.47074	3.93344	4.04838	3.64172	5.64987	5.95127	4.10511	4.40884	4.93863	5.87925	3.44382	4.08122	4.90356	2.87961	5.82571	6.49265	8.42654	11.8003	3.8657	6.17718	5.70128	5.8528	3.2902	3.36821	2.90144	3.22291	6.03522	2.72015	4.02011	3.32148	5.00247	5.37356	4.1166	3.09734
AFF1	4.48998	5.00955	5.23112	5.9337	3.46733	3.72096	6.39435	3.5771	3.99447	3.25253	5.59678	4.03768	4.98593	11.1126	10.7364	8.66507	10.4847	6.53989	6.34014	6.16933	5.38205	4.04237	4.38212	5.32679	6.05939	4.66622	3.90064	3.3476	6.91719	5.8004	6.01439	3.87661	4.84064	4.00542	3.97555	4.12768	6.56249	3.97167	5.31739	6.87704	4.09933	6.20768	4.4082	4.29722	6.90377	3.70891	5.44352	4.58749	4.74242
PKD2	7.71859	7.37693	6.32391	5.94236	4.49835	4.31405	6.35652	8.65035	6.59408	5.29206	4.77845	4.8082	6.33712	2.14478	2.79378	4.74768	6.72835	7.70767	6.48606	6.35175	6.26685	4.5278	6.53244	6.58674	7.20044	8.5467	7.281	7.58871	6.49889	5.48802	6.32796	5.65239	3.3667	5.6051	7.2599	6.91551	6.97088	4.35669	4.72955	6.16959	5.26011	7.21781	5.01619	8.70414	6.16502	7.71448	6.43066	7.73698	6.59532
HERC6	5.68955	5.1418	7.54495	7.79681	7.27019	6.40437	11.7221	8.62796	9.18631	6.07507	5.84832	5.60366	7.18756	7.36533	6.38751	4.90953	5.8236	4.16743	8.14229	7.40963	8.17592	7.07799	8.56026	9.95218	9.42399	7.87275	8.63255	10.0379	6.92109	4.33778	4.30768	5.798	6.70457	6.63051	7.97297	7.34582	5.09641	4.66031	6.60087	5.91457	7.42945	4.70179	6.665	4.82989	8.92436	4.98148	7.3758	8.53519	7.65519
HERC3	6.26296	6.53963	6.1211	6.18292	4.22917	3.33017	4.83056	3.86661	4.8555	1.305	4.15442	3.79152	4.22531	9.33695	8.55192	6.70251	8.24503	4.87555	2.81455	4.734	5.29919	4.61661	5.94899	6.99326	7.3623	5.01344	3.60256	4.127	4.99509	5.08875	7.13818	3.62229	2.51871	3.53764	4.62763	5.08461	5.01251	2.69156	3.85364	5.59373	2.88474	5.10233	2.95621	4.90534	2.58451	4.74048	3.17193	4.21444	3.91779
FAM13A	4.62123	5.30116	5.75073	4.50753	5.4195	6.35796	3.61864	4.17977	5.49871	4.17007	4.08488	4.2479	4.74108	5.75809	5.02868	3.65939	4.65295	4.49791	4.3033	4.18761	4.14165	7.34818	5.81558	5.17067	5.40265	4.31203	4.89099	5.01622	4.77146	4.10951	5.39994	3.98872	3.4698	5.10199	4.86864	6.99674	3.41016	4.27652	4.50571	4.3383	4.60803	3.75838	3.8865	3.28314	5.48068	3.29812	3.08704	4.85356	3.60884
GPRIN3	4.77661	5.07719	5.57109	6.03969	7.28806	6.89089	5.91105	5.788	5.45658	6.02902	5.38165	6.39317	6.11702	8.17768	7.55387	7.66376	7.88448	5.23032	4.75517	6.91885	6.51955	5.29198	5.45443	5.80161	5.92286	4.96639	7.54988	8.87443	8.11312	6.34655	6.03097	6.86012	5.97814	8.35265	7.21696	6.0175	5.78362	8.23912	8.69402	7.32032	8.22761	6.28676	8.02514	3.95057	4.54387	4.25505	5.51025	4.06506	5.17938
MMRN1	5.84224	5.1418	7.5691	4.82088	4.8745	4.55256	5.06305	8.70333	3.02362	3.45184	3.85355	3.91985	4.74108	2.39632	0.243581	3.41584	0.965621	5.39797	6.06493	5.05166	4.71067	4.8543	5.24798	2.67366	4.38716	6.52994	1.37227	1.36897	0.847188	3.93442	2.48665	4.18977	4.80164	2.73794	4.77701	4.16123	4.07175	3.11687	1.04628	-0.134188	3.26534	2.37987	0.398217	5.15761	6.65935	3.96554	4.96151	6.66308	4.46161
CCSER1	5.30712	5.1418	5.41998	4.3254	4.82641	4.78083	4.39168	5.71703	4.94962	4.42838	4.37439	3.72281	5.46127	5.28384	4.17769	4.60952	4.22689	5.20271	2.90475	4.10209	3.5165	4.48126	4.14845	5.12034	4.6691	4.28672	3.22641	3.99575	3.49628	3.93442	4.13435	3.9615	4.67791	4.1328	4.86864	6.16537	3.51144	3.93732	3.17873	3.56625	4.23363	3.22786	4.34723	4.82989	3.11503	3.48864	2.29057	3.64126	2.29764
UNC5C	4.85255	3.47004	4.67116	3.90889	3.46733	3.45303	3.97307	5.42213	4.26241	5.0675	3.47295	4.03768	4.67277	4.54688	3.41351	5.85248	5.84105	4.68913	7.86176	4.85657	3.69994	4.95991	3.36857	4.56495	2.55362	6.09954	4.96645	6.27303	5.03881	7.47608	6.61868	5.35054	5.27003	2.73794	5.96521	5.32562	6.15628	6.1659	5.46996	5.30543	4.60803	5.10233	4.32632	6.59656	7.88626	1.84292	7.00554	6.63685	6.8212
ATP8A1	5.18186	4.83819	6.0656	9.07176	5.05229	5.25617	5.84234	4.37681	5.65589	6.0901	6.07146	7.95585	7.5603	9.11714	8.41993	6.67852	8.38645	8.15938	10.9216	7.85575	7.85665	9.24313	10.7405	8.88876	8.98461	10.0309	5.00274	5.29832	6.4619	8.24935	6.57412	5.48087	6.81639	3.59776	7.41991	6.22212	8.58373	6.44186	6.55773	6.5579	5.20667	7.99458	5.29975	8.83773	10.7978	7.24518	7.49591	9.49984	8.66234
PHOX2B	5.30111	5.87032	5.23112	4.8146	4.43562	3.94684	3.91477	5.42213	5.12123	4.68747	4.45927	4.63205	5.08124	5.29936	3.54475	3.03898	3.14495	4.30364	4.2354	3.47806	3.9737	5.62733	4.91678	6.01867	5.95122	5.30575	4.98471	5.6522	4.102	5.38961	5.56845	4.04167	6.58336	5.71776	4.62763	4.56378	4.39699	5.01349	5.09404	4.59917	4.5577	3.75838	4.59461	5.12642	4.54387	5.15082	3.87553	4.99795	4.90907
LIMCH1	4.23643	4.64368	4.78549	4.39432	4.72512	4.17817	3.85402	4.43693	3.87162	3.92391	3.41745	3.40965	4.48636	1.4529	2.99082	3.41584	2.65952	3.77601	3.47507	3.98753	4.37532	5.58394	5.21808	5.44056	5.02977	4.18079	4.17962	3.99575	3.65454	3.73511	4.55704	5.38168	3.89722	4.6973	3.80046	4.53847	3.51144	4.43264	3.9752	4.11374	3.4606	5.18722	3.91479	3.71924	4.30536	4.37254	3.59723	3.95613	3.65128
APBB2	4.19813	5.055	4.6411	6.43475	7.45552	6.43451	5.68555	8.30402	5.17418	6.50327	6.40681	5.0795	5.76997	6.01456	5.38459	6.3759	4.94962	4.45174	3.96888	4.98155	4.45403	5.29198	5.80556	5.23516	4.9477	4.20801	7.51888	6.39785	6.15263	4.76158	5.39994	7.08488	5.48218	7.92996	4.05572	4.68407	3.89559	7.81376	6.29713	5.15121	7.65367	3.96483	7.90865	4.62195	4.27257	5.96287	7.32109	4.30607	4.33717
RBM47	6.61761	4.27259	5.99606	4.99739	5.83858	6.73616	6.11252	5.92025	7.27155	7.09383	5.65792	6.52008	5.66839	8.63281	8.59925	6.78186	8.38049	4.47501	3.88272	5.71612	5.38205	7.81496	5.37536	5.15409	4.76807	5.40318	3.82157	4.37954	5.06724	5.38961	5.26626	4.83971	7.22284	4.55291	5.76513	5.91305	5.64561	3.97167	3.53567	4.70375	4.07568	6.03522	4.4667	3.10257	4.05845	3.89995	3.87553	3.83829	3.73258
TLR6	5.52908	4.27259	6.29525	5.19384	4.15322	4.02814	4.90732	4.10762	4.16112	4.05223	4.68754	4.19815	3.96466	10.332	9.50601	7.67246	9.14933	6.09794	6.13182	5.36787	5.28491	4.04237	4.98938	3.90928	5.4531	6.10679	1.91975	2.3259	6.07775	4.81311	4.25219	4.06743	4.67791	2.50661	3.49012	3.49965	4.90493	2.77173	3.85364	5.29208	3.17919	5.26739	3.25066	5.0116	6.6845	3.83124	4.51838	5.59659	5.26385
TLR1	5.63324	4.93859	6.40664	5.544	4.37003	4.10511	5.30921	3.46607	4.60858	3.9895	5.21263	4.43135	5.50121	10.4225	9.58756	7.59586	9.12044	6.22003	6.07467	5.63472	5.28491	4.65904	5.17203	4.75288	5.88661	6.15654	1.57872	3.16415	6.29164	4.59493	5.08756	3.78641	4.8786	2.23098	3.23859	3.78438	5.3499	2.91983	3.36821	5.50389	3.17919	5.34334	3.56814	5.04535	6.69691	4.00767	4.5818	5.81509	5.29094
TBC1D1	3.24272	3.17305	4.09361	4.66225	4.82641	3.94684	5.04957	4.75295	3.02362	3.1415	4.63985	4.87305	4.27223	9.89233	8.89719	7.3727	8.93513	5.84461	4.05018	5.12936	4.0768	4.65904	3.90744	4.43371	5.81897	4.06646	3.16368	3.54829	5.61176	5.08875	4.84655	3.78641	2.51871	3.71097	3.36983	3.27288	5.56544	3.34364	4.26471	5.38309	3.56621	5.41549	3.76745	3.39208	3.97937	5.2681	2.99684	4.16635	2.9003
PCDH7	4.11833	4.88926	4.75775	3.97788	3.03123	4.75718	4.34828	4.7995	4.16112	3.7071	4.28419	3.40965	4.33987	3.94229	4.15047	4.13276	3.41732	4.96043	5.11774	4.18761	4.37532	5.5163	4.24057	5.03234	5.14474	4.66622	3.82157	3.3476	3.06018	2.15015	4.19447	3.62229	3.3667	3.40932	3.80046	4.53847	2.583	5.12452	4.46478	4.68343	3.63255	2.86529	3.15903	4.26893	5.21333	4.02828	3.65735	4.39223	5.0426
LGI2	6.03204	5.1418	6.17453	5.87764	5.93245	5.11444	4.34828	6.89368	8.27307	8.07696	7.2548	9.21935	8.47575	1.83992	3.16415	4.13276	3.10698	7.42361	7.5451	6.58239	7.23563	9.26905	7.81683	5.99092	4.30165	5.33073	3.22641	3.3476	2.43215	4.86287	3.86517	4.01544	4.98686	4.21187	8.30365	8.97627	3.93258	3.05413	3.01827	2.29877	3.38564	3.51737	3.91479	7.21249	6.87675	4.55406	6.31411	6.05849	4.05055
PPARGC1A	3.49526	4.34755	4.91674	6.55439	8.16535	7.87036	5.23967	6.00213	4.78916	6.32419	4.31488	6.15316	4.36173	2.79686	4.30659	8.46424	3.97619	3.06381	4.43021	7.31303	7.30097	5.12037	4.60644	4.68524	4.7996	3.39728	3.16368	4.20037	2.74531	6.3811	5.83715	3.17799	4.80164	2.93725	7.80916	5.53207	5.91882	2.08584	2.8377	2.82929	2.44222	6.95276	1.98318	2.36561	3.93815	4.06864	6.38694	3.2379	2.7522
LCORL	6.34997	6.29644	6.05424	5.20827	4.37003	4.52482	6.24264	4.75295	4.68355	3.45184	3.47295	3.97997	4.67277	5.83461	4.96761	4.8977	6.12846	8.4656	7.81891	5.377	4.10959	4.61661	4.75959	5.50736	5.52089	7.19617	6.51418	5.66089	5.9614	4.76158	7.09152	7.16761	4.10367	8.03154	5.03609	4.58866	7.50071	6.82202	6.35986	8.01454	6.41185	7.42426	5.89718	7.17867	8.80189	6.66845	5.54249	7.5245	6.72515
FAM184B	8.54856	7.90331	6.71871	7.25128	5.99905	5.44565	7.9917	4.10762	5.87961	5.09756	5.65792	5.23562	5.068	1.4529	3.16415	5.03359	7.49011	10.737	10.5666	7.28662	6.15349	4.33188	5.42855	6.90681	3.572	9.70525	9.85515	8.33204	8.46123	2.15015	4.00603	9.71409	6.41272	10.936	6.4536	6.46983	10.0967	9.8105	9.37133	11.1195	9.25584	9.23037	8.52004	9.7005	11.4456	8.82426	8.48869	9.86443	9.88344
CLRN2	8.53069	9.71752	7.21845	5.4214	4.92104	5.53181	6.16973	6.02189	7.94772	8.09941	5.90994	5.71399	6.94489	-0.662576	3.26912	6.03088	8.71065	9.83256	8.14691	4.85657	4.29207	5.02625	6.70943	3.86921	3.53501	10.0879	9.77741	10.7403	9.34812	2.43966	0.164726	8.82987	4.76156	7.08371	9.16028	8.78908	8.78172	7.71836	8.64104	10.7538	7.87192	8.28194	8.59407	10.4315	7.86443	9.19393	6.56228	10.7092	10.4895
CD38	7.82925	7.99651	6.99903	6.58788	5.63027	5.16924	7.41421	4.10762	5.39099	4.83749	4.75626	5.26008	4.12663	4.74115	5.07285	4.8977	6.92119	10.5052	9.78331	6.5705	5.63948	4.22294	5.02436	5.92403	4.00969	8.95388	8.95781	7.44516	7.70856	2.88711	4.55704	9.12722	5.50663	10.1445	6.08467	5.42565	9.44938	8.98697	8.47577	10.3583	8.3778	9.4524	7.89096	9.0829	10.7996	8.33839	7.84193	9.78703	9.07169
CC2D2A	4.76791	5.03246	3.85261	3.77315	2.4032	3.39291	3.94422	2.72911	4.48829	2.19808	3.03043	3.49454	4.29513	7.40889	7.33256	5.63467	8.06737	4.87555	3.92645	3.78291	2.76314	6.4147	5.91212	4.12885	5.02977	4.47777	4.30118	4.93256	6.028	3.06769	3.22362	6.17503	4.33974	4.52221	3.0942	4.02207	3.96865	5.76685	5.58902	5.8613	5.28094	4.81283	4.6959	3.33864	3.55755	7.51352	3.32805	4.72665	6.08578
ZNF518B	3.92861	3.92641	3.85261	3.53449	3.98816	3.56624	4.00136	5.33001	4.35704	4.38029	3.52639	4.34254	4.85334	5.04708	4.37874	3.6311	4.61287	4.94385	4.77922	3.4437	3.74238	4.61661	4.85982	3.50082	3.33431	5.95438	4.72711	4.5389	4.64514	3.50379	2.66723	5.18389	3.96937	4.3229	3.36983	4.61311	3.69489	4.13213	4.00405	3.95327	3.30656	4.30587	3.67124	5.54736	4.36879	2.95482	2.43496	5.38174	3.77157
DRD5	5.48734	4.58293	4.75775	4.0544	5.48292	5.35402	6.39967	8.39397	7.01276	6.0901	4.9049	6.39317	7.3302	4.38182	4.83711	4.76079	5.58896	4.04838	4.26975	2.68337	3.82368	4.5278	6.12849	5.18707	5.01642	5.897	6.3336	6.78732	4.20794	8.31338	8.23261	5.35054	6.91102	4.87787	8.1013	7.71406	7.68544	5.04609	4.35707	3.60997	4.95772	2.86529	5.31044	6.89843	2.95891	6.67172	2.6865	3.56911	5.77637
STK32B	5.23958	5.37469	6.29525	5.03565	4.22917	7.9868	3.79059	6.73511	5.34555	5.71681	8.15123	6.86111	5.8725	0.559817	0.606151	1.36521	0.785049	8.53228	6.07467	6.40629	6.23004	7.37389	5.94899	4.25862	3.89758	5.9624	3.69419	3.82067	4.52731	4.40649	3.53396	4.79415	9.35581	3.26845	4.40086	6.37293	3.12065	4.35669	3.17873	3.73371	6.65467	2.86529	5.48096	7.73871	6.83806	4.27243	5.86919	6.67172	6.43454
EVC	8.27872	8.0536	9.60214	11.1177	8.56031	8.62867	6.17595	4.75295	5.79762	7.97135	9.31536	8.23099	7.58374	0.922387	1.82854	3.79307	2.00744	5.46923	8.53543	8.32546	8.20655	7.56454	8.80367	4.77474	4.03641	11.3468	7.88978	7.68132	7.42256	3.8382	4.5105	9.18573	12.3432	8.71522	7.01117	8.69199	6.16408	8.39121	9.50792	7.44022	10.659	4.30587	10.2351	8.41081	9.67316	5.10305	10.7091	9.29423	13.3428
CRMP1	2.62605	2.56733	3.49751	3.51915	4.07305	5.89902	5.32049	3.46607	4.35704	6.05989	7.35421	5.15968	4.36173	1.21189	1.34312	1.36521	0.0480835	4.9101	5.02023	4.61556	4.71067	7.59764	6.46402	5.01408	6.56054	4.56458	9.88827	8.66575	10.7509	4.70814	3.10333	3.1299	3.00413	11.1064	2.75316	4.05814	4.88619	9.90129	9.78073	10.7221	10.2972	2.37987	10.11	5.2902	5.36101	5.58569	5.26181	5.46361	8.02556
KIAA0232	7.54507	7.55355	9.12992	10.6206	7.27019	7.72554	5.99082	5.16207	4.78916	6.61138	8.64665	7.37369	6.39126	7.69057	7.0674	5.97007	6.85687	3.61775	3.96888	5.31184	4.7528	3.83592	4.24057	5.44056	5.01642	10.9287	6.23788	6.62802	6.8369	4.40649	4.25219	7.7118	11.5353	6.37107	6.21259	7.92896	5.16018	7.00315	6.69236	9.10183	4.98337	4.81283	4.77519	4.50554	4.39948	3.68314	3.92529	3.49316	3.95214
TBC1D14	4.94797	4.93859	5.57109	4.68306	3.58762	1.92578	4.25738	4.60358	3.50905	0.0826051	3.85355	3.57471	4.20127	9.0727	8.2825	6.89622	8.23075	4.9101	3.47507	4.83022	4.62254	4.38341	4.43507	6.14991	5.00293	3.94228	1.91975	2.89622	5.20154	5.8004	5.61319	1.77082	2.85974	3.19251	4.72891	4.19402	5.12865	2.84768	4.26471	5.30543	2.36627	6.32472	3.70403	3.39208	3.38422	4.40443	2.43496	3.77556	2.67203
RGS12	6.26605	6.69841	5.80596	6.55251	5.48292	4.57979	3.46461	3.34578	4.3105	3.92391	3.10258	3.31946	3.90636	0.07439	2.64568	2.64532	3.91158	8.39721	8.73457	8.00014	8.80315	8.48863	8.53925	7.66051	6.79374	5.81969	4.01168	3.91086	3.11568	4.59493	5.61319	4.7471	3.65621	3.19251	4.51869	4.72952	3.18339	3.62837	1.73816	3.15859	4.1226	3.22786	4.72814	8.0609	8.20792	5.84001	7.21507	7.81314	3.95214
HTT	4.04828	4.64368	4.54698	4.13716	4.22917	3.51074	6.00486	5.74108	5.29863	6.32419	4.61539	3.00912	4.9285	7.19333	6.99273	5.75753	6.66116	4.30364	3.83764	5.15081	4.79373	3.50471	4.58317	5.06819	4.73583	4.18079	6.45646	6.96626	6.29765	4.26563	4.88354	5.46157	5.64524	6.83792	5.03609	5.11917	4.37027	6.85919	7.57105	6.76063	6.7399	5.18722	6.41564	5.06193	4.16948	3.48864	3.77056	2.67602	4.55398
ADD1	8.74679	8.54262	9.09569	10.1064	9.61176	11.3333	10.6468	7.94892	9.44249	11.6845	13.2291	10.6081	10.074	7.62128	6.65781	5.79626	6.41926	9.21269	8.45748	9.18468	8.46595	9.62399	10.7025	10.5059	10.2106	10.3114	14.0398	12.3775	12.9405	6.99703	5.34795	13.8231	12.1725	14.8662	7.89339	9.96829	8.00493	14.7291	13.203	12.7736	14.4224	5.01213	14.4125	9.27827	9.3615	12.157	9.69325	9.19135	12.4697
RNF4	4.48998	4.88926	4.04853	4.23435	3.80175	3.12372	4.23372	2.28165	3.58922	2.19808	3.35974	3.12015	3.49627	7.1166	6.88124	5.36091	6.55588	3.65897	3.64172	4.32605	4.42827	4.57289	4.3549	4.85901	4.87555	4.83287	3.22641	2.95393	3.31849	4.9575	4.80858	2.97517	3.13538	2.37537	3.80046	2.92774	5.09641	1.46917	2.39024	4.05168	2.11101	3.51737	1.62061	4.4309	2.78382	4.14611	4.27146	3.89841	2.96902
ZFYVE28	3.33974	1.2137	3.35665	3.43986	2.85066	3.04777	2.44414	3.6802	3.42416	4.17007	3.29962	3.57471	3.13934	1.21189	2.08008	2.10218	1.27048	2.63851	4.12714	2.95131	4.00889	3.59491	3.66302	2.47435	6.89576	3.69536	6.59367	6.46886	7.62974	7.14513	5.37418	3.08014	4.33974	7.65724	5.15005	3.69557	8.53944	6.12833	6.43065	7.06155	6.3091	4.30587	6.52521	4.14988	4.57109	5.74981	3.77056	4.58749	7.26556
NAT8L	5.01561	5.60601	5.29042	4.484	4.43562	4.17817	3.54368	4.31407	4.88756	3.25253	3.47295	4.66904	5.05464	2.61044	2.86249	3.08142	3.18194	3.53159	3.21791	2.95131	3.30628	5.58394	4.80052	5.10316	5.56743	4.26096	3.78035	3.91086	3.36504	4.33778	5.89265	3.9615	2.85974	3.8657	4.91236	4.81632	3.55954	4.16219	3.49559	3.95327	3.977	3.96483	4.21698	4.21063	4.27257	3.85451	2.56621	4.43345	4.38824
NSD2	6.30862	5.79196	6.38866	6.82322	7.80485	6.08149	6.39435	5.42213	5.84737	5.89852	6.62461	5.58443	5.24309	6.06987	5.27543	5.17746	4.82653	5.34843	6.3482	6.17457	5.32734	6.01812	5.4924	5.57121	5.11997	7.06087	8.29662	8.86224	5.03881	6.21863	6.18709	6.42467	8.40461	8.75866	5.47562	5.71264	3.55954	7.41559	7.85463	4.4387	6.89322	5.41549	6.79244	6.72706	7.62567	7.64612	6.38694	6.5458	6.7301
LETM1	3.89707	5.09905	5.45495	6.05839	7.42354	6.30184	4.64578	6.04138	5.71068	6.60093	5.26073	5.71399	5.34537	4.95213	5.93208	7.67939	6.69674	3.57531	5.93182	6.4328	8.37616	5.69007	4.21051	3.90928	3.67761	4.58549	2.52981	1.67383	2.03161	7.82257	6.74467	2.00214	5.48218	3.11234	6.59446	5.11917	7.29236	1.26272	1.25273	2.29877	2.36627	7.47579	2.65456	3.39208	3.44434	2.56115	6.27626	4.82286	2.06631
NKX1-1	4.18513	5.09905	6.29525	7.05905	5.95499	5.72706	5.03596	4.65511	4.3105	6.17712	6.89731	5.26008	4.38327	0.922387	3.16415	4.55032	3.2532	4.68913	5.02023	5.33076	5.29919	6.68494	5.34801	4.85901	6.30988	8.12386	9.82633	9.73091	11.4031	3.73511	2.97208	4.94074	8.24299	11.2429	3.60116	5.6431	4.66222	9.58776	9.81421	10.2579	10.0454	4.30587	10.3946	5.66057	5.23051	5.12235	6.35098	6.19659	8.57961
MAEA	2.84017	3.82513	2.92923	4.88813	3.58762	4.37748	4.34828	6.15313	6.01639	6.83303	6.25678	7.90636	6.53767	9.16768	9.2568	7.39601	9.05027	5.989	5.79699	5.56452	5.35495	5.46938	6.35146	5.44056	3.74396	4.0057	5.82664	5.92897	5.56268	3.22815	2.66723	4.99545	3.56601	6.72789	2.01619	3.00369	3.85762	5.06212	5.0532	5.26498	4.86418	3.96483	5.49039	4.5765	5.49496	3.42789	5.30003	4.51252	3.37564
CTBP1	4.69644	5.03246	4.6411	5.36671	6.55109	7.48037	7.15878	5.8775	6.25628	8.07696	9.31725	7.07607	6.56148	9.82493	8.57258	7.60316	8.55191	4.49791	4.12714	5.94825	5.4856	6.25788	6.80304	7.07481	6.51852	4.18079	10.1589	8.25233	8.34413	4.59493	4.55704	10.143	7.70721	10.9084	4.46098	6.43597	4.80871	11.0074	9.15521	7.90034	10.584	5.10233	10.5407	4.45621	3.85199	8.83014	4.10873	4.26099	6.77877
SPON2	5.68032	5.26294	6.6373	8.39825	6.36162	7.25406	4.53403	4.10762	5.09401	6.29854	8.04767	6.77889	5.33436	2.88174	3.10865	3.89176	2.90053	6.74044	6.41878	6.36099	6.16133	6.66426	6.98717	4.75288	4.96171	8.35757	9.21824	7.98455	9.53464	4.40649	3.33465	5.62663	9.02227	10.2384	4.13167	6.07144	4.57132	9.0047	9.09781	9.99277	9.68844	3.75838	9.37709	7.00089	7.28701	4.83709	7.95104	6.81898	10.3647
FGFRL1	4.23643	3.53562	3.68596	3.861	6.45946	4.52482	4.32609	5.83344	6.74171	6.53656	6.01649	7.82264	6.68799	4.05624	6.505	5.78988	5.12133	3.4865	6.05511	5.06302	5.36856	4.43316	3.66302	9.0632	6.6103	3.2479	2.80111	2.95393	1.29465	8.66146	6.95045	1.77082	6.33292	2.07052	6.80627	4.85784	7.55213	1.8102	1.9897	1.79181	2.44222	3.96483	1.13518	4.3789	6.16502	10.9495	7.17963	4.6931	3.80954
PIGG	4.51097	4.38362	4.94161	4.09637	5.65801	5.38521	6.7136	8.4053	8.03619	8.12152	6.0258	7.85911	7.63176	5.3147	7.38605	8.59632	7.67176	5.87991	9.47645	8.64089	9.57086	6.05036	9.51217	9.43928	10.7988	3.61629	7.72304	7.87303	5.82655	8.70984	9.57765	7.77375	7.0916	6.6233	7.93108	7.43082	8.13362	4.5735	4.89274	7.35927	4.70371	9.14805	4.42796	9.35176	9.69806	9.45264	9.74698	7.82867	6.70514
NCAPG2	5.06611	4.1523	4.33803	4.55345	5.68523	4.55256	3.72425	5.92025	5.14795	4.94059	3.57792	5.05176	4.67277	3.53382	6.08368	5.53895	4.57165	4.47501	4.93717	4.77602	5.34121	5.73043	6.03726	3.44738	2.31262	4.54336	1.37227	1.92536	0.557681	5.51938	3.53396	2.29165	3.89722	1.88994	5.07509	4.28815	5.8528	2.20613	1.25273	2.67317	3.75673	5.4842	3.06118	3.98576	4.54387	2.09818	5.60489	3.77556	1.24319
RBM33	4.88507	4.86395	4.91674	4.36027	5.35316	5.47494	5.57696	6.3536	4.10769	6.16298	6.63072	5.54517	5.52077	7.80095	6.90179	6.17991	6.75621	4.72839	3.92645	5.04021	4.85302	4.99346	5.4924	5.41295	5.70701	3.87594	6.82411	6.37162	6.15925	4.53481	4.55704	7.72197	5.24117	7.74294	4.27253	5.03117	5.08001	7.91211	5.9933	5.15121	7.23497	5.61253	7.69079	5.31808	3.97937	6.30447	4.01992	3.70997	4.31094
INSIG1	4.46869	4.45316	4.54698	4.15713	2.4032	5.16924	4.20968	2.28165	3.33396	2.88996	4.88458	4.34254	3.23719	10.348	9.54508	8.14844	9.42578	5.25742	3.41494	6.6442	4.79373	4.38341	4.27001	4.73069	5.33968	4.06646	2.95723	2.8361	5.46991	4.18968	4.46241	2.86196	2.07125	3.02745	3.49012	3.44621	5.11262	2.42026	3.45437	4.91021	3.03946	5.01213	2.43775	3.588	2.35319	3.63019	2.6865	3.83829	4.08191
DPP6	3.92861	4.2336	3.90414	3.97788	4.07305	5.25617	4.30355	4.31407	4.16112	5.21189	6.75905	4.93511	4.69015	1.83992	2.29421	2.85554	1.83235	4.07908	4.08917	3.40851	3.41521	5.39601	4.80052	5.37051	4.06264	4.0959	7.46462	5.39525	6.2856	3.93442	3.10333	6.89651	4.76156	7.86722	3.70425	4.19402	1.32924	7.85345	6.25574	6.51255	7.72762	2.86529	7.81607	4.4309	4.16948	5.58569	3.32805	3.3281	5.20809
KMT2C	6.47003	6.0494	6.34271	6.25186	5.57312	4.78083	6.47725	5.788	5.49871	4.94059	5.87945	5.37649	5.57791	10.6044	10.1754	8.47523	10.0847	6.8379	6.52213	6.22095	6.09738	5.46938	5.47986	6.21531	6.63673	5.83723	4.92921	4.68239	6.33904	6.1401	6.62961	4.96835	5.94273	4.94884	7.23428	6.99209	6.21	5.29699	5.46996	6.42347	4.62442	6.9283	5.38311	6.01586	6.50558	5.14139	6.02564	5.78355	4.94363
PRKAG2	5.28901	5.24344	4.67116	5.09896	4.77665	7.20683	5.26323	5.48043	6.14132	6.86833	8.19727	6.16616	5.12023	5.95703	5.54997	5.12771	4.7669	5.71379	4.62854	4.34479	4.89124	5.15043	5.07528	4.70814	5.49222	4.0364	6.90784	5.80898	5.00981	6.29311	5.77944	8.52628	5.05476	7.74626	4.86864	6.40829	5.70026	7.81612	6.92138	4.25813	6.67842	3.51737	6.39571	5.47491	4.57109	5.05363	4.70086	4.30607	7.44211
WDR86	4.59198	5.4784	5.19019	4.19625	5.99905	4.24771	3.7578	4.43693	3.73732	2.58511	3.35974	4.34254	5.04116	5.32989	4.23064	5.42822	4.15428	3.4865	3.92645	2.95131	5.00018	4.65904	5.15635	5.57121	5.19304	4.31203	4.27174	4.94684	3.72761	5.87504	5.61319	5.2971	3.96937	4.21187	4.33812	4.43254	5.40359	4.48114	5.13375	6.15491	4.00231	3.51737	5.17666	4.62195	3.76036	5.424	4.27146	5.61462	6.7883
NUB1	6.48336	6.78186	6.38866	6.21424	4.22917	3.76906	4.32609	3.46607	4.91892	2.58511	3.03043	2.45272	4.98593	5.82392	4.85408	3.74108	4.97092	2.26411	2.25267	3.81013	4.87226	3.90807	5.6122	7.39718	7.78884	4.85025	3.82157	4.57613	3.98767	5.8004	7.14582	3.98872	3.25567	2.84103	4.91236	5.68983	3.89559	2.20613	1.9897	4.97851	2.64867	3.96483	3.33682	4.94164	2.35319	4.51078	3.2521	4.97021	4.05055
CHPF2	5.08022	4.34755	5.8328	4.27146	3.98816	4.70868	5.4286	7.31807	7.7307	7.03292	5.95935	7.781	6.83197	6.93486	7.58724	7.63378	8.38942	5.78069	9.47553	8.16208	5.96925	4.61661	5.57729	7.23713	4.87555	4.76117	3.02938	2.41079	3.45385	4.47208	4.55704	3.5871	4.9156	4.28683	5.11305	6.13192	4.3153	1.26272	2.47513	3.73371	2.71141	5.8393	2.95621	6.86102	8.8513	3.85451	7.76886	5.7994	3.60884
SLC4A2	5.85871	5.16271	5.47213	5.55909	8.8095	6.14666	6.14458	7.714	8.6824	7.87051	7.49825	9.34897	8.62781	5.79138	7.79268	7.31163	6.56641	5.1887	8.00119	6.61363	6.74499	5.29198	5.50484	10.5112	8.1145	5.1739	4.38607	4.51991	3.65454	10.0644	8.61456	4.23594	8.00199	3.53764	8.11071	6.8604	9.14991	4.48114	4.00405	3.09847	4.05164	4.81283	4.07378	5.86338	7.84783	12.6308	8.41006	6.32262	6.0545
ABCB8	7.84069	3.59836	6.27582	4.77638	6.52119	7.79106	7.45057	7.7735	9.26317	9.05702	7.15654	9.0046	7.75663	4.05624	3.70301	4.58022	2.30442	1.59669	5.3602	4.734	4.64508	6.3253	4.24057	5.26635	2.55362	5.59067	3.09809	3.43125	3.06018	2.43966	3.10333	6.4046	8.40786	3.02745	7.51515	7.55592	3.30123	2.20613	2.10073	1.9362	3.53186	3.75838	1.87215	2.96827	5.66883	3.68314	4.34642	3.41299	2.7522
GIMAP8	5.40566	3.92641	3.90414	4.28966	4.61619	3.19587	2.80671	6.11684	4.64655	4.56373	2.26859	5.05176	5.068	6.42135	3.62605	4.26751	2.55058	4.74763	5.99478	3.40851	4.20371	2.45741	1.72812	4.37767	9.68264	5.897	5.07271	6.70147	3.00247	9.98655	8.01647	3.75505	6.33292	4.24984	7.44246	5.38363	11.2558	4.03801	6.49813	3.60997	4.54052	2.37987	3.76745	5.97266	6.3571	8.35174	4.70086	7.43091	9.53179
ZNF862	7.763	7.93707	8.4817	9.25982	7.15808	9.15403	7.03767	7.39586	7.30754	8.90172	10.1504	8.2279	7.33574	4.64728	3.77608	4.83708	3.97619	8.05901	6.87995	7.44479	7.65761	7.92338	7.78913	7.51874	6.42051	9.11984	9.99404	9.12425	10.0784	5.08875	5.49863	10.6989	9.99714	11.1693	5.69176	7.7197	3.96865	10.2481	10.026	9.81797	10.2381	4.45026	10.2075	8.13917	7.98571	6.58743	8.54548	7.72457	11.03
ZNF467	4.22378	4.06614	4.67116	4.77638	5.17258	3.39291	4.39168	7.16651	7.31346	6.42246	5.22884	7.68493	6.12982	6.24832	6.01743	5.12771	5.57513	2.86678	4.65477	5.17195	4.62254	5.5163	4.75959	7.43542	2.88293	3.90949	5.08968	6.43885	3.65454	4.65265	3.22362	2.80184	4.5891	5.49875	5.78878	4.56378	4.10454	4.38246	4.84569	3.47462	3.78617	2.86529	3.70403	4.52958	5.34533	3.36446	6.57792	3.56911	4.41312
KRBA1	3.91293	4.02105	4.4111	4.3342	5.78925	4.6065	3.50469	6.33792	4.97968	4.47492	3.10258	4.34254	4.22531	4.32232	4.44745	5.53895	4.48549	3.06381	4.0101	4.14548	5.1961	3.4085	3.5233	4.05931	3.53501	3.97434	-0.00624581	2.41079	1.91132	4.91096	4.36112	2.53266	4.28424	6.17781	4.91236	4.19402	5.86242	4.48114	4.00405	5.87927	5.00857	5.18722	5.23392	3.63309	2.07755	2.38058	4.51838	3.3281	2.58715
ZNF777	9.36247	7.38139	7.18759	6.20707	6.36162	6.44195	9.51668	7.92288	8.71627	9.192	7.07818	8.99916	7.37925	2.88174	2.72163	4.74768	4.19104	6.98698	10.0362	9.09138	8.27139	6.29871	6.30954	10.9063	9.15354	7.89176	4.56664	4.90356	5.32439	13.1879	13.405	5.03516	10.0951	4.77747	10.743	8.71618	10.2561	5.13971	4.9679	4.72379	5.95448	4.45026	5.74004	8.8851	9.56476	11.2411	9.80461	8.81801	8.9831
TPK1	3.38591	3.97451	4.44629	5.47806	6.98268	5.6521	4.28064	5.66771	5.57944	6.04454	4.80031	6.26613	5.42019	2.50735	4.83711	6.97992	5.25754	4.27741	6.46398	5.8533	6.5317	6.64328	6.61507	3.39189	3.04958	4.40906	2.62602	3.1144	0.847188	6.44783	5.71931	3.6902	5.75137	2.93725	6.12239	5.43939	7.49454	3.97167	3.9752	1.9362	3.59976	6.77218	3.25066	5.12642	6.41083	2.17413	6.73264	5.29493	5.84196
NOBOX	5.58952	4.41881	3.2807	5.36671	2.4032	7.41007	5.72	3.21453	5.09401	7.41352	8.61924	6.37088	4.67277	-0.662576	-2.56377	-0.70518	-0.314487	5.65388	3.21791	2.9994	2.27771	2.94284	4.55952	4.43371	4.25691	1.71447	7.49678	5.50551	5.88361	1.30215	-1.42024	8.80997	4.80164	8.32624	1.65362	4.81632	-0.786236	8.48783	7.29858	4.50967	7.10664	0.0579379	6.7341	5.68218	4.13341	4.72793	3.59723	2.80727	7.38353
ARHGEF5	2.84017	2.99797	3.62584	4.90594	6.67847	4.78083	4.18523	3.5771	4.56959	5.15585	4.59052	5.05176	3.99295	6.88945	6.7649	6.0577	6.14729	3.69905	4.0101	4.92041	5.54674	4.92556	4.29886	3.27405	2.55362	3.69536	5.94329	5.97848	3.72761	5.284	3.86517	3.1299	4.54255	6.15798	4.27253	3.86804	5.90957	3.97167	4.71217	3.7727	3.34664	5.26739	3.73609	1.31116	3.11503	3.75909	5.55834	3.95613	1.63021
TRPV5	3.11147	3.32917	3.5631	3.32098	5.09351	3.76906	3.72425	5.85564	5.32228	5.84637	3.81112	5.13344	7.265	1.83992	4.96761	6.64	5.61625	4.66909	7.18454	6.34246	6.8983	4.61661	7.45923	6.80957	9.10546	2.89281	4.74864	4.5389	4.102	6.27484	7.54843	5.03516	4.63418	4.17288	5.69176	4.81632	5.84312	2.31716	2.10073	4.82001	2.98971	7.23785	2.43775	6.63586	7.05121	6.35837	7.22504	5.8306	3.91779
MGAM2	3.69185	3.92641	4.30007	4.31655	4.67169	4.40817	3.6899	4.60358	3.80603	3.54204	3.29962	3.31946	3.99295	6.53054	6.03242	5.05504	5.88659	4.45174	3.83764	3.91415	3.86267	6.31207	4.29886	4.85901	4.36625	3.94228	2.42671	3.39003	3.95761	3.62408	4.13435	3.397	2.69928	3.53764	4.27253	4.34765	3.24351	3.2347	3.1272	4.05168	2.77153	3.96483	3.70403	4.11851	4.36879	3.26377	3.5345	3.56911	3.6925
MGAM	4.9325	4.78524	4.7006	7.59201	4.30132	3.61968	7.29071	4.10762	2.77208	2.88996	6.31108	5.69618	4.04792	13.6254	12.913	11.2072	12.6815	8.81015	5.84335	7.87037	6.59096	4.10511	4.58317	5.58365	7.60473	6.1425	4.35833	2.77336	8.75244	7.52326	7.26276	3.02861	5.02121	2.84103	4.13167	3.21014	8.16116	3.34364	6.96606	9.25856	3.63255	7.67999	5.57259	4.52958	3.32148	3.33167	3.2521	5.59659	4.87367
CLEC5A	6.89807	5.16271	6.82947	8.49997	9.64334	7.49116	5.99082	8.27136	11.2607	9.92233	7.59522	9.63029	9.89727	11.1295	11.2716	9.31024	10.6487	5.93129	7.42069	7.36214	6.88888	5.66946	5.4672	3.69674	5.22822	8.91208	5.52358	6.23861	5.4376	4.26563	8.04124	6.89291	9.9754	4.04914	11.7126	10.6716	10.5774	5.24176	5.53072	4.28535	5.20667	5.26739	4.98984	3.16531	7.19376	2.17413	8.90451	6.68885	7.27915
WEE2	11.2394	10.3358	9.67719	10.7866	5.63027	5.16924	7.10765	6.15313	8.18551	5.44016	5.21263	5.74896	6.75972	-2.24754	2.19111	4.74768	6.59755	1.90154	2.98964	6.49703	9.24072	7.05434	9.72712	11.0984	11.473	9.79774	7.35306	7.15649	5.57263	8.12743	9.60144	6.35316	5.38	5.8348	8.24928	8.03457	7.15432	5.22761	5.5406	8.18684	6.57256	6.08031	5.94597	10.2113	4.36879	10.5171	8.49488	9.06752	9.0824
BRAF	6.96042	6.16789	8.28192	5.80672	5.38671	5.2392	5.45952	3.34578	4.68355	4.56373	5.16288	5.28412	4.7243	9.80333	8.86092	7.47771	8.85937	6.52324	6.81746	5.78634	5.88652	6.27162	6.11233	3.6502	5.40265	7.45665	3.22641	2.8361	4.102	4.18968	4.07162	5.42218	5.6671	3.81594	4.05572	5.41178	4.1366	4.27652	3.22849	5.23737	4.37599	3.96483	3.67124	5.75538	7.48962	5.02315	4.81083	7.51493	5.53711
DENND2A	4.95565	4.93859	5.14806	3.7338	3.69865	6.2177	4.25738	6.90437	5.22525	3.85519	5.93979	5.76614	5.49133	4.62283	1.95979	3.20171	1.52201	6.71624	5.04026	5.0053	4.94674	6.53351	5.38885	4.1624	4.44813	4.45523	3.97561	4.33679	3.45385	4.53481	4.80858	3.5871	3.7411	4.66955	4.27253	4.83723	3.46169	3.2902	3.9752	3.47462	4.8363	1.6429	4.21698	5.79559	5.32947	4.0884	4.27146	5.46361	4.22925
SLC37A3	12.2025	12.1094	11.397	11.539	9.064	7.72858	9.28389	8.84874	10.3983	8.44455	7.33562	8.83795	9.40415	7.04478	7.00418	7.40439	9.37226	2.71868	4.48971	8.20373	10.4179	9.31124	10.7213	12.8179	13.0338	10.7942	9.17217	9.18952	8.07163	11.0567	12.1996	8.73057	8.34144	6.90489	10.3001	10.465	9.60429	6.0176	6.52326	8.61199	7.54591	9.18979	6.62275	11.6101	5.0293	11.7414	9.88774	10.8806	9.82613
PARP12	3.83186	3.7162	5.25116	3.76015	4.07305	4.8936	4.16035	4.03167	5.00912	4.17007	3.89478	4.38763	5.1582	7.82258	7.42916	5.45267	6.86542	5.21658	4.51857	7.99422	3.65622	4.57289	4.24057	4.28932	3.60807	4.26096	4.04687	3.16415	4.68238	4.02462	4.07162	4.71486	2.85974	4.97174	3.80046	4.05814	4.66222	4.45709	4.26471	6.7213	4.02718	4.81283	4.14716	4.70875	5.39187	4.20161	2.90062	4.47353	3.77157
TBXAS1	3.69185	3.92641	4.6411	4.28059	2.85066	2.79252	4.79868	4.43693	3.80603	2.40453	3.41745	2.75758	4.0207	9.43238	8.60553	7.15404	8.52876	5.45759	3.14576	4.39958	3.46674	4.5278	4.67408	5.76931	4.86068	4.0364	3.64911	3.88142	5.13595	4.76158	4.84655	3.5871	3.25567	4.3229	4.05572	3.86804	4.70562	3.53956	4.50571	4.96174	3.22291	6.9768	3.60333	3.16531	3.44434	3.15551	3.2521	3.77556	2.29764
HIPK2	5.42237	5.99214	5.50588	5.26457	5.4195	5.5178	5.56753	6.06062	5.17418	5.39246	5.85877	6.01631	5.92484	7.87788	7.38605	6.79467	7.06922	5.7524	5.87716	5.32133	5.5226	6.14297	5.81558	5.8332	6.36362	4.68571	4.08122	4.17633	4.30662	5.35526	6.07961	5.04815	4.22653	4.09158	5.74109	5.42565	5.6895	4.48114	3.94576	5.19494	4.67252	5.26739	4.87934	5.15761	5.96405	4.92765	5.07607	4.47353	3.8826
UBN2	4.03385	3.92641	5.03703	4.73048	4.72512	3.76906	4.25738	5.36138	3.99447	3.62693	4.68754	4.14662	5.51102	7.62437	6.7559	5.43642	6.73769	4.9101	4.08917	4.22854	4.04325	5.9514	6.35833	4.37767	4.25691	4.91776	4.72711	3.06287	4.99509	4.33778	4.00603	5.24161	5.02121	6.0652	3.70425	5.15292	3.73733	5.6967	5.48027	5.15121	5.57888	5.10233	5.40322	3.67681	4.45898	3.75909	4.81083	4.01163	4.72266
ZC3HAV1	3.57714	3.08816	4.26107	4.95239	5.54368	4.6585	4.81471	4.03167	3.50905	3.85519	4.18797	4.14662	4.12663	10.2694	9.56583	8.05038	8.90848	6.33259	3.64172	5.7233	5.69455	4.10511	4.21051	3.07701	5.20486	4.38541	2.62602	3.62136	6.29164	5.55008	5.37418	3.26962	2.85974	4.24984	4.05572	3.333	6.28344	2.51647	4.90809	6.11753	3.03946	5.89083	3.79815	3.98576	3.61099	2.24628	4.78411	4.16635	2.67203
KIAA1549	6.08548	6.34298	5.6637	5.48992	4.15322	3.12372	4.34828	4.97196	4.71961	3.25253	3.72231	3.91985	4.91378	0.559817	2.29421	1.61675	2.85544	3.12393	3.28662	2.62325	4.0768	4.77934	4.75959	5.91422	6.21367	4.31203	4.63761	4.07592	3.06018	4.26563	5.85589	3.98872	3.13538	4.99428	4.05572	4.58866	3.46169	4.27652	3.36821	2.90144	4.76415	3.96483	4.38816	4.55323	3.03908	5.48492	3.824	3.64126	3.32411
CREB3L2	3.6164	4.02105	4.48064	4.80197	5.81413	4.52482	4.32609	4.65511	5.9871	5.65751	4.59052	5.65988	4.7243	6.39271	6.14703	5.30828	5.97356	3.91861	3.58828	4.07989	4.64508	4.27844	3.31308	3.27405	3.45805	3.44382	2.95723	3.62136	3.31849	5.77464	4.76959	2.37654	3.96937	2.50661	6.17718	6.0357	5.90026	2.42026	1.25273	3.15859	2.0148	5.78586	1.47622	3.16531	3.18718	3.11755	4.19239	2.53163	2.06631
DGKI	5.86687	4.73027	4.67116	4.23435	5.09351	4.6065	5.85014	6.20592	5.94201	5.57446	4.77845	5.89664	5.20732	5.00985	3.31887	4.04971	2.94425	5.05612	7.14344	5.377	5.1961	5.46938	4.17981	5.79092	5.748	4.86742	6.58771	7.7623	4.90346	5.55008	7.35125	7.18536	7.74367	6.0329	7.34212	6.64013	6.10858	6.15099	6.45175	5.12131	6.93982	5.61253	7.09403	6.07424	7.38613	8.13487	6.59339	7.28088	7.6578
MTPN	1.88908	2.99797	3.49751	5.7154	6.85665	5.93108	4.78247	4.75295	3.33396	4.64739	4.37439	5.13344	4.85334	9.40396	8.87865	7.78266	8.28702	3.4865	2.98964	6.81182	6.80628	4.43316	3.90744	2.92891	4.21074	2.676	1.37227	2.0364	4.35354	6.16013	4.76959	2.37654	3.65621	2.73794	7.15461	4.16123	5.79371	2.08584	2.47513	5.27859	1.80067	6.85235	2.65456	-0.804319	2.68761	3.42789	5.85642	1.09106	2.29764
WDR91	3.79811	4.55157	4.13734	4.61971	5.13359	3.90441	3.38095	4.60358	4.7548	4.56373	3.62767	3.85711	4.04792	5.45982	6.61862	6.77864	6.58033	4.22347	4.84904	5.08547	5.1337	4.27844	4.46083	3.6502	5.082	3.65637	3.09809	3.06287	3.06018	8.66847	4.41265	4.16612	3.7411	2.50661	4.46098	4.25745	4.78867	3.71202	3.61263	3.21631	3.53186	4.1454	2.843	4.29722	4.62404	5.01285	4.88813	3.14169	4.41312
CYREN	4.55205	4.75802	3.68596	5.11946	2.6442	2.48218	4.10928	3.5771	3.33396	2.19808	3.89478	2.45272	3.57324	9.54485	8.78772	7.1981	8.5466	5.79924	3.06981	5.08547	4.00889	4.33188	5.0585	4.91913	5.7399	4.0364	2.71622	3.00943	5.25194	4.47208	5.37418	2.45671	2.07125	2.62691	3.23859	3.49965	5.50532	2.42026	4.65873	5.34478	2.20121	3.96483	3.67124	3.28314	2.22194	3.19251	2.43496	3.41299	1.63021
AGBL3	8.24076	8.05919	7.49961	7.08925	6.23839	6.7301	7.92312	5.05103	6.38539	6.96932	8.7415	6.44741	5.8801	0.559817	2.48062	4.04971	4.8148	5.13128	6.46398	6.31422	5.55867	7.14671	7.30421	7.76249	6.92107	7.86208	10.4386	8.30457	10.4574	4.02462	3.78922	10.3249	7.58623	12.2314	4.91236	5.83203	2.98635	10.7642	10.0723	11.2011	10.0844	10.065	10.716	7.07629	7.21117	9.2727	6.48144	6.0319	5.60345
LRGUK	8.2082	6.48256	6.38866	4.66922	6.16293	7.50188	8.84673	6.02189	7.02722	8.29368	9.68864	7.47117	6.72641	5.6891	4.76714	3.93868	4.34576	6.12025	8.07589	6.89044	6.02187	6.62198	7.7054	9.19469	8.07155	5.99402	10.1704	8.15879	8.42049	11.6431	11.8087	10.4873	8.53217	10.979	8.6358	7.06036	9.20576	11.3468	9.42433	7.97538	10.9588	3.75838	10.7784	7.09655	8.01078	10.4396	7.28344	7.53873	8.35091
EXOC4	4.5821	4.41881	4.6411	4.73048	3.89796	4.17817	4.23372	6.64876	6.32813	3.45184	3.29962	4.19815	7.4701	6.30321	5.36104	4.69399	5.30022	4.16743	4.05018	4.14548	5.05171	4.5278	4.62934	5.55866	7.09953	4.36136	3.97561	3.6909	3.8307	4.26563	5.47458	3.08014	3.00413	5.24044	4.27253	3.74066	4.1366	2.84768	1.9897	3.95327	2.77153	4.1454	2.35758	7.91564	3.97937	3.94401	3.59723	4.26099	3.32411
PLXNA4	6.13363	5.73726	6.35202	5.14967	6.69196	7.01574	5.33167	5.5904	6.00182	5.36801	5.21263	5.05176	5.36715	5.06534	4.85408	4.1528	4.57165	5.53713	5.82036	5.17195	5.53472	7.47236	7.1385	6.00023	7.28364	6.12118	6.30482	6.91632	5.65922	6.36393	5.73963	6.1451	7.10767	6.69386	5.98582	6.9253	7.18147	5.70693	6.11071	5.54951	6.60597	6.08031	6.58364	5.1421	6.30941	7.99529	5.79084	5.94904	6.53427
CEP41	7.60607	5.79196	7.6693	6.74126	5.35316	5.53181	6.84429	8.03896	9.38328	8.8716	6.87173	8.22168	7.65849	4.46671	6.78717	8.19991	8.70033	6.05997	9.42689	5.20309	4.3481	6.40227	4.67408	4.43371	7.68502	8.1113	4.33004	4.90356	3.95761	3.50379	2.66723	4.46642	7.66981	3.02745	10.0118	10.547	3.89559	3.34364	2.7034	3.32524	3.30656	3.96483	3.53207	5.61634	9.82786	2.56115	5.35553	6.3444	6.28084
NRF1	7.23722	6.15751	6.74013	7.23376	5.35316	4.10511	3.88472	3.86661	3.23775	4.68747	2.87431	4.38763	3.74939	5.25231	4.28172	5.87677	6.64137	4.72839	7.56253	5.75866	4.45403	5.08968	4.62934	6.471	4.46789	8.23059	6.22257	7.39655	5.26427	8.5857	7.03509	8.36814	5.18167	3.53764	5.25566	4.77357	7.43777	6.5538	5.63586	2.82929	3.84332	10.4641	4.48568	6.93939	7.67355	5.56468	6.70442	5.31713	5.01036
IRF5	8.12046	7.51748	6.96909	7.24079	6.50601	7.34809	7.52796	6.02189	7.19675	8.48775	8.78189	7.57715	7.37119	5.44595	4.73085	4.62394	6.21578	5.0406	5.09876	6.1902	6.8983	6.3253	7.53092	9.11767	9.05408	6.99987	10.1325	8.52647	8.72928	7.37683	8.20364	9.94704	7.98032	10.6062	7.68862	8.11596	6.36689	10.5827	8.98564	7.793	10.4202	4.91592	10.5233	7.52211	5.53699	9.23939	6.66103	6.98067	7.08772
CCDC136	6.32649	4.61363	6.40664	6.23082	6.52119	6.26038	6.54608	4.65511	7.37694	5.127	7.04652	4.93511	5.12023	3.36717	2.29421	3.98412	1.27048	6.34527	6.54335	6.9282	7.1237	5.8634	5.65746	5.29689	4.44813	6.73099	4.24168	4.44138	3.7628	2.88711	2.03919	6.09588	6.18925	4.64126	5.44618	5.89322	4.34305	5.22761	4.98247	6.69109	4.27576	3.75838	4.02271	6.19943	7.58284	4.53978	6.82728	6.90209	6.63286
SND1	7.67161	5.42747	5.52246	5.91036	6.74466	4.8041	7.46841	5.76473	6.24395	6.39851	5.57158	6.53017	4.99994	9.03844	8.58152	7.4797	8.42264	5.85352	7.83907	7.21714	6.59096	4.10511	5.1405	8.36602	6.93888	6.32763	2.80111	2.70777	5.23951	11.0147	10.9804	3.31334	8.09765	3.40932	8.39123	6.38718	8.52589	3.7521	4.48539	5.25124	4.65666	5.98868	3.91479	6.85627	7.42395	9.22663	7.65551	6.89473	7.05253
GRM8	5.74374	5.75113	5.77861	5.86858	7.58401	6.17371	5.40762	6.55693	6.55469	6.67257	5.17966	6.65528	6.24014	3.86099	5.66023	7.18356	5.56816	3.95217	6.27398	5.77257	6.72397	6.88591	5.44155	5.49425	5.57656	5.4609	5.39293	5.40563	3.98767	7.32452	6.53977	4.54187	6.46357	5.1226	7.12704	6.52886	7.29946	4.16219	3.68569	3.73371	3.81503	7.25761	3.11094	4.4309	6.12883	4.81354	6.6901	5.42326	4.14266
TMEM229A	4.90898	4.10986	2.82613	2.3121	5.65801	4.70868	5.92589	5.089	6.29265	6.43428	5.11135	7.55261	7.85431	2.61044	2.19111	1.72778	4.32937	4.62816	7.2761	10.9954	9.50845	4.8543	2.9982	4.77474	9.13125	4.47777	3.34425	4.31493	3.98767	7.08351	5.47458	4.73107	5.85022	2.93725	7.94693	8.46396	7.55213	2.69156	3.22849	2.75334	3.1341	6.85235	2.27269	3.588	7.22409	5.70571	9.24783	6.87989	4.11261
ASB15	5.00825	4.64368	4.94161	3.40688	4.77665	4.43823	5.46968	6.75885	4.8555	5.15585	4.18797	3.97997	5.55912	6.04248	5.6211	4.82464	4.07783	4.19572	4.46027	3.88884	3.90064	5.26476	4.65188	6.53644	5.76408	4.68571	6.12715	5.75318	6.24262	6.39808	4.88354	7.21159	4.49446	6.88693	5.11305	4.68407	6.72946	6.89095	5.8576	6.76063	5.98018	4.70179	6.46908	4.86811	5.06803	5.21516	4.41768	4.21444	5.52575
ASZ1	5.1149	4.75802	3.02544	3.37313	2.6442	1.92578	4.28064	4.10762	2.77208	1.95707	2.26859	2.75758	2.59185	-2.24754	-2.56377	1.06036	3.74852	7.35941	7.02777	4.05735	2.91926	1.35787	2.03297	2.92891	1.17511	6.00182	6.0512	4.68239	4.56767	-1.01978	0.164726	6.24443	3.13538	7.3428	3.36983	3.21014	6.41344	5.75703	5.60794	7.48786	5.8257	5.67265	5.10481	6.40188	7.96534	5.56468	5.16158	6.36585	6.80249
WNT2	7.11061	7.17048	7.42219	8.37019	6.67847	9.50942	7.45313	8.45703	7.10428	8.86068	10.1653	8.05351	6.63512	1.65935	1.95979	0.142817	0.785049	7.70275	6.73994	6.73222	6.65345	8.63134	7.91328	6.3597	7.53384	8.51571	10.7525	9.37921	11.2659	1.78758	1.74969	10.2743	9.15968	11.9945	5.78878	7.0648	-2.3712	11.3095	10.5103	10.9285	11.3337	2.86529	11.052	7.79683	7.3823	7.05238	7.76545	7.74109	10.6357
IMMP2L	5.26451	4.45316	6.04279	7.32374	5.4195	6.66804	4.60948	3.5771	4.35704	4.68747	6.83514	5.76614	4.98593	6.34118	4.15047	5.01181	2.7608	6.24054	5.59507	5.67229	5.25591	5.69007	5.93067	4.19519	5.06912	7.44811	7.41161	6.1914	7.71081	3.62408	3.53396	5.39191	7.936	8.59684	3.97555	5.24967	4.42322	7.48857	7.64161	8.39016	8.28417	4.45026	7.92091	6.07424	6.30941	4.27243	7.02278	5.87616	9.38471
DNAJB9	2.12515	2.68763	2.82613	2.51141	5.86263	4.6585	6.09294	2.52266	6.35131	4.52001	3.23688	4.96517	4.24896	7.20161	6.88124	4.74768	5.9523	3.65897	4.95839	3.75517	3.36178	3.83592	1.88858	5.81222	10.0689	4.96639	4.70525	5.73683	5.40456	8.23525	6.28712	5.43213	6.36001	2.50661	8.39894	6.25357	7.8991	3.97167	4.33453	4.4387	3.17919	0.0579379	3.06118	4.21063	5.70614	6.48305	4.70086	6.04526	5.67718
NRCAM	5.05186	4.78524	5.70787	4.66922	4.55847	4.55256	5.58632	5.05103	5.06627	4.22556	4.37439	3.31946	3.74939	4.01925	3.21759	4.55032	2.43275	3.00108	2.90475	3.60782	4.3481	4.99346	4.98938	5.12034	5.53032	5.10317	3.28654	4.97499	4.12922	4.53481	4.76959	3.75505	3.56601	3.19251	4.82355	5.67829	3.77855	3.11687	3.1272	2.97015	2.77153	4.1454	2.78288	2.25458	3.71227	3.85451	3.97338	4.06506	3.37564
CCDC71L	6.51487	6.41446	5.64868	5.07816	8.63899	9.68812	3.42338	3.34578	4.05219	3.54204	3.85355	4.296	3.32882	7.39451	7.19278	5.60589	6.20234	2.79463	1.31979	4.30707	4.14165	3.59491	4.3549	3.14572	3.53501	3.87594	4.74864	3.75724	3.95761	5.00259	3.86517	12.5019	9.98305	5.67654	4.27253	3.49965	4.64003	5.54527	3.72088	3.21631	5.33174	3.22786	5.71613	2.82017	1.73652	3.92215	3.17193	1.45363	2.49695
NAMPT	4.65932	5.42747	5.30965	5.72881	4.82641	3.94684	7.09129	4.43693	3.93435	4.64739	4.40324	3.49454	4.15194	12.2567	11.5649	9.70442	10.8317	6.19922	4.54686	6.03156	5.77851	4.10511	4.29886	6.0814	6.12309	3.77033	2.80111	3.06287	6.14598	5.89909	5.98064	2.80184	4.10367	2.07052	4.51869	3.82681	6.25451	2.08584	4.44388	5.94902	2.11101	5.78586	2.35758	3.44361	2.22194	3.26377	4.81083	4.55049	2.29764
CDHR3	4.32204	4.67313	5.19019	5.44596	7.42354	6.25195	4.73271	4.31407	7.37129	5.34313	4.53944	6.17904	6.25189	0.07439	2.86249	6.85094	2.8089	1.41611	2.50421	6.00824	5.84817	6.06622	4.14845	4.12885	3.37675	4.45523	5.77511	7.11914	1.63568	5.04631	4.25219	3.02861	4.44471	5.49875	6.40851	4.72952	4.07175	4.96316	4.89274	1.63135	4.00231	6.43298	4.17081	2.36561	3.50205	3.73422	4.6125	3.41299	3.65128
ATXN7L1	5.48204	5.87032	5.50588	5.13967	4.92104	4.21336	5.30921	5.53646	5.43505	5.81053	4.53944	4.2479	4.52562	5.48717	3.94402	4.32162	4.55764	4.72839	5.19127	3.60782	4.0768	5.89925	5.64628	4.8384	6.3044	5.02879	4.24168	4.66521	3.72761	5.42317	6.5164	4.3868	4.80164	3.19251	6.53975	5.99906	4.74774	3.2347	3.45437	3.84766	3.38564	4.5815	3.11094	3.67681	5.00954	7.96354	3.08704	4.82286	3.6925
RELN	4.90105	5.03246	5.01376	4.67616	4.92104	4.75718	4.20968	5.089	4.40213	4.60617	4.01181	4.70511	4.67277	2.00039	3.10865	5.14782	3.06798	4.10914	4.62854	4.98155	4.94674	4.92556	4.69593	5.55866	5.01642	4.23473	4.51732	4.71614	3.95761	5.72169	5.20912	3.5871	4.80164	5.08108	4.46098	4.8982	4.52362	4.30374	4.7637	4.68343	5.04556	4.30587	4.62917	4.64414	4.74849	4.00767	5.24232	4.43345	5.60345
SLC26A5	6.34121	7.36795	7.54089	5.03024	5.3188	3.33017	5.4286	7.37296	6.79339	4.47492	4.63985	4.38763	4.89891	-0.662576	3.36696	5.24436	5.6297	9.17944	4.65477	2.74109	3.65622	4.70026	4.05004	3.6502	3.15087	6.84376	5.51103	6.4738	5.03881	3.8382	7.22001	4.18977	4.16641	3.40932	7.06059	7.78034	5.57717	1.64974	2.20382	3.60997	3.26534	7.77904	2.51369	6.30769	4.96918	4.62344	3.59723	4.99795	2.40073
FGL2	4.97087	5.59067	3.35665	2.93804	3.69865	4.75718	6.27776	3.21453	4.3105	5.00544	6.03505	4.55508	3.78218	10.4729	9.01978	7.49547	8.67136	4.78535	3.79109	5.21332	2.67825	4.16523	4.62934	5.39894	5.4531	2.8241	9.51771	7.52111	9.61928	4.33778	2.82769	8.84763	4.10367	10.9793	5.11305	4.99441	4.22871	9.30501	8.39909	9.59407	8.36322	3.96483	9.33584	3.87751	3.11503	7.45383	2.29057	2.37117	2.29764
RSBN1L	4.31012	5.4784	4.37503	4.4027	6.34464	4.52482	3.65471	4.43693	4.21265	4.47492	3.57792	4.70511	5.08124	6.05167	5.78052	5.93579	5.30861	4.58604	3.743	4.36329	5.40864	3.30541	3.13251	6.46429	4.54435	3.13897	3.34425	4.64783	4.07426	8.59677	6.01439	2.73911	5.05476	3.91379	6.06544	4.45976	7.18531	3.6708	4.06009	3.37677	4.1455	5.8393	3.37804	3.54146	3.32148	7.38957	5.6647	4.7915	4.38824
SEMA3C	7.77606	7.85595	8.8386	11.5681	12.3863	11.076	9.54037	10.784	11.6426	12.3131	10.5014	12.2006	10.9181	8.16503	10.8738	12.4959	10.6471	2.63851	10.8735	11.3912	11.9922	8.3913	9.43953	3.55235	4.13859	8.76747	4.51732	4.74911	2.43215	11.7942	10.4825	2.86196	11.7624	3.26845	12.2486	10.6893	13.3374	2.84768	2.5553	1.9362	3.4606	11.9318	3.37804	3.03698	8.10691	2.50344	12.5305	9.22842	4.66169
CACNA2D1	4.09071	3.17305	4.13734	4.23435	4.55847	3.45303	3.79059	7.03654	3.93435	3.9895	4.61539	3.57471	3.74939	2.27602	8.26833	6.7361	5.6297	3.65897	4.77922	3.47806	4.37532	4.48126	5.02436	5.91422	4.3235	4.38541	3.22641	3.51033	3.2704	4.59493	4.91961	3.47607	3.96937	3.81594	3.89066	3.74066	4.1366	3.7911	2.96055	3.32524	3.38564	3.75838	3.96976	4.90534	5.23051	4.49606	3.46891	3.2379	3.09734
PCLO	6.10975	6.29644	6.32391	5.74539	5.76394	4.34611	4.23372	5.126	4.71961	5.00544	4.77845	6.55013	5.70305	4.2282	3.16415	4.1528	2.94425	5.20271	5.22668	4.10209	4.7528	5.15043	4.97157	6.15825	7.61141	5.6112	4.46624	5.57153	4.66388	8.48206	6.76464	5.14812	6.66167	4.35809	6.86308	5.93261	8.04137	3.7911	3.75523	4.28535	3.63255	4.5815	3.8282	4.77059	5.0293	6.39056	5.09793	5.07812	6.25356
MTERF1	6.92177	7.13917	8.53987	9.34661	7.84765	8.93042	8.02996	5.23161	6.99815	8.71075	10.4344	8.32381	7.36038	3.36717	2.29421	1.49645	2.23571	7.92602	7.17097	7.61073	7.13569	8.71668	8.61148	7.73487	7.67017	9.64116	11.7557	10.5725	11.8839	0.565186	0.164726	10.751	10.5736	12.6311	5.64068	7.93382	1.53569	12.3207	11.2124	11.8671	12.3216	0.0579379	12.0623	8.07117	8.19047	9.11484	8.62855	8.38042	11.1049
AKAP9	3.76355	4.38362	4.61041	3.15216	4.30132	3.8156	4.79868	3.77641	4.48829	2.58511	3.85355	4.55508	5.90264	8.17137	6.70067	5.29932	6.39976	4.49791	3.69325	4.39958	3.9737	4.89037	5.23311	4.40596	4.83046	4.06646	3.82157	3.65655	4.07426	4.91096	4.68829	4.3868	3.00413	3.3406	4.05572	4.19402	5.16018	3.2347	3.9752	3.73371	3.26534	4.1454	2.35758	3.03698	3.32148	3.26377	2.6865	3.3281	3.21518
CDK6	6.14038	5.96858	6.59088	7.00499	6.58039	6.35796	4.83056	6.77058	7.1246	6.38639	5.78395	5.84907	6.4938	5.50065	6.9889	6.12518	5.41343	5.08665	6.25696	5.62709	5.77851	5.66946	5.71211	7.16861	7.01137	6.67356	4.51732	4.44138	4.23325	5.32007	5.14962	6.85273	7.5036	4.64126	6.06544	5.90317	5.19104	4.40777	4.86154	4.38937	5.71524	6.16646	5.55472	6.06605	6.41083	5.05363	6.61629	5.61462	8.01747
COL1A2	4.46869	4.34755	3.90414	3.98906	4.22917	3.72096	3.14775	3.6802	3.50905	2.88996	2.26859	2.88882	4.38327	5.29936	1.95979	4.26751	2.90053	5.1887	4.9793	4.07989	4.29207	5.80791	6.24428	5.13731	5.43313	4.56458	4.01168	4.04969	3.49628	5.17005	6.11114	2.67352	2.85974	4.49085	4.33812	4.28815	2.98635	1.8102	2.90043	1.9362	2.98971	5.34334	1.87215	4.81039	4.96918	4.27243	3.17193	4.72665	3.0346
PPP1R9A	6.84534	5.41009	6.42439	5.15465	5.60198	6.59654	7.09129	7.34185	7.90137	6.50327	5.17966	5.83286	5.83393	2.96192	3.58597	4.23028	4.66606	7.81186	7.08194	5.26342	5.25591	6.73539	5.6905	5.25084	6.8737	6.7121	6.93157	9.19552	6.04953	6.91686	6.62961	6.78835	9.11664	6.29139	8.30775	7.67684	7.9984	6.89543	8.92374	5.70879	8.09713	5.34334	8.79292	6.33523	7.6418	7.17297	5.42635	6.51732	9.14591
DLX5	12.5304	12.0263	11.4339	11.8208	8.0653	7.25406	9.38129	8.36718	9.62591	6.81506	6.80842	7.38485	8.64908	1.65935	4.92004	6.49841	8.72482	9.22818	9.29967	7.96424	9.9712	7.49596	9.20051	11.7583	11.7457	11.2437	9.76689	9.20223	8.25735	10.0116	11.7555	9.50847	7.5514	9.81396	9.40564	9.75549	9.53982	8.51429	7.97064	9.55895	8.32862	8.92522	7.73708	11.2664	10.2671	10.9483	8.85402	10.113	9.5089
ASNS	7.52973	5.90796	5.84603	3.26687	3.80175	2.08625	7.75884	4.17977	4.8555	5.0368	4.08488	5.50481	4.54485	2.39632	2.08008	1.06036	1.40172	5.63334	7.33	5.87924	5.14955	3.30541	3.06692	8.26346	6.95997	5.0886	1.75929	2.41079	3.22065	11.1759	11.1668	2.20145	6.92016	1.68349	7.50805	5.47984	8.26271	2.51647	2.7034	1.9362	3.38564	0.0579379	3.25066	6.45307	7.48605	9.47251	6.04827	6.95966	6.67974
COL28A1	4.07671	5.22368	5.16928	4.39432	5.21055	5.20464	5.99082	6.80521	5.34555	5.36801	4.68754	7.42865	6.57558	5.67727	7.28641	5.66986	4.83816	3.43996	4.3033	4.70529	7.93421	6.69518	4.82056	7.20529	4.46789	3.65637	3.39975	3.91086	3.95761	6.41485	5.26626	6.50228	5.02121	3.02745	5.11305	3.78438	5.45535	4.81966	4.21621	4.23038	4.02718	8.2026	3.33682	4.75027	4.69999	5.40048	6.96448	4.51252	5.1938
MIOS	4.11833	5.30116	4.6411	4.61971	3.58762	3.51074	3.61864	2.72911	3.23775	0.819571	3.52639	2.61319	3.49627	3.53382	2.39042	1.83087	2.43275	3.61775	3.47507	3.51161	3.06012	4.33188	4.67408	4.87933	5.11997	4.0959	5.03815	4.46142	5.53241	3.8382	4.68829	2.45671	4.33974	6.15798	3.49012	3.60093	4.03819	4.8569	4.7637	5.68854	5.48325	3.75838	5.22265	3.80054	3.11503	3.92215	3.71507	3.2379	5.57066
RPA3	14.6024	14.6581	13.8789	13.7433	11.1333	9.80735	11.5403	11.0951	12.6819	10.5553	9.87721	11.2215	11.7016	5.35979	7.88847	9.14438	11.2752	3.77601	6.20465	10.4346	12.7518	11.8768	12.9288	15.1556	15.0866	13.1503	11.681	11.9147	10.483	13.27	14.5451	11.0462	10.6269	9.15735	12.645	12.9262	11.6941	8.13308	8.44585	10.9201	9.70925	11.2272	8.68926	13.5314	6.99704	13.8999	11.8705	13.4042	12.0256
ARL4A	3.6164	2.56733	2.92923	2.81774	2.6442	3.12372	4.16035	2.28165	2.62769	0.0826051	4.68754	3.57471	3.78218	5.28384	2.29421	3.31274	0.33759	5.63334	6.48606	4.83022	4.04325	3.75997	4.24057	6.17479	5.69029	3.34919	3.73792	4.17633	4.5067	5.89909	3.62416	4.04167	3.00413	1.88994	5.322	3.55118	6.65394	5.53382	4.24066	4.36406	4.07568	3.22786	4.82075	5.76554	7.18057	5.37657	4.06501	5.68458	7.56928
HDAC9	7.28977	7.79028	7.6392	6.53163	6.74466	5.50366	6.63904	7.02679	6.16767	4.42838	5.32246	4.87305	6.11702	6.57583	6.31581	5.28123	6.18422	3.77601	4.89378	4.64609	6.03046	6.244	6.11233	7.85003	8.51793	7.15129	7.48079	8.36299	9.23755	8.10176	8.25396	6.32139	7.46044	6.65901	6.67282	8.10523	9.23289	6.55946	7.22696	8.19044	6.0241	5.78586	6.46908	6.3888	4.92766	7.16601	4.48559	7.4661	7.00423
TWISTNB	6.48071	7.06336	5.76473	5.55157	8.45749	9.20081	8.41618	5.8775	7.72184	9.88942	10.72	8.60008	8.57031	8.48463	6.34011	5.71098	5.38198	6.46633	5.24406	6.31422	5.55867	7.4544	7.9927	8.44483	8.37609	3.65637	11.426	10.276	9.96731	5.35526	4.68829	11.8792	9.10667	12.3717	5.76513	8.00485	6.96196	12.3034	10.3887	8.59713	11.7463	3.51737	12.0506	5.83472	6.08229	10.1705	5.37356	5.76752	8.0983
TMEM196	6.2996	6.5073	6.30487	5.82244	4.49835	3.12372	3.6899	4.03167	5.09401	1.95707	1.65192	2.75758	3.37254	7.59324	4.20441	5.78346	3.82067	2.79463	1.76725	3.96348	5.1337	3.75997	4.69593	6.40245	6.56514	4.33691	2.95723	3.16415	3.00247	5.58014	6.46851	3.26962	2.85974	1.15298	3.89066	4.34765	3.30123	1.64974	0.153198	2.18774	2.58308	7.15597	1.31575	4.35219	0.151555	4.48118	3.2521	4.34979	2.58715
DNAH11	5.0942	5.69482	5.52246	4.63403	5.24755	4.93635	4.34828	6.74703	5.86358	5.81053	5.6934	5.60366	6.81226	5.60421	5.47515	4.93289	5.2833	5.56992	6.60519	4.71972	4.3481	5.76969	5.37536	5.70245	5.37151	5.20125	4.74864	4.79721	3.86349	5.45596	5.34795	5.49043	4.33974	4.6973	5.87969	6.16537	4.78867	5.16961	5.15962	5.15121	4.94472	4.91592	4.79053	5.82504	7.11272	4.97088	5.83055	5.38174	6.46459
OSBPL3	5.28292	5.57515	6.46785	5.99601	5.68523	5.77496	4.74949	5.26516	5.00912	5.44016	5.17966	5.97259	5.23126	4.43896	3.87917	4.07092	3.64634	4.19572	8.63267	4.61556	5.21128	5.46938	4.3549	4.89937	6.24836	5.44954	4.54219	4.55763	3.41012	5.77464	5.17968	4.71486	6.15871	2.93725	6.36197	6.06259	4.78867	3.39517	3.64962	3.91892	3.1341	4.30587	3.11094	4.666	9.70959	4.56821	6.86601	4.94192	4.01849
SNX10	5.63324	5.33839	6.74013	5.38376	5.13359	4.28126	4.8771	7.7018	6.81856	6.23235	4.63985	6.09997	5.8023	6.99325	6.04725	5.96441	6.63805	5.10168	7.64663	4.48652	4.66728	5.80791	4.32715	4.19519	5.38196	6.34613	4.59069	4.46142	5.16254	5.08875	4.88354	4.50464	4.49446	5.38393	7.54324	7.92164	3.77855	4.63909	4.7637	5.15121	4.98337	3.75838	4.72814	5.30421	8.12769	3.11755	5.30003	5.42326	5.80485
SKAP2	5.34851	6.7886	5.43757	4.85184	6.62324	3.8156	4.62774	5.23161	4.52951	3.62693	3.52639	4.09318	3.78218	10.0184	9.14574	7.64089	8.81074	4.68913	4.84904	4.78976	6.24488	3.30541	4.21051	5.67946	6.96345	4.70495	3.34425	3.1144	4.77146	6.84441	6.81338	2.29165	5.02121	2.62691	4.13167	4.72952	6.99731	1.02171	3.41193	5.18051	1.68038	5.01213	2.51369	4.4309	2.78382	4.53978	5.39137	4.34979	2.29764
CREB5	3.6164	3.08816	2.59481	6.18536	4.49835	4.1421	5.88851	2.72911	3.13465	3.54204	5.22884	3.91985	2.7983	11.4498	10.1644	8.90178	10.1038	7.03082	4.33609	6.18501	5.01756	1.72044	4.01569	4.1624	5.69868	4.45523	2.71622	1.92536	6.72983	5.63844	5.56845	2.73911	3.82127	2.37537	3.36983	3.14456	6.48989	2.20613	4.90809	6.89482	2.2861	5.54979	3.67124	1.69818	3.11503	3.39652	4.27146	4.34979	3.56512
TRIL	6.81613	5.03246	7.65056	8.9604	8.37631	7.77643	9.02006	9.28676	10.4066	9.93383	7.74925	8.20289	7.82116	3.6351	4.20441	6.77541	4.17278	5.21658	8.92308	7.44479	7.43314	7.58669	6.04579	4.51388	3.86814	6.37043	5.26428	4.94684	4.93465	5.32007	4.07162	5.06103	7.72816	3.65548	11.2517	13.0234	5.11262	3.7521	3.22849	3.03574	3.95123	5.26739	3.79815	5.04535	8.97237	3.54694	9.8162	5.90576	4.97738
GGCT	6.5684	6.72677	8.24242	9.60491	7.27019	7.2957	5.2864	1.62957	4.52951	5.86396	8.11681	6.16616	5.37791	0.07439	-0.241846	-3.02711	-0.314487	4.40404	5.9741	6.07709	5.94219	7.07799	6.80807	3.90928	6.36888	9.46478	9.42546	8.80556	10.5854	0.565186	1.74969	6.63312	10.1319	10.5191	4.27253	6.38718	0.436157	9.10772	9.35742	10.1059	9.93181	2.37987	9.8974	6.13036	7.04152	4.68963	7.57597	7.476	10.3037
AMPH	2.90502	3.97451	3.4288	4.01117	4.43562	3.72096	4.10928	5.74108	3.23775	3.92391	3.85355	2.27215	2.43573	-0.662576	0.895658	4.17256	0.965621	2.26411	3.06981	3.69802	4.3481	3.75997	5.15635	4.70814	3.95472	3.48891	5.69973	4.40045	5.80138	3.73511	2.48665	2.00214	2.07125	7.06254	2.54671	2.47318	3.05507	5.61213	5.28248	6.87256	6.35403	2.86529	5.76357	2.56492	4.16948	3.26377	3.77056	3.83829	4.78116
HECW1	4.70557	4.83819	5.23112	4.99739	5.97719	4.70868	3.72425	6.00213	4.35704	3.78304	3.7674	3.65066	5.133	4.26026	3.10865	5.19689	4.01771	3.98496	4.75517	3.63852	4.68914	5.8634	6.17593	5.48101	5.27385	4.47777	3.28654	3.21224	2.43215	4.76158	4.88354	3.90546	3.65621	3.47491	4.99601	4.12768	4.42322	4.00522	2.96055	3.09847	3.4606	5.10233	3.8282	4.97704	4.09641	4.14611	4.01992	3.89841	3.27067
AEBP1	3.92861	3.97451	4.04853	4.03295	2.6442	3.39291	3.09622	5.85564	4.91892	4.33053	3.23688	3.49454	4.38327	2.88174	2.92808	5.1378	4.32937	3.12393	6.14113	3.47806	3.24856	4.61661	5.0585	3.55235	3.60807	5.01344	4.44001	4.88884	3.95761	6.41485	5.59099	3.397	4.9156	3.65548	5.38543	3.82681	5.20623	4.9286	3.94576	3.81067	3.56621	3.75838	3.06118	4.45621	5.71837	3.22858	5.76374	4.94192	4.11261
NPC1L1	4.83602	5.66582	5.4891	5.44596	5.28361	4.95726	4.84624	8.49641	5.69265	5.21189	5.72802	7.23254	7.05296	7.31279	9.1932	7.21726	6.30652	5.42211	6.47138	6.08826	9.75377	5.71039	5.93986	5.06819	4.40777	4.15305	7.848	8.89115	7.9123	8.03279	4.5105	9.8362	5.8692	7.05719	4.05572	4.43254	4.39699	9.35872	8.90474	7.72006	8.66511	11.2533	8.32435	6.03278	6.38037	3.19251	8.48247	6.04526	9.04608
ZMIZ2	4.8689	5.055	4.26107	4.53067	4.67169	3.33017	4.74949	5.98209	4.26241	4.22556	5.21263	3.79152	4.9285	6.2403	7.58724	6.00356	7.62215	3.69905	2.38392	4.90787	5.29919	3.83592	4.65188	5.26635	5.02977	3.94228	4.21098	4.127	4.04597	4.81311	5.54555	3.90546	4.03808	4.87787	4.40086	4.56378	4.97753	4.10144	3.45437	4.55511	3.81503	5.4842	4.32632	4.62195	1.53007	3.85451	2.79753	3.56911	3.0346
ADCY1	6.19651	6.73377	6.05424	5.86858	4.77665	5.16924	4.96591	6.33792	5.91115	4.52001	4.9447	5.26008	5.56854	4.1275	4.6359	4.39074	4.26186	4.80384	4.54686	3.98753	4.89124	5.5392	5.91212	6.5929	6.94241	5.14602	4.46624	3.25879	4.15594	5.69447	6.68305	5.61794	4.39318	6.49481	5.90155	5.60703	4.52362	3.34364	2.5553	3.88373	4.98337	7.52554	3.94254	4.72966	5.52311	4.92765	4.41768	5.31713	3.84653
TNS3	4.48998	5.00955	4.94161	6.14092	4.49835	4.40817	5.2864	6.04138	4.21265	4.22556	5.41036	4.38763	5.92484	6.28774	6.34612	4.72109	6.7408	4.37959	3.92645	5.23357	5.05171	5.3187	5.00697	5.6561	3.53501	5.62136	6.57571	5.55297	6.8776	3.37254	4.07162	3.78641	5.70985	7.09419	3.0942	4.56378	4.07175	6.61484	5.7763	8.33423	6.80966	4.1454	6.84851	3.9145	4.30536	3.26377	3.97338	4.16635	6.39137
ABCA13	3.88104	4.06614	5.05993	4.64821	6.55109	5.3697	3.85402	6.04138	4.7548	3.54204	3.17129	4.93511	4.65518	7.97042	7.50903	6.43846	6.88238	4.30364	4.39951	5.15081	5.78867	5.58394	5.20289	4.79628	4.46789	3.97434	3.28654	3.51033	4.25812	5.60958	4.84655	4.04167	4.22653	4.28683	5.18612	4.8982	6.38703	3.39517	3.17873	4.50967	3.1341	5.67265	3.73609	3.71924	3.25589	3.36446	4.48559	4.16635	3.42539
IKZF1	6.21581	5.77848	7.58892	7.22314	8.98405	7.2998	7.86657	9.90636	10.5913	10.2217	10.4854	11.0012	11.0562	8.80707	8.55452	7.14907	8.19501	4.92708	4.80287	7.13341	7.09942	8.97153	6.93757	8.80891	7.6723	5.26744	3.28654	3.00943	4.60692	5.20904	5.81817	4.06743	5.32606	3.53764	7.16368	7.64459	4.70562	3.2902	3.75523	4.4864	3.4236	6.74444	3.20557	3.67681	4.57109	3.87741	7.49591	4.65874	4.94363
COBL	4.97843	5.26294	4.6411	4.60525	4.22917	3.86069	3.97307	4.37681	4.60858	5.127	4.56521	3.72281	3.99295	0.07439	2.08008	5.2903	5.17737	1.75715	6.14113	4.64609	3.86267	3.97678	4.27001	5.25084	4.70285	5.44954	4.94795	5.42617	5.7929	6.74178	6.48063	4.77863	5.48218	4.80323	5.50448	4.79511	5.26543	5.87062	5.01118	4.91021	4.5577	3.96483	4.6795	4.99442	5.94337	2.81946	5.67927	5.17852	4.81888
EGFR	4.29809	5.18332	4.78549	5.1296	5.3188	4.91513	4.66359	6.04138	5.00912	4.72646	5.03965	5.10673	4.94307	2.88174	4.6359	5.41998	4.24448	4.37959	4.16414	5.38608	5.53472	5.3707	4.40884	4.56495	4.71943	4.64645	4.35833	4.33679	4.48579	5.51938	5.17968	4.88388	5.5776	5.6051	4.99601	4.53847	5.64561	4.48114	4.56501	4.8748	4.79344	5.4842	5.1531	5.06193	2.95891	3.83124	5.4605	3.83829	5.44362
LANCL2	3.08373	2.79866	2.7151	4.75689	5.63027	4.57979	4.49477	3.5771	4.56959	4.87268	5.49322	3.72281	3.90636	3.53382	2.48062	3.16272	1.63305	5.24393	6.50781	3.98753	3.30628	4.57289	4.55952	4.22725	4.13859	3.53263	6.67464	6.65437	5.31257	2.43966	3.78922	6.9355	5.18167	7.30272	4.77701	3.78438	4.97753	6.98644	5.94947	4.3383	7.03793	2.37987	7.25482	4.45621	5.75444	5.21516	6.11411	4.16635	5.43149
ZNF713	9.85011	10.8282	11.5213	14.0687	15.1516	14.0274	12.5618	13.8288	13.4935	14.9319	12.8908	14.387	13.3583	11.2182	14.0071	15.7907	14.1164	4.40404	13.7477	14.5053	14.8418	11.0758	11.3522	2.84874	2.55362	11.438	5.77511	6.09208	4.39898	15.0754	13.7396	1.77082	14.4297	2.23098	14.6816	13.3288	15.5696	2.84768	2.10073	1.45077	4.94472	13.8486	3.15903	3.33864	10.4321	1.13665	14.9373	12.0468	6.56789
CALN1	7.58396	7.5575	6.83612	6.06897	9.45651	10.5677	10.2619	9.27033	9.13047	10.7856	12.6196	10.0653	9.50028	4.01925	7.31428	7.80973	7.69594	5.53713	8.79035	8.80971	8.99306	9.15136	10.8881	10.6544	10.905	4.52183	13.0737	10.7087	11.2705	8.62228	9.91124	13.5622	10.6742	13.925	7.98837	9.28387	7.35161	14.3603	12.2166	11.0749	13.8661	7.15597	13.6191	8.29108	8.69459	11.8573	9.04053	7.43091	9.76826
AUTS2	5.49789	4.81195	6.30487	5.16947	7.04705	5.33817	6.28928	7.07488	5.49871	6.24584	5.22884	5.23562	5.3008	3.53382	2.64568	4.45671	2.94425	5.76189	4.84904	4.74814	5.42176	5.34493	5.67957	4.61428	4.96171	5.59067	5.66618	5.27586	5.2765	4.47208	5.11892	5.81331	7.15485	6.70757	4.51869	5.29572	3.46169	5.36318	4.79705	5.51543	5.39044	5.01213	5.87575	4.75027	4.69999	4.91663	4.64256	4.65874	4.31094
CASTOR2	4.41404	4.78524	4.22099	4.03295	4.22917	3.8156	4.90732	7.29389	5.19994	4.05223	4.12007	4.43135	5.12023	4.29162	4.06558	4.4405	3.61963	5.07147	3.58828	3.4437	3.74238	4.57289	4.55952	5.06819	4.38716	3.97434	2.95723	2.89622	3.22065	4.76158	4.19447	3.62229	2.31226	4.04914	3.0942	3.49965	3.60608	2.91983	2.90043	4.31207	3.08755	7.92212	2.78288	5.81529	3.03908	3.19251	3.65735	3.41299	3.42539
NCF1	3.94412	4.34755	2.92923	6.08208	3.58762	3.61968	5.44929	3.46607	2.77208	1.95707	4.80031	4.59408	3.4562	11.7245	11.1405	9.66136	10.8475	6.45467	4.2354	6.15347	4.83353	4.57289	3.42201	4.43371	6.29889	4.76117	3.09809	1.52944	6.71194	5.35526	5.96347	2.20145	4.16641	1.88994	1.1682	3.74066	6.97088	2.42026	5.09404	7.74233	2.20121	6.28676	3.67124	3.54146	1.53007	2.56115	3.32805	4.16635	3.47349
GTF2I	10.0618	8.95441	11.416	8.80732	8.53809	9.58357	7.08139	5.8109	7.91309	7.90065	8.1807	8.67474	8.80679	5.85575	4.49151	4.39074	4.54349	9.69997	10.6602	9.1093	8.97981	8.68109	9.99903	4.87933	7.50543	11.1148	5.12304	3.85136	6.1393	3.50379	2.66723	8.72248	9.31312	5.61968	7.34212	9.04753	3.73733	7.04811	5.29421	4.25813	8.01091	3.22786	5.81701	9.69254	11.3575	8.39702	8.7782	10.3629	9.79157
GTF2IRD1	7.40636	6.91105	7.91202	9.5001	6.18217	9.05688	6.9017	7.04622	8.40352	8.60747	9.69959	8.20918	7.10573	3.98128	6.10511	6.02002	5.12133	7.92179	6.9767	7.20949	7.08713	7.24052	7.62792	6.21531	6.07879	9.48995	10.0989	9.00047	10.3627	6.25635	5.54555	9.11415	10.6283	10.7086	6.08467	7.62067	5.5888	9.86234	9.52917	10.3619	10.1361	4.30587	9.91807	8.17582	8.34631	6.69769	8.66195	7.84404	11.1585
CLDN3	4.33387	5.07719	4.7006	3.6233	6.98268	6.87998	6.70932	4.43693	6.26851	7.50046	8.73442	7.11009	6.18603	-2.24754	2.39042	1.92709	2.7608	2.15308	3.58828	5.63472	5.716	6.43926	6.94671	6.6413	6.41543	3.34919	10.1769	8.14492	8.93513	4.86287	4.07162	9.60673	7.71248	10.9533	5.15005	6.40829	4.22871	10.8359	9.05794	8.14844	10.532	0.0579379	10.6352	3.9145	4.23902	8.69729	3.65735	4.1166	6.52289
RHBDD2	6.79917	9.2911	9.84315	11.1428	13.4453	11.3824	8.98949	10.3394	9.6864	10.9512	9.54391	10.977	9.24713	7.56143	10.611	12.8939	11.1763	1.41611	10.9141	11.4169	12.1537	9.45063	8.32628	2.84874	2.1262	8.69356	3.09809	3.43125	2.81402	12.181	10.7462	0.0546081	11.5424	2.07052	11.7627	10.3642	12.8817	0.732201	1.43331	1.45077	2.82924	12.2112	1.87215	1.31116	7.63537	0.976189	11.7855	10.3264	4.31094
RASA4B	3.6164	3.77169	4.13734	3.32098	3.80175	4.6585	3.85402	3.5771	3.99447	5.84637	6.31868	4.99462	4.94307	3.17873	2.56551	3.31274	2.71105	4.87555	4.5746	4.69072	4.42827	5.93422	5.65746	5.01408	4.93356	3.73333	9.10802	7.99833	9.49922	4.33778	4.30768	4.16612	3.13538	10.3708	4.05572	4.99441	2.75808	8.80366	8.88936	9.49262	9.09456	3.51737	9.27371	5.46247	5.19595	4.81354	4.5818	4.21444	7.34203
SH2B2	6.65108	6.18843	7.05139	4.68993	7.66144	7.62785	6.18214	7.04622	8.0073	7.18764	6.96177	7.6297	8.60737	6.60733	6.48879	4.93289	6.17965	8.41687	6.37999	4.94518	5.01756	10.2392	10.6224	5.20328	5.84942	7.45948	5.89583	6.68025	5.06724	5.55008	4.84655	6.34792	8.32778	3.76441	7.86029	9.61576	11.6378	4.66031	5.06694	4.4864	6.51657	5.98868	5.08004	5.97266	6.41083	4.77747	5.77735	6.3444	5.1938
CUX1	5.91096	6.46584	5.8978	5.42963	5.21055	5.99314	7.27631	7.70791	6.12796	5.77377	6.70213	5.39868	6.63512	9.46111	8.71874	7.48563	8.6048	6.38267	4.84904	6.06584	5.5226	6.18714	5.94899	6.63534	6.46544	5.47217	9.1028	7.60906	9.14723	5.8004	5.52228	9.24831	4.76156	10.4916	4.05572	5.453	5.84312	8.73032	7.9411	8.79359	8.0448	6.32472	9.07339	5.4245	4.86305	7.24298	5.00843	4.65874	5.1648
PLOD3	6.75807	7.19098	7.67302	5.22728	5.45156	6.26877	6.82859	8.97323	9.27231	8.48206	7.02812	8.58805	8.89376	4.29162	5.56035	6.48662	6.83671	6.56721	8.32898	5.95436	5.66176	8.75875	7.4464	6.43714	6.06588	7.41345	5.32288	5.83993	4.52731	2.68066	2.48665	7.2848	7.25206	3.19251	8.77553	8.96325	3.46169	5.87969	6.70998	7.30044	5.50111	5.78586	6.52979	8.19474	8.40043	6.57348	5.44352	8.86019	8.56304
TRIM56	5.02294	5.42747	5.36587	4.90594	4.15322	3.72096	4.08304	4.88831	3.80603	2.40453	3.29962	3.40965	3.93581	7.68468	6.53689	5.46073	6.09005	3.65897	2.98964	4.1667	5.01756	3.50471	4.40884	6.19924	6.56514	4.28672	4.33004	3.7893	4.70064	4.26563	5.81817	3.35578	3.13538	3.59776	3.89066	4.45976	4.49917	3.05413	2.96055	4.89261	3.84332	0.0579379	4.07378	5.12642	2.35319	4.86027	2.79753	4.55049	4.17211
MUC3A	8.66138	9.20553	8.4299	7.84454	5.83858	4.84955	6.03254	6.20592	7.04154	5.41651	4.92494	5.42054	6.34811	4.26026	2.99082	3.60225	5.85257	4.60726	4.89378	4.84345	6.95353	6.82198	7.17008	9.34014	9.9391	7.81638	6.45646	6.80703	5.9385	8.05971	8.99021	6.5257	3.96937	4.35809	7.28506	7.33851	5.83337	4.45709	5.08055	6.53541	4.80787	5.73036	4.52291	7.96276	4.36879	7.9338	5.89439	7.90392	5.80485
SRRT	4.13194	4.1523	4.4111	3.5943	3.19169	3.04777	4.02911	4.88831	5.14795	2.58511	4.34494	5.81647	3.87631	5.48717	5.21101	3.86771	5.01258	4.84014	3.53278	4.01118	3.41521	5.26476	5.57729	4.81749	4.76807	5.07387	2.88128	3.21224	3.86349	5.00259	4.00603	3.6902	3.25567	2.84103	6.10366	5.20211	3.60608	3.49301	3.61263	4.1438	3.17919	4.1454	3.96976	5.20318	4.13341	3.63019	4.5818	3.3281	4.08191
ZAN	3.45251	2.79866	3.20053	2.98348	6.21989	5.71484	7.1206	6.73511	8.0182	6.02902	5.63377	6.50992	9.788	2.88174	4.37874	4.93289	6.80742	3.12393	3.64172	4.63091	7.09533	5.20873	5.93986	9.58481	10.2201	2.8241	7.44497	7.43759	5.85943	8.6824	9.77637	6.58933	6.06303	4.77747	7.87693	8.33576	7.13461	2.84768	1.86941	2.67317	3.08755	6.20768	2.843	8.08341	3.03908	9.1082	5.89439	6.16022	5.82352
GIGYF1	3.86483	4.27259	4.91674	4.83334	5.05229	4.91513	4.34828	4.60358	4.64655	4.76443	5.77293	5.13344	5.02755	7.28968	6.82209	6.14532	6.90468	5.08665	3.96888	4.64609	4.73189	5.05831	4.58317	4.68524	4.9477	4.20801	6.26054	5.46638	5.44845	4.86287	4.46241	6.01874	3.96937	6.94595	4.46098	4.3182	5.01251	7.21512	5.88112	4.72379	6.83454	4.45026	6.34464	3.95057	3.18718	5.08348	4.72914	3.70997	3.77157
GNB2	6.91588	5.88297	5.43757	5.58512	5.13359	3.86069	6.49228	4.17977	5.22525	4.90703	5.22884	4.90442	4.60107	10.1364	9.56776	7.82386	9.165	8.48149	8.91632	6.48018	5.83843	3.50471	4.3549	5.2817	8.96302	7.71566	7.60994	6.5553	6.93658	9.45899	7.5016	7.78738	6.46357	8.70671	6.80627	5.23399	10.8286	7.54954	7.60441	9.04024	7.12692	7.38885	6.50674	7.7844	9.71951	8.38907	7.09521	7.90025	9.79216
MEPCE	4.57215	3.7162	4.72946	4.8083	3.69865	2.79252	4.60948	3.9515	3.66517	2.19808	4.31488	3.72281	4.07463	8.86033	7.52236	6.14532	6.9984	4.54265	2.71834	4.676	4.59964	4.33188	4.62934	6.75013	5.75606	3.97434	2.31568	1.36897	5.2143	5.24701	6.06358	0.947693	1.78174	2.23098	4.13167	2.76268	4.95972	2.31716	4.35707	5.35766	1.68038	5.10233	2.72015	2.4687	1.53007	5.62005	2.43496	3.70997	2.96902
ZSCAN25	7.56653	7.32222	7.88983	7.93479	8.44162	7.18926	5.82661	4.84458	5.87961	5.75503	7.37256	5.33104	5.10735	7.87788	8.01837	6.30157	7.91089	5.05612	7.02777	6.53423	5.28491	4.27844	5.94899	5.42682	4.97558	8.21725	8.94853	9.49431	5.59233	3.50379	3.70905	6.11453	9.3989	9.52173	4.33812	4.61311	3.85762	8.25315	8.84419	5.64717	7.9192	6.16646	7.34334	6.6795	8.24431	7.49513	6.22752	7.46112	8.27661
FAM200A	4.27374	3.32917	5.14806	4.51528	5.05229	4.1421	4.13504	2.72911	3.02362	3.1415	4.75626	3.31946	2.59185	8.02042	6.30967	5.58392	5.56816	1.90154	4.3033	4.20822	3.46674	3.19437	4.05004	4.28932	3.53501	3.87594	5.82664	6.93076	3.00247	2.15015	3.22362	5.64386	4.03808	6.01096	2.75316	2.84757	2.15236	5.10917	5.81752	2.97015	4.43294	2.37987	5.27814	3.33864	4.51613	5.02315	3.5345	3.83829	4.59803
TRRAP	4.04828	4.75802	4.94161	5.27375	5.95499	4.91513	5.03596	6.91497	3.99447	3.35562	4.88458	3.85711	4.9575	7.41602	6.12622	6.19448	6.25102	5.20271	4.43021	5.05166	5.95127	5.20873	5.2917	4.97685	5.06912	4.64645	4.70525	4.24729	4.18217	5.35526	4.76959	5.40207	3.96937	5.25918	4.57419	4.3182	5.49299	5.38882	4.44388	4.4387	5.22828	4.81283	5.81701	4.45621	4.01945	3.63019	4.48559	3.56911	4.05055
TECPR1	5.61397	5.98041	4.81271	4.78924	7.7284	8.2823	7.69316	5.6424	6.77637	9.06274	10.0751	8.35252	7.48262	5.93734	5.08728	4.93289	5.6297	3.69905	4.75517	6.1798	5.27048	7.31539	8.07215	7.8371	7.09636	3.48891	10.8469	8.67221	9.04105	3.8382	4.00603	11.1889	8.88678	11.8359	5.71663	7.2241	4.19866	12.1738	10.1335	8.80421	11.6293	3.75838	11.4745	4.86811	4.9895	9.65463	5.49385	5.17852	7.72142
LMTK2	4.32204	4.1523	4.44629	4.71709	3.89796	3.45303	4.34828	7.91761	4.16112	1.305	4.4865	2.61319	4.42539	9.60304	9.05323	7.23381	8.9533	6.89939	5.6869	5.19279	4.92848	4.8173	4.55952	5.44056	5.66483	4.76117	4.04687	3.62136	6.53496	4.86287	4.9548	3.65664	3.7411	4.21187	4.57419	3.82681	6.41344	4.50479	4.86154	5.99097	4.82215	5.54979	4.48568	6.01586	5.97428	4.72793	3.59723	5.05189	6.20453
USP42	6.13701	7.15491	8.08945	4.8083	6.77031	8.06353	6.32329	5.05103	7.11786	4.42838	5.35236	5.37649	5.8801	6.62591	5.58088	4.58022	4.58552	5.46923	4.05018	4.55248	3.93764	4.70026	4.89804	3.33417	2.94065	6.04775	3.02938	2.2357	3.00247	1.78758	2.03919	5.9988	4.8786	3.96033	4.67916	5.46648	3.46169	3.34364	2.47513	3.21631	3.4606	5.67265	3.00965	3.71924	3.85199	1.84292	3.65735	2.37117	3.27067
RNF216	5.98407	6.13653	5.97211	3.67961	2.85066	4.87174	4.64578	6.9255	4.35704	4.42838	4.77845	4.03768	4.98593	8.15441	8.06102	6.47473	7.98472	6.89509	4.20021	3.86308	3.61113	6.94712	6.66579	3.6502	3.49704	4.52183	3.09809	2.41079	3.2704	3.22815	2.2802	5.95116	3.00413	3.76441	6.68547	7.77763	4.1366	2.98854	2.96055	3.09847	4.2121	3.22786	3.11094	5.95501	3.55755	3.11755	2.6865	4.58749	3.80954
ACTB	4.8689	4.10986	4.48064	7.13401	3.03123	4.57979	8.31556	4.43693	4.64655	3.54204	7.76601	6.62735	6.78421	14.7807	14.1741	12.5565	13.7104	8.81015	5.7491	9.38805	8.56828	5.05831	6.14448	5.85389	7.8276	6.42365	7.70937	6.40821	10.0151	8.74011	8.21094	4.23594	4.84064	8.43323	2.01619	3.55118	9.38244	7.34855	8.43662	11.3848	7.7558	10.1361	7.9973	5.86338	4.13341	4.46616	4.78411	6.11025	7.44211
TNRC18	4.09071	4.61363	4.78549	5.7154	4.67169	5.2392	5.76194	7.15761	4.48829	4.05223	5.72802	4.77465	5.72851	10.6767	9.82344	8.29876	9.91553	6.80614	4.9793	6.25602	5.7476	6.03433	5.74394	5.37051	5.7957	5.21474	5.96184	5.0297	7.62257	6.27484	6.20181	4.69846	4.8786	6.66605	4.05572	4.63715	7.01034	5.8523	6.20693	7.41271	6.15963	6.68729	6.42058	4.3789	4.81831	3.48864	4.23247	5.33899	5.25011
RAC1	11.2916	10.3928	9.97776	10.7587	7.41544	9.14039	8.71521	8.52785	9.73677	7.78536	7.63529	8.57836	9.52047	8.45377	8.3677	7.07224	8.64179	7.35	5.56771	7.2842	9.68608	7.97048	10.0316	11.6081	11.984	10.6719	8.74931	8.48302	7.55392	9.64289	10.9836	8.20218	7.97595	6.25452	9.73881	10.0805	8.79056	5.40148	5.75098	8.37756	8.5678	8.01794	7.3869	10.7389	6.67825	10.9903	8.82973	9.41234	9.36731
DAGLB	3.53678	2.99797	2.31917	3.6233	4.30132	3.04777	3.94422	1.99214	3.13465	3.35562	3.47295	3.72281	4.89891	7.20573	7.42916	5.51592	7.50113	3.91861	4.9793	4.55248	4.52867	4.04237	4.14845	2.76385	3.41797	2.9584	3.45319	4.42106	4.75408	3.93442	3.53396	5.52802	2.69928	3.76441	2.75316	2.84757	4.47429	5.6864	5.94203	6.69109	4.48773	6.24776	4.6959	3.9145	4.81831	3.87741	3.92529	2.37117	4.14266
ZNF316	4.55205	5.12059	4.7006	5.22728	4.92104	4.55256	4.28064	4.43693	3.73732	3.7071	4.82184	4.34254	5.7369	7.0169	7.44325	6.65413	7.80963	4.58604	4.05018	4.50329	4.85302	5.3187	4.69593	4.68524	6.28781	5.02879	5.03815	4.78135	5.28862	4.47208	4.55704	4.01544	7.37669	5.67654	3.49012	3.86804	4.28701	4.76195	4.46478	4.59917	4.80787	4.81283	4.77519	4.40513	4.74849	5.51444	3.87553	4.99795	5.13521
FOXK1	4.06256	4.86395	3.79917	4.89409	5.24755	4.02814	4.08304	5.05103	3.13465	4.42838	4.77845	3.31946	4.42539	6.69204	6.31581	5.80894	5.79404	5.77132	1.31979	4.50329	4.90998	3.97678	3.66302	4.48764	4.76807	3.48891	2.80111	2.3259	3.45385	4.10951	4.88354	2.91968	3.56601	2.50661	3.23859	3.94711	4.34305	2.69156	2.30004	3.52116	3.30656	4.45026	3.15903	5.18815	2.35319	3.11755	4.96151	2.1906	2.9003
SDK1	5.63324	5.96858	6.20567	5.42963	5.71195	5.38521	4.96591	6.67397	5.53964	4.60617	4.56521	4.38763	5.67714	4.19541	2.29421	4.9897	2.71105	5.31012	4.95839	5.39509	5.08507	6.38972	5.81558	6.0814	6.48011	6.04019	4.21098	4.51991	4.18217	5.17005	5.94609	4.96835	7.0916	4.72452	5.11305	6.32192	4.19866	3.90213	3.885	4.17324	5.04556	4.81283	4.6959	5.17296	4.9895	4.46616	5.03133	5.07812	5.01036
AMZ1	3.57714	4.06614	3.90414	3.24838	4.55847	5.46037	5.40762	2.90968	4.64655	5.71681	7.24687	4.77465	4.82215	2.00039	1.34312	1.49645	1.73614	2.26411	3.06981	3.17719	2.84331	4.61661	5.6905	5.34151	4.9477	2.22143	7.93978	6.11756	6.10543	-1.01978	3.22362	8.36943	5.35328	8.80243	3.0942	4.3182	2.9142	9.09122	7.37237	5.9319	8.67005	0.0579379	8.54401	2.65511	1.53007	6.50895	2.99684	2.92756	4.9606
IQCE	4.15878	4.48671	4.78549	5.19384	5.38671	4.57979	4.74949	5.42213	4.64655	4.56373	5.46613	4.7403	5.10735	3.30705	2.99082	4.93289	3.14495	4.16743	4.68053	4.78976	4.77341	5.3187	4.67408	5.59598	4.86068	4.76117	3.45319	3.06287	3.00247	4.53481	4.46241	4.8095	3.56601	4.426	5.25566	4.99441	4.47429	3.82906	3.36821	4.1438	3.1341	6.24776	3.41812	4.72966	5.0293	3.80759	4.6125	3.83829	3.95214
MAD1L1	5.67102	4.96263	5.64868	5.25534	5.93245	5.07672	4.08304	5.33001	4.05219	4.47492	5.11135	4.84099	5.068	5.85575	5.27543	5.62035	5.42119	4.68913	5.24406	4.98155	4.68914	6.4147	6.68231	5.48101	6.2078	5.24133	5.13943	5.17025	4.54763	4.47208	4.72951	4.61358	4.67791	5.8096	4.46098	4.16123	5.16018	5.41403	5.10739	4.3383	5.05768	5.73036	5.40322	4.26893	5.48068	7.24077	5.16158	4.7915	4.38824
ELFN1	4.44708	4.02105	5.16928	4.80197	5.54368	4.73314	5.32049	4.84458	4.88756	4.90703	3.03043	4.2479	4.42539	2.61044	0.895658	3.93868	3.2532	6.30688	8.01897	5.29267	4.55272	5.98515	5.15635	5.79092	4.13859	4.8844	6.59367	7.47503	5.99878	4.65265	5.08756	6.89651	5.64524	5.29594	7.02119	5.21814	6.92572	4.8384	6.61029	3.95327	6.90333	5.01213	6.54344	4.64414	7.1717	4.14611	6.68289	5.96319	6.64866
INTS1	3.74596	4.10986	5.05993	6.03969	5.24755	4.63274	5.61407	6.2231	4.8555	5.127	5.84832	4.90442	5.89516	6.28774	5.59104	5.55409	5.49654	4.78535	7.39757	5.79318	6.16913	6.03433	7.47512	5.52036	4.36625	6.54603	5.32288	4.68239	6.19833	5.17005	4.36112	4.77863	5.97814	5.85957	5.322	5.10199	4.64003	5.36318	5.29421	5.85222	6.0846	4.91592	6.12614	6.21435	6.95633	3.89995	5.64997	6.0048	6.85336
MICALL2	5.88708	6.69123	7.96758	3.77315	6.55109	7.54395	7.07142	5.8109	8.33541	7.18064	7.09597	7.59167	8.54664	4.74115	4.00608	2.5876	2.55058	9.18738	6.89102	6.26096	6.08918	10.6633	10.4883	3.74183	3.04958	7.2231	1.75929	2.56691	3.8307	1.30215	2.03919	5.67771	5.62304	2.37537	6.08467	8.5677	2.98635	3.2902	2.30004	2.18774	5.66857	7.00045	3.96976	5.71401	5.98444	3.75909	5.05387	5.89104	3.60884
SUN1	8.06744	8.39581	11.2609	10.5514	11.0689	9.53919	14.9312	11.6509	12.5212	8.9945	8.6691	8.87008	9.86559	6.2403	5.9715	6.72611	8.1502	4.60726	10.9956	10.3989	11.1433	10.9155	11.4999	12.7268	12.3766	10.8574	11.474	13.0034	9.88386	5.77464	6.14201	8.54589	10.282	9.55053	11.5325	10.2879	7.03181	7.38405	9.55682	8.42576	10.4701	7.90969	9.86106	7.20877	11.7486	5.5505	9.91416	12.6197	10.292
NRIP1	6.03204	6.00377	5.34737	4.92354	3.89796	3.86069	5.95511	4.24848	4.8555	3.1415	4.15442	3.85711	4.36173	5.4178	5.9079	4.30381	5.87534	8.46124	7.87856	5.62709	4.71067	4.22294	4.48614	5.45417	5.28503	7.01921	6.58771	5.35297	5.97647	4.47208	5.08756	7.13447	4.03808	8.11362	4.40086	4.25745	7.41834	6.84073	6.43596	8.09174	6.42594	7.21781	5.74004	7.2419	8.90176	6.59436	5.80419	7.54815	6.62756
USP25	2.37451	3.40132	2.46356	3.92062	5.17258	4.63274	4.71574	5.98209	4.10769	4.68747	4.73371	4.7403	4.98593	7.39812	6.90587	5.95303	6.28967	5.28401	3.14576	4.88245	5.06848	3.97678	3.94443	3.50082	3.98247	2.9584	3.64911	2.49096	4.01711	4.76158	4.19447	5.55559	4.44471	4.58297	4.05572	4.3182	5.56544	4.63909	3.75523	4.89261	5.08163	3.96483	5.41317	4.5765	1.91709	3.33167	4.55044	3.14169	3.32411
ATP5PF	6.84741	6.29644	7.24867	3.43986	5.17258	8.32917	3.6899	4.37681	5.89546	6.54749	5.60921	7.53769	8.40382	4.76369	3.50232	1.36521	2.37001	6.87773	3.35221	3.17719	4.00889	6.47533	6.48928	1.80692	0.968662	8.93669	0.841751	2.0364	5.03881	0.565186	-1.42024	6.37396	5.77169	3.47491	5.90155	7.99092	-2.3712	3.49301	3.1272	3.32524	7.71619	0.0579379	6.36528	4.3789	4.36879	1.74671	3.97338	6.04526	4.33717
GABPA	6.96233	6.34298	7.33569	4.0221	5.17258	8.33916	4.28064	4.37681	5.89546	6.5904	5.62155	7.56248	8.43251	6.18291	5.26277	3.31274	5.00228	6.93758	3.64172	3.72688	4.23377	6.63267	6.5385	3.44738	3.572	8.9438	1.57872	2.49096	5.28862	3.93442	3.93732	6.4046	5.81149	3.65548	6.06544	7.9979	2.02112	3.49301	3.41193	3.7727	7.72762	2.86529	6.41069	4.5765	4.69999	3.22858	4.30943	6.19659	4.89148
CYYR1	5.00825	5.70911	4.4111	2.91477	4.67169	3.8156	4.51453	4.60358	4.26241	3.9895	3.35974	2.88882	4.88388	2.70666	1.68415	2.80578	3.64634	5.41009	4.65477	2.56052	2.15742	4.48126	5.02436	2.76385	1.66054	6.09225	5.9526	6.583	4.71867	4.86287	3.93732	6.18094	3.65621	4.1328	5.76513	5.50619	4.70562	4.63909	6.21929	6.67059	4.27576	6.50088	5.69182	6.4903	3.89572	5.31918	3.87553	7.08137	7.31589
ADAMTS1	6.0994	5.46162	5.01376	5.51335	4.43562	3.56624	3.29214	3.77641	4.64655	3.62693	3.10258	3.91985	3.99295	3.53382	3.05094	4.2113	4.22689	3.88426	2.38392	4.07989	5.06848	4.48126	5.1405	6.51712	6.86999	4.74267	3.55447	2.89622	2.74531	5.24701	6.03097	3.02861	2.51871	0.304981	4.46098	4.53847	4.19866	1.02171	1.73816	3.03574	2.58308	3.22786	2.08627	5.30421	2.87402	5.64695	4.45203	4.51252	4.20096
LTN1	4.85255	4.83819	5.08247	4.484	3.69865	3.04777	5.04957	5.98209	5.00912	5.00544	4.63985	5.33104	5.65075	6.37817	5.47515	4.23028	5.1865	3.4865	4.82614	3.91415	5.1337	5.26476	5.32013	6.11606	5.30714	3.80639	3.69419	3.51033	2.87961	3.62408	5.08756	4.11762	2.51871	2.62691	3.80046	3.86804	3.93258	2.98854	3.17873	3.42653	3.17919	4.45026	2.90072	5.02857	5.17835	4.33994	3.87553	4.34979	5.05845
TIAM1	3.79811	3.08816	4.13734	3.53449	3.69865	4.02814	4.92219	4.70486	3.58922	3.45184	4.59052	3.00912	4.0207	4.38182	6.38167	4.72109	5.56816	3.84907	3.41494	3.66858	4.04325	4.10511	4.73868	4.22725	3.89758	3.65637	5.47273	4.61242	5.03881	4.10951	4.36112	4.96835	3.65621	6.52608	3.89066	4.16123	4.37027	5.6864	4.95317	5.9319	5.81145	5.41549	6.09557	3.63309	3.76036	2.91109	3.4002	3.49316	2.9003
URB1	4.03385	4.38362	4.33803	4.98627	5.09351	4.17817	4.74949	5.96177	4.71961	3.45184	4.59052	4.03768	4.52562	2.70666	4.67463	4.51979	3.56466	8.30283	7.21571	6.77084	7.32908	7.24052	7.41049	5.95308	4.36625	4.26096	5.00274	3.58529	4.44304	4.02462	3.70905	4.34529	3.89722	5.8718	3.97555	4.6608	4.57132	5.10917	4.21621	5.30543	4.73425	4.1454	4.87934	6.59656	7.22409	4.35633	5.89439	6.17245	4.17211
IFNAR2	3.74596	4.1523	3.95389	4.29868	5.00985	3.61968	4.25738	4.37681	3.93435	3.0212	2.87431	3.12015	3.37254	8.24532	8.38094	6.59311	8.20065	4.22347	3.64172	4.39958	4.17301	3.07408	3.47354	4.19519	5.14474	3.53263	3.64911	4.24729	4.46457	5.82571	5.39994	2.80184	2.51871	2.50661	4.33812	4.6608	4.80871	2.31716	3.64962	4.64192	2.77153	4.5815	3.29438	2.82017	2.58451	3.19251	4.06501	2.92756	2.67203
SLC5A3	6.84741	6.68402	6.60652	6.10282	7.44759	9.06172	6.35652	6.5157	6.69718	7.32737	8.35698	7.3454	6.54246	6.34118	6.33407	5.76406	5.96297	7.36876	8.60603	7.03877	6.5557	8.11085	6.9004	6.59904	6.45062	7.00376	4.51732	4.31493	4.37644	6.51161	6.80376	6.80376	8.31399	4.00542	6.37765	7.04247	5.8528	4.13213	4.40113	4.4864	5.35157	5.01213	5.04207	6.81284	8.57025	6.08102	6.66835	6.18457	5.8959
DOP1B	4.43615	5.26294	4.67116	4.12707	4.37003	3.33017	4.18523	3.21453	4.44585	2.74557	3.52639	3.22324	4.27223	7.66385	6.7559	5.95873	6.9958	4.35471	3.743	4.56851	4.77341	4.65904	4.80052	5.32679	5.082	4.43233	3.69419	3.88142	4.44304	6.09916	6.39354	2.97517	3.3667	4.35809	3.80046	3.44621	5.37699	3.53956	3.45437	4.41425	2.98971	4.91592	3.96976	3.33864	3.38422	4.48118	3.32805	3.64126	3.09734
SIM2	4.19813	4.5195	3.35665	4.17682	3.19169	2.79252	3.46461	5.126	2.90333	2.74557	3.67577	0.687187	3.37254	2.14478	1.34312	0.879783	0.785049	3.69905	3.88272	2.49493	3.12571	5.26476	5.34801	4.43371	3.95472	4.49997	5.68863	7.72549	3.72761	1.78758	4.19447	5.31872	3.65621	5.71776	3.97555	3.27288	2.27266	5.5679	7.27214	4.38937	6.8659	3.22786	7.40447	4.5765	4.20467	4.77747	2.13011	4.39223	7.15562
RIPPLY3	5.42237	5.4784	3.68596	5.03565	3.19169	7.32012	5.17905	3.34578	4.64655	7.05606	8.33468	5.83286	4.22531	1.21189	-0.978811	-0.219753	-1.53688	6.01305	2.71834	2.95131	2.67825	3.07408	3.90744	4.28932	4.03641	0.925976	7.303	6.22109	5.48051	2.43966	2.03919	8.60755	4.80164	8.05049	2.75316	4.81632	-2.3712	8.16683	7.30729	3.73371	6.9561	0.0579379	6.73013	5.44992	3.38422	4.33994	3.32805	3.64126	6.8212
DYRK1A	2.90502	4.19352	3.49751	4.39432	4.82641	3.8156	5.12864	7.7018	3.66517	2.88996	3.89478	3.79152	4.38327	9.07833	8.41708	6.82932	8.20403	4.58604	4.12714	4.94518	5.00018	5.12037	3.9805	4.51388	5.18111	4.15305	2.62602	3.00943	4.68238	5.45596	5.02271	2.37654	2.69928	3.02745	4.20382	3.49965	5.04665	2.20613	3.17873	4.31207	1.80067	5.01213	2.72015	6.98358	2.68761	2.61665	3.71507	2.53163	2.7522
KCNJ15	6.07495	5.66582	6.80257	6.60252	4.96613	4.8041	5.99082	5.6424	5.61817	4.33053	5.19624	4.66904	5.76997	11.7191	11.4165	9.59059	11.374	7.26244	6.29081	6.73932	5.78867	5.88143	6.19907	5.73627	6.56972	6.56721	4.46624	3.72445	6.98953	6.54247	6.93291	4.63096	4.8786	4.45879	4.46098	5.15292	6.63162	4.10144	5.24671	5.94049	4.1455	6.32472	4.6959	5.20318	6.44801	4.94942	4.96151	5.99106	4.97738
ETS2	4.94026	4.2336	3.95389	5.82244	3.46733	5.80986	5.43898	2.52266	4.26241	5.55293	6.99533	5.0795	3.93581	11.4934	11.2142	9.75773	10.4953	6.56179	4.51857	6.37016	4.73189	3.75997	4.29886	4.46093	5.16909	4.45523	6.3336	4.94684	6.3332	3.62408	4.64585	7.98112	4.39318	7.05183	3.0942	4.05814	5.70026	6.77902	6.10407	6.50099	6.13123	5.34334	5.9322	4.88684	3.61099	3.42789	3.97338	3.89841	6.64866
B3GALT5	3.95947	4.48671	4.54698	3.43986	4.72512	3.67121	3.7578	5.53646	4.05219	4.33053	4.56521	4.47378	5.133	3.03786	3.26912	3.84326	3.06798	4.01702	3.64172	3.04594	4.04325	4.10511	4.0836	4.51388	4.46789	4.12476	4.01168	4.76532	3.2704	4.40649	4.5105	3.6902	3.4698	4.17288	3.49012	4.40479	3.96865	3.71202	3.64962	2.67317	3.34664	4.45026	3.33682	4.3789	4.30536	3.89995	4.19239	4.16635	3.27067
DSCAM	4.35723	5.33839	4.7006	5.00843	5.90955	4.73314	4.55327	4.75295	4.64655	4.47492	3.7674	4.93511	4.85334	5.15334	3.10865	5.99248	3.77298	4.01702	4.12714	4.26834	5.4604	4.65904	4.51102	5.55866	5.30714	4.36136	5.67745	5.25305	5.77577	5.24701	5.52228	5.03516	4.33974	6.56425	4.86864	4.56378	5.66772	4.76195	5.28248	5.51543	5.15117	4.70179	5.72415	4.08645	3.38422	4.52535	5.31877	4.55049	5.88705
BACE2	5.02294	5.41009	4.6411	4.07554	3.19169	2.9676	4.57225	6.48755	3.23775	1.66757	3.35974	3.22324	4.15194	5.80231	6.9889	4.4405	5.74544	3.43996	3.41494	6.18501	6.26685	3.75997	4.95354	5.54601	5.7399	5.40318	4.27174	4.20037	4.5067	5.20904	5.96347	4.61358	2.31226	4.1328	4.27253	4.02207	5.20623	3.62837	2.63125	4.38937	3.84332	6.08031	3.91479	4.90534	2.87402	4.74048	3.32805	4.55049	3.73258
MX2	3.65462	3.92641	4.17977	4.46009	5.76394	4.06714	3.04278	5.33001	3.50905	3.1415	2.60301	3.40965	3.84561	10.4269	9.0922	7.26176	7.56903	3.98496	3.96888	3.75517	4.83353	4.16523	4.40884	4.66197	4.59914	4.12476	2.95723	2.2357	4.18217	5.51938	4.76959	2.60481	4.10367	2.23098	4.72891	4.79511	6.16408	2.51647	3.17873	5.20922	2.58308	4.81283	3.37804	2.74	3.11503	2.67009	4.06501	3.95613	2.96902
MX1	5.68955	6.49085	5.19019	4.60525	2.6442	2.9676	3.1975	3.5771	3.73732	2.19808	2.38888	2.75758	3.61023	8.62206	8.18693	5.41168	6.24229	2.71868	3.21791	2.9994	3.18844	2.63798	4.27001	5.05038	5.92286	4.28672	4.54219	4.46142	5.17566	4.86287	5.79893	5.50935	3.56601	3.26845	3.0942	3.90811	3.73733	5.10917	4.69457	6.22688	3.95123	3.75838	4.48568	4.35219	3.44434	4.16485	2.43496	3.77556	3.8826
PRDM15	5.65697	4.45316	4.78549	5.47409	5.78925	5.41575	5.98375	7.1929	6.93819	6.90278	6.56201	7.21388	7.0496	5.45982	5.36104	4.66638	4.09733	5.52603	5.86598	5.28298	4.94674	6.11276	5.6905	6.84099	5.89393	6.17045	6.4499	6.38217	4.83897	7.12488	6.11114	5.58264	6.34653	6.59408	6.48289	6.31448	6.75034	6.54242	5.78464	5.26498	5.24957	7.04662	5.1531	5.52361	6.5945	6.50159	6.53048	5.44358	6.61153
ZBTB21	8.2186	8.14575	8.70515	8.92954	9.73085	7.99945	7.14933	6.81657	7.79128	8.11051	9.10752	7.49712	6.63512	6.41424	5.98697	5.12771	5.43658	6.80154	8.47782	7.66019	6.78614	6.74527	7.79167	7.40771	7.19748	9.82986	11.1076	11.8581	8.08385	5.35526	5.89265	8.36034	11.3112	11.578	4.82355	6.89571	4.07175	10.5501	10.5673	7.67188	9.90648	7.49257	9.71939	8.57434	9.82857	9.99545	7.62573	9.23863	9.77187
ABCG1	7.72982	7.67858	7.35434	7.09573	6.92676	9.3953	7.20816	8.19508	7.85347	8.88243	9.85584	8.54889	7.43444	5.79138	5.88331	5.3695	4.91708	8.23118	7.49517	7.03011	7.02832	8.41934	7.68641	7.99209	7.84471	7.9634	9.2535	9.73401	7.66504	6.70132	6.60767	10.6702	7.62584	9.69773	7.00109	7.65051	5.39035	10.0599	10.3262	7.56208	9.97999	10.3606	10.3301	8.44282	8.1208	8.02379	8.14199	7.82092	10.6738
RRP1B	4.82768	4.75802	5.57109	4.71034	4.72512	4.06714	3.97307	3.5771	5.92666	6.16298	5.76184	6.52008	6.2043	4.16185	3.05094	3.57281	3.69834	3.06381	3.88272	3.66858	4.26321	7.18351	5.4022	5.01408	4.36625	3.65637	5.33716	3.91086	4.30662	4.33778	4.07162	4.86931	3.82127	6.49481	6.12239	7.04247	3.35672	5.59018	4.65873	5.61535	5.69209	4.1454	6.08938	3.67681	3.89572	3.19251	3.59723	3.2379	3.09734
PDXK	3.84844	3.25322	4.51419	4.00016	4.92104	3.45303	4.68118	4.55014	4.44585	4.22556	4.63985	4.84099	3.96466	5.64121	5.37286	4.51979	5.25754	3.39187	3.41494	5.05166	4.89124	4.33188	3.61793	4.46093	3.572	4.52183	4.51732	4.42106	3.49628	3.62408	3.43774	3.35578	4.84064	5.24044	3.97555	3.64903	4.42322	4.22049	4.28836	3.47462	3.81503	6.28676	3.8865	3.22543	4.79541	3.80759	3.08704	4.30607	3.80954
AGPAT3	3.71011	4.45316	4.72946	5.27375	6.75755	5.62622	7.92496	5.16207	6.14132	4.42838	4.25282	4.77465	4.17681	6.83727	5.12971	6.55221	5.84683	4.58604	4.93717	6.42841	6.17689	5.3187	5.62365	5.84358	5.36098	4.0959	4.44001	5.75318	4.30662	5.42317	4.00603	2.29165	3.7411	4.00542	6.93902	4.61311	4.66222	2.69156	4.19133	3.84766	4.1455	5.98868	3.00965	2.36561	5.82398	3.03847	5.30003	5.59659	4.33717
TRAPPC10	3.95947	5.03246	4.78549	3.824	6.34464	3.33017	7.47851	5.6424	3.87162	3.45184	3.10258	3.91985	3.84561	7.14692	6.38167	6.115	6.50934	3.12393	4.70585	4.18761	6.08918	3.97678	4.14845	4.77474	4.6691	3.13897	2.52981	2.13949	3.98767	6.83197	5.39994	3.1299	4.8786	2.23098	5.03609	4.3765	6.89324	2.20613	2.20382	3.03574	2.44222	5.26739	2.78288	2.56492	3.25589	2.44332	5.05387	2.92756	2.7522
AIRE	4.54189	6.0494	4.6411	3.87312	3.03123	1.92578	2.35925	3.21453	3.13465	3.1415	3.10258	3.85711	3.41497	-0.662576	-0.241846	1.61675	1.83235	4.78535	3.79109	1.59223	2.02617	6.83129	4.69593	3.6021	3.10111	5.50546	5.44661	6.71405	4.01711	1.78758	2.03919	6.29982	3.3667	3.96033	2.54671	4.68407	3.30123	5.15473	6.12392	7.81651	5.26011	3.51737	5.95961	6.49642	4.13341	4.49606	2.6865	7.4207	7.61823
TRPM2	4.64989	4.64368	4.89143	5.39221	4.22917	3.86069	4.00136	5.23161	2.28666	3.45184	4.15442	3.22324	4.27223	8.92051	8.73142	7.14407	8.78843	5.10168	4.70585	4.94518	4.62254	4.8173	5.04153	5.26635	4.58111	4.0057	4.8715	4.04969	6.028	5.04631	4.91961	4.06743	2.85974	5.43426	2.93373	4.09333	5.3499	4.94598	5.09404	5.8339	5.15117	4.45026	5.2562	4.24008	4.45898	3.78354	3.71507	3.2379	3.73258
ITGB2	5.84638	6.27739	5.99606	7.06303	7.36583	6.77201	5.30921	4.97196	5.41319	5.00544	5.21263	5.71399	5.17064	11.5747	10.745	9.52676	10.164	8.69596	8.91632	8.5819	8.98755	7.91027	8.90333	7.43199	6.31535	5.79297	3.93861	3.51033	6.54004	7.25169	6.75469	4.36619	5.11961	3.96033	7.29335	5.67829	7.22685	3.17699	5.23459	8.00024	4.43294	7.23785	5.05484	8.03173	8.50117	5.74981	7.83868	6.93116	5.0426
COL18A1	5.16872	5.3199	5.16928	4.22492	3.58762	3.33017	3.88472	6.00213	3.99447	3.0212	3.29962	3.00912	4.12663	4.09231	3.77608	3.57281	4.17278	3.57531	3.83764	4.07989	4.14165	4.10511	4.73868	5.44056	5.06912	4.33691	3.93861	4.33679	3.06018	3.93442	4.76959	3.75505	3.56601	4.28683	3.49012	3.94711	4.10454	3.49301	3.57466	2.75334	3.977	4.81283	4.12311	4.55323	4.33742	5.15082	3.46891	4.01163	4.05055
FTCD	3.95947	4.41881	3.2807	2.71372	6.31009	7.04533	7.18984	5.16207	5.32228	7.68004	8.76531	6.68267	6.43831	2.61044	2.39042	0.673332	2.8089	3.23714	3.64172	4.80337	3.7836	5.8634	6.62649	6.9792	6.46544	1.71447	9.74898	8.57325	8.77416	1.78758	0.901691	9.88002	7.31572	10.5431	4.05572	6.25357	2.38369	10.4847	8.90187	7.16776	10.4049	3.75838	10.5248	3.54146	3.61099	8.18965	3.2521	3.89841	6.07023
PCNT	3.63563	4.27259	4.37503	4.08599	4.07305	4.34611	4.28064	8.05344	4.48829	4.05223	4.34494	4.14662	4.85334	4.93237	4.00608	4.11244	3.79702	5.92285	5.29498	4.26834	4.40204	5.12037	4.91678	5.74737	5.59465	4.79746	4.81138	5.01622	3.8307	4.59493	3.53396	4.61358	4.44471	5.45066	3.89066	3.74066	5.50532	4.45709	4.58425	3.98683	4.23363	5.34334	4.19408	4.86811	5.53699	4.68963	4.27146	5.17852	5.57066
LPCAT1	9.01859	7.39471	11.4333	7.35217	9.42253	9.36531	10.8822	12.0294	12.9516	11.9743	9.751	9.75166	9.191	9.23577	8.78329	7.9394	9.03329	5.96455	5.55384	5.43061	4.68914	4.95991	3.90744	4.22725	4.27945	7.26258	5.60846	5.45643	6.68008	3.22815	3.86517	6.35839	8.49293	5.38393	10.2741	11.821	4.90493	4.50479	5.0532	5.25124	4.09933	5.18722	4.50442	4.5994	5.93291	3.73422	4.34642	4.39223	4.43757
SLC12A7	4.89308	4.61363	4.94161	4.49189	5.60198	5.07672	4.69856	4.7995	6.01639	6.14869	4.77845	5.44207	5.6596	6.78864	6.505	5.77055	6.09975	3.43996	4.95839	6.20566	6.43799	5.66946	4.89804	3.07701	3.71117	4.95036	5.30845	6.02634	5.08124	4.18968	4.13435	6.45914	5.50663	4.85342	7.00109	7.29004	5.36351	6.5763	6.00048	5.33179	5.66064	5.61253	5.43286	3.80054	5.42208	3.48864	4.81083	4.91306	6.23972
IRX2	9.00802	9.16854	7.34037	8.84242	7.88334	11.2935	9.09581	6.98712	8.88061	10.8355	12.3514	9.80353	8.14171	2.00039	4.78495	6.57837	5.08273	9.6975	6.89653	7.31541	7.33256	6.66426	7.79926	8.11713	8.07638	5.52724	11.1671	10.1031	9.29502	6.23761	4.9548	12.243	8.40786	11.8337	6.73501	8.70057	6.93941	12.1801	11.2532	7.50533	10.8046	5.8393	10.6544	8.93208	7.55584	7.9622	7.50821	7.42581	10.7575
C5H5orf49	5.93056	6.14706	5.7223	5.10924	2.85066	2.79252	4.16035	3.5771	4.44585	2.88996	2.26859	2.0657	4.31768	3.42489	0.895658	2.01729	2.8089	-0.168849	1.31979	3.5444	5.36856	4.38341	5.65746	7.3063	6.90303	4.18079	4.01168	3.93972	2.81402	5.04631	6.76464	3.397	1.78174	0.304981	4.46098	4.56378	3.30123	0.732201	0.805275	3.09847	2.51437	2.37987	1.98318	5.35891	0.151555	6.09085	3.46891	6.22034	4.70262
MTRR	4.48998	6.70555	5.45495	3.51915	4.43562	5.5178	4.10928	5.01204	3.99447	5.18414	5.75065	4.43135	5.18297	2.70666	2.64568	2.01729	0.965621	5.41009	4.16414	3.63852	4.37532	5.76969	5.56546	4.56495	4.03641	6.21809	7.77117	7.21372	8.45183	4.10951	4.13435	6.55787	3.56601	9.04712	3.70425	5.32562	2.48678	8.17974	8.07971	9.01505	8.42185	3.22786	8.25965	6.44677	4.36879	5.2681	4.48559	7.63022	7.63419
SEMA5A	5.34267	6.20868	5.67858	5.50947	5.65801	4.93635	5.03596	5.6424	5.03798	5.77377	5.9299	7.12348	7.77711	4.67133	3.45859	5.34358	3.77298	4.19572	4.33609	5.16142	5.53472	5.62733	5.4672	6.14152	6.14167	4.56458	5.93392	5.68665	3.49628	5.92274	6.67252	4.25848	3.65621	6.0329	5.56051	5.29572	6.80622	4.81966	5.03933	4.25813	3.977	5.10233	4.12311	4.48108	4.27257	5.10305	4.19239	3.89841	3.56512
ANKRD33B	4.33387	5.63623	5.29042	4.7238	4.15322	4.28126	4.69856	6.90437	5.17418	3.9895	4.22076	4.93511	5.39921	5.4178	5.17094	4.69399	6.01515	5.31012	3.92645	4.1667	4.59964	6.05036	6.22937	4.70814	5.33968	4.52183	4.04687	4.24729	4.30662	6.21863	5.29401	3.08014	4.03808	3.96033	4.05572	4.75171	4.52362	2.84768	2.90043	4.36406	3.4606	4.5815	3.33682	5.55909	4.74849	3.48864	4.19239	4.21444	2.67203
DNAH5	4.95565	5.77848	5.40216	5.07816	5.48292	5.13294	5.08965	4.03167	3.93435	4.64739	4.01181	4.34254	4.98593	1.65935	2.56551	3.38228	1.52201	5.31012	5.72454	5.16142	4.47934	5.20873	5.12447	5.35608	5.29613	5.83723	7.25491	8.16644	7.46857	4.91096	4.80858	8.91037	5.70985	6.26382	4.95479	4.51271	3.77855	8.90046	8.25649	6.99715	7.96659	4.70179	7.87485	4.9236	5.95375	6.05112	5.30003	5.66741	8.20186
TRIO	4.68725	5.60601	4.81271	4.74374	5.09351	4.37748	5.27486	7.11224	4.60858	3.9895	5.00242	4.19815	5.17064	5.08338	4.73085	4.55032	4.47062	5.323	5.3602	5.26342	5.35495	5.91684	5.36175	5.34151	5.77998	5.14602	5.12304	5.40563	4.28257	4.91096	5.63505	5.38168	4.84064	5.1226	4.99601	5.10199	3.85762	5.18433	5.22236	4.64192	4.91837	5.01213	5.23392	6.68486	5.98444	4.99201	4.38249	5.52211	5.81421
MARCHF11	5.97277	5.46162	3.74367	5.5703	3.89796	7.83126	6.22475	4.10762	5.89546	7.52831	8.90553	6.69169	5.28944	1.65935	1.82854	2.10218	1.12609	6.17811	4.0101	4.56851	3.82368	3.30541	4.91678	4.91913	4.86068	2.42074	8.15866	6.72238	6.71194	1.78758	1.38712	9.70284	5.29832	8.67915	4.40086	5.60703	2.48678	9.2692	8.36752	5.20922	7.72192	2.37987	7.5737	6.03278	5.46625	4.87172	4.06501	3.64126	8.06925
MYO10	5.9149	4.1523	5.30965	4.19625	5.35316	4.37748	6.8167	9.29896	7.69491	6.98548	5.84832	5.69618	6.6662	4.19541	4.46965	4.56535	4.39386	5.93968	4.5746	4.93285	5.55867	5.78892	5.93986	6.33048	6.49463	4.15305	4.08122	4.02297	3.11568	5.24701	5.71931	3.98872	3.4698	4.00542	5.18612	6.17362	3.93258	2.77173	3.1272	3.2718	2.44222	4.5815	3.25066	7.7048	3.76036	5.10305	4.45203	4.7915	3.73258
BASP1	3.91293	5.42747	4.54698	3.76015	4.55847	4.97787	4.99434	2.90968	3.33396	2.58511	5.58423	4.09318	4.15194	10.1806	9.54181	7.86998	9.01803	5.70398	5.07952	4.74814	4.62254	4.5278	3.86947	2.36332	5.25122	4.31203	2.06414	2.77336	4.33027	7.15515	5.87438	1.63957	4.44471	1.15298	4.46098	4.40479	7.49144	1.02171	2.63125	5.79655	3.84332	5.26739	2.72015	5.12642	4.36879	3.42789	3.87553	4.82286	3.56512
CDH18	8.6401	8.07857	8.81524	9.49985	10.9844	8.45395	7.35515	4.70486	8.14629	8.04646	9.26319	7.56738	5.98241	0.559817	2.29421	2.75425	2.23571	5.64365	9.06064	8.24421	7.05381	6.85886	8.25075	7.38302	6.85881	9.92059	11.4568	12.0731	7.74641	3.06769	2.66723	7.53612	11.8991	11.9135	4.05572	6.32932	2.15236	10.6265	11.6375	7.39094	9.78093	8.82943	9.53578	8.73419	10.6214	10.167	8.08567	9.34373	10.5398
CDH6	5.70784	5.73726	5.34737	4.4027	4.22917	3.8156	5.6768	6.9255	4.60858	4.60617	4.73371	5.73158	4.48636	2.88174	2.79378	3.71436	5.2833	8.38036	7.80434	5.20309	4.26321	4.04237	4.85982	4.66197	4.23401	6.88229	6.83924	6.78334	6.09856	4.33778	5.54555	7.66194	3.7411	8.05853	4.05572	3.86804	7.49144	7.40305	6.9439	8.08401	6.84157	7.19749	6.3342	7.17867	8.786	6.44523	5.58954	7.534	7.15562
C5H5orf22	3.84844	3.97451	3.95389	3.98906	4.8745	3.67121	3.65471	3.46607	4.05219	4.60617	3.41745	4.19815	3.93581	4.1275	4.23064	5.15777	4.40954	5.51485	5.11774	4.30707	4.79373	3.50471	3.47354	2.36332	2.62577	4.20801	4.68305	3.54829	2.87961	4.86287	3.70905	4.25848	4.03808	4.94884	4.91236	3.90811	5.8909	4.61756	3.82158	5.16594	3.59976	5.73036	3.56814	4.21063	5.65618	4.06864	4.72914	4.94192	4.61957
PDZD2	5.30111	5.3199	5.61814	6.01801	7.56947	6.53529	4.96591	8.15984	5.14795	5.61658	4.9447	5.39868	6.81226	3.03786	4.30659	6.99942	5.04307	5.60198	4.84904	6.8418	6.93535	5.73043	5.71211	5.48101	5.00293	5.59067	4.21098	4.37954	3.5375	6.44783	5.89265	4.46642	3.89722	4.80323	7.72585	6.13192	5.90957	4.43264	3.53567	4.25813	4.33673	6.39779	4.90777	4.45621	4.81831	4.37254	5.79084	4.21444	4.48527
ZFR	8.14584	7.22617	5.99606	5.189	7.72184	5.92047	8.0538	5.089	6.48305	7.23573	5.66984	7.27515	4.83783	6.59481	5.69832	4.4241	5.38198	6.24054	9.37852	7.42071	6.3854	6.62198	5.80556	5.29689	4.3235	6.81748	8.57495	9.91791	7.06548	4.26563	10.0731	9.97666	9.92186	8.45168	8.59278	6.23004	4.39699	8.77112	8.84519	6.74601	9.77589	3.22786	10.2	8.35134	9.47753	11.1311	8.737	9.59261	9.3697
ADAMTS12	8.1349	7.00087	8.67209	8.57657	8.62851	8.45579	10.2539	10.8886	12.1118	12.3318	11.2264	13.5712	11.7355	3.58535	10.7183	10.0253	8.38149	9.15173	10.0689	12.1499	11.8467	10.0379	12.0529	14.1291	7.77701	5.82849	5.08968	5.32043	3.16912	8.05437	6.75469	5.68605	6.92923	4.35809	10.5584	10.5498	7.39864	4.43264	4.79705	3.32524	6.82038	5.01213	5.41317	8.58871	9.83981	7.90344	11.7447	7.31988	7.33879
LMBRD2	9.33331	9.20805	9.68273	11.2325	8.38463	9.28695	7.81171	8.48577	7.82063	8.01924	9.52925	8.24024	8.23793	6.00513	5.30041	4.60952	6.24229	8.55567	8.79773	8.91846	8.74955	8.61795	9.01949	9.40815	9.67203	11.5528	9.4585	9.0641	9.80903	8.87656	9.51861	9.44109	12.4251	10.3789	7.47198	8.85848	7.06551	9.62803	9.87161	9.67542	10.7994	6.9768	10.5549	9.43209	9.61712	8.63482	9.96783	9.45925	12.3244
NIPBL	4.01928	4.58293	5.60263	4.27146	3.46733	4.10511	5.17905	4.10762	4.78916	4.68747	4.56521	3.85711	4.446	9.66348	8.54932	7.15404	8.31227	5.16027	3.47507	4.98155	4.64508	4.43316	3.86947	4.53964	5.11997	4.23473	3.28654	4.07592	4.8876	5.32007	4.46241	3.22453	2.51871	3.40932	3.70425	4.51271	4.99512	2.20613	3.27658	5.0277	2.20121	5.41549	2.35758	3.76047	3.76036	3.85451	2.13011	2.53163	2.96902
CPLANE1	7.7287	5.63623	8.60555	6.85107	6.93812	7.53702	9.17711	10.3255	11.4209	10.7111	8.4359	9.2759	8.94171	7.36164	6.98119	5.71773	6.28117	4.87555	6.04523	6.08826	5.6837	8.96732	6.9191	6.33785	4.63454	6.27712	4.30118	3.88142	4.04597	1.78758	4.5105	5.17207	7.05061	3.40932	9.36492	10.8086	3.46169	2.31716	2.47513	3.56625	3.925	4.5815	1.31575	4.02011	6.3013	3.45858	7.45839	5.38174	3.27067
OSMR	4.91686	4.70198	5.08247	4.62689	4.72512	3.86069	3.50469	5.71703	3.58922	3.92391	4.25282	3.65066	4.33987	6.80503	7.12797	5.36091	6.97487	4.56451	4.3033	5.48229	5.42176	4.74034	5.44155	5.26635	4.86068	4.70495	4.56664	3.99575	3.95761	4.47208	4.72951	4.98196	3.82127	5.82226	3.89066	4.16123	3.96865	5.29699	4.31163	4.17324	5.35157	4.91592	5.9391	3.39208	4.51613	4.14611	2.99684	3.89841	3.27067
RICTOR	3.86483	4.45316	4.48064	4.10668	4.61619	3.51074	4.69856	4.7995	3.50905	3.0212	3.89478	3.49454	4.22531	9.25579	8.46482	6.66464	8.37751	5.44586	4.33609	4.43499	4.32036	6.72544	7.3254	5.10316	5.04301	4.38541	3.82157	4.10169	4.93465	5.35526	4.88354	3.90546	3.13538	4.3229	3.23859	4.12768	5.30828	2.98854	3.72088	5.04373	2.58308	5.01213	3.06118	3.87751	4.59781	3.19251	4.23247	4.26099	3.52003
MROH2B	6.01378	5.90796	6.55103	5.50168	8.51172	6.46403	4.4338	3.21453	4.3105	4.52001	5.02115	3.31946	3.93581	3.30705	2.99082	5.2903	2.60608	3.91861	4.91564	4.55248	4.79373	3.19437	4.32715	3.55235	4.00969	7.40465	3.28654	3.00943	2.81402	4.02462	2.66723	6.86747	9.21637	5.31397	4.67916	4.75171	4.95972	4.35669	4.00405	4.08304	4.62442	4.5815	3.8282	5.21805	5.53699	4.0884	5.05387	5.55983	4.72266
MRPS30	1.44162	2.56733	2.31917	2.79243	2.4032	1.00824	5.54848	3.77641	5.03798	7.1451	7.79624	4.7403	4.58257	1.83992	1.13667	1.72778	-1.53688	4.9101	4.99991	4.88245	4.45403	5.66946	6.19907	5.26635	5.90122	2.22143	10.6582	9.67248	11.3866	2.15015	1.74969	1.63957	2.31226	11.9255	2.01619	4.45976	1.87673	10.3791	10.7254	11.3431	10.8353	0.0579379	10.9947	5.96387	5.45168	6.15317	5.79084	5.38174	8.84482
CDC20B	8.78605	8.41772	9.67441	6.94738	6.78297	7.17594	5.34277	5.61663	6.19355	6.24584	6.442	5.98731	6.73062	0.559817	2.19111	4.00632	2.30442	8.75537	8.13532	7.00677	6.93992	9.55263	10.1039	4.40596	5.97213	8.81472	4.11477	3.6909	1.29465	4.10951	2.48665	7.65133	6.79669	4.87787	6.06544	8.42306	4.00384	5.32383	2.39024	2.29877	6.38804	3.51737	5.18829	7.62613	8.59864	5.84001	6.41333	8.738	6.55677
DHX29	4.64989	3.53562	4.00198	3.7338	7.30571	4.75718	4.08304	4.97196	6.08712	5.82856	5.27641	7.78943	6.83588	5.28384	6.42207	5.54654	5.09248	3.57531	6.61858	5.10758	5.05171	4.22294	3.47354	9.29074	7.19748	3.39728	3.09809	2.2357	2.81402	8.95033	7.20547	2.20145	6.52471	2.73794	6.10366	4.9567	7.43132	3.44492	2.7034	2.75334	2.93818	4.30587	2.58584	4.02011	6.20901	11.2865	6.95852	4.39223	3.84653
IL31RA	7.02931	6.1782	6.91987	8.19716	6.75755	6.20901	6.20056	5.8109	5.76347	6.66255	6.16709	8.30337	9.75431	1.21189	2.72163	5.46875	6.40759	4.47501	8.89722	7.84263	8.32123	5.42088	4.73868	8.73278	11.2688	8.353	4.76986	4.93256	5.23951	8.06503	6.21639	5.2188	6.86448	4.35809	7.19056	5.23399	6.65947	6.44797	5.29421	3.37677	4.5577	10.3674	3.8865	6.94387	9.66212	5.6668	8.20881	8.45988	6.27407
PDE4D	5.08723	5.94464	5.12653	5.30093	5.51362	5.5178	4.37014	6.00213	5.49871	5.09756	3.89478	4.8082	5.32326	6.72113	5.32497	5.56908	5.04307	3.39187	5.55384	4.56851	4.59964	6.0819	5.79547	4.87933	6.32079	4.90117	4.35833	4.55763	3.7628	5.58014	6.17222	3.9615	5.24117	4.90192	5.83495	4.81632	4.68408	4.03801	3.01827	4.91021	3.49667	4.1454	3.76745	5.35891	6.17392	4.91663	4.5818	4.47353	4.14266
RGS7BP	4.28597	5.20364	4.96606	2.20107	9.72922	8.37457	9.40332	9.10183	8.7428	5.82856	6.08932	6.96889	9.25955	0.922387	2.39042	3.71436	6.44611	5.81756	5.67414	3.72688	4.32036	2.79845	5.12447	4.58982	5.25122	6.8219	9.09231	10.3013	5.67778	11.4425	10.7828	8.18757	8.11365	2.84103	9.78952	10.5044	8.11564	4.35669	4.31163	4.4387	5.16244	4.45026	4.80572	5.38551	5.94337	3.51808	4.48559	4.82286	2.18661
MAST4	6.50444	6.32454	6.00788	6.71961	5.93245	7.82558	6.45185	7.21023	6.88359	7.95091	8.60999	8.2279	7.37388	4.59795	6.9539	4.50427	5.31695	6.15668	5.3602	5.43061	5.47306	9.59559	7.1305	6.53644	6.31535	4.95036	7.21292	5.75318	6.06371	4.9575	5.77944	9.2469	6.0127	7.89444	4.77701	5.72391	4.90493	8.2479	7.19603	5.07526	6.88983	5.4842	6.87755	5.58226	5.16054	5.86314	5.44352	4.16635	7.04459
PIK3R1	9.55568	8.92412	8.79149	7.3413	5.88628	5.13294	7.69532	6.02189	6.08712	3.9895	4.4865	4.77465	5.17064	10.0668	9.59199	8.35389	9.38471	11.2569	7.44344	5.67969	5.4856	6.11276	6.10418	7.07921	5.6476	7.80973	4.89099	5.71196	5.40456	5.32007	10.0761	5.39191	4.67791	3.96033	5.38543	4.8982	6.73994	3.05413	3.68569	4.74356	3.72667	8.93138	3.53207	7.82139	7.84504	6.43755	4.27146	5.63243	3.52003
NAIP	4.19813	4.2336	4.7006	6.21662	4.92104	3.67121	5.46968	4.65511	6.39657	6.19113	5.32246	4.99462	4.86869	11.5665	10.7945	8.92162	10.5498	6.73564	5.59507	6.25106	5.39541	3.97678	3.90744	4.97685	5.31807	5.97037	3.69419	3.25879	6.32734	5.60958	5.45013	3.51404	4.76156	4.21187	6.33008	6.33668	6.02541	3.2902	5.38476	7.02164	3.66461	5.41549	3.85765	4.52958	5.75444	5.80461	6.31411	4.91306	4.41312
MAP1B	4.91686	4.1523	5.8978	3.9438	4.22917	3.8156	3.88472	7.41093	4.68355	3.54204	3.23688	3.72281	4.446	3.58535	2.19111	4.23028	3.3211	4.19572	4.48971	4.74814	5.1961	5.64855	5.45443	7.10963	4.44813	4.52183	3.97561	3.51033	3.41012	4.40649	5.42525	4.14207	3.56601	3.3406	4.77701	4.34765	3.41016	2.98854	2.63125	3.32524	2.71141	5.10233	3.67124	3.87751	4.88491	4.25505	4.01992	4.21444	3.21518
PTCD2	7.09506	6.40571	6.24617	3.78603	6.66486	5.2392	6.39967	9.09251	8.10939	8.28391	5.38165	7.70288	7.62047	2.50735	7.98216	8.80222	8.73808	6.46633	9.82289	8.30647	9.2221	6.46341	10.0284	9.89657	12.1133	3.69536	7.27731	7.80409	6.86551	9.61594	10.5553	6.49755	7.55726	5.71776	8.07749	7.27096	8.28612	3.49301	3.07376	6.88151	4.39522	9.0266	1.62061	9.34416	9.32498	9.98264	9.60059	8.51613	6.2943
ZNF366	4.77661	5.59067	5.14806	4.59064	3.80175	3.94684	3.38095	3.21453	4.3105	3.54204	5.02115	2.88882	5.28944	0.922387	1.82854	3.12264	2.55058	2.55362	2.10828	2.42622	3.9737	6.00173	5.00697	4.79628	5.21659	3.19446	5.76458	3.99575	3.36504	2.88711	4.88354	5.23025	3.7411	6.0652	4.05572	4.25745	2.75808	6.78386	4.26471	4.11374	6.17084	3.22786	6.17958	3.49336	2.07755	4.30658	2.56621	2.80727	2.82815
FOXD1	4.43615	2.68763	4.30007	5.42963	3.19169	4.10511	5.27486	3.77641	4.05219	6.42246	7.24288	4.87305	4.86869	2.50735	2.48062	2.90363	1.52201	6.56179	5.17324	4.81686	4.50422	6.14297	6.46402	5.18707	4.83046	5.85456	9.80593	8.49157	10.738	2.15015	2.82769	3.31334	6.34653	11.3399	3.23859	4.6608	2.6732	9.9909	9.56652	10.4156	10.5252	4.70179	10.1327	6.04117	5.90109	5.76831	5.31877	5.44358	8.45339
ARHGEF28	6.72028	6.80199	6.99903	7.04572	5.86263	5.58651	5.78654	5.6424	5.57944	5.57446	4.53944	5.71399	6.17373	5.23628	6.7783	6.9516	5.58896	4.76661	5.27821	5.84015	6.88888	4.95991	4.84032	8.19823	7.31398	5.95438	4.11477	3.47133	3.86349	7.05169	7.49564	5.66932	6.33292	4.85342	7.35802	6.37293	7.1699	3.93732	3.41193	4.4387	3.4236	8.02948	3.56814	4.90534	5.00954	6.05112	6.43066	5.1292	3.42539
FAM169A	7.27298	5.24344	8.70697	5.72881	6.73167	6.98552	8.0351	9.46878	11.1752	9.49975	7.04194	7.91408	5.74524	3.17873	3.45859	5.04435	3.44801	4.74763	5.34417	4.676	4.98258	4.89037	4.21051	3.98625	2.55362	6.1425	4.11477	4.50068	4.07426	4.26563	2.82769	4.79415	6.2913	3.3406	9.27985	10.8799	3.77855	1.8102	2.96055	2.97015	3.03946	4.45026	3.06118	3.49336	5.53699	2.67009	6.25696	3.89841	4.08191
POLK	3.51617	3.17305	4.61041	3.824	4.61619	4.99819	5.36471	6.20592	7.90137	6.70221	5.35236	8.4829	8.35289	6.72113	6.23389	4.92126	6.36801	5.323	3.79109	4.63091	4.42827	7.09355	7.48771	6.6649	4.83046	3.65637	0.841751	2.63906	2.94235	4.47208	3.78922	3.26962	3.25567	1.68349	6.02618	6.36575	3.46169	1.26272	1.9897	2.67317	2.88474	4.1454	2.58584	3.16531	3.71227	3.22858	3.92529	2.80727	2.40073
F2RL2	7.4586	7.74248	6.87538	6.65788	3.80175	3.04777	4.86175	6.597	5.83098	2.74557	3.17129	4.51501	5.27799	2.14478	1.34312	3.16272	4.8148	4.52045	3.743	3.86308	6.00454	4.92556	6.04579	7.93742	8.3133	6.81306	5.20321	5.14569	3.65454	7.07298	7.53105	4.34529	3.89722	2.07052	5.83495	6.15708	4.59459	2.51647	2.47513	4.28535	3.08755	3.75838	2.35758	7.07629	3.32148	6.92353	5.64997	6.24371	5.15008
ARSB	4.79383	5.41009	5.50588	5.07816	5.00985	4.24771	4.51453	6.85012	4.40213	3.1415	4.43153	4.296	4.82215	6.87917	5.70769	4.74768	5.8583	7.18342	6.98189	6.34711	6.58514	7.07015	6.54453	5.79092	5.00293	4.45523	4.46624	5.13326	3.36504	4.10951	4.88354	4.06743	4.10367	4.87787	4.51869	5.21814	3.30123	4.5735	4.03234	4.1438	4.77887	3.75838	5.35241	6.57361	6.67198	4.70251	5.93139	6.42836	3.52003
JMY	3.71011	5.20364	4.30007	3.32098	3.46733	3.26458	4.96591	5.36138	2.90333	2.74557	3.57792	3.97997	4.24896	7.60265	7.83176	6.52556	6.61794	5.48077	4.48971	4.51988	4.92848	5.34493	4.43507	4.97685	4.81512	4.12476	3.09809	3.51033	3.98767	5.284	5.32123	5.17207	2.31226	3.96033	3.89066	3.98508	5.01251	3.11687	2.90043	3.98683	3.72667	5.8393	3.73609	3.71924	4.16948	3.92215	3.4002	4.30607	4.41312
MSH3	3.89707	4.2336	4.48064	4.13716	3.03123	5.84394	6.27776	3.46607	4.10769	4.279	6.39249	5.28412	4.42539	4.16185	3.45859	2.70081	3.14495	6.38267	5.19127	4.81686	4.66728	5.17987	4.53547	4.48764	4.50663	4.20801	6.56361	6.78334	8.35137	3.22815	2.48665	5.24161	3.89722	7.84259	3.23859	4.3765	2.98635	6.86377	6.86351	7.24952	7.2509	2.86529	7.29573	5.94611	5.14251	3.89995	5.09793	5.29493	5.72763
RASGRF2	5.77877	5.055	4.94161	6.50266	6.86858	4.73314	4.68118	3.46607	5.03798	4.80142	6.25678	4.59408	3.68149	3.48038	2.56551	4.37377	2.08761	3.43996	6.28242	5.5883	4.81376	4.16523	5.17203	4.95786	4.18709	6.76346	7.73926	8.43949	4.37644	2.88711	3.62416	3.90546	7.93149	8.56519	3.70425	3.74066	3.96865	7.61076	8.17952	4.50967	6.64265	5.98868	5.91829	5.9901	7.40517	6.41816	5.86919	5.65003	7.31918
VCAN	7.19732	7.23606	7.34504	9.53724	6.73167	7.79977	9.15839	5.45157	7.36561	5.29206	7.99177	6.96145	6.37523	14.8704	14.2635	12.4008	14.086	10.2369	7.39757	9.39256	7.77979	7.82897	7.5817	7.99209	9.20228	7.39284	6.53291	5.45643	9.74668	8.2999	8.62279	4.92673	6.31918	4.28683	6.4237	8.12237	9.23567	5.33706	7.83669	9.85592	5.43759	9.07196	6.77711	7.17105	6.02438	6.65526	5.52646	7.2174	6.64341
RASA1	4.96328	5.055	5.19019	5.15465	5.57312	4.63274	4.16035	3.9515	3.93435	3.92391	4.18797	4.09318	3.57324	7.69351	6.27858	5.87677	6.39976	5.74284	3.53278	4.76215	4.45403	4.33188	4.73868	5.2817	4.90485	6.66867	4.35833	5.15802	2.81402	4.33778	5.56845	3.35578	3.65621	4.35809	4.82355	3.69557	4.3153	3.39517	3.45437	3.7727	3.72667	4.5815	3.33682	4.82989	4.9895	3.22858	5.00843	2.53163	4.89148
LYSMD3	4.86075	4.10986	5.60263	4.74374	4.07305	3.26458	4.53403	2.90968	4.40213	4.72646	6.22481	4.296	3.93581	6.03323	4.49151	3.31274	3.91158	2.71868	3.88272	4.22854	3.5165	4.99346	4.71747	4.70814	4.27945	5.36741	4.63761	3.39003	5.2143	2.15015	3.22362	4.68188	4.72034	7.01372	2.01619	3.14456	2.6732	7.43726	7.2751	7.85563	7.51766	2.37987	7.85674	3.98576	3.38422	2.67009	4.41768	3.95613	3.27067
ADGRV1	4.11833	4.38362	4.78549	4.91183	6.08332	5.62622	5.33167	5.089	4.78916	5.0675	4.9642	5.13344	5.27799	3.42489	3.26912	5.35227	2.85544	4.13858	4.46027	4.61556	4.73189	6.49889	5.0585	4.97685	3.92643	4.26096	4.30118	4.42106	3.61657	5.82571	4.76959	3.87661	3.00413	4.04914	5.35406	5.06702	5.22126	3.34364	3.22849	4.31207	3.38564	5.18722	3.25066	3.63309	4.33742	3.51808	4.70086	3.56911	3.6925
FAM172A	8.80529	8.41119	9.32687	10.7803	7.77981	10.4519	7.88187	5.33001	8.07499	9.81788	11.2297	9.25628	8.0605	5.37451	3.81127	3.54275	3.84394	9.60561	8.71756	8.85861	8.61614	8.9546	9.13801	6.91175	7.67867	10.9176	12.1984	11.1598	12.6042	4.02462	4.46241	10.4452	11.9862	13.0931	6.75916	9.04865	3.30123	11.8775	11.5928	12.6179	12.2361	4.1454	12.037	9.85835	9.78564	8.02379	10.194	9.45801	12.7265
PCSK1	5.49262	8.68853	7.87699	5.19866	5.57312	4.1421	4.18523	3.6802	4.78916	3.1415	3.57792	4.09318	7.2621	-0.662576	3.21759	5.0008	4.22689	3.53159	5.55384	3.21841	4.81376	5.58394	3.13251	9.12726	6.11057	4.23473	4.01168	3.21224	3.45385	6.89311	7.73205	5.11144	5.73076	2.07052	6.10366	4.16123	7.46643	2.20613	0.805275	2.40186	2.93818	3.51737	3.11094	4.666	5.80117	4.99201	5.09793	6.95966	6.03059
CHD1	4.72366	4.19352	4.57904	4.5459	4.37003	3.90441	4.9802	6.88291	5.97222	4.72646	4.34494	5.21075	5.05464	9.59442	8.65115	6.98831	8.43419	5.21658	4.46027	4.43499	4.26321	5.34493	4.69593	4.89937	6.11685	4.93415	3.34425	3.96801	4.99509	6.16013	5.71931	4.11762	4.98686	3.02745	5.96521	5.7462	6.40688	2.51647	3.82158	5.34478	3.1341	9.55579	3.06118	4.05366	5.77799	5.23302	4.27146	4.58749	4.61957
SLCO6A1	4.61155	3.97451	4.96606	5.17927	6.12367	4.6065	3.50469	4.97196	6.50389	5.89852	5.00242	5.15968	5.08124	-0.662576	2.39042	1.72778	3.50752	3.18165	6.72144	4.90787	4.40204	4.70026	3.9805	5.73627	0.438148	5.0886	1.75929	1.67383	0.847188	-1.01978	0.164726	4.16612	6.57182	2.73794	6.55363	5.6431	1.08823	2.51647	2.90043	1.24432	3.59976	0.0579379	2.27269	4.9236	7.24537	3.03847	7.2882	5.27239	5.05845
PAM	10.0137	9.84427	8.76386	8.57472	7.61265	6.94945	9.54998	4.97196	6.96848	6.81506	7.02812	6.60843	5.43057	5.57901	5.66023	6.53704	9.03519	12.7031	11.9019	8.7919	7.68234	5.64855	6.9051	8.19215	5.54899	11.1033	11.2677	9.87373	9.82629	3.37254	5.34795	11.2963	7.72816	12.3544	7.77405	7.57783	11.5205	11.059	10.6483	12.519	10.5884	11.0893	10.0395	11.2077	12.934	10.4663	9.9767	11.9022	11.3773
PJA2	4.9247	4.31056	3.49751	5.78443	5.65801	5.99314	6.12543	4.43693	5.4778	6.76911	7.41568	5.65988	4.50612	9.021	8.45929	7.10346	8.11357	6.70152	3.14576	5.86633	4.55272	4.5278	4.65188	6.38834	3.74396	2.89281	8.94387	6.99747	7.65103	4.02462	4.64585	8.84298	5.35328	10.1514	4.13167	3.74066	3.55954	9.22361	7.85265	9.15445	8.92127	5.10233	9.61658	8.01905	3.44434	3.89995	6.49797	2.37117	1.79068
APC	4.34559	4.81195	4.89143	5.54021	7.37422	6.52832	4.93691	5.8775	4.64655	5.09756	5.43852	5.60366	5.48138	6.53054	5.32497	7.28691	5.45936	3.813	4.33609	6.25106	6.28849	4.57289	4.60644	4.46093	3.92643	4.68571	6.29753	4.55763	5.78436	5.45596	4.55704	5.96493	4.22653	7.7262	6.80627	4.51271	5.4167	6.00107	5.31739	6.14007	5.61214	7.42426	6.23672	4.72966	4.81831	5.34405	5.31877	3.2379	3.37564
MCC	3.89707	4.81195	4.04853	3.9438	4.72512	5.28953	3.46461	3.6802	3.93435	3.62693	5.47974	3.91985	4.33987	2.50735	3.36696	4.23028	3.5924	3.65897	3.28662	3.60782	3.30628	3.30541	3.57139	4.0945	5.11997	3.02113	5.60846	4.59439	4.12922	4.76158	5.42525	5.35054	2.69928	5.97741	3.97555	4.56378	2.75808	6.22405	4.21621	4.25813	4.76415	2.86529	4.66292	3.76047	2.87402	3.60297	4.06501	3.2379	3.91779
YTHDC2	3.26759	4.93859	4.26107	2.03834	4.49835	4.31405	6.23074	6.02189	4.21265	4.72646	3.93485	4.8082	3.81424	7.21803	6.13319	4.65237	6.09975	4.22347	6.63185	5.43935	4.00889	4.22294	3.86947	3.6502	4.68608	2.9584	4.04687	4.40045	4.102	3.93442	7.78189	7.33073	6.50056	1.88994	5.71663	4.56378	3.81863	5.15473	5.51075	4.46275	6.28352	1.6429	4.62917	5.71401	6.54043	2.91109	6.61629	6.23207	6.9025
FEM1C	3.40845	4.06614	4.30007	4.92935	6.32747	5.90978	4.37014	4.24848	3.50905	4.56373	4.82184	5.15968	4.82215	7.29356	6.96956	6.95731	6.39976	3.69905	3.743	5.59614	5.83843	3.6798	5.02436	2.67366	2.82281	5.79297	1.75929	2.63906	2.34195	5.66672	4.30768	3.1299	3.7411	1.68349	5.69176	5.31075	5.48055	1.64974	0.153198	3.03574	2.2861	5.73036	1.47622	1.51761	2.07755	1.74671	4.51838	3.95613	1.24319
TICAM2	3.71011	2.99797	4.33803	4.5459	6.06271	5.11444	2.60026	4.65511	8.30606	6.60093	3.85355	6.82878	6.23423	3.03786	2.29421	3.16272	2.08761	2.46342	4.91564	4.53627	4.90998	4.27844	3.36857	3.00486	2.39751	5.21474	5.26428	4.96099	2.03161	3.62408	5.39994	3.78641	6.52471	2.23098	8.20602	6.78169	7.1504	2.08584	2.39024	3.03574	2.51437	4.1454	1.98318	1.07015	5.06803	2.31499	6.31411	4.97021	4.90907
DMXL1	4.85255	4.02105	4.17977	3.90889	4.92104	3.94684	5.36471	4.17977	4.05219	3.45184	4.01181	3.57471	4.85334	5.64121	5.01366	4.33921	4.75468	3.4865	4.33609	3.96348	4.0768	3.97678	4.0836	5.08578	4.87555	3.84158	4.35833	4.59439	3.49628	7.27943	7.02685	4.7471	3.89722	4.426	5.41612	4.83723	4.76835	4.5735	3.53567	4.74356	4.35649	4.1454	4.48568	3.83954	3.55755	5.86887	3.2521	3.70997	3.37564
SNCAIP	4.61155	5.00955	5.03703	4.59796	5.48292	4.6585	3.82266	5.19726	3.58922	3.35562	3.29962	2.61319	4.07463	3.42489	2.08008	4.74768	2.23571	3.73804	3.69325	4.24857	4.52867	5.05831	4.32715	5.49425	5.32892	3.61629	3.28654	3.75724	2.81402	4.53481	5.14962	4.25848	3.25567	3.11234	3.80046	4.34765	3.46169	2.91983	3.27658	3.15859	2.51437	5.41549	3.00965	3.16531	3.11503	4.12713	3.5345	3.77556	3.32411
SNX2	5.54951	5.63623	5.36587	4.91183	3.89796	1.92578	4.00136	3.6802	4.05219	1.66757	2.38888	2.0657	3.4562	8.70302	8.11659	6.29256	7.79628	3.65897	1.31979	3.51161	3.93764	1.72044	4.05004	5.87428	6.2654	4.74267	2.95723	3.54829	3.57758	5.42317	5.54555	2.60481	2.51871	0.790407	4.13167	4.56378	3.73733	-0.115795	2.5553	4.46275	2.2861	3.75838	1.31575	4.79063	0.636982	4.52535	1.94953	3.89841	2.06631
PRDM6	7.22774	6.47422	5.85915	5.13464	7.73493	5.6521	6.71787	5.8109	7.09744	6.91127	4.88458	6.24178	4.61933	0.559817	1.13667	3.03898	4.82653	2.71868	6.09398	1.92665	1.09329	4.74034	4.62934	6.59904	9.94836	5.85456	5.69973	7.30803	5.2143	8.02735	9.89548	4.18977	8.87743	4.49085	9.72815	7.58402	4.25816	4.00522	5.82562	3.81067	6.17084	3.22786	5.2451	3.28314	5.39187	12.125	3.59723	7.13857	2.58715
CEP120	7.31684	4.10986	6.19537	5.6143	8.7169	10.1153	8.06221	7.98963	8.80498	9.0163	7.76601	9.77412	7.75457	8.77275	7.92105	8.15591	7.87039	4.78535	5.49698	5.8135	4.52867	8.64987	5.47986	10.036	4.48739	4.28672	4.04687	3.72445	4.07426	7.94312	8.27847	7.27101	7.59766	2.93725	6.52575	6.38718	5.5888	2.98854	2.7034	4.25813	3.17919	4.30587	3.06118	4.3789	5.24748	5.88591	4.34642	3.03859	3.0346
ZNF608	4.06256	3.82513	5.12653	3.93225	4.49835	4.31405	4.89229	5.126	4.16112	4.33053	5.38165	4.77465	5.04116	4.78588	4.92004	4.39074	4.54349	4.84014	4.16414	4.24857	4.50422	4.33188	5.17203	5.2817	3.64326	4.31203	4.01168	3.72445	3.06018	4.02462	3.86517	4.64813	3.25567	4.426	3.97555	4.75171	3.05507	4.38246	3.01827	3.32524	3.84332	4.1454	3.94254	3.49336	4.51613	4.27243	4.6125	4.01163	3.42539
LMNB1	3.81508	4.02105	3.4288	4.99184	2.6442	3.04777	5.65916	3.9515	2.0802	1.95707	4.56521	3.00912	3.6463	12.4295	11.39	9.79924	10.8314	6.73564	3.96888	6.20566	4.17301	5.23702	4.24057	3.78555	5.20486	5.29309	4.24168	3.3476	6.32734	5.00259	5.02271	4.64813	2.85974	4.80323	0.43123	2.11061	5.09641	3.6708	5.09404	7.23213	3.84332	5.54979	4.42796	4.40513	2.35319	2.61665	2.6865	5.15407	3.47349
MEGF10	3.45251	4.06614	3.5631	4.55345	6.42758	5.67752	3.61864	4.37681	3.99447	4.56373	2.78942	4.51501	4.31768	0.559817	2.19111	5.53131	2.60608	4.25069	3.14576	5.14013	5.10146	4.48126	3.86947	4.70814	4.86068	3.69536	4.14756	4.46142	3.65454	5.32007	5.59099	3.31334	3.96937	2.73794	5.53277	4.28815	4.22871	1.46917	2.30004	3.2718	2.77153	4.91592	2.90072	2.00304	3.11503	4.66351	4.672	3.3281	3.27067
FBN2	8.5113	8.13256	7.23867	7.34239	6.73167	6.12834	7.73587	4.43693	5.72849	5.63719	5.70503	5.44207	5.12023	3.11001	3.31887	5.73112	7.09612	10.5129	10.2753	7.35522	6.54375	5.75019	6.63783	6.77745	4.87555	9.49341	9.65589	7.76633	7.94713	4.91096	4.68829	9.76221	6.24844	10.5498	6.34611	6.0357	10.1604	9.54349	8.92751	10.8875	8.79299	9.66712	8.4347	9.51799	11.4691	8.87777	8.58277	9.6352	9.98232
MINAR2	5.03022	5.70911	4.81271	4.09637	5.38671	4.55256	5.06305	4.37681	4.91892	4.72646	3.81112	4.66904	5.17064	-0.662576	1.13667	2.01729	3.41732	3.813	4.36815	3.17719	1.72132	3.50471	4.0836	3.07701	3.95472	4.91776	6.66901	7.44012	3.5375	7.59125	6.61868	6.79992	5.83099	4.64126	6.85189	6.81369	5.27985	5.63374	6.85957	7.20388	4.37599	1.6429	5.92526	6.26535	4.54387	5.85162	4.55044	6.68885	7.83622
CDC42SE2	4.23643	4.55157	2.59481	4.35163	1.26569	2.23064	4.4338	3.46607	2.46723	1.66757	3.72231	3.57471	2.7983	10.2802	9.87476	7.88503	9.47318	5.27077	3.47507	4.86956	3.7836	4.10511	4.32715	5.05038	5.33968	4.54336	3.22641	3.62136	5.10886	4.65265	4.46241	2.86196	3.13538	3.19251	2.75316	2.24185	4.52362	1.95459	3.885	5.68854	2.58308	3.96483	2.90072	3.03698	4.13341	5.37657	3.17193	4.01163	4.57617
RAPGEF6	4.22378	4.91414	4.83943	4.94667	4.96613	4.34611	6.11899	5.05103	4.94962	2.74557	4.08488	3.31946	5.3886	9.87432	9.19153	7.52844	9.08426	5.49222	5.06003	5.01703	4.62254	5.29198	5.7228	5.08578	5.53969	4.47777	3.82157	4.02297	4.91914	6.32895	5.81817	4.21304	3.7411	3.59776	5.03609	5.01291	5.22126	3.58464	3.885	5.15121	4.19024	4.45026	4.30511	4.666	4.42954	3.48864	3.5345	3.64126	3.42539
IRF1	8.24859	7.71796	6.08806	8.00326	5.3188	10.0668	8.10846	4.60358	7.88558	9.54272	11.2332	8.78417	6.86296	10.6834	10.5772	8.65369	9.80686	9.13721	6.2223	6.42402	5.79876	5.12037	7.06482	6.6413	7.40393	5.78396	10.4273	9.00132	9.12458	5.55008	5.59099	11.1397	7.62584	10.949	5.47562	7.60551	6.88855	11.1045	10.204	8.67252	9.78777	5.67265	9.63742	8.14113	6.76332	7.14257	5.96746	6.44861	10.3873
AFF4	4.90105	5.6212	5.41998	5.07816	3.58762	3.94684	5.76194	4.88831	7.74827	4.38029	5.09376	5.37649	6.81622	8.68098	8.54671	6.74603	8.18137	4.96043	2.61524	5.38608	5.34121	6.56733	4.7802	5.86412	5.58564	4.86742	4.63761	4.02297	5.28862	4.59493	5.29401	4.14207	3.7411	5.27767	3.89066	4.75171	4.76835	5.33706	4.72955	5.94902	5.00857	4.81283	5.63343	3.67681	2.68761	4.77747	2.13011	3.56911	2.40073
JADE2	5.27067	4.88926	6.23615	5.98488	5.90955	4.8041	8.78603	7.46967	6.69718	3.9895	3.62767	4.14662	5.04116	5.82392	5.28798	5.41998	7.20346	5.52603	5.76122	5.39509	5.83843	5.69007	6.06272	6.88185	6.52797	5.92187	5.43338	6.88328	4.93465	6.43143	6.60767	4.21304	6.476	4.58297	6.34611	6.38718	10.5966	3.53956	4.11403	3.73371	5.34169	5.10233	4.80572	4.05366	5.78963	3.11755	5.44352	6.37646	5.5926
NEUROG1	3.71011	4.41881	4.89143	6.47707	7.36583	7.03061	4.20968	5.01204	4.56959	5.71681	4.73371	5.71399	5.47136	1.4529	3.77608	7.5072	3.53637	0.679148	3.21791	6.73932	7.21317	5.66946	4.46083	3.27405	4.18709	4.33691	1.75929	0.740939	0.847188	6.09916	4.55704	3.51404	5.05476	1.15298	6.02618	4.25745	5.52967	1.26272	2.10073	2.40186	3.08755	6.74444	2.18249	0.780644	2.68761	2.31499	6.26665	3.56911	5.17938
SLC25A48	5.23958	6.28694	4.89143	4.25302	5.35316	4.37748	4.00136	6.42955	4.64655	3.7071	3.81112	3.91985	5.76997	0.559817	2.29421	4.4241	3.93344	4.42809	4.12714	3.69802	4.00889	4.74034	4.69593	4.68524	6.28224	4.18079	4.44001	4.68239	3.49628	5.99145	6.67252	3.9615	3.7411	3.26845	4.77701	5.53207	5.09641	2.98854	2.7034	3.84766	3.03946	4.30587	2.843	4.90534	3.55755	4.23745	3.97338	4.47353	3.52003
HNRNPA0	9.39564	8.34869	7.39092	8.07259	6.70532	6.4567	8.52248	7.20159	6.71516	5.59567	6.32623	6.08636	4.88388	5.54036	4.80255	5.86468	7.77373	11.4769	11.2145	7.74902	6.949	5.39601	6.85254	6.82537	4.36625	10.2493	9.9147	7.34355	8.32807	2.88711	4.60213	10.3451	6.89259	11.2462	7.04102	6.09767	11.4875	9.99769	9.31271	12.137	9.64692	10.3329	8.8762	10.3196	12.481	9.6629	9.55982	10.1992	11.1763
CDC25C	5.52393	5.99214	6.41554	6.66661	6.86858	6.01324	4.68118	1.62957	4.48829	4.38029	6.58738	4.59408	2.97888	2.79686	2.99082	3.54275	3.2532	3.23714	5.67414	5.22348	4.17301	4.22294	5.1405	4.61428	3.37675	7.40465	8.95549	9.21483	4.52731	2.43966	2.48665	4.54187	7.92243	8.98376	-1.15373	3.27288	1.08823	7.83724	8.40856	5.18051	7.31795	5.78586	6.96807	5.41162	6.79829	6.38658	5.79084	6.99451	7.97216
KDM3B	8.7812	7.27978	7.97362	9.16439	9.05881	7.38714	6.98552	4.43693	6.99079	7.11603	8.8091	6.70065	5.56854	8.05052	7.23227	5.82776	7.01387	5.43404	8.45561	7.56352	6.5793	6.42703	7.41049	6.61124	6.67123	9.01873	10.408	10.7233	8.4122	4.53481	4.76959	8.29233	10.9536	10.9382	4.86864	6.09767	5.32229	10.1084	10.406	9.25254	9.37265	6.5971	8.92482	8.21527	9.59574	9.04639	7.57207	7.66957	10.1918
HSPA9	4.35723	5.28218	5.57109	5.11436	5.35316	5.47494	5.08965	5.8109	3.13465	4.22556	4.25282	4.296	5.12023	7.20984	7.14531	5.62035	6.38397	3.88426	5.85471	6.16406	4.96477	4.48126	4.67408	3.07701	3.45805	4.31203	8.08016	9.20892	7.5862	2.43966	2.2802	10.1663	5.73076	7.18027	4.46098	3.82681	3.12065	9.65536	9.32705	8.60255	8.83498	4.91592	8.48745	5.11056	5.82398	1.84292	5.81743	5.63243	9.4081
LRRTM2	3.33974	3.92641	4.17977	3.30317	4.72512	2.88271	4.28064	4.43693	3.87162	3.78304	4.63985	3.40965	3.08781	2.70666	2.39042	2.18235	2.08761	2.3672	3.92645	2.49493	3.41521	2.45741	4.14845	3.82798	2.76008	4.26096	8.49917	9.73709	8.65513	3.50379	3.62416	8.11685	6.12752	9.34445	1.1682	4.45976	2.38369	9.21646	9.80245	8.52474	9.29797	3.96483	8.98943	4.05366	4.42954	2.95482	3.65735	2.92756	6.01443
NRG2	4.10459	4.19352	4.54698	4.16701	5.17258	3.72096	3.42338	5.50872	5.14795	4.33053	4.56521	5.79989	4.98593	2.00039	5.31274	4.8121	4.13555	3.91861	5.17324	4.26834	4.20371	4.65904	4.24057	6.46429	4.6691	4.26096	4.35833	3.21224	2.81402	6.63128	5.49863	2.73911	5.24117	4.58297	5.38543	3.78438	6.92572	3.7521	3.57466	2.49808	3.87106	5.18722	3.00965	4.48108	5.19595	8.09391	4.672	4.6931	4.01849
CD14	7.29583	7.5771	8.94853	6.70102	7.37422	8.97082	7.34691	6.80521	9.38749	8.58112	8.35882	8.38067	9.90194	11.0629	10.8973	9.22822	10.1886	10.4103	7.6564	6.89044	6.91694	3.07408	4.43507	4.79628	6.11057	7.85779	4.96645	3.72445	7.59355	5.12997	5.37418	7.27654	7.26645	2.93725	7.93108	10.5019	7.25634	2.84768	5.37375	8.33423	6.33424	6.71615	5.2451	7.49794	7.18938	4.88308	5.62007	7.29213	4.55398
HARS2	13.8099	13.772	12.9707	12.9487	10.3685	9.18539	10.7062	10.4048	11.8429	9.81788	9.03907	10.457	10.9838	4.82928	7.34462	8.42359	10.3761	3.77601	5.55384	9.64065	11.9067	10.9979	12.0682	14.3355	14.1649	12.2676	10.7578	10.9322	9.50117	12.3919	13.6515	10.219	9.79607	8.21307	11.7432	12.0209	10.9039	7.24351	7.53443	9.91484	8.7939	10.4832	7.75675	12.6722	6.27671	13.0386	11.0449	12.5048	11.0808
DIAPH1	4.31012	4.45316	4.13734	4.56844	3.03123	4.06714	4.74949	3.77641	4.16112	3.54204	4.9642	5.13344	5.01381	10.131	9.65328	7.74686	9.24038	5.37341	3.21791	6.00824	5.55867	3.07408	4.14845	4.95786	5.082	4.26096	3.39975	3.06287	5.22696	5.08875	5.6987	3.90546	3.13538	4.3229	3.23859	3.39072	5.62316	3.2347	4.00405	6.10994	3.22291	5.61253	4.04847	3.588	2.87402	2.38058	3.17193	3.03859	2.67203
ARAP3	4.51097	4.70198	5.27092	6.73463	7.32314	7.38714	4.28064	4.60358	5.51932	4.68747	5.9882	7.85911	7.11863	8.27504	7.39768	6.72611	7.78129	4.60726	4.80287	5.78634	5.65066	11.0699	6.40552	9.49136	5.95822	4.23473	3.78035	3.16415	5.17566	6.61685	5.87438	3.26962	5.29832	3.65548	6.39316	5.66666	6.99731	3.6708	3.36821	4.8385	3.26534	5.89083	3.94254	3.83954	4.45898	4.02828	4.51838	3.3281	3.27067
PCDH1	6.0284	3.08816	5.94776	5.19384	8.33393	8.98616	7.05126	6.73511	7.54718	7.43133	6.66687	8.23099	6.51834	5.52725	6.32801	6.96866	5.19557	2.93549	4.65477	4.63091	4.55272	8.34656	4.98938	9.0442	3.83808	4.18079	4.41329	3.96801	4.12922	6.71493	7.26976	6.91081	6.2913	4.80323	5.76513	6.05368	4.99512	4.13213	2.5553	3.21631	4.29637	5.18722	4.36784	2.96827	4.23902	4.80162	3.824	3.49316	3.32411
SPRY4	6.10286	5.88297	6.79576	5.26917	5.05229	6.87998	4.86175	5.23161	7.49611	6.9281	6.39966	6.3368	7.6651	3.42489	3.81127	2.01729	3.72365	7.96968	5.89927	4.71972	5.03473	4.61661	5.4924	5.10316	5.50184	6.47497	3.39975	3.51033	3.79715	3.62408	4.88354	4.76295	5.48218	3.76441	5.74109	8.02549	2.9142	2.42026	2.63125	3.81067	5.15117	1.6429	3.49508	5.61634	5.55073	4.49606	4.6125	5.15407	3.91779
ARHGAP26	4.54189	4.48671	5.03703	6.42861	5.3188	4.28126	6.20056	3.86661	5.41319	4.47492	5.51982	4.93511	4.52562	11.5655	11.7158	9.65523	11.5885	7.12209	5.76122	6.5981	5.59386	5.3707	4.82056	4.95786	5.89393	5.70972	4.14756	4.73272	7.71531	6.1799	5.83715	3.51404	4.22653	4.87787	5.03609	5.35491	6.90725	5.91542	6.11071	8.2607	4.52314	6.03522	4.79053	3.95057	5.40706	3.22858	4.06501	4.72665	4.53144
NR3C1	12.1486	12.1148	11.4884	11.59	7.38256	6.51428	8.02481	7.7261	8.88061	6.82407	6.24088	7.36807	7.83881	8.66909	8.48676	7.08011	8.85723	3.84907	3.35221	6.7499	8.9698	7.59218	8.98661	11.3045	11.9061	10.9973	8.57345	8.56633	7.1935	9.79481	11.0297	7.42592	7.17787	5.69041	8.9324	9.25211	8.39284	4.8569	5.56016	7.69744	6.3784	7.70899	5.48096	10.0513	3.76036	10.3439	8.17579	9.49011	8.48013
KCTD16	4.78524	5.46162	5.94776	3.89706	3.80175	4.87174	5.17905	5.29795	6.21897	5.00544	5.03965	5.35394	5.95391	4.19541	2.64568	2.52748	2.90053	6.07528	3.92645	3.88884	4.04325	6.01812	4.67408	4.95786	5.40265	4.49997	3.93861	3.99575	4.44304	5.17005	5.17968	4.63096	2.85974	4.09158	4.72891	5.65493	4.80871	4.48114	4.19133	6.45976	3.72667	5.34334	3.53207	4.5994	3.97937	4.55406	3.46891	4.34979	3.91779
POU4F3	4.71464	4.78524	5.19019	3.81146	4.30132	5.13294	4.23372	5.45157	4.56959	3.0212	3.7674	3.91985	5.01381	0.559817	2.08008	3.08142	1.12609	4.56451	4.3033	3.21841	3.86267	5.71039	6.62649	4.51388	4.44813	5.35529	5.42002	5.3422	3.16912	4.02462	4.13435	6.13904	2.69928	5.59038	5.07509	5.43939	3.51144	4.38246	4.62197	3.60997	4.33673	4.1454	4.52291	6.07424	3.80691	4.0486	3.71507	4.75944	4.05055
PPP2R2B	7.19894	9.95703	9.28739	7.58834	8.27692	6.38907	6.09294	6.79376	7.37129	8.21017	6.76462	7.69393	9.39822	1.21189	5.76266	6.88428	6.69354	5.70398	7.88688	6.29508	6.58514	6.90366	5.63501	10.893	7.93089	7.6576	8.85732	8.03221	9.53528	9.40754	9.35537	7.03352	9.48295	9.61832	8.40277	6.55434	9.4786	8.00211	7.90713	9.28998	8.73094	5.89083	8.69743	6.93939	7.98318	7.97685	8.05247	8.738	8.96113
HTR4	1.25521	3.25322	2.15871	3.78603	5.83858	4.97787	4.20968	6.636	6.05924	6.41053	4.28419	5.9275	5.76178	2.61044	5.27543	6.55598	5.56816	3.61775	7.48058	6.22601	7.41685	4.57289	8.11537	7.55709	8.95078	1.37344	5.12304	5.01622	4.25812	6.80677	7.98703	4.42716	5.18167	3.3406	5.58773	4.48647	6.17955	2.51647	1.59377	5.20922	2.20121	7.02372	2.35758	6.44677	7.1717	6.47931	7.72388	4.91306	4.17211
PPARGC1B	4.8689	4.83819	4.83943	3.98906	4.43562	3.19587	3.58165	5.126	4.40213	4.279	2.95448	4.19815	4.31768	2.61044	3.62605	2.99526	3.91158	3.4865	4.36815	3.25849	4.14165	5.15043	5.2917	5.46765	5.40265	4.0057	3.90064	3.93972	2.74531	5.04631	5.26626	3.65664	3.65621	2.84103	5.53277	5.13614	4.03819	3.05413	3.32312	2.67317	3.17919	3.51737	2.843	3.9145	3.97937	4.74048	3.08704	4.30607	2.96902
PDE6A	7.68552	7.93707	8.5681	6.05839	8.58582	6.20026	6.49725	6.6864	6.58434	6.28555	5.03965	7.13013	8.25555	3.58535	6.06194	6.84171	6.44231	5.31012	6.44156	4.85657	7.12771	6.58944	4.40884	10.689	8.30371	6.75887	5.42002	5.98541	5.60208	9.40963	8.51198	9.85435	9.13047	5.67654	6.72278	5.91305	7.45058	5.6864	5.46996	4.55511	4.59145	8.2026	5.02919	5.60507	6.3649	7.34097	6.10334	6.18457	7.15193
SLC26A2	5.76136	5.30116	4.72946	5.03565	3.98816	3.76906	5.86561	3.86661	4.10769	3.85519	4.73371	5.23562	3.6463	2.88174	1.82854	4.53513	5.43658	8.24816	8.14922	5.34013	4.64508	4.33188	4.38212	4.56495	4.03641	7.34153	6.88857	4.88884	6.06371	4.18968	4.07162	7.16164	3.65621	8.21307	4.62763	4.09333	7.80995	6.96102	6.29713	8.444	6.8659	6.62779	5.84668	7.66193	9.00268	6.55228	6.01419	7.31437	7.37089
RPS14	6.56339	5.055	5.4891	6.3635	4.30132	5.35402	6.92773	4.10762	4.52951	6.83303	7.14377	5.44207	4.98593	9.03149	8.07918	6.75589	6.6513	5.54814	6.67734	6.36099	5.76828	5.34493	5.07528	4.81749	4.87555	7.30732	8.64409	7.99145	9.17116	3.50379	2.82769	7.81045	6.97376	9.45219	4.20382	4.63715	3.93258	8.7917	8.65929	9.36286	8.90459	5.4842	8.62543	6.83231	7.28701	5.67336	6.50617	6.13545	8.26641
[truncated: 2,423 more rows]
[truncated: 6 more columns]

## Sheet: Fig 2D
	Sample numbers:
[truncated: 3,352 more rows]
[truncated: 6 more columns]

## Sheet: Fig 2E-F
FemaleID	Date	time	pH1	pH2	pH3	Temp1	Temp2	Temp3	Avg.pH	Avg.temp	notes	Postcop	phase	DayRO	MalePresence	X	MaleID	DyadID	MHCI_allele_comp	MHCII_allele_comp	MHCI_supertype_comp	MHCII_supertype_comp	Female_stMLH	Female_MHCI_allele	Female_MHCII_allele	Female_MHCI_supertype	Female_MHCII_supertype	Male_stMLH	Male_MHCI_allele	Male_MHCII_allele	Male_MHCI_supertype	Male_MHCII_supertype	KINSHIP
[truncated: 290 more rows]
