# Supplementary material for: Evidence for genetically-based sperm discrimination in the vaginal tract of a primate species
Source: PLoS Biol. 2026 Mar 31;24(3):e3003699. doi: 10.1371/journal.pbio.3003699 (PMC13038021; doi:10.1371/journal.pbio.3003699)
Supplement: S3 Data — (XLSX) [file pbio.3003699.s005.xlsx]

## Sheet: Fig 3A
Genotype	obs_pvalues	exp_pvalues
MHCII_allele	1.08847301786135e-06	0.000184094
MHCII_allele	1.52595726743953e-06	0.000552283
MHCII_allele	4.48619382858708e-06	0.000920471
MHCII_allele	4.51144046487714e-06	0.00128866
MHCII_allele	7.19011366430308e-06	0.00165685
MHCII_allele	1.01973703011905e-05	0.00202504
MHCII_allele	1.34018278526023e-05	0.00239323
MHCII_allele	1.65729681798714e-05	0.00276141
MHCII_allele	1.7951814822785e-05	0.0031296
MHCII_allele	1.80651805371724e-05	0.00349779
MHCII_allele	1.87662128293659e-05	0.00386598
MHCII_allele	1.93429916190926e-05	0.00423417
MHCII_allele	3.33713084164232e-05	0.00460236
MHCII_allele	3.38501790057277e-05	0.00497054
MHCII_allele	4.16171491057783e-05	0.00533873
MHCII_allele	4.66445516865637e-05	0.00570692
MHCII_allele	4.87576793896616e-05	0.00607511
MHCII_allele	5.05446765398973e-05	0.0064433
MHCII_allele	5.3424052620449e-05	0.00681149
MHCII_allele	5.34594863515671e-05	0.00717968
MHCII_allele	5.4910974122482e-05	0.00754786
MHCII_allele	5.58238190133671e-05	0.00791605
MHCII_allele	5.92826292174563e-05	0.00828424
MHCII_allele	6.76623645892988e-05	0.00865243
MHCII_allele	6.83252933182233e-05	0.00902062
MHCII_allele	6.92235573148899e-05	0.00938881
MHCII_allele	7.14356597129023e-05	0.009757
MHCII_allele	7.21121235322036e-05	0.0101252
MHCII_allele	7.65269631417844e-05	0.0104934
MHCII_allele	8.00972174045972e-05	0.0108616
MHCII_allele	8.58943336852887e-05	0.0112297
MHCII_allele	9.30704101271194e-05	0.0115979
MHCII_allele	9.32129050088634e-05	0.0119661
MHCII_allele	9.40910852151122e-05	0.0123343
MHCII_allele	9.74184722822111e-05	0.0127025
MHCII_allele	9.87873112708717e-05	0.0130707
MHCII_allele	0.000100603	0.0134389
MHCII_allele	0.000105634	0.0138071
MHCII_allele	0.000107467	0.0141753
MHCII_allele	0.000109126	0.0145434
MHCII_allele	0.000125188	0.0149116
MHCII_allele	0.000125521	0.0152798
MHCII_allele	0.000132903	0.015648
MHCII_allele	0.000135541	0.0160162
MHCII_allele	0.000135782	0.0163844
MHCII_allele	0.00013974	0.0167526
MHCII_allele	0.000148094	0.0171208
MHCII_allele	0.000160671	0.017489
MHCII_allele	0.000163303	0.0178571
MHCII_allele	0.000184866	0.0182253
MHCII_allele	0.000196966	0.0185935
MHCII_allele	0.000206486	0.0189617
MHCII_allele	0.000207596	0.0193299
MHCII_allele	0.00021211	0.0196981
MHCII_allele	0.000216112	0.0200663
MHCII_allele	0.000219491	0.0204345
MHCII_allele	0.00022902	0.0208027
MHCII_allele	0.000233406	0.0211708
MHCII_allele	0.000247216	0.021539
MHCII_allele	0.000248153	0.0219072
MHCII_allele	0.000252535	0.0222754
MHCII_allele	0.000257424	0.0226436
MHCII_allele	0.000260759	0.0230118
MHCII_allele	0.000279245	0.02338
MHCII_allele	0.000300405	0.0237482
MHCII_allele	0.000310234	0.0241163
MHCII_allele	0.000333312	0.0244845
MHCII_allele	0.000342144	0.0248527
MHCII_allele	0.000343196	0.0252209
MHCII_allele	0.000359202	0.0255891
MHCII_allele	0.000380701	0.0259573
MHCII_allele	0.000395726	0.0263255
MHCII_allele	0.000398508	0.0266937
MHCII_allele	0.000432642	0.0270619
MHCII_allele	0.00043288	0.02743
MHCII_allele	0.000433146	0.0277982
MHCII_allele	0.000442833	0.0281664
MHCII_allele	0.000446276	0.0285346
MHCII_allele	0.000447237	0.0289028
MHCII_allele	0.000451031	0.029271
MHCII_allele	0.00046891	0.0296392
MHCII_allele	0.000474899	0.0300074
MHCII_allele	0.000475567	0.0303756
MHCII_allele	0.000479628	0.0307437
MHCII_allele	0.000492268	0.0311119
MHCII_allele	0.000500788	0.0314801
MHCII_allele	0.000515975	0.0318483
MHCII_allele	0.000535861	0.0322165
MHCII_allele	0.000540438	0.0325847
MHCII_allele	0.000544992	0.0329529
MHCII_allele	0.000553583	0.0333211
MHCII_allele	0.000591407	0.0336892
MHCII_allele	0.000634337	0.0340574
MHCII_allele	0.000643761	0.0344256
MHCII_allele	0.000659203	0.0347938
MHCII_allele	0.000716781	0.035162
MHCII_allele	0.000718393	0.0355302
MHCII_allele	0.000776761	0.0358984
MHCII_allele	0.000784829	0.0362666
MHCII_allele	0.000787932	0.0366348
MHCII_allele	0.000822517	0.0370029
MHCII_allele	0.000822945	0.0373711
MHCII_allele	0.000825816	0.0377393
MHCII_allele	0.000854273	0.0381075
MHCII_allele	0.000883928	0.0384757
MHCII_allele	0.000950338	0.0388439
MHCII_allele	0.000958448	0.0392121
MHCII_allele	0.000967842	0.0395803
MHCII_allele	0.000980232	0.0399485
MHCII_allele	0.00100474	0.0403166
MHCII_allele	0.00100911	0.0406848
MHCII_allele	0.00101951	0.041053
MHCII_allele	0.00103411	0.0414212
MHCII_allele	0.00107092	0.0417894
MHCII_allele	0.00107912	0.0421576
MHCII_allele	0.00111514	0.0425258
MHCII_allele	0.00113767	0.042894
MHCII_allele	0.00115703	0.0432622
MHCII_allele	0.00118563	0.0436303
MHCII_allele	0.00126272	0.0439985
MHCII_allele	0.00129026	0.0443667
MHCII_allele	0.00139846	0.0447349
MHCII_allele	0.00140395	0.0451031
MHCII_allele	0.00143179	0.0454713
MHCII_allele	0.00147955	0.0458395
MHCII_allele	0.00150919	0.0462077
MHCII_allele	0.00154126	0.0465758
MHCII_allele	0.00162456	0.046944
MHCII_allele	0.00166178	0.0473122
MHCII_allele	0.00166739	0.0476804
MHCII_allele	0.00177246	0.0480486
MHCII_allele	0.00178338	0.0484168
MHCII_allele	0.00186958	0.048785
MHCII_allele	0.00188291	0.0491532
MHCII_allele	0.00188896	0.0495214
MHCII_allele	0.00200395	0.0498895
MHCII_allele	0.00204203	0.0502577
MHCII_allele	0.00205153	0.0506259
MHCII_allele	0.00206449	0.0509941
MHCII_allele	0.00208031	0.0513623
MHCII_allele	0.00209512	0.0517305
MHCII_allele	0.00212558	0.0520987
MHCII_allele	0.00216072	0.0524669
MHCII_allele	0.00216224	0.0528351
MHCII_allele	0.0021666	0.0532032
MHCII_allele	0.00217259	0.0535714
MHCII_allele	0.00220569	0.0539396
MHCII_allele	0.00221109	0.0543078
MHCII_allele	0.00235852	0.054676
MHCII_allele	0.00240422	0.0550442
MHCII_allele	0.002414	0.0554124
MHCII_allele	0.00241891	0.0557806
MHCII_allele	0.00243053	0.0561487
MHCII_allele	0.00244325	0.0565169
MHCII_allele	0.0024501	0.0568851
MHCII_allele	0.00246787	0.0572533
MHCII_allele	0.00253816	0.0576215
MHCII_allele	0.00257012	0.0579897
MHCII_allele	0.00258637	0.0583579
MHCII_allele	0.00259564	0.0587261
MHCII_allele	0.00259865	0.0590943
MHCII_allele	0.0026231	0.0594624
MHCII_allele	0.00276791	0.0598306
MHCII_allele	0.00285852	0.0601988
MHCII_allele	0.00286857	0.060567
MHCII_allele	0.00292809	0.0609352
MHCII_allele	0.00296175	0.0613034
MHCII_allele	0.00296752	0.0616716
MHCII_allele	0.00300033	0.0620398
MHCII_allele	0.00303221	0.062408
MHCII_allele	0.0031007	0.0627761
MHCII_allele	0.00312426	0.0631443
MHCII_allele	0.00314767	0.0635125
MHCII_allele	0.0031661	0.0638807
MHCII_allele	0.00327279	0.0642489
MHCII_allele	0.00335744	0.0646171
MHCII_allele	0.00338293	0.0649853
MHCII_allele	0.00344975	0.0653535
MHCII_allele	0.00345676	0.0657216
MHCII_allele	0.00349282	0.0660898
MHCII_allele	0.00350024	0.066458
MHCII_allele	0.00361022	0.0668262
MHCII_allele	0.00362225	0.0671944
MHCII_allele	0.00366797	0.0675626
MHCII_allele	0.00370466	0.0679308
MHCII_allele	0.00370661	0.068299
MHCII_allele	0.00376065	0.0686672
MHCII_allele	0.00377806	0.0690353
MHCII_allele	0.00378694	0.0694035
MHCII_allele	0.00391343	0.0697717
MHCII_allele	0.00396324	0.0701399
MHCII_allele	0.00408476	0.0705081
MHCII_allele	0.00413949	0.0708763
MHCII_allele	0.00418393	0.0712445
MHCII_allele	0.00418601	0.0716127
MHCII_allele	0.00421485	0.0719809
MHCII_allele	0.00424379	0.072349
MHCII_allele	0.00426829	0.0727172
MHCII_allele	0.0044055	0.0730854
MHCII_allele	0.00449443	0.0734536
MHCII_allele	0.00449546	0.0738218
MHCII_allele	0.00455973	0.07419
MHCII_allele	0.00460748	0.0745582
MHCII_allele	0.00464657	0.0749264
MHCII_allele	0.00464734	0.0752946
MHCII_allele	0.00472397	0.0756627
MHCII_allele	0.00476881	0.0760309
MHCII_allele	0.00479494	0.0763991
MHCII_allele	0.00481301	0.0767673
MHCII_allele	0.00489444	0.0771355
MHCII_allele	0.00492014	0.0775037
MHCII_allele	0.0049944	0.0778719
MHCII_allele	0.00500273	0.0782401
MHCII_allele	0.00501709	0.0786082
MHCII_allele	0.0050388	0.0789764
MHCII_allele	0.00506081	0.0793446
MHCII_allele	0.0051598	0.0797128
MHCII_allele	0.00519361	0.080081
MHCII_allele	0.00523082	0.0804492
MHCII_allele	0.00529148	0.0808174
MHCII_allele	0.00532341	0.0811856
MHCII_allele	0.00534063	0.0815538
MHCII_allele	0.00536149	0.0819219
MHCII_allele	0.0054172	0.0822901
MHCII_allele	0.00553433	0.0826583
MHCII_allele	0.00557723	0.0830265
MHCII_allele	0.00579163	0.0833947
MHCII_allele	0.00584556	0.0837629
MHCII_allele	0.00585186	0.0841311
MHCII_allele	0.00589602	0.0844993
MHCII_allele	0.00589987	0.0848675
MHCII_allele	0.00591634	0.0852356
MHCII_allele	0.00594218	0.0856038
MHCII_allele	0.00607358	0.085972
MHCII_allele	0.00607949	0.0863402
MHCII_allele	0.00608285	0.0867084
MHCII_allele	0.00627904	0.0870766
MHCII_allele	0.00628568	0.0874448
MHCII_allele	0.00630485	0.087813
MHCII_allele	0.00631465	0.0881811
MHCII_allele	0.00646366	0.0885493
MHCII_allele	0.0065709	0.0889175
MHCII_allele	0.00668906	0.0892857
MHCII_allele	0.00673122	0.0896539
MHCII_allele	0.00675612	0.0900221
MHCII_allele	0.00697938	0.0903903
MHCII_allele	0.00709929	0.0907585
MHCII_allele	0.00717285	0.0911267
MHCII_allele	0.00726956	0.0914948
MHCII_allele	0.00741301	0.091863
MHCII_allele	0.00742818	0.0922312
MHCII_allele	0.00748475	0.0925994
MHCII_allele	0.00752543	0.0929676
MHCII_allele	0.00754664	0.0933358
MHCII_allele	0.00785196	0.093704
MHCII_allele	0.00790469	0.0940722
MHCII_allele	0.00793137	0.0944404
MHCII_allele	0.00793926	0.0948085
MHCII_allele	0.00796813	0.0951767
MHCII_allele	0.00816962	0.0955449
MHCII_allele	0.0082122	0.0959131
MHCII_allele	0.00830608	0.0962813
MHCII_allele	0.00831273	0.0966495
MHCII_allele	0.00831984	0.0970177
MHCII_allele	0.00838746	0.0973859
MHCII_allele	0.00850637	0.0977541
MHCII_allele	0.00861779	0.0981222
MHCII_allele	0.00866065	0.0984904
MHCII_allele	0.00876238	0.0988586
MHCII_allele	0.00891923	0.0992268
MHCII_allele	0.00904745	0.099595
MHCII_allele	0.0090999	0.0999632
MHCII_allele	0.00930563	0.100331
MHCII_allele	0.00935147	0.1007
MHCII_allele	0.00938318	0.101068
MHCII_allele	0.00942594	0.101436
MHCII_allele	0.00948991	0.101804
MHCII_allele	0.00949101	0.102172
MHCII_allele	0.0095494	0.102541
MHCII_allele	0.00955862	0.102909
MHCII_allele	0.00958275	0.103277
MHCII_allele	0.00961445	0.103645
MHCII_allele	0.00963501	0.104013
MHCII_allele	0.00967064	0.104381
MHCII_allele	0.00976193	0.10475
MHCII_allele	0.0103462	0.105118
MHCII_allele	0.0105933	0.105486
MHCII_allele	0.0106105	0.105854
MHCII_allele	0.0106523	0.106222
MHCII_allele	0.0107178	0.106591
MHCII_allele	0.0107422	0.106959
MHCII_allele	0.0107752	0.107327
MHCII_allele	0.0108333	0.107695
MHCII_allele	0.01093	0.108063
MHCII_allele	0.0110246	0.108432
MHCII_allele	0.0110907	0.1088
MHCII_allele	0.0111654	0.109168
MHCII_allele	0.0112307	0.109536
MHCII_allele	0.0112644	0.109904
MHCII_allele	0.0113355	0.110272
MHCII_allele	0.0114682	0.110641
MHCII_allele	0.0115143	0.111009
MHCII_allele	0.0115296	0.111377
MHCII_allele	0.0115756	0.111745
MHCII_allele	0.0116646	0.112113
MHCII_allele	0.0116723	0.112482
MHCII_allele	0.0117556	0.11285
MHCII_allele	0.0118286	0.113218
MHCII_allele	0.0118409	0.113586
MHCII_allele	0.011877	0.113954
MHCII_allele	0.0119587	0.114323
MHCII_allele	0.0120033	0.114691
MHCII_allele	0.0120112	0.115059
MHCII_allele	0.0121867	0.115427
MHCII_allele	0.0122032	0.115795
MHCII_allele	0.0122256	0.116163
MHCII_allele	0.0122305	0.116532
MHCII_allele	0.0123237	0.1169
MHCII_allele	0.0123568	0.117268
MHCII_allele	0.0123802	0.117636
MHCII_allele	0.0124325	0.118004
MHCII_allele	0.012438	0.118373
MHCII_allele	0.0125384	0.118741
MHCII_allele	0.0125497	0.119109
MHCII_allele	0.0125782	0.119477
MHCII_allele	0.012643	0.119845
MHCII_allele	0.0126697	0.120214
MHCII_allele	0.0128624	0.120582
MHCII_allele	0.0129407	0.12095
MHCII_allele	0.0129752	0.121318
MHCII_allele	0.0130178	0.121686
MHCII_allele	0.0130665	0.122054
MHCII_allele	0.013131	0.122423
MHCII_allele	0.0131987	0.122791
MHCII_allele	0.0132068	0.123159
MHCII_allele	0.0132278	0.123527
MHCII_allele	0.0132337	0.123895
MHCII_allele	0.0132632	0.124264
MHCII_allele	0.0132661	0.124632
MHCII_allele	0.0133563	0.125
MHCII_allele	0.0134756	0.125368
MHCII_allele	0.0135053	0.125736
MHCII_allele	0.013712	0.126105
MHCII_allele	0.0137595	0.126473
MHCII_allele	0.0137683	0.126841
MHCII_allele	0.0140701	0.127209
MHCII_allele	0.0141108	0.127577
MHCII_allele	0.0141151	0.127946
MHCII_allele	0.0142219	0.128314
MHCII_allele	0.0142852	0.128682
MHCII_allele	0.0143069	0.12905
MHCII_allele	0.014379	0.129418
MHCII_allele	0.0145965	0.129786
MHCII_allele	0.0146492	0.130155
MHCII_allele	0.0146567	0.130523
MHCII_allele	0.0146911	0.130891
MHCII_allele	0.0148304	0.131259
MHCII_allele	0.01487	0.131627
MHCII_allele	0.0149421	0.131996
MHCII_allele	0.0150929	0.132364
MHCII_allele	0.0151566	0.132732
MHCII_allele	0.0153074	0.1331
MHCII_allele	0.0153335	0.133468
MHCII_allele	0.0153844	0.133837
MHCII_allele	0.0154355	0.134205
MHCII_allele	0.0155873	0.134573
MHCII_allele	0.0156876	0.134941
MHCII_allele	0.0157677	0.135309
MHCII_allele	0.0158215	0.135677
MHCII_allele	0.0158766	0.136046
MHCII_allele	0.0160144	0.136414
MHCII_allele	0.0160859	0.136782
MHCII_allele	0.0161188	0.13715
MHCII_allele	0.0162157	0.137518
MHCII_allele	0.0162302	0.137887
MHCII_allele	0.0163404	0.138255
MHCII_allele	0.016467	0.138623
MHCII_allele	0.0165515	0.138991
MHCII_allele	0.0165853	0.139359
MHCII_allele	0.0166013	0.139728
MHCII_allele	0.0166101	0.140096
MHCII_allele	0.0167428	0.140464
MHCII_allele	0.0168124	0.140832
MHCII_allele	0.0169255	0.1412
MHCII_allele	0.0169582	0.141568
MHCII_allele	0.016968	0.141937
MHCII_allele	0.0169834	0.142305
MHCII_allele	0.0170348	0.142673
MHCII_allele	0.017058	0.143041
MHCII_allele	0.0170646	0.143409
MHCII_allele	0.0172374	0.143778
MHCII_allele	0.0172609	0.144146
MHCII_allele	0.0173898	0.144514
MHCII_allele	0.0176786	0.144882
MHCII_allele	0.0176923	0.14525
MHCII_allele	0.0177128	0.145619
MHCII_allele	0.0177389	0.145987
MHCII_allele	0.0177411	0.146355
MHCII_allele	0.0177501	0.146723
MHCII_allele	0.0178548	0.147091
MHCII_allele	0.0179096	0.147459
MHCII_allele	0.0179256	0.147828
MHCII_allele	0.018027	0.148196
MHCII_allele	0.0182057	0.148564
MHCII_allele	0.0182543	0.148932
MHCII_allele	0.0183677	0.1493
MHCII_allele	0.0183774	0.149669
MHCII_allele	0.0184801	0.150037
MHCII_allele	0.0188818	0.150405
MHCII_allele	0.0190168	0.150773
MHCII_allele	0.019114	0.151141
MHCII_allele	0.0191305	0.15151
MHCII_allele	0.0191637	0.151878
MHCII_allele	0.0193213	0.152246
MHCII_allele	0.0193326	0.152614
MHCII_allele	0.0193638	0.152982
MHCII_allele	0.0194239	0.153351
MHCII_allele	0.0194342	0.153719
MHCII_allele	0.0196887	0.154087
MHCII_allele	0.0197824	0.154455
MHCII_allele	0.0198037	0.154823
MHCII_allele	0.0199901	0.155191
MHCII_allele	0.0200622	0.15556
MHCII_allele	0.0201686	0.155928
MHCII_allele	0.0201858	0.156296
MHCII_allele	0.0205598	0.156664
MHCII_allele	0.0207569	0.157032
MHCII_allele	0.0209848	0.157401
MHCII_allele	0.0211273	0.157769
MHCII_allele	0.0212392	0.158137
MHCII_allele	0.0212425	0.158505
MHCII_allele	0.0212439	0.158873
MHCII_allele	0.0212514	0.159242
MHCII_allele	0.0213673	0.15961
MHCII_allele	0.0213743	0.159978
MHCII_allele	0.0214278	0.160346
MHCII_allele	0.0215705	0.160714
MHCII_allele	0.0216447	0.161082
MHCII_allele	0.0217229	0.161451
MHCII_allele	0.021729	0.161819
MHCII_allele	0.0218094	0.162187
MHCII_allele	0.021859	0.162555
MHCII_allele	0.0219408	0.162923
MHCII_allele	0.0219721	0.163292
MHCII_allele	0.0219827	0.16366
MHCII_allele	0.0220773	0.164028
MHCII_allele	0.0220949	0.164396
MHCII_allele	0.0224033	0.164764
MHCII_allele	0.0224604	0.165133
MHCII_allele	0.0227876	0.165501
MHCII_allele	0.0228778	0.165869
MHCII_allele	0.023007	0.166237
MHCII_allele	0.0230691	0.166605
MHCII_allele	0.0232189	0.166973
MHCII_allele	0.0233517	0.167342
MHCII_allele	0.0233796	0.16771
MHCII_allele	0.0234136	0.168078
MHCII_allele	0.0234876	0.168446
MHCII_allele	0.02366	0.168814
MHCII_allele	0.0236605	0.169183
MHCII_allele	0.0237302	0.169551
MHCII_allele	0.0239244	0.169919
MHCII_allele	0.0240629	0.170287
MHCII_allele	0.0241134	0.170655
MHCII_allele	0.0241296	0.171024
MHCII_allele	0.0242538	0.171392
MHCII_allele	0.0243592	0.17176
MHCII_allele	0.0244223	0.172128
MHCII_allele	0.024457	0.172496
MHCII_allele	0.0244955	0.172865
MHCII_allele	0.024532	0.173233
MHCII_allele	0.0246433	0.173601
MHCII_allele	0.0246636	0.173969
MHCII_allele	0.0247812	0.174337
MHCII_allele	0.0248399	0.174705
MHCII_allele	0.0248552	0.175074
MHCII_allele	0.0249949	0.175442
MHCII_allele	0.0251351	0.17581
MHCII_allele	0.0251778	0.176178
MHCII_allele	0.0252441	0.176546
MHCII_allele	0.0252644	0.176915
MHCII_allele	0.0255171	0.177283
MHCII_allele	0.025522	0.177651
MHCII_allele	0.0258809	0.178019
MHCII_allele	0.0258875	0.178387
MHCII_allele	0.0259161	0.178756
MHCII_allele	0.0260678	0.179124
MHCII_allele	0.026077	0.179492
MHCII_allele	0.0261983	0.17986
MHCII_allele	0.0263823	0.180228
MHCII_allele	0.0263942	0.180596
MHCII_allele	0.0264511	0.180965
MHCII_allele	0.0265258	0.181333
MHCII_allele	0.0267302	0.181701
MHCII_allele	0.0267848	0.182069
MHCII_allele	0.0271521	0.182437
MHCII_allele	0.0271729	0.182806
MHCII_allele	0.0271953	0.183174
MHCII_allele	0.0272932	0.183542
MHCII_allele	0.0274618	0.18391
MHCII_allele	0.0275054	0.184278
MHCII_allele	0.027526	0.184647
MHCII_allele	0.0277798	0.185015
MHCII_allele	0.0278594	0.185383
MHCII_allele	0.0280262	0.185751
MHCII_allele	0.0282636	0.186119
MHCII_allele	0.0283279	0.186487
MHCII_allele	0.0284322	0.186856
MHCII_allele	0.0284427	0.187224
MHCII_allele	0.0286911	0.187592
MHCII_allele	0.0287516	0.18796
MHCII_allele	0.0288186	0.188328
MHCII_allele	0.0288225	0.188697
MHCII_allele	0.0289707	0.189065
MHCII_allele	0.0289759	0.189433
MHCII_allele	0.0292139	0.189801
MHCII_allele	0.0292702	0.190169
MHCII_allele	0.0292916	0.190538
MHCII_allele	0.0293783	0.190906
MHCII_allele	0.0293924	0.191274
MHCII_allele	0.0294211	0.191642
MHCII_allele	0.0295417	0.19201
MHCII_allele	0.0295653	0.192378
MHCII_allele	0.0297568	0.192747
MHCII_allele	0.0298248	0.193115
MHCII_allele	0.0300893	0.193483
MHCII_allele	0.0302257	0.193851
MHCII_allele	0.0302571	0.194219
MHCII_allele	0.0303299	0.194588
MHCII_allele	0.0303728	0.194956
MHCII_allele	0.0304059	0.195324
MHCII_allele	0.0304953	0.195692
MHCII_allele	0.0305061	0.19606
MHCII_allele	0.0308396	0.196429
MHCII_allele	0.0309757	0.196797
MHCII_allele	0.031057	0.197165
MHCII_allele	0.0311738	0.197533
MHCII_allele	0.0311997	0.197901
MHCII_allele	0.031227	0.19827
MHCII_allele	0.0316516	0.198638
MHCII_allele	0.0317494	0.199006
MHCII_allele	0.0318157	0.199374
MHCII_allele	0.0318858	0.199742
MHCII_allele	0.0319426	0.20011
MHCII_allele	0.0319446	0.200479
MHCII_allele	0.0319746	0.200847
MHCII_allele	0.0320659	0.201215
MHCII_allele	0.0321702	0.201583
MHCII_allele	0.0322847	0.201951
MHCII_allele	0.0323264	0.20232
MHCII_allele	0.0323496	0.202688
MHCII_allele	0.0325221	0.203056
MHCII_allele	0.0325901	0.203424
MHCII_allele	0.0326446	0.203792
MHCII_allele	0.0328213	0.204161
MHCII_allele	0.0332204	0.204529
MHCII_allele	0.0333613	0.204897
MHCII_allele	0.0333641	0.205265
MHCII_allele	0.033449	0.205633
MHCII_allele	0.0335821	0.206001
MHCII_allele	0.0339301	0.20637
MHCII_allele	0.0339407	0.206738
MHCII_allele	0.0339987	0.207106
MHCII_allele	0.0340188	0.207474
MHCII_allele	0.0340213	0.207842
MHCII_allele	0.0340997	0.208211
MHCII_allele	0.0342016	0.208579
MHCII_allele	0.0343091	0.208947
MHCII_allele	0.0343323	0.209315
MHCII_allele	0.0343581	0.209683
MHCII_allele	0.0347098	0.210052
MHCII_allele	0.0347591	0.21042
MHCII_allele	0.0348204	0.210788
MHCII_allele	0.0348925	0.211156
MHCII_allele	0.0351416	0.211524
MHCII_allele	0.0354073	0.211892
MHCII_allele	0.0354306	0.212261
MHCII_allele	0.0356593	0.212629
MHCII_allele	0.0357809	0.212997
MHCII_allele	0.0359065	0.213365
MHCII_allele	0.0359773	0.213733
MHCII_allele	0.0359882	0.214102
MHCII_allele	0.0360042	0.21447
MHCII_allele	0.0361095	0.214838
MHCII_allele	0.036215	0.215206
MHCII_allele	0.0362782	0.215574
MHCII_allele	0.0363838	0.215943
MHCII_allele	0.0363905	0.216311
MHCII_allele	0.0364653	0.216679
MHCII_allele	0.0364806	0.217047
MHCII_allele	0.0367472	0.217415
MHCII_allele	0.0368241	0.217784
MHCII_allele	0.0368973	0.218152
MHCII_allele	0.0369935	0.21852
MHCII_allele	0.0374275	0.218888
MHCII_allele	0.0375537	0.219256
MHCII_allele	0.0378751	0.219624
MHCII_allele	0.0379361	0.219993
MHCII_allele	0.0380405	0.220361
MHCII_allele	0.0381102	0.220729
MHCII_allele	0.0385074	0.221097
MHCII_allele	0.0386341	0.221465
MHCII_allele	0.038758	0.221834
MHCII_allele	0.0394898	0.222202
MHCII_allele	0.0395868	0.22257
MHCII_allele	0.0395918	0.222938
MHCII_allele	0.039735	0.223306
MHCII_allele	0.0397854	0.223675
MHCII_allele	0.0399244	0.224043
MHCII_allele	0.0399435	0.224411
MHCII_allele	0.0399892	0.224779
MHCII_allele	0.0400305	0.225147
MHCII_allele	0.040109	0.225515
MHCII_allele	0.0403055	0.225884
MHCII_allele	0.040349	0.226252
MHCII_allele	0.0405164	0.22662
MHCII_allele	0.0405255	0.226988
MHCII_allele	0.0406502	0.227356
MHCII_allele	0.0407395	0.227725
MHCII_allele	0.0407815	0.228093
MHCII_allele	0.0409713	0.228461
MHCII_allele	0.0410011	0.228829
MHCII_allele	0.0411692	0.229197
MHCII_allele	0.0412158	0.229566
MHCII_allele	0.0412508	0.229934
MHCII_allele	0.0413198	0.230302
MHCII_allele	0.0415594	0.23067
MHCII_allele	0.0416296	0.231038
MHCII_allele	0.0416842	0.231406
MHCII_allele	0.0417052	0.231775
MHCII_allele	0.0417552	0.232143
MHCII_allele	0.0417893	0.232511
MHCII_allele	0.0418156	0.232879
MHCII_allele	0.042016	0.233247
MHCII_allele	0.042159	0.233616
MHCII_allele	0.042221	0.233984
MHCII_allele	0.0423229	0.234352
MHCII_allele	0.0426429	0.23472
MHCII_allele	0.0428453	0.235088
MHCII_allele	0.0433412	0.235457
MHCII_allele	0.0434719	0.235825
MHCII_allele	0.0436341	0.236193
MHCII_allele	0.0437585	0.236561
MHCII_allele	0.0442312	0.236929
MHCII_allele	0.0443637	0.237297
MHCII_allele	0.0448866	0.237666
MHCII_allele	0.0452608	0.238034
MHCII_allele	0.0453543	0.238402
MHCII_allele	0.045513	0.23877
MHCII_allele	0.0455553	0.239138
MHCII_allele	0.0456537	0.239507
MHCII_allele	0.0458236	0.239875
MHCII_allele	0.0461486	0.240243
MHCII_allele	0.0464141	0.240611
MHCII_allele	0.0467534	0.240979
MHCII_allele	0.0469036	0.241348
MHCII_allele	0.0469885	0.241716
MHCII_allele	0.0472653	0.242084
MHCII_allele	0.0473825	0.242452
MHCII_allele	0.0473869	0.24282
MHCII_allele	0.0475237	0.243189
MHCII_allele	0.047585	0.243557
MHCII_allele	0.0477302	0.243925
MHCII_allele	0.047741	0.244293
MHCII_allele	0.0478074	0.244661
MHCII_allele	0.0478729	0.245029
MHCII_allele	0.0479664	0.245398
MHCII_allele	0.0479842	0.245766
MHCII_allele	0.0482865	0.246134
MHCII_allele	0.0482873	0.246502
MHCII_allele	0.0483564	0.24687
MHCII_allele	0.048392	0.247239
MHCII_allele	0.0486736	0.247607
MHCII_allele	0.0493503	0.247975
MHCII_allele	0.0498437	0.248343
MHCII_allele	0.049883	0.248711
MHCII_allele	0.050154	0.24908
MHCII_allele	0.0502374	0.249448
MHCII_allele	0.0504319	0.249816
MHCII_allele	0.0506273	0.250184
MHCII_allele	0.0507615	0.250552
MHCII_allele	0.0508368	0.25092
MHCII_allele	0.0508637	0.251289
MHCII_allele	0.0511542	0.251657
MHCII_allele	0.0512812	0.252025
MHCII_allele	0.0515023	0.252393
MHCII_allele	0.0517469	0.252761
MHCII_allele	0.0518024	0.25313
MHCII_allele	0.0524906	0.253498
MHCII_allele	0.0526004	0.253866
MHCII_allele	0.0526187	0.254234
MHCII_allele	0.0528651	0.254602
MHCII_allele	0.0530621	0.254971
MHCII_allele	0.0531826	0.255339
MHCII_allele	0.0534443	0.255707
MHCII_allele	0.053488	0.256075
MHCII_allele	0.0536218	0.256443
MHCII_allele	0.0539321	0.256811
MHCII_allele	0.0539441	0.25718
MHCII_allele	0.0540103	0.257548
MHCII_allele	0.0540946	0.257916
MHCII_allele	0.0543971	0.258284
MHCII_allele	0.0549834	0.258652
MHCII_allele	0.0553175	0.259021
MHCII_allele	0.055893	0.259389
MHCII_allele	0.0559726	0.259757
MHCII_allele	0.0559887	0.260125
MHCII_allele	0.0560723	0.260493
MHCII_allele	0.0563571	0.260862
MHCII_allele	0.0565565	0.26123
MHCII_allele	0.0572537	0.261598
MHCII_allele	0.0574396	0.261966
MHCII_allele	0.0575573	0.262334
MHCII_allele	0.0575859	0.262703
MHCII_allele	0.0579284	0.263071
MHCII_allele	0.0579799	0.263439
MHCII_allele	0.0581788	0.263807
MHCII_allele	0.058283	0.264175
MHCII_allele	0.0583012	0.264543
MHCII_allele	0.0591755	0.264912
MHCII_allele	0.0594625	0.26528
MHCII_allele	0.0596103	0.265648
MHCII_allele	0.0602795	0.266016
MHCII_allele	0.060396	0.266384
MHCII_allele	0.0605191	0.266753
MHCII_allele	0.0606663	0.267121
MHCII_allele	0.0609751	0.267489
MHCII_allele	0.0615013	0.267857
MHCII_allele	0.061563	0.268225
MHCII_allele	0.0617132	0.268594
MHCII_allele	0.0618313	0.268962
MHCII_allele	0.0618364	0.26933
MHCII_allele	0.0622996	0.269698
MHCII_allele	0.0623321	0.270066
MHCII_allele	0.0623575	0.270434
MHCII_allele	0.0632412	0.270803
MHCII_allele	0.0635468	0.271171
MHCII_allele	0.0636159	0.271539
MHCII_allele	0.063966	0.271907
MHCII_allele	0.0644144	0.272275
MHCII_allele	0.0644182	0.272644
MHCII_allele	0.0644717	0.273012
MHCII_allele	0.0648835	0.27338
MHCII_allele	0.0653663	0.273748
MHCII_allele	0.0653993	0.274116
MHCII_allele	0.0655711	0.274485
MHCII_allele	0.0656842	0.274853
MHCII_allele	0.0659466	0.275221
MHCII_allele	0.0662935	0.275589
MHCII_allele	0.0663263	0.275957
MHCII_allele	0.0665803	0.276325
MHCII_allele	0.0665892	0.276694
MHCII_allele	0.0668109	0.277062
MHCII_allele	0.0669532	0.27743
MHCII_allele	0.0670469	0.277798
MHCII_allele	0.0671302	0.278166
MHCII_allele	0.0675506	0.278535
MHCII_allele	0.06764	0.278903
MHCII_allele	0.0677095	0.279271
MHCII_allele	0.0678817	0.279639
MHCII_allele	0.0681429	0.280007
MHCII_allele	0.0681803	0.280376
MHCII_allele	0.0683475	0.280744
MHCII_allele	0.0683799	0.281112
MHCII_allele	0.0686023	0.28148
MHCII_allele	0.0687773	0.281848
MHCII_allele	0.0687976	0.282216
MHCII_allele	0.0690201	0.282585
MHCII_allele	0.0690886	0.282953
MHCII_allele	0.0693971	0.283321
MHCII_allele	0.0694112	0.283689
MHCII_allele	0.0694145	0.284057
MHCII_allele	0.0696307	0.284426
MHCII_allele	0.0697094	0.284794
MHCII_allele	0.0697329	0.285162
MHCII_allele	0.0699358	0.28553
MHCII_allele	0.0701375	0.285898
MHCII_allele	0.0704703	0.286267
MHCII_allele	0.070671	0.286635
MHCII_allele	0.0711014	0.287003
MHCII_allele	0.0711644	0.287371
MHCII_allele	0.0714101	0.287739
MHCII_allele	0.0715035	0.288108
MHCII_allele	0.0718928	0.288476
MHCII_allele	0.0718968	0.288844
MHCII_allele	0.0719641	0.289212
MHCII_allele	0.0719991	0.28958
MHCII_allele	0.0724146	0.289948
MHCII_allele	0.0725696	0.290317
MHCII_allele	0.0728187	0.290685
MHCII_allele	0.0733404	0.291053
MHCII_allele	0.0742537	0.291421
MHCII_allele	0.0743072	0.291789
MHCII_allele	0.0746422	0.292158
MHCII_allele	0.074762	0.292526
MHCII_allele	0.0751134	0.292894
MHCII_allele	0.0758494	0.293262
MHCII_allele	0.0759277	0.29363
MHCII_allele	0.0759295	0.293999
MHCII_allele	0.0762065	0.294367
MHCII_allele	0.0768288	0.294735
MHCII_allele	0.0772717	0.295103
MHCII_allele	0.0773699	0.295471
MHCII_allele	0.0773888	0.295839
MHCII_allele	0.0776384	0.296208
MHCII_allele	0.0777306	0.296576
MHCII_allele	0.0779547	0.296944
MHCII_allele	0.0781542	0.297312
MHCII_allele	0.0781636	0.29768
MHCII_allele	0.0782727	0.298049
MHCII_allele	0.0784861	0.298417
MHCII_allele	0.0786274	0.298785
MHCII_allele	0.0790304	0.299153
MHCII_allele	0.079174	0.299521
MHCII_allele	0.079337	0.29989
MHCII_allele	0.0794517	0.300258
MHCII_allele	0.0795244	0.300626
MHCII_allele	0.0800755	0.300994
MHCII_allele	0.0801509	0.301362
MHCII_allele	0.0802322	0.30173
MHCII_allele	0.0806832	0.302099
MHCII_allele	0.0810387	0.302467
MHCII_allele	0.0811839	0.302835
MHCII_allele	0.0816924	0.303203
MHCII_allele	0.0816982	0.303571
MHCII_allele	0.082632	0.30394
MHCII_allele	0.0829399	0.304308
MHCII_allele	0.0832353	0.304676
MHCII_allele	0.0832397	0.305044
MHCII_allele	0.0833234	0.305412
MHCII_allele	0.0833861	0.305781
MHCII_allele	0.0839118	0.306149
MHCII_allele	0.0842858	0.306517
MHCII_allele	0.0843914	0.306885
MHCII_allele	0.0847528	0.307253
MHCII_allele	0.0847737	0.307622
MHCII_allele	0.0853288	0.30799
MHCII_allele	0.0855705	0.308358
MHCII_allele	0.0856965	0.308726
MHCII_allele	0.0859635	0.309094
MHCII_allele	0.0859932	0.309462
MHCII_allele	0.0862911	0.309831
MHCII_allele	0.08662	0.310199
MHCII_allele	0.0866298	0.310567
MHCII_allele	0.0867107	0.310935
MHCII_allele	0.0872984	0.311303
MHCII_allele	0.0873109	0.311672
MHCII_allele	0.0875054	0.31204
MHCII_allele	0.0875898	0.312408
MHCII_allele	0.0883985	0.312776
MHCII_allele	0.0885481	0.313144
MHCII_allele	0.0886285	0.313513
MHCII_allele	0.089013	0.313881
MHCII_allele	0.0891114	0.314249
MHCII_allele	0.0891521	0.314617
MHCII_allele	0.0893301	0.314985
MHCII_allele	0.0893626	0.315353
MHCII_allele	0.0896682	0.315722
MHCII_allele	0.0899871	0.31609
MHCII_allele	0.090207	0.316458
MHCII_allele	0.0902741	0.316826
MHCII_allele	0.0904576	0.317194
MHCII_allele	0.0905144	0.317563
MHCII_allele	0.0905515	0.317931
MHCII_allele	0.090637	0.318299
MHCII_allele	0.0907363	0.318667
MHCII_allele	0.091033	0.319035
MHCII_allele	0.0911506	0.319404
MHCII_allele	0.0913005	0.319772
MHCII_allele	0.0914322	0.32014
MHCII_allele	0.091495	0.320508
MHCII_allele	0.0919435	0.320876
MHCII_allele	0.0921895	0.321244
MHCII_allele	0.0922494	0.321613
MHCII_allele	0.0927342	0.321981
MHCII_allele	0.0927344	0.322349
MHCII_allele	0.0930289	0.322717
MHCII_allele	0.0932794	0.323085
MHCII_allele	0.0937587	0.323454
MHCII_allele	0.0938337	0.323822
MHCII_allele	0.0941254	0.32419
MHCII_allele	0.0944243	0.324558
MHCII_allele	0.0947065	0.324926
MHCII_allele	0.0954075	0.325295
MHCII_allele	0.0954197	0.325663
MHCII_allele	0.0954737	0.326031
MHCII_allele	0.0955777	0.326399
MHCII_allele	0.0957798	0.326767
MHCII_allele	0.0961276	0.327135
MHCII_allele	0.0964195	0.327504
MHCII_allele	0.0968568	0.327872
MHCII_allele	0.097032	0.32824
MHCII_allele	0.0972938	0.328608
MHCII_allele	0.0973502	0.328976
MHCII_allele	0.0976443	0.329345
MHCII_allele	0.0976499	0.329713
MHCII_allele	0.0980171	0.330081
MHCII_allele	0.0984036	0.330449
MHCII_allele	0.0984758	0.330817
MHCII_allele	0.0987683	0.331186
MHCII_allele	0.0989554	0.331554
MHCII_allele	0.0997152	0.331922
MHCII_allele	0.100022	0.33229
MHCII_allele	0.100449	0.332658
MHCII_allele	0.100814	0.333027
MHCII_allele	0.101301	0.333395
MHCII_allele	0.101414	0.333763
MHCII_allele	0.101537	0.334131
MHCII_allele	0.10183	0.334499
MHCII_allele	0.102455	0.334867
MHCII_allele	0.10261	0.335236
MHCII_allele	0.102951	0.335604
MHCII_allele	0.10319	0.335972
MHCII_allele	0.103329	0.33634
MHCII_allele	0.103465	0.336708
MHCII_allele	0.103932	0.337077
MHCII_allele	0.104022	0.337445
MHCII_allele	0.104291	0.337813
MHCII_allele	0.105066	0.338181
MHCII_allele	0.105179	0.338549
MHCII_allele	0.105823	0.338918
MHCII_allele	0.105851	0.339286
MHCII_allele	0.105873	0.339654
MHCII_allele	0.107001	0.340022
MHCII_allele	0.107018	0.34039
MHCII_allele	0.10702	0.340758
MHCII_allele	0.107288	0.341127
MHCII_allele	0.107338	0.341495
MHCII_allele	0.107444	0.341863
MHCII_allele	0.107818	0.342231
MHCII_allele	0.108261	0.342599
MHCII_allele	0.108427	0.342968
MHCII_allele	0.108548	0.343336
MHCII_allele	0.108624	0.343704
MHCII_allele	0.10894	0.344072
MHCII_allele	0.109354	0.34444
MHCII_allele	0.10967	0.344809
MHCII_allele	0.109875	0.345177
MHCII_allele	0.109902	0.345545
MHCII_allele	0.109974	0.345913
MHCII_allele	0.11018	0.346281
MHCII_allele	0.11024	0.346649
MHCII_allele	0.110254	0.347018
MHCII_allele	0.110348	0.347386
MHCII_allele	0.110693	0.347754
MHCII_allele	0.111438	0.348122
MHCII_allele	0.111509	0.34849
MHCII_allele	0.112209	0.348859
MHCII_allele	0.112682	0.349227
MHCII_allele	0.112763	0.349595
MHCII_allele	0.112821	0.349963
MHCII_allele	0.112969	0.350331
MHCII_allele	0.113033	0.3507
MHCII_allele	0.113384	0.351068
MHCII_allele	0.113415	0.351436
MHCII_allele	0.113421	0.351804
MHCII_allele	0.113481	0.352172
MHCII_allele	0.113574	0.352541
MHCII_allele	0.113657	0.352909
MHCII_allele	0.113691	0.353277
MHCII_allele	0.113698	0.353645
MHCII_allele	0.114078	0.354013
MHCII_allele	0.114934	0.354381
MHCII_allele	0.115063	0.35475
MHCII_allele	0.115349	0.355118
MHCII_allele	0.116762	0.355486
MHCII_allele	0.116856	0.355854
MHCII_allele	0.117148	0.356222
MHCII_allele	0.117334	0.356591
MHCII_allele	0.117523	0.356959
MHCII_allele	0.117534	0.357327
MHCII_allele	0.117674	0.357695
MHCII_allele	0.118504	0.358063
MHCII_allele	0.11953	0.358432
MHCII_allele	0.119903	0.3588
MHCII_allele	0.12009	0.359168
MHCII_allele	0.120306	0.359536
MHCII_allele	0.120526	0.359904
MHCII_allele	0.120654	0.360272
MHCII_allele	0.120657	0.360641
MHCII_allele	0.121347	0.361009
MHCII_allele	0.121461	0.361377
MHCII_allele	0.121509	0.361745
MHCII_allele	0.121941	0.362113
MHCII_allele	0.122009	0.362482
MHCII_allele	0.123219	0.36285
MHCII_allele	0.124556	0.363218
MHCII_allele	0.124661	0.363586
MHCII_allele	0.125335	0.363954
MHCII_allele	0.12539	0.364323
MHCII_allele	0.125913	0.364691
MHCII_allele	0.125939	0.365059
MHCII_allele	0.126006	0.365427
MHCII_allele	0.126036	0.365795
MHCII_allele	0.126556	0.366163
MHCII_allele	0.126695	0.366532
MHCII_allele	0.12672	0.3669
MHCII_allele	0.126751	0.367268
MHCII_allele	0.12716	0.367636
MHCII_allele	0.127439	0.368004
MHCII_allele	0.127827	0.368373
MHCII_allele	0.127889	0.368741
MHCII_allele	0.128397	0.369109
MHCII_allele	0.128693	0.369477
MHCII_allele	0.129759	0.369845
MHCII_allele	0.129889	0.370214
MHCII_allele	0.129939	0.370582
MHCII_allele	0.130116	0.37095
MHCII_allele	0.130253	0.371318
MHCII_allele	0.131134	0.371686
MHCII_allele	0.131135	0.372054
MHCII_allele	0.131506	0.372423
MHCII_allele	0.131915	0.372791
MHCII_allele	0.132002	0.373159
MHCII_allele	0.132289	0.373527
MHCII_allele	0.132421	0.373895
MHCII_allele	0.132485	0.374264
MHCII_allele	0.133335	0.374632
MHCII_allele	0.13427	0.375
MHCII_allele	0.135136	0.375368
MHCII_allele	0.135443	0.375736
MHCII_allele	0.135611	0.376105
MHCII_allele	0.135852	0.376473
MHCII_allele	0.135998	0.376841
MHCII_allele	0.136273	0.377209
MHCII_allele	0.136387	0.377577
MHCII_allele	0.136495	0.377946
MHCII_allele	0.13674	0.378314
MHCII_allele	0.136767	0.378682
MHCII_allele	0.137237	0.37905
MHCII_allele	0.137471	0.379418
MHCII_allele	0.137483	0.379786
MHCII_allele	0.137724	0.380155
MHCII_allele	0.137911	0.380523
MHCII_allele	0.138061	0.380891
MHCII_allele	0.13834	0.381259
MHCII_allele	0.138826	0.381627
MHCII_allele	0.13939	0.381996
MHCII_allele	0.139395	0.382364
MHCII_allele	0.13966	0.382732
MHCII_allele	0.139725	0.3831
MHCII_allele	0.139765	0.383468
MHCII_allele	0.139768	0.383837
MHCII_allele	0.139778	0.384205
MHCII_allele	0.139959	0.384573
MHCII_allele	0.140231	0.384941
MHCII_allele	0.140238	0.385309
MHCII_allele	0.140808	0.385677
MHCII_allele	0.140865	0.386046
MHCII_allele	0.14111	0.386414
MHCII_allele	0.141725	0.386782
MHCII_allele	0.141747	0.38715
MHCII_allele	0.141877	0.387518
MHCII_allele	0.142024	0.387887
MHCII_allele	0.142332	0.388255
MHCII_allele	0.142506	0.388623
MHCII_allele	0.142686	0.388991
MHCII_allele	0.14309	0.389359
MHCII_allele	0.14339	0.389728
MHCII_allele	0.143438	0.390096
MHCII_allele	0.143562	0.390464
MHCII_allele	0.143568	0.390832
MHCII_allele	0.14369	0.3912
MHCII_allele	0.14427	0.391568
MHCII_allele	0.1445	0.391937
MHCII_allele	0.144782	0.392305
MHCII_allele	0.144962	0.392673
MHCII_allele	0.14528	0.393041
MHCII_allele	0.145334	0.393409
MHCII_allele	0.145554	0.393778
MHCII_allele	0.145627	0.394146
MHCII_allele	0.146323	0.394514
MHCII_allele	0.146732	0.394882
MHCII_allele	0.146926	0.39525
MHCII_allele	0.14755	0.395619
MHCII_allele	0.147805	0.395987
MHCII_allele	0.148567	0.396355
MHCII_allele	0.148812	0.396723
MHCII_allele	0.148857	0.397091
MHCII_allele	0.148947	0.397459
MHCII_allele	0.149336	0.397828
MHCII_allele	0.149423	0.398196
MHCII_allele	0.150555	0.398564
MHCII_allele	0.150877	0.398932
MHCII_allele	0.15125	0.3993
MHCII_allele	0.151334	0.399669
MHCII_allele	0.151347	0.400037
MHCII_allele	0.151588	0.400405
MHCII_allele	0.151925	0.400773
MHCII_allele	0.152767	0.401141
MHCII_allele	0.153032	0.40151
MHCII_allele	0.153035	0.401878
MHCII_allele	0.153262	0.402246
MHCII_allele	0.153416	0.402614
MHCII_allele	0.153592	0.402982
MHCII_allele	0.153834	0.403351
MHCII_allele	0.15433	0.403719
MHCII_allele	0.154417	0.404087
MHCII_allele	0.154814	0.404455
MHCII_allele	0.154899	0.404823
MHCII_allele	0.155491	0.405191
MHCII_allele	0.155504	0.40556
MHCII_allele	0.155595	0.405928
MHCII_allele	0.155884	0.406296
MHCII_allele	0.155916	0.406664
MHCII_allele	0.156036	0.407032
MHCII_allele	0.156083	0.407401
MHCII_allele	0.156721	0.407769
MHCII_allele	0.156834	0.408137
MHCII_allele	0.158369	0.408505
MHCII_allele	0.158391	0.408873
MHCII_allele	0.158533	0.409242
MHCII_allele	0.158895	0.40961
MHCII_allele	0.159234	0.409978
MHCII_allele	0.159464	0.410346
MHCII_allele	0.159705	0.410714
MHCII_allele	0.160261	0.411082
MHCII_allele	0.160586	0.411451
MHCII_allele	0.16154	0.411819
MHCII_allele	0.161611	0.412187
MHCII_allele	0.161704	0.412555
MHCII_allele	0.162945	0.412923
MHCII_allele	0.163482	0.413292
MHCII_allele	0.163505	0.41366
MHCII_allele	0.164128	0.414028
MHCII_allele	0.164536	0.414396
MHCII_allele	0.164671	0.414764
MHCII_allele	0.164723	0.415133
MHCII_allele	0.165891	0.415501
MHCII_allele	0.16618	0.415869
MHCII_allele	0.166206	0.416237
MHCII_allele	0.166242	0.416605
MHCII_allele	0.166333	0.416973
MHCII_allele	0.166478	0.417342
MHCII_allele	0.166611	0.41771
MHCII_allele	0.167001	0.418078
MHCII_allele	0.167497	0.418446
MHCII_allele	0.167624	0.418814
MHCII_allele	0.168004	0.419183
MHCII_allele	0.168059	0.419551
MHCII_allele	0.168085	0.419919
MHCII_allele	0.168513	0.420287
MHCII_allele	0.169231	0.420655
MHCII_allele	0.169418	0.421024
MHCII_allele	0.170948	0.421392
MHCII_allele	0.170952	0.42176
MHCII_allele	0.171726	0.422128
MHCII_allele	0.172476	0.422496
MHCII_allele	0.173012	0.422865
MHCII_allele	0.173589	0.423233
MHCII_allele	0.173724	0.423601
MHCII_allele	0.174427	0.423969
MHCII_allele	0.174774	0.424337
MHCII_allele	0.174843	0.424705
MHCII_allele	0.174995	0.425074
MHCII_allele	0.174999	0.425442
MHCII_allele	0.175262	0.42581
MHCII_allele	0.17539	0.426178
MHCII_allele	0.175533	0.426546
MHCII_allele	0.175843	0.426915
MHCII_allele	0.176184	0.427283
MHCII_allele	0.176241	0.427651
MHCII_allele	0.176318	0.428019
MHCII_allele	0.176439	0.428387
MHCII_allele	0.177683	0.428756
MHCII_allele	0.177978	0.429124
MHCII_allele	0.177992	0.429492
MHCII_allele	0.178268	0.42986
MHCII_allele	0.178477	0.430228
MHCII_allele	0.178488	0.430596
MHCII_allele	0.178729	0.430965
MHCII_allele	0.178776	0.431333
MHCII_allele	0.179052	0.431701
MHCII_allele	0.180767	0.432069
MHCII_allele	0.181093	0.432437
MHCII_allele	0.18113	0.432806
MHCII_allele	0.181238	0.433174
MHCII_allele	0.181821	0.433542
MHCII_allele	0.182466	0.43391
MHCII_allele	0.182709	0.434278
MHCII_allele	0.182722	0.434647
MHCII_allele	0.18291	0.435015
MHCII_allele	0.183184	0.435383
MHCII_allele	0.183665	0.435751
MHCII_allele	0.183723	0.436119
MHCII_allele	0.183872	0.436487
MHCII_allele	0.184208	0.436856
MHCII_allele	0.184229	0.437224
MHCII_allele	0.184951	0.437592
MHCII_allele	0.185477	0.43796
MHCII_allele	0.187958	0.438328
MHCII_allele	0.18818	0.438697
MHCII_allele	0.188949	0.439065
MHCII_allele	0.188977	0.439433
MHCII_allele	0.189	0.439801
MHCII_allele	0.189023	0.440169
MHCII_allele	0.190223	0.440538
MHCII_allele	0.19032	0.440906
MHCII_allele	0.190578	0.441274
MHCII_allele	0.191008	0.441642
MHCII_allele	0.191302	0.44201
MHCII_allele	0.191308	0.442378
MHCII_allele	0.191422	0.442747
MHCII_allele	0.191634	0.443115
MHCII_allele	0.191756	0.443483
MHCII_allele	0.191909	0.443851
MHCII_allele	0.192624	0.444219
MHCII_allele	0.192798	0.444588
MHCII_allele	0.192878	0.444956
MHCII_allele	0.192888	0.445324
MHCII_allele	0.193682	0.445692
MHCII_allele	0.193726	0.44606
MHCII_allele	0.194042	0.446429
MHCII_allele	0.194407	0.446797
MHCII_allele	0.195105	0.447165
MHCII_allele	0.195509	0.447533
MHCII_allele	0.195716	0.447901
MHCII_allele	0.195852	0.44827
MHCII_allele	0.196634	0.448638
MHCII_allele	0.197115	0.449006
MHCII_allele	0.19781	0.449374
MHCII_allele	0.198143	0.449742
MHCII_allele	0.198291	0.45011
MHCII_allele	0.19866	0.450479
MHCII_allele	0.199049	0.450847
MHCII_allele	0.199128	0.451215
MHCII_allele	0.199312	0.451583
MHCII_allele	0.199428	0.451951
MHCII_allele	0.199485	0.45232
MHCII_allele	0.199924	0.452688
MHCII_allele	0.200329	0.453056
MHCII_allele	0.200546	0.453424
MHCII_allele	0.200799	0.453792
MHCII_allele	0.200987	0.454161
MHCII_allele	0.201331	0.454529
MHCII_allele	0.202113	0.454897
MHCII_allele	0.202739	0.455265
MHCII_allele	0.20347	0.455633
MHCII_allele	0.204729	0.456001
MHCII_allele	0.205197	0.45637
MHCII_allele	0.205388	0.456738
MHCII_allele	0.205694	0.457106
MHCII_allele	0.2065	0.457474
MHCII_allele	0.206824	0.457842
MHCII_allele	0.207321	0.458211
MHCII_allele	0.207329	0.458579
MHCII_allele	0.207473	0.458947
MHCII_allele	0.207734	0.459315
MHCII_allele	0.20782	0.459683
MHCII_allele	0.207985	0.460052
MHCII_allele	0.208388	0.46042
MHCII_allele	0.208595	0.460788
MHCII_allele	0.208621	0.461156
MHCII_allele	0.208792	0.461524
MHCII_allele	0.209121	0.461892
MHCII_allele	0.209854	0.462261
MHCII_allele	0.209972	0.462629
MHCII_allele	0.210514	0.462997
MHCII_allele	0.210603	0.463365
MHCII_allele	0.210751	0.463733
MHCII_allele	0.211182	0.464102
MHCII_allele	0.211545	0.46447
MHCII_allele	0.212135	0.464838
MHCII_allele	0.212221	0.465206
MHCII_allele	0.212542	0.465574
MHCII_allele	0.213053	0.465943
MHCII_allele	0.213392	0.466311
MHCII_allele	0.214327	0.466679
MHCII_allele	0.214396	0.467047
MHCII_allele	0.214737	0.467415
MHCII_allele	0.215353	0.467784
MHCII_allele	0.21591	0.468152
MHCII_allele	0.216218	0.46852
MHCII_allele	0.21642	0.468888
MHCII_allele	0.216668	0.469256
MHCII_allele	0.216786	0.469624
MHCII_allele	0.217092	0.469993
MHCII_allele	0.21721	0.470361
MHCII_allele	0.217538	0.470729
MHCII_allele	0.217556	0.471097
MHCII_allele	0.218372	0.471465
MHCII_allele	0.218683	0.471834
MHCII_allele	0.219411	0.472202
MHCII_allele	0.219939	0.47257
MHCII_allele	0.219969	0.472938
MHCII_allele	0.220057	0.473306
MHCII_allele	0.220119	0.473675
MHCII_allele	0.220416	0.474043
MHCII_allele	0.221013	0.474411
MHCII_allele	0.221576	0.474779
MHCII_allele	0.221886	0.475147
MHCII_allele	0.223459	0.475515
MHCII_allele	0.225079	0.475884
MHCII_allele	0.225866	0.476252
MHCII_allele	0.225957	0.47662
MHCII_allele	0.226073	0.476988
MHCII_allele	0.226445	0.477356
MHCII_allele	0.228265	0.477725
MHCII_allele	0.228332	0.478093
MHCII_allele	0.229076	0.478461
MHCII_allele	0.2295	0.478829
MHCII_allele	0.23017	0.479197
MHCII_allele	0.230999	0.479566
MHCII_allele	0.232398	0.479934
MHCII_allele	0.232808	0.480302
MHCII_allele	0.233117	0.48067
MHCII_allele	0.233299	0.481038
MHCII_allele	0.233385	0.481406
MHCII_allele	0.23347	0.481775
MHCII_allele	0.234869	0.482143
MHCII_allele	0.234874	0.482511
MHCII_allele	0.235463	0.482879
MHCII_allele	0.235532	0.483247
MHCII_allele	0.235606	0.483616
MHCII_allele	0.23663	0.483984
MHCII_allele	0.236656	0.484352
MHCII_allele	0.236757	0.48472
MHCII_allele	0.236798	0.485088
MHCII_allele	0.239445	0.485457
MHCII_allele	0.239935	0.485825
MHCII_allele	0.240288	0.486193
MHCII_allele	0.240597	0.486561
MHCII_allele	0.240963	0.486929
MHCII_allele	0.241018	0.487297
MHCII_allele	0.24138	0.487666
MHCII_allele	0.241442	0.488034
MHCII_allele	0.241487	0.488402
MHCII_allele	0.241522	0.48877
MHCII_allele	0.2418	0.489138
MHCII_allele	0.241834	0.489507
MHCII_allele	0.241886	0.489875
MHCII_allele	0.24215	0.490243
MHCII_allele	0.242256	0.490611
MHCII_allele	0.242467	0.490979
MHCII_allele	0.242861	0.491348
MHCII_allele	0.243185	0.491716
MHCII_allele	0.24477	0.492084
MHCII_allele	0.244951	0.492452
MHCII_allele	0.245032	0.49282
MHCII_allele	0.245324	0.493189
MHCII_allele	0.245394	0.493557
MHCII_allele	0.245496	0.493925
MHCII_allele	0.245872	0.494293
MHCII_allele	0.246202	0.494661
MHCII_allele	0.246431	0.495029
MHCII_allele	0.247001	0.495398
MHCII_allele	0.247064	0.495766
MHCII_allele	0.247936	0.496134
MHCII_allele	0.248236	0.496502
MHCII_allele	0.248905	0.49687
MHCII_allele	0.249067	0.497239
MHCII_allele	0.24915	0.497607
MHCII_allele	0.249216	0.497975
MHCII_allele	0.249535	0.498343
MHCII_allele	0.249645	0.498711
MHCII_allele	0.249687	0.49908
MHCII_allele	0.250174	0.499448
MHCII_allele	0.250452	0.499816
MHCII_allele	0.250493	0.500184
MHCII_allele	0.250522	0.500552
MHCII_allele	0.25089	0.50092
MHCII_allele	0.251039	0.501289
MHCII_allele	0.251467	0.501657
MHCII_allele	0.252577	0.502025
MHCII_allele	0.254217	0.502393
MHCII_allele	0.254545	0.502761
MHCII_allele	0.255544	0.50313
MHCII_allele	0.256066	0.503498
MHCII_allele	0.256642	0.503866
MHCII_allele	0.257139	0.504234
MHCII_allele	0.25746	0.504602
MHCII_allele	0.257548	0.504971
MHCII_allele	0.25797	0.505339
MHCII_allele	0.258065	0.505707
MHCII_allele	0.259181	0.506075
MHCII_allele	0.259214	0.506443
MHCII_allele	0.259755	0.506811
MHCII_allele	0.260075	0.50718
MHCII_allele	0.260696	0.507548
MHCII_allele	0.261026	0.507916
MHCII_allele	0.26119	0.508284
MHCII_allele	0.26127	0.508652
MHCII_allele	0.261576	0.509021
MHCII_allele	0.261654	0.509389
MHCII_allele	0.261809	0.509757
MHCII_allele	0.262535	0.510125
MHCII_allele	0.263133	0.510493
MHCII_allele	0.263844	0.510862
MHCII_allele	0.264107	0.51123
MHCII_allele	0.264129	0.511598
MHCII_allele	0.264593	0.511966
MHCII_allele	0.26483	0.512334
MHCII_allele	0.265317	0.512703
MHCII_allele	0.265428	0.513071
MHCII_allele	0.265804	0.513439
MHCII_allele	0.266176	0.513807
MHCII_allele	0.266738	0.514175
MHCII_allele	0.266758	0.514543
MHCII_allele	0.267171	0.514912
MHCII_allele	0.267746	0.51528
MHCII_allele	0.268959	0.515648
MHCII_allele	0.269052	0.516016
MHCII_allele	0.269123	0.516384
MHCII_allele	0.269959	0.516753
MHCII_allele	0.27075	0.517121
MHCII_allele	0.270901	0.517489
MHCII_allele	0.271075	0.517857
MHCII_allele	0.271549	0.518225
MHCII_allele	0.271924	0.518594
MHCII_allele	0.272002	0.518962
MHCII_allele	0.272287	0.51933
MHCII_allele	0.272884	0.519698
MHCII_allele	0.272961	0.520066
MHCII_allele	0.273223	0.520434
MHCII_allele	0.273442	0.520803
MHCII_allele	0.273479	0.521171
MHCII_allele	0.274655	0.521539
MHCII_allele	0.275408	0.521907
MHCII_allele	0.275816	0.522275
MHCII_allele	0.277308	0.522644
MHCII_allele	0.277314	0.523012
MHCII_allele	0.277347	0.52338
MHCII_allele	0.278345	0.523748
MHCII_allele	0.279931	0.524116
MHCII_allele	0.280136	0.524485
MHCII_allele	0.280912	0.524853
MHCII_allele	0.281083	0.525221
MHCII_allele	0.28154	0.525589
MHCII_allele	0.282726	0.525957
MHCII_allele	0.282784	0.526325
MHCII_allele	0.283644	0.526694
MHCII_allele	0.283854	0.527062
MHCII_allele	0.284357	0.52743
MHCII_allele	0.284746	0.527798
MHCII_allele	0.285356	0.528166
MHCII_allele	0.285757	0.528535
MHCII_allele	0.285995	0.528903
MHCII_allele	0.286244	0.529271
MHCII_allele	0.287222	0.529639
MHCII_allele	0.287871	0.530007
MHCII_allele	0.287955	0.530376
MHCII_allele	0.28819	0.530744
MHCII_allele	0.288291	0.531112
MHCII_allele	0.288699	0.53148
MHCII_allele	0.289012	0.531848
MHCII_allele	0.289375	0.532216
MHCII_allele	0.289532	0.532585
MHCII_allele	0.29075	0.532953
MHCII_allele	0.29197	0.533321
MHCII_allele	0.292225	0.533689
MHCII_allele	0.293251	0.534057
MHCII_allele	0.293399	0.534426
MHCII_allele	0.293992	0.534794
MHCII_allele	0.293999	0.535162
MHCII_allele	0.294229	0.53553
MHCII_allele	0.295309	0.535898
MHCII_allele	0.295478	0.536267
MHCII_allele	0.295527	0.536635
MHCII_allele	0.296761	0.537003
MHCII_allele	0.297006	0.537371
MHCII_allele	0.299238	0.537739
MHCII_allele	0.29939	0.538108
MHCII_allele	0.299879	0.538476
MHCII_allele	0.300313	0.538844
MHCII_allele	0.300368	0.539212
MHCII_allele	0.30133	0.53958
MHCII_allele	0.301468	0.539948
MHCII_allele	0.301625	0.540317
MHCII_allele	0.301921	0.540685
MHCII_allele	0.302088	0.541053
MHCII_allele	0.302276	0.541421
MHCII_allele	0.302627	0.541789
MHCII_allele	0.302634	0.542158
MHCII_allele	0.303572	0.542526
MHCII_allele	0.303796	0.542894
MHCII_allele	0.304077	0.543262
MHCII_allele	0.304277	0.54363
MHCII_allele	0.304352	0.543999
MHCII_allele	0.304922	0.544367
MHCII_allele	0.305782	0.544735
MHCII_allele	0.306302	0.545103
MHCII_allele	0.306343	0.545471
MHCII_allele	0.3067	0.545839
MHCII_allele	0.30696	0.546208
MHCII_allele	0.307593	0.546576
MHCII_allele	0.308222	0.546944
MHCII_allele	0.30826	0.547312
MHCII_allele	0.310735	0.54768
MHCII_allele	0.311255	0.548049
MHCII_allele	0.311661	0.548417
MHCII_allele	0.311701	0.548785
MHCII_allele	0.311747	0.549153
MHCII_allele	0.312077	0.549521
MHCII_allele	0.313302	0.54989
MHCII_allele	0.31453	0.550258
MHCII_allele	0.314572	0.550626
MHCII_allele	0.314735	0.550994
MHCII_allele	0.315039	0.551362
MHCII_allele	0.315252	0.55173
MHCII_allele	0.315485	0.552099
MHCII_allele	0.315698	0.552467
MHCII_allele	0.316221	0.552835
MHCII_allele	0.317701	0.553203
MHCII_allele	0.317842	0.553571
MHCII_allele	0.317908	0.55394
MHCII_allele	0.318422	0.554308
MHCII_allele	0.319171	0.554676
MHCII_allele	0.319668	0.555044
MHCII_allele	0.319817	0.555412
MHCII_allele	0.319875	0.555781
MHCII_allele	0.320966	0.556149
MHCII_allele	0.321499	0.556517
MHCII_allele	0.321966	0.556885
MHCII_allele	0.32207	0.557253
MHCII_allele	0.322267	0.557622
MHCII_allele	0.322839	0.55799
MHCII_allele	0.322944	0.558358
MHCII_allele	0.32313	0.558726
MHCII_allele	0.323335	0.559094
MHCII_allele	0.323369	0.559462
MHCII_allele	0.32369	0.559831
MHCII_allele	0.323823	0.560199
MHCII_allele	0.324212	0.560567
MHCII_allele	0.325583	0.560935
MHCII_allele	0.32582	0.561303
MHCII_allele	0.325993	0.561672
MHCII_allele	0.328848	0.56204
MHCII_allele	0.328879	0.562408
MHCII_allele	0.329526	0.562776
MHCII_allele	0.329913	0.563144
MHCII_allele	0.330225	0.563513
MHCII_allele	0.330974	0.563881
MHCII_allele	0.331469	0.564249
MHCII_allele	0.332496	0.564617
MHCII_allele	0.332623	0.564985
MHCII_allele	0.332698	0.565353
MHCII_allele	0.333286	0.565722
MHCII_allele	0.334803	0.56609
MHCII_allele	0.336452	0.566458
MHCII_allele	0.337012	0.566826
MHCII_allele	0.337408	0.567194
MHCII_allele	0.3377	0.567563
MHCII_allele	0.337739	0.567931
MHCII_allele	0.337801	0.568299
MHCII_allele	0.337811	0.568667
MHCII_allele	0.338119	0.569035
MHCII_allele	0.338781	0.569404
MHCII_allele	0.339439	0.569772
MHCII_allele	0.339571	0.57014
MHCII_allele	0.3396	0.570508
MHCII_allele	0.340106	0.570876
MHCII_allele	0.340799	0.571244
MHCII_allele	0.341408	0.571613
MHCII_allele	0.341801	0.571981
MHCII_allele	0.341918	0.572349
MHCII_allele	0.342826	0.572717
MHCII_allele	0.343987	0.573085
MHCII_allele	0.344065	0.573454
MHCII_allele	0.345533	0.573822
MHCII_allele	0.346231	0.57419
MHCII_allele	0.34633	0.574558
MHCII_allele	0.346842	0.574926
MHCII_allele	0.347276	0.575295
MHCII_allele	0.347572	0.575663
MHCII_allele	0.347573	0.576031
MHCII_allele	0.347772	0.576399
MHCII_allele	0.347844	0.576767
MHCII_allele	0.348033	0.577135
MHCII_allele	0.348256	0.577504
MHCII_allele	0.34843	0.577872
MHCII_allele	0.349025	0.57824
MHCII_allele	0.349155	0.578608
MHCII_allele	0.349419	0.578976
MHCII_allele	0.350009	0.579345
MHCII_allele	0.350319	0.579713
MHCII_allele	0.350476	0.580081
MHCII_allele	0.35055	0.580449
MHCII_allele	0.35104	0.580817
MHCII_allele	0.351382	0.581186
MHCII_allele	0.351467	0.581554
MHCII_allele	0.351624	0.581922
MHCII_allele	0.351975	0.58229
MHCII_allele	0.352257	0.582658
MHCII_allele	0.352802	0.583027
MHCII_allele	0.352873	0.583395
MHCII_allele	0.353984	0.583763
MHCII_allele	0.353999	0.584131
MHCII_allele	0.354231	0.584499
MHCII_allele	0.354451	0.584867
MHCII_allele	0.3546	0.585236
MHCII_allele	0.354681	0.585604
MHCII_allele	0.355683	0.585972
MHCII_allele	0.356098	0.58634
MHCII_allele	0.356689	0.586708
MHCII_allele	0.356869	0.587077
MHCII_allele	0.356933	0.587445
MHCII_allele	0.357402	0.587813
MHCII_allele	0.35806	0.588181
MHCII_allele	0.358182	0.588549
MHCII_allele	0.358879	0.588918
MHCII_allele	0.359776	0.589286
MHCII_allele	0.359908	0.589654
MHCII_allele	0.360576	0.590022
MHCII_allele	0.360713	0.59039
MHCII_allele	0.360721	0.590758
MHCII_allele	0.36173	0.591127
MHCII_allele	0.36222	0.591495
MHCII_allele	0.362343	0.591863
MHCII_allele	0.363216	0.592231
MHCII_allele	0.36374	0.592599
MHCII_allele	0.363994	0.592968
MHCII_allele	0.364032	0.593336
MHCII_allele	0.364156	0.593704
MHCII_allele	0.365785	0.594072
MHCII_allele	0.365984	0.59444
MHCII_allele	0.366158	0.594809
MHCII_allele	0.366771	0.595177
MHCII_allele	0.367017	0.595545
MHCII_allele	0.367693	0.595913
MHCII_allele	0.369117	0.596281
MHCII_allele	0.370015	0.596649
MHCII_allele	0.372461	0.597018
MHCII_allele	0.372468	0.597386
MHCII_allele	0.372894	0.597754
MHCII_allele	0.37353	0.598122
MHCII_allele	0.373786	0.59849
MHCII_allele	0.373816	0.598859
MHCII_allele	0.374216	0.599227
MHCII_allele	0.375036	0.599595
MHCII_allele	0.375385	0.599963
MHCII_allele	0.37557	0.600331
MHCII_allele	0.377927	0.6007
MHCII_allele	0.377946	0.601068
MHCII_allele	0.378769	0.601436
MHCII_allele	0.378773	0.601804
MHCII_allele	0.379202	0.602172
MHCII_allele	0.379417	0.602541
MHCII_allele	0.379697	0.602909
MHCII_allele	0.380478	0.603277
MHCII_allele	0.380838	0.603645
MHCII_allele	0.380906	0.604013
MHCII_allele	0.380993	0.604381
MHCII_allele	0.381274	0.60475
MHCII_allele	0.38236	0.605118
MHCII_allele	0.382424	0.605486
MHCII_allele	0.382928	0.605854
MHCII_allele	0.382994	0.606222
MHCII_allele	0.384333	0.606591
MHCII_allele	0.384708	0.606959
MHCII_allele	0.384802	0.607327
MHCII_allele	0.385753	0.607695
MHCII_allele	0.386313	0.608063
MHCII_allele	0.388143	0.608432
MHCII_allele	0.388476	0.6088
MHCII_allele	0.38944	0.609168
MHCII_allele	0.389518	0.609536
MHCII_allele	0.389906	0.609904
MHCII_allele	0.390357	0.610272
MHCII_allele	0.390525	0.610641
MHCII_allele	0.391427	0.611009
MHCII_allele	0.391622	0.611377
MHCII_allele	0.392598	0.611745
MHCII_allele	0.393024	0.612113
MHCII_allele	0.393912	0.612482
MHCII_allele	0.394022	0.61285
MHCII_allele	0.395271	0.613218
MHCII_allele	0.395296	0.613586
MHCII_allele	0.39536	0.613954
MHCII_allele	0.396401	0.614323
MHCII_allele	0.3965	0.614691
MHCII_allele	0.397562	0.615059
MHCII_allele	0.397668	0.615427
MHCII_allele	0.397965	0.615795
MHCII_allele	0.39853	0.616163
MHCII_allele	0.402032	0.616532
MHCII_allele	0.403912	0.6169
MHCII_allele	0.404207	0.617268
MHCII_allele	0.404435	0.617636
MHCII_allele	0.405921	0.618004
MHCII_allele	0.409541	0.618373
MHCII_allele	0.409551	0.618741
MHCII_allele	0.409847	0.619109
MHCII_allele	0.410775	0.619477
MHCII_allele	0.411993	0.619845
MHCII_allele	0.412383	0.620214
MHCII_allele	0.41259	0.620582
MHCII_allele	0.413636	0.62095
MHCII_allele	0.414009	0.621318
MHCII_allele	0.415243	0.621686
MHCII_allele	0.41598	0.622054
MHCII_allele	0.416169	0.622423
MHCII_allele	0.41664	0.622791
MHCII_allele	0.417179	0.623159
MHCII_allele	0.417755	0.623527
MHCII_allele	0.417843	0.623895
MHCII_allele	0.418465	0.624264
MHCII_allele	0.418563	0.624632
MHCII_allele	0.420805	0.625
MHCII_allele	0.421207	0.625368
MHCII_allele	0.421345	0.625736
MHCII_allele	0.422577	0.626105
MHCII_allele	0.424378	0.626473
MHCII_allele	0.425115	0.626841
MHCII_allele	0.425136	0.627209
MHCII_allele	0.42542	0.627577
MHCII_allele	0.425953	0.627946
MHCII_allele	0.425961	0.628314
MHCII_allele	0.426201	0.628682
MHCII_allele	0.426227	0.62905
MHCII_allele	0.426727	0.629418
MHCII_allele	0.427381	0.629786
MHCII_allele	0.428117	0.630155
MHCII_allele	0.428171	0.630523
MHCII_allele	0.428453	0.630891
MHCII_allele	0.429522	0.631259
MHCII_allele	0.430833	0.631627
MHCII_allele	0.431375	0.631996
MHCII_allele	0.431386	0.632364
MHCII_allele	0.433474	0.632732
MHCII_allele	0.433677	0.6331
MHCII_allele	0.43489	0.633468
MHCII_allele	0.435096	0.633837
MHCII_allele	0.435374	0.634205
MHCII_allele	0.436275	0.634573
MHCII_allele	0.436946	0.634941
MHCII_allele	0.438523	0.635309
MHCII_allele	0.438937	0.635677
MHCII_allele	0.439003	0.636046
MHCII_allele	0.44054	0.636414
MHCII_allele	0.440563	0.636782
MHCII_allele	0.441815	0.63715
MHCII_allele	0.441854	0.637518
MHCII_allele	0.442017	0.637887
MHCII_allele	0.442242	0.638255
MHCII_allele	0.443964	0.638623
MHCII_allele	0.445312	0.638991
MHCII_allele	0.445418	0.639359
MHCII_allele	0.446397	0.639728
MHCII_allele	0.446749	0.640096
MHCII_allele	0.447852	0.640464
MHCII_allele	0.447965	0.640832
MHCII_allele	0.448108	0.6412
MHCII_allele	0.449884	0.641568
MHCII_allele	0.450228	0.641937
MHCII_allele	0.450262	0.642305
MHCII_allele	0.451521	0.642673
MHCII_allele	0.451607	0.643041
MHCII_allele	0.45297	0.643409
MHCII_allele	0.453429	0.643778
MHCII_allele	0.453519	0.644146
MHCII_allele	0.453678	0.644514
MHCII_allele	0.455033	0.644882
MHCII_allele	0.455146	0.64525
MHCII_allele	0.455387	0.645619
MHCII_allele	0.456626	0.645987
MHCII_allele	0.456759	0.646355
MHCII_allele	0.457212	0.646723
MHCII_allele	0.45754	0.647091
MHCII_allele	0.458603	0.647459
MHCII_allele	0.459082	0.647828
MHCII_allele	0.459177	0.648196
MHCII_allele	0.459766	0.648564
MHCII_allele	0.459777	0.648932
MHCII_allele	0.460388	0.6493
MHCII_allele	0.460832	0.649669
MHCII_allele	0.461182	0.650037
MHCII_allele	0.461621	0.650405
MHCII_allele	0.463053	0.650773
MHCII_allele	0.463208	0.651141
MHCII_allele	0.465559	0.65151
MHCII_allele	0.465584	0.651878
MHCII_allele	0.466618	0.652246
MHCII_allele	0.466996	0.652614
MHCII_allele	0.467864	0.652982
MHCII_allele	0.468513	0.653351
MHCII_allele	0.468587	0.653719
MHCII_allele	0.47042	0.654087
MHCII_allele	0.470585	0.654455
MHCII_allele	0.471485	0.654823
MHCII_allele	0.472756	0.655191
MHCII_allele	0.472773	0.65556
MHCII_allele	0.472946	0.655928
MHCII_allele	0.473482	0.656296
MHCII_allele	0.473634	0.656664
MHCII_allele	0.47425	0.657032
MHCII_allele	0.474629	0.657401
MHCII_allele	0.475205	0.657769
MHCII_allele	0.475377	0.658137
MHCII_allele	0.475622	0.658505
MHCII_allele	0.476107	0.658873
MHCII_allele	0.47619	0.659242
MHCII_allele	0.476316	0.65961
MHCII_allele	0.476622	0.659978
MHCII_allele	0.477594	0.660346
MHCII_allele	0.477946	0.660714
MHCII_allele	0.479756	0.661082
MHCII_allele	0.480252	0.661451
MHCII_allele	0.480267	0.661819
MHCII_allele	0.480407	0.662187
MHCII_allele	0.481209	0.662555
MHCII_allele	0.481961	0.662923
MHCII_allele	0.482211	0.663292
MHCII_allele	0.482505	0.66366
MHCII_allele	0.482618	0.664028
MHCII_allele	0.48313	0.664396
MHCII_allele	0.483445	0.664764
MHCII_allele	0.484215	0.665133
MHCII_allele	0.484419	0.665501
MHCII_allele	0.484544	0.665869
MHCII_allele	0.486209	0.666237
MHCII_allele	0.487094	0.666605
MHCII_allele	0.487276	0.666973
MHCII_allele	0.487319	0.667342
MHCII_allele	0.487641	0.66771
MHCII_allele	0.488065	0.668078
MHCII_allele	0.488106	0.668446
MHCII_allele	0.488762	0.668814
MHCII_allele	0.489055	0.669183
MHCII_allele	0.489061	0.669551
MHCII_allele	0.489454	0.669919
MHCII_allele	0.489553	0.670287
MHCII_allele	0.489648	0.670655
MHCII_allele	0.490001	0.671024
MHCII_allele	0.490181	0.671392
MHCII_allele	0.49038	0.67176
MHCII_allele	0.491045	0.672128
MHCII_allele	0.491045	0.672496
MHCII_allele	0.491093	0.672865
MHCII_allele	0.491104	0.673233
MHCII_allele	0.491188	0.673601
MHCII_allele	0.493428	0.673969
MHCII_allele	0.493905	0.674337
MHCII_allele	0.49407	0.674705
MHCII_allele	0.494072	0.675074
MHCII_allele	0.494455	0.675442
MHCII_allele	0.495237	0.67581
MHCII_allele	0.495767	0.676178
MHCII_allele	0.496021	0.676546
MHCII_allele	0.496639	0.676915
MHCII_allele	0.497648	0.677283
MHCII_allele	0.498313	0.677651
MHCII_allele	0.499775	0.678019
MHCII_allele	0.500277	0.678387
MHCII_allele	0.501006	0.678756
MHCII_allele	0.501149	0.679124
MHCII_allele	0.501729	0.679492
MHCII_allele	0.503041	0.67986
MHCII_allele	0.503412	0.680228
MHCII_allele	0.50465	0.680596
MHCII_allele	0.504697	0.680965
MHCII_allele	0.504829	0.681333
MHCII_allele	0.505728	0.681701
MHCII_allele	0.505856	0.682069
MHCII_allele	0.507169	0.682437
MHCII_allele	0.507317	0.682806
MHCII_allele	0.507573	0.683174
MHCII_allele	0.508729	0.683542
MHCII_allele	0.509084	0.68391
MHCII_allele	0.509446	0.684278
MHCII_allele	0.51023	0.684647
MHCII_allele	0.510272	0.685015
MHCII_allele	0.510278	0.685383
MHCII_allele	0.510507	0.685751
MHCII_allele	0.511045	0.686119
MHCII_allele	0.51107	0.686487
MHCII_allele	0.511789	0.686856
MHCII_allele	0.512297	0.687224
MHCII_allele	0.513178	0.687592
MHCII_allele	0.514449	0.68796
MHCII_allele	0.514545	0.688328
MHCII_allele	0.514753	0.688697
MHCII_allele	0.515197	0.689065
MHCII_allele	0.51551	0.689433
MHCII_allele	0.515691	0.689801
MHCII_allele	0.515893	0.690169
MHCII_allele	0.516787	0.690538
MHCII_allele	0.51693	0.690906
MHCII_allele	0.517832	0.691274
MHCII_allele	0.518329	0.691642
MHCII_allele	0.519282	0.69201
MHCII_allele	0.519758	0.692378
MHCII_allele	0.520201	0.692747
MHCII_allele	0.520466	0.693115
MHCII_allele	0.521404	0.693483
MHCII_allele	0.521655	0.693851
MHCII_allele	0.521796	0.694219
MHCII_allele	0.522568	0.694588
MHCII_allele	0.523036	0.694956
MHCII_allele	0.523049	0.695324
MHCII_allele	0.523708	0.695692
MHCII_allele	0.52515	0.69606
MHCII_allele	0.526659	0.696429
MHCII_allele	0.527352	0.696797
MHCII_allele	0.527474	0.697165
MHCII_allele	0.528635	0.697533
MHCII_allele	0.528756	0.697901
MHCII_allele	0.529283	0.69827
MHCII_allele	0.530564	0.698638
MHCII_allele	0.531414	0.699006
MHCII_allele	0.531862	0.699374
MHCII_allele	0.531968	0.699742
MHCII_allele	0.535087	0.70011
MHCII_allele	0.536225	0.700479
MHCII_allele	0.536857	0.700847
MHCII_allele	0.537384	0.701215
MHCII_allele	0.537588	0.701583
MHCII_allele	0.538227	0.701951
MHCII_allele	0.538232	0.70232
MHCII_allele	0.538449	0.702688
MHCII_allele	0.538669	0.703056
MHCII_allele	0.538706	0.703424
MHCII_allele	0.538947	0.703792
MHCII_allele	0.539024	0.704161
MHCII_allele	0.539546	0.704529
MHCII_allele	0.539566	0.704897
MHCII_allele	0.540369	0.705265
MHCII_allele	0.540653	0.705633
MHCII_allele	0.541437	0.706001
MHCII_allele	0.541657	0.70637
MHCII_allele	0.541712	0.706738
MHCII_allele	0.541778	0.707106
MHCII_allele	0.542462	0.707474
MHCII_allele	0.543504	0.707842
MHCII_allele	0.544182	0.708211
MHCII_allele	0.544697	0.708579
MHCII_allele	0.544903	0.708947
MHCII_allele	0.545394	0.709315
MHCII_allele	0.545557	0.709683
MHCII_allele	0.546388	0.710052
MHCII_allele	0.546819	0.71042
MHCII_allele	0.547032	0.710788
MHCII_allele	0.547367	0.711156
MHCII_allele	0.548235	0.711524
MHCII_allele	0.548836	0.711892
MHCII_allele	0.549263	0.712261
MHCII_allele	0.549317	0.712629
MHCII_allele	0.549686	0.712997
MHCII_allele	0.550174	0.713365
MHCII_allele	0.551394	0.713733
MHCII_allele	0.552296	0.714102
MHCII_allele	0.552608	0.71447
MHCII_allele	0.55261	0.714838
MHCII_allele	0.553154	0.715206
MHCII_allele	0.55336	0.715574
MHCII_allele	0.553705	0.715943
MHCII_allele	0.55408	0.716311
MHCII_allele	0.554456	0.716679
MHCII_allele	0.554588	0.717047
MHCII_allele	0.555916	0.717415
MHCII_allele	0.55637	0.717784
MHCII_allele	0.556798	0.718152
MHCII_allele	0.557089	0.71852
MHCII_allele	0.557474	0.718888
MHCII_allele	0.557474	0.719256
MHCII_allele	0.557514	0.719624
MHCII_allele	0.557909	0.719993
MHCII_allele	0.559922	0.720361
MHCII_allele	0.560548	0.720729
MHCII_allele	0.560965	0.721097
MHCII_allele	0.561812	0.721465
MHCII_allele	0.561846	0.721834
MHCII_allele	0.562175	0.722202
MHCII_allele	0.562701	0.72257
MHCII_allele	0.562727	0.722938
MHCII_allele	0.562826	0.723306
MHCII_allele	0.563345	0.723675
MHCII_allele	0.563483	0.724043
MHCII_allele	0.563682	0.724411
MHCII_allele	0.563894	0.724779
MHCII_allele	0.564393	0.725147
MHCII_allele	0.564672	0.725515
MHCII_allele	0.564803	0.725884
MHCII_allele	0.564938	0.726252
MHCII_allele	0.565151	0.72662
MHCII_allele	0.565228	0.726988
MHCII_allele	0.565795	0.727356
MHCII_allele	0.566375	0.727725
MHCII_allele	0.566563	0.728093
MHCII_allele	0.567933	0.728461
MHCII_allele	0.568586	0.728829
MHCII_allele	0.569462	0.729197
MHCII_allele	0.570301	0.729566
MHCII_allele	0.570435	0.729934
MHCII_allele	0.571492	0.730302
MHCII_allele	0.573245	0.73067
MHCII_allele	0.573649	0.731038
MHCII_allele	0.574089	0.731406
MHCII_allele	0.57502	0.731775
MHCII_allele	0.575215	0.732143
MHCII_allele	0.575284	0.732511
MHCII_allele	0.576194	0.732879
MHCII_allele	0.577067	0.733247
MHCII_allele	0.577214	0.733616
MHCII_allele	0.577523	0.733984
MHCII_allele	0.577723	0.734352
MHCII_allele	0.577776	0.73472
MHCII_allele	0.577861	0.735088
MHCII_allele	0.578064	0.735457
MHCII_allele	0.578187	0.735825
[truncated: 11,581 more rows]

## Sheet: Fig 3B
Genotype	obs_pvalues	exp_pvalues
KINSHIP	1.39131630735622e-05	0.000184094
KINSHIP	3.17249132269203e-05	0.000552283
KINSHIP	8.53425132696442e-05	0.000920471
KINSHIP	0.000330814	0.00128866
KINSHIP	0.000344569	0.00165685
KINSHIP	0.000348663	0.00202504
KINSHIP	0.000490395	0.00239323
KINSHIP	0.000553163	0.00276141
KINSHIP	0.000557208	0.0031296
KINSHIP	0.000581698	0.00349779
KINSHIP	0.000605901	0.00386598
KINSHIP	0.000793936	0.00423417
KINSHIP	0.000812685	0.00460236
KINSHIP	0.000937289	0.00497054
KINSHIP	0.000972751	0.00533873
KINSHIP	0.000999556	0.00570692
KINSHIP	0.00101885	0.00607511
KINSHIP	0.0010336	0.0064433
KINSHIP	0.00106506	0.00681149
KINSHIP	0.00121526	0.00717968
KINSHIP	0.001256	0.00754786
KINSHIP	0.00132154	0.00791605
KINSHIP	0.00138009	0.00828424
KINSHIP	0.00156398	0.00865243
KINSHIP	0.00163964	0.00902062
KINSHIP	0.00175747	0.00938881
KINSHIP	0.00189833	0.009757
KINSHIP	0.00192328	0.0101252
KINSHIP	0.00193131	0.0104934
KINSHIP	0.0021146	0.0108616
KINSHIP	0.00226737	0.0112297
KINSHIP	0.00229093	0.0115979
KINSHIP	0.00276406	0.0119661
KINSHIP	0.00331026	0.0123343
KINSHIP	0.00353292	0.0127025
KINSHIP	0.00365486	0.0130707
KINSHIP	0.00368123	0.0134389
KINSHIP	0.00373677	0.0138071
KINSHIP	0.00377676	0.0141753
KINSHIP	0.00385447	0.0145434
KINSHIP	0.00386759	0.0149116
KINSHIP	0.00391189	0.0152798
KINSHIP	0.00399966	0.015648
KINSHIP	0.0040428	0.0160162
KINSHIP	0.00417249	0.0163844
KINSHIP	0.00418596	0.0167526
KINSHIP	0.00433579	0.0171208
KINSHIP	0.00442351	0.017489
KINSHIP	0.00452142	0.0178571
KINSHIP	0.00469343	0.0182253
KINSHIP	0.00510295	0.0185935
KINSHIP	0.00512285	0.0189617
KINSHIP	0.00549839	0.0193299
KINSHIP	0.00556562	0.0196981
KINSHIP	0.00570526	0.0200663
KINSHIP	0.00595297	0.0204345
KINSHIP	0.00596197	0.0208027
KINSHIP	0.00609518	0.0211708
KINSHIP	0.00654643	0.021539
KINSHIP	0.0067157	0.0219072
KINSHIP	0.00682932	0.0222754
KINSHIP	0.00693017	0.0226436
KINSHIP	0.00711013	0.0230118
KINSHIP	0.00715114	0.02338
KINSHIP	0.00736668	0.0237482
KINSHIP	0.00753218	0.0241163
KINSHIP	0.00765752	0.0244845
KINSHIP	0.00776976	0.0248527
KINSHIP	0.00782938	0.0252209
KINSHIP	0.00800695	0.0255891
KINSHIP	0.00825614	0.0259573
KINSHIP	0.00832369	0.0263255
KINSHIP	0.00836239	0.0266937
KINSHIP	0.00849879	0.0270619
KINSHIP	0.00868286	0.02743
KINSHIP	0.00875047	0.0277982
KINSHIP	0.00890646	0.0281664
KINSHIP	0.00900874	0.0285346
KINSHIP	0.00905693	0.0289028
KINSHIP	0.00935464	0.029271
KINSHIP	0.0093667	0.0296392
KINSHIP	0.00946825	0.0300074
KINSHIP	0.00987404	0.0303756
KINSHIP	0.00988084	0.0307437
KINSHIP	0.0099928	0.0311119
KINSHIP	0.0101682	0.0314801
KINSHIP	0.0102236	0.0318483
KINSHIP	0.0102743	0.0322165
KINSHIP	0.010415	0.0325847
KINSHIP	0.0104777	0.0329529
KINSHIP	0.0107972	0.0333211
KINSHIP	0.0108044	0.0336892
KINSHIP	0.0111021	0.0340574
KINSHIP	0.0112892	0.0344256
KINSHIP	0.0113038	0.0347938
KINSHIP	0.0117184	0.035162
KINSHIP	0.0117687	0.0355302
KINSHIP	0.0120855	0.0358984
KINSHIP	0.0122096	0.0362666
KINSHIP	0.0122433	0.0366348
KINSHIP	0.0125628	0.0370029
KINSHIP	0.012613	0.0373711
KINSHIP	0.0127898	0.0377393
KINSHIP	0.0128293	0.0381075
KINSHIP	0.0134152	0.0384757
KINSHIP	0.0135245	0.0388439
KINSHIP	0.0135481	0.0392121
KINSHIP	0.0136703	0.0395803
KINSHIP	0.0139513	0.0399485
KINSHIP	0.0139715	0.0403166
KINSHIP	0.0143659	0.0406848
KINSHIP	0.0149227	0.041053
KINSHIP	0.015217	0.0414212
KINSHIP	0.0155108	0.0417894
KINSHIP	0.0157039	0.0421576
KINSHIP	0.0158695	0.0425258
KINSHIP	0.0158963	0.042894
KINSHIP	0.0159158	0.0432622
KINSHIP	0.0162237	0.0436303
KINSHIP	0.0163388	0.0439985
KINSHIP	0.0169854	0.0443667
KINSHIP	0.0173223	0.0447349
KINSHIP	0.0180276	0.0451031
KINSHIP	0.0181072	0.0454713
KINSHIP	0.0183744	0.0458395
KINSHIP	0.0183966	0.0462077
KINSHIP	0.0184091	0.0465758
KINSHIP	0.0184106	0.046944
KINSHIP	0.0191708	0.0473122
KINSHIP	0.0193111	0.0476804
KINSHIP	0.0194341	0.0480486
KINSHIP	0.0195068	0.0484168
KINSHIP	0.0197528	0.048785
KINSHIP	0.0200413	0.0491532
KINSHIP	0.020084	0.0495214
KINSHIP	0.0202959	0.0498895
KINSHIP	0.0204021	0.0502577
KINSHIP	0.0204848	0.0506259
KINSHIP	0.0211925	0.0509941
KINSHIP	0.0217085	0.0513623
KINSHIP	0.0217312	0.0517305
KINSHIP	0.0217457	0.0520987
KINSHIP	0.0225536	0.0524669
KINSHIP	0.0226248	0.0528351
KINSHIP	0.0227691	0.0532032
KINSHIP	0.0228788	0.0535714
KINSHIP	0.0238463	0.0539396
KINSHIP	0.0240946	0.0543078
KINSHIP	0.024248	0.054676
KINSHIP	0.024541	0.0550442
KINSHIP	0.0247148	0.0554124
KINSHIP	0.0252625	0.0557806
KINSHIP	0.0253764	0.0561487
KINSHIP	0.0259734	0.0565169
KINSHIP	0.0260078	0.0568851
KINSHIP	0.0261955	0.0572533
KINSHIP	0.0267395	0.0576215
KINSHIP	0.0271185	0.0579897
KINSHIP	0.0271621	0.0583579
KINSHIP	0.027624	0.0587261
KINSHIP	0.0278173	0.0590943
KINSHIP	0.028011	0.0594624
KINSHIP	0.0284103	0.0598306
KINSHIP	0.0287414	0.0601988
KINSHIP	0.02891	0.060567
KINSHIP	0.0290536	0.0609352
KINSHIP	0.0295469	0.0613034
KINSHIP	0.0300706	0.0616716
KINSHIP	0.0308931	0.0620398
KINSHIP	0.0309785	0.062408
KINSHIP	0.0311629	0.0627761
KINSHIP	0.031251	0.0631443
KINSHIP	0.0317915	0.0635125
KINSHIP	0.0318819	0.0638807
KINSHIP	0.0321	0.0642489
KINSHIP	0.0325965	0.0646171
KINSHIP	0.0326383	0.0649853
KINSHIP	0.0328966	0.0653535
KINSHIP	0.03319	0.0657216
KINSHIP	0.0332267	0.0660898
KINSHIP	0.0333856	0.066458
KINSHIP	0.0334532	0.0668262
KINSHIP	0.0338202	0.0671944
KINSHIP	0.0339142	0.0675626
KINSHIP	0.0342456	0.0679308
KINSHIP	0.0343449	0.068299
KINSHIP	0.0344094	0.0686672
KINSHIP	0.0344191	0.0690353
KINSHIP	0.0346544	0.0694035
KINSHIP	0.0347712	0.0697717
KINSHIP	0.0350905	0.0701399
KINSHIP	0.0352676	0.0705081
KINSHIP	0.0353172	0.0708763
KINSHIP	0.0353249	0.0712445
KINSHIP	0.035754	0.0716127
KINSHIP	0.0358884	0.0719809
KINSHIP	0.0360679	0.072349
KINSHIP	0.0361415	0.0727172
KINSHIP	0.0363013	0.0730854
KINSHIP	0.0364766	0.0734536
KINSHIP	0.036817	0.0738218
KINSHIP	0.0371068	0.07419
KINSHIP	0.038346	0.0745582
KINSHIP	0.0384066	0.0749264
KINSHIP	0.038434	0.0752946
KINSHIP	0.0391674	0.0756627
KINSHIP	0.0391898	0.0760309
KINSHIP	0.0393028	0.0763991
KINSHIP	0.0393871	0.0767673
KINSHIP	0.039527	0.0771355
KINSHIP	0.0407071	0.0775037
KINSHIP	0.0408209	0.0778719
KINSHIP	0.0411212	0.0782401
KINSHIP	0.041446	0.0786082
KINSHIP	0.0414967	0.0789764
KINSHIP	0.0415127	0.0793446
KINSHIP	0.041748	0.0797128
KINSHIP	0.0425274	0.080081
KINSHIP	0.042914	0.0804492
KINSHIP	0.0431462	0.0808174
KINSHIP	0.0432828	0.0811856
KINSHIP	0.0432925	0.0815538
KINSHIP	0.0434101	0.0819219
KINSHIP	0.0439373	0.0822901
KINSHIP	0.0439773	0.0826583
KINSHIP	0.0441072	0.0830265
KINSHIP	0.0442776	0.0833947
KINSHIP	0.044365	0.0837629
KINSHIP	0.0445175	0.0841311
KINSHIP	0.0449978	0.0844993
KINSHIP	0.0452434	0.0848675
KINSHIP	0.0453922	0.0852356
KINSHIP	0.0454218	0.0856038
KINSHIP	0.0455736	0.085972
KINSHIP	0.0455765	0.0863402
KINSHIP	0.0460967	0.0867084
KINSHIP	0.0462612	0.0870766
KINSHIP	0.0464547	0.0874448
KINSHIP	0.0465551	0.087813
KINSHIP	0.0466172	0.0881811
KINSHIP	0.0470226	0.0885493
KINSHIP	0.0477955	0.0889175
KINSHIP	0.0478452	0.0892857
KINSHIP	0.0479461	0.0896539
KINSHIP	0.0479917	0.0900221
KINSHIP	0.0480791	0.0903903
KINSHIP	0.0480815	0.0907585
KINSHIP	0.0480988	0.0911267
KINSHIP	0.0484785	0.0914948
KINSHIP	0.0485275	0.091863
KINSHIP	0.0488163	0.0922312
KINSHIP	0.0492698	0.0925994
KINSHIP	0.0497862	0.0929676
KINSHIP	0.0499034	0.0933358
KINSHIP	0.0508863	0.093704
KINSHIP	0.0509281	0.0940722
KINSHIP	0.051096	0.0944404
KINSHIP	0.0512478	0.0948085
KINSHIP	0.0516184	0.0951767
KINSHIP	0.0518552	0.0955449
KINSHIP	0.0523581	0.0959131
KINSHIP	0.0524712	0.0962813
KINSHIP	0.0526645	0.0966495
KINSHIP	0.0527949	0.0970177
KINSHIP	0.0529709	0.0973859
KINSHIP	0.0531417	0.0977541
KINSHIP	0.0533885	0.0981222
KINSHIP	0.0534482	0.0984904
KINSHIP	0.0536249	0.0988586
KINSHIP	0.0536722	0.0992268
KINSHIP	0.0538372	0.099595
KINSHIP	0.0538433	0.0999632
KINSHIP	0.054244	0.100331
KINSHIP	0.0548043	0.1007
KINSHIP	0.0550959	0.101068
KINSHIP	0.0557657	0.101436
KINSHIP	0.0570877	0.101804
KINSHIP	0.0577406	0.102172
KINSHIP	0.0578309	0.102541
KINSHIP	0.0578443	0.102909
KINSHIP	0.0579974	0.103277
KINSHIP	0.0580128	0.103645
KINSHIP	0.0582538	0.104013
KINSHIP	0.0584729	0.104381
KINSHIP	0.0587485	0.10475
KINSHIP	0.0598999	0.105118
KINSHIP	0.0599812	0.105486
KINSHIP	0.0602398	0.105854
KINSHIP	0.0615546	0.106222
KINSHIP	0.0616531	0.106591
KINSHIP	0.0617527	0.106959
KINSHIP	0.0618599	0.107327
KINSHIP	0.0620068	0.107695
KINSHIP	0.0621518	0.108063
KINSHIP	0.0621764	0.108432
KINSHIP	0.062481	0.1088
KINSHIP	0.0628554	0.109168
KINSHIP	0.063062	0.109536
KINSHIP	0.0635484	0.109904
KINSHIP	0.0650364	0.110272
KINSHIP	0.065148	0.110641
KINSHIP	0.0652931	0.111009
KINSHIP	0.0653388	0.111377
KINSHIP	0.0655435	0.111745
KINSHIP	0.0656379	0.112113
KINSHIP	0.0657833	0.112482
KINSHIP	0.0662534	0.11285
KINSHIP	0.0663496	0.113218
KINSHIP	0.0665105	0.113586
KINSHIP	0.0668359	0.113954
KINSHIP	0.0671263	0.114323
KINSHIP	0.0673544	0.114691
KINSHIP	0.067483	0.115059
KINSHIP	0.067505	0.115427
KINSHIP	0.0681216	0.115795
KINSHIP	0.0683484	0.116163
KINSHIP	0.0685188	0.116532
KINSHIP	0.0688669	0.1169
KINSHIP	0.0690398	0.117268
KINSHIP	0.0693351	0.117636
KINSHIP	0.0696664	0.118004
KINSHIP	0.0697494	0.118373
KINSHIP	0.0697623	0.118741
KINSHIP	0.0701206	0.119109
KINSHIP	0.0702624	0.119477
KINSHIP	0.0705615	0.119845
KINSHIP	0.07074	0.120214
KINSHIP	0.0707417	0.120582
KINSHIP	0.0713619	0.12095
KINSHIP	0.0716426	0.121318
KINSHIP	0.0722906	0.121686
KINSHIP	0.072605	0.122054
KINSHIP	0.0727222	0.122423
KINSHIP	0.0735714	0.122791
KINSHIP	0.0738011	0.123159
KINSHIP	0.0740798	0.123527
KINSHIP	0.074208	0.123895
KINSHIP	0.0743365	0.124264
KINSHIP	0.0743983	0.124632
KINSHIP	0.0746048	0.125
KINSHIP	0.0751174	0.125368
KINSHIP	0.0752723	0.125736
KINSHIP	0.0756463	0.126105
KINSHIP	0.0757897	0.126473
KINSHIP	0.0758054	0.126841
KINSHIP	0.0763211	0.127209
KINSHIP	0.0767141	0.127577
KINSHIP	0.07687	0.127946
KINSHIP	0.0770083	0.128314
KINSHIP	0.0773109	0.128682
KINSHIP	0.0779871	0.12905
KINSHIP	0.0784927	0.129418
KINSHIP	0.0792889	0.129786
KINSHIP	0.0794656	0.130155
KINSHIP	0.0796304	0.130523
KINSHIP	0.0797547	0.130891
KINSHIP	0.0802323	0.131259
KINSHIP	0.0806518	0.131627
KINSHIP	0.0813607	0.131996
KINSHIP	0.0827337	0.132364
KINSHIP	0.0827668	0.132732
KINSHIP	0.0829518	0.1331
KINSHIP	0.0832854	0.133468
KINSHIP	0.083489	0.133837
KINSHIP	0.0836723	0.134205
KINSHIP	0.0838087	0.134573
KINSHIP	0.083823	0.134941
KINSHIP	0.0841854	0.135309
KINSHIP	0.0843507	0.135677
KINSHIP	0.0845784	0.136046
KINSHIP	0.0852569	0.136414
KINSHIP	0.0864495	0.136782
KINSHIP	0.0869707	0.13715
KINSHIP	0.0870483	0.137518
KINSHIP	0.0877352	0.137887
KINSHIP	0.0877915	0.138255
KINSHIP	0.0885397	0.138623
KINSHIP	0.0896393	0.138991
KINSHIP	0.0898232	0.139359
KINSHIP	0.0900006	0.139728
KINSHIP	0.0901812	0.140096
KINSHIP	0.0905593	0.140464
KINSHIP	0.0907155	0.140832
KINSHIP	0.0909309	0.1412
KINSHIP	0.0909551	0.141568
KINSHIP	0.0911215	0.141937
KINSHIP	0.0918202	0.142305
KINSHIP	0.0920743	0.142673
KINSHIP	0.0921585	0.143041
KINSHIP	0.0921827	0.143409
KINSHIP	0.0931122	0.143778
KINSHIP	0.0934005	0.144146
KINSHIP	0.0935242	0.144514
KINSHIP	0.0936426	0.144882
KINSHIP	0.0936438	0.14525
KINSHIP	0.0939993	0.145619
KINSHIP	0.0940352	0.145987
KINSHIP	0.0941568	0.146355
KINSHIP	0.0953875	0.146723
KINSHIP	0.0955742	0.147091
KINSHIP	0.0960275	0.147459
KINSHIP	0.0960416	0.147828
KINSHIP	0.0960857	0.148196
KINSHIP	0.0967354	0.148564
KINSHIP	0.097446	0.148932
KINSHIP	0.0981741	0.1493
KINSHIP	0.0989222	0.149669
KINSHIP	0.0990261	0.150037
KINSHIP	0.0993385	0.150405
KINSHIP	0.0994778	0.150773
KINSHIP	0.0997427	0.151141
KINSHIP	0.0998655	0.15151
KINSHIP	0.0999652	0.151878
KINSHIP	0.100583	0.152246
KINSHIP	0.101584	0.152614
KINSHIP	0.101809	0.152982
KINSHIP	0.10207	0.153351
KINSHIP	0.10221	0.153719
KINSHIP	0.102259	0.154087
KINSHIP	0.102635	0.154455
KINSHIP	0.102883	0.154823
KINSHIP	0.102963	0.155191
KINSHIP	0.10309	0.15556
KINSHIP	0.103869	0.155928
KINSHIP	0.105022	0.156296
KINSHIP	0.105246	0.156664
KINSHIP	0.105345	0.157032
KINSHIP	0.105483	0.157401
KINSHIP	0.10572	0.157769
KINSHIP	0.105827	0.158137
KINSHIP	0.105847	0.158505
KINSHIP	0.107191	0.158873
KINSHIP	0.107692	0.159242
KINSHIP	0.107758	0.15961
KINSHIP	0.10797	0.159978
KINSHIP	0.108152	0.160346
KINSHIP	0.109274	0.160714
KINSHIP	0.109676	0.161082
KINSHIP	0.110054	0.161451
KINSHIP	0.110784	0.161819
KINSHIP	0.111831	0.162187
KINSHIP	0.11218	0.162555
KINSHIP	0.112372	0.162923
KINSHIP	0.112673	0.163292
KINSHIP	0.11282	0.16366
KINSHIP	0.113882	0.164028
KINSHIP	0.113965	0.164396
KINSHIP	0.114054	0.164764
KINSHIP	0.114451	0.165133
KINSHIP	0.114876	0.165501
KINSHIP	0.116075	0.165869
KINSHIP	0.116549	0.166237
KINSHIP	0.11667	0.166605
KINSHIP	0.116751	0.166973
KINSHIP	0.116997	0.167342
KINSHIP	0.11708	0.16771
KINSHIP	0.117242	0.168078
KINSHIP	0.117279	0.168446
KINSHIP	0.117401	0.168814
KINSHIP	0.117484	0.169183
KINSHIP	0.117514	0.169551
KINSHIP	0.117567	0.169919
KINSHIP	0.117588	0.170287
KINSHIP	0.117653	0.170655
KINSHIP	0.117858	0.171024
KINSHIP	0.117921	0.171392
KINSHIP	0.11799	0.17176
KINSHIP	0.118105	0.172128
KINSHIP	0.118801	0.172496
KINSHIP	0.11943	0.172865
KINSHIP	0.119545	0.173233
KINSHIP	0.120676	0.173601
KINSHIP	0.120845	0.173969
KINSHIP	0.121527	0.174337
KINSHIP	0.121801	0.174705
KINSHIP	0.121919	0.175074
KINSHIP	0.122713	0.175442
KINSHIP	0.123559	0.17581
KINSHIP	0.123813	0.176178
KINSHIP	0.124327	0.176546
KINSHIP	0.12459	0.176915
KINSHIP	0.124972	0.177283
KINSHIP	0.125098	0.177651
KINSHIP	0.125905	0.178019
KINSHIP	0.126012	0.178387
KINSHIP	0.126596	0.178756
KINSHIP	0.127557	0.179124
KINSHIP	0.127778	0.179492
KINSHIP	0.127786	0.17986
KINSHIP	0.127966	0.180228
KINSHIP	0.12813	0.180596
KINSHIP	0.128697	0.180965
KINSHIP	0.128734	0.181333
KINSHIP	0.128896	0.181701
KINSHIP	0.129206	0.182069
KINSHIP	0.129295	0.182437
KINSHIP	0.129411	0.182806
KINSHIP	0.129722	0.183174
KINSHIP	0.131366	0.183542
KINSHIP	0.132328	0.18391
KINSHIP	0.132401	0.184278
KINSHIP	0.133703	0.184647
KINSHIP	0.133758	0.185015
KINSHIP	0.134056	0.185383
KINSHIP	0.134163	0.185751
KINSHIP	0.134278	0.186119
KINSHIP	0.134995	0.186487
KINSHIP	0.13531	0.186856
KINSHIP	0.135481	0.187224
KINSHIP	0.135741	0.187592
KINSHIP	0.136037	0.18796
KINSHIP	0.136421	0.188328
KINSHIP	0.136705	0.188697
KINSHIP	0.137358	0.189065
KINSHIP	0.138026	0.189433
KINSHIP	0.138264	0.189801
KINSHIP	0.138582	0.190169
KINSHIP	0.13961	0.190538
KINSHIP	0.139655	0.190906
KINSHIP	0.140082	0.191274
KINSHIP	0.140083	0.191642
KINSHIP	0.140411	0.19201
KINSHIP	0.141568	0.192378
KINSHIP	0.141671	0.192747
KINSHIP	0.141795	0.193115
KINSHIP	0.141953	0.193483
KINSHIP	0.142392	0.193851
KINSHIP	0.142516	0.194219
KINSHIP	0.14351	0.194588
KINSHIP	0.143643	0.194956
KINSHIP	0.143734	0.195324
KINSHIP	0.143939	0.195692
KINSHIP	0.144056	0.19606
KINSHIP	0.144182	0.196429
KINSHIP	0.144388	0.196797
KINSHIP	0.144442	0.197165
KINSHIP	0.14489	0.197533
KINSHIP	0.145193	0.197901
KINSHIP	0.145263	0.19827
KINSHIP	0.14565	0.198638
KINSHIP	0.146304	0.199006
KINSHIP	0.1466	0.199374
KINSHIP	0.146793	0.199742
KINSHIP	0.148133	0.20011
KINSHIP	0.14868	0.200479
KINSHIP	0.148893	0.200847
KINSHIP	0.149458	0.201215
KINSHIP	0.149545	0.201583
KINSHIP	0.149839	0.201951
KINSHIP	0.149876	0.20232
KINSHIP	0.150158	0.202688
KINSHIP	0.15035	0.203056
KINSHIP	0.151475	0.203424
KINSHIP	0.151799	0.203792
KINSHIP	0.151824	0.204161
KINSHIP	0.151889	0.204529
KINSHIP	0.152204	0.204897
KINSHIP	0.152476	0.205265
KINSHIP	0.152647	0.205633
KINSHIP	0.152889	0.206001
KINSHIP	0.153589	0.20637
KINSHIP	0.153659	0.206738
KINSHIP	0.154117	0.207106
KINSHIP	0.154283	0.207474
KINSHIP	0.154633	0.207842
KINSHIP	0.154782	0.208211
KINSHIP	0.154851	0.208579
KINSHIP	0.155354	0.208947
KINSHIP	0.155494	0.209315
KINSHIP	0.155839	0.209683
KINSHIP	0.156222	0.210052
KINSHIP	0.156493	0.21042
KINSHIP	0.156495	0.210788
KINSHIP	0.157167	0.211156
KINSHIP	0.15718	0.211524
KINSHIP	0.157395	0.211892
KINSHIP	0.157745	0.212261
KINSHIP	0.157839	0.212629
KINSHIP	0.157957	0.212997
KINSHIP	0.158005	0.213365
KINSHIP	0.15849	0.213733
KINSHIP	0.160419	0.214102
KINSHIP	0.160449	0.21447
KINSHIP	0.1605	0.214838
KINSHIP	0.160982	0.215206
KINSHIP	0.161167	0.215574
KINSHIP	0.161347	0.215943
KINSHIP	0.161565	0.216311
KINSHIP	0.162	0.216679
KINSHIP	0.16201	0.217047
KINSHIP	0.162691	0.217415
KINSHIP	0.162797	0.217784
KINSHIP	0.163382	0.218152
KINSHIP	0.163832	0.21852
KINSHIP	0.16437	0.218888
KINSHIP	0.16446	0.219256
KINSHIP	0.164792	0.219624
KINSHIP	0.165068	0.219993
KINSHIP	0.165416	0.220361
KINSHIP	0.165455	0.220729
KINSHIP	0.166181	0.221097
KINSHIP	0.166442	0.221465
KINSHIP	0.167183	0.221834
KINSHIP	0.167777	0.222202
KINSHIP	0.167962	0.22257
KINSHIP	0.168018	0.222938
KINSHIP	0.16802	0.223306
KINSHIP	0.168951	0.223675
KINSHIP	0.169001	0.224043
KINSHIP	0.169703	0.224411
KINSHIP	0.169954	0.224779
KINSHIP	0.170072	0.225147
KINSHIP	0.170448	0.225515
KINSHIP	0.170663	0.225884
KINSHIP	0.170674	0.226252
KINSHIP	0.171883	0.22662
KINSHIP	0.172157	0.226988
KINSHIP	0.172264	0.227356
KINSHIP	0.173015	0.227725
KINSHIP	0.173024	0.228093
KINSHIP	0.174202	0.228461
KINSHIP	0.174307	0.228829
KINSHIP	0.17435	0.229197
KINSHIP	0.174492	0.229566
KINSHIP	0.174582	0.229934
KINSHIP	0.175227	0.230302
KINSHIP	0.17524	0.23067
KINSHIP	0.176761	0.231038
KINSHIP	0.17693	0.231406
KINSHIP	0.177006	0.231775
KINSHIP	0.177595	0.232143
KINSHIP	0.177814	0.232511
KINSHIP	0.177867	0.232879
KINSHIP	0.177883	0.233247
KINSHIP	0.178443	0.233616
KINSHIP	0.178461	0.233984
KINSHIP	0.178619	0.234352
KINSHIP	0.178971	0.23472
KINSHIP	0.179073	0.235088
KINSHIP	0.180158	0.235457
KINSHIP	0.180525	0.235825
KINSHIP	0.181493	0.236193
KINSHIP	0.181496	0.236561
KINSHIP	0.182242	0.236929
KINSHIP	0.182302	0.237297
KINSHIP	0.182358	0.237666
KINSHIP	0.182726	0.238034
KINSHIP	0.18274	0.238402
KINSHIP	0.18294	0.23877
KINSHIP	0.182971	0.239138
KINSHIP	0.183429	0.239507
KINSHIP	0.183831	0.239875
KINSHIP	0.184083	0.240243
KINSHIP	0.184476	0.240611
KINSHIP	0.185204	0.240979
KINSHIP	0.185501	0.241348
KINSHIP	0.186362	0.241716
KINSHIP	0.186991	0.242084
KINSHIP	0.187562	0.242452
KINSHIP	0.189135	0.24282
KINSHIP	0.190051	0.243189
KINSHIP	0.190197	0.243557
KINSHIP	0.190333	0.243925
KINSHIP	0.190363	0.244293
KINSHIP	0.190683	0.244661
KINSHIP	0.190727	0.245029
KINSHIP	0.190748	0.245398
KINSHIP	0.190805	0.245766
KINSHIP	0.191001	0.246134
KINSHIP	0.191222	0.246502
KINSHIP	0.191843	0.24687
KINSHIP	0.192321	0.247239
KINSHIP	0.192747	0.247607
KINSHIP	0.19284	0.247975
KINSHIP	0.193066	0.248343
KINSHIP	0.193939	0.248711
KINSHIP	0.194064	0.24908
KINSHIP	0.194175	0.249448
KINSHIP	0.194992	0.249816
KINSHIP	0.195027	0.250184
KINSHIP	0.195279	0.250552
KINSHIP	0.195903	0.25092
KINSHIP	0.196013	0.251289
KINSHIP	0.197498	0.251657
KINSHIP	0.198605	0.252025
KINSHIP	0.199491	0.252393
KINSHIP	0.199966	0.252761
KINSHIP	0.200553	0.25313
KINSHIP	0.200579	0.253498
KINSHIP	0.200907	0.253866
KINSHIP	0.201574	0.254234
KINSHIP	0.201758	0.254602
KINSHIP	0.201996	0.254971
KINSHIP	0.202017	0.255339
KINSHIP	0.202084	0.255707
KINSHIP	0.202161	0.256075
KINSHIP	0.202527	0.256443
KINSHIP	0.202709	0.256811
KINSHIP	0.203078	0.25718
KINSHIP	0.203267	0.257548
KINSHIP	0.203458	0.257916
KINSHIP	0.204158	0.258284
KINSHIP	0.204234	0.258652
KINSHIP	0.204595	0.259021
KINSHIP	0.206176	0.259389
KINSHIP	0.206377	0.259757
KINSHIP	0.206478	0.260125
KINSHIP	0.206506	0.260493
KINSHIP	0.206656	0.260862
KINSHIP	0.206714	0.26123
KINSHIP	0.206739	0.261598
KINSHIP	0.208171	0.261966
KINSHIP	0.208603	0.262334
KINSHIP	0.209023	0.262703
KINSHIP	0.209837	0.263071
KINSHIP	0.210307	0.263439
KINSHIP	0.210631	0.263807
KINSHIP	0.211109	0.264175
KINSHIP	0.211167	0.264543
KINSHIP	0.212513	0.264912
KINSHIP	0.212881	0.26528
KINSHIP	0.212982	0.265648
KINSHIP	0.213237	0.266016
KINSHIP	0.21328	0.266384
KINSHIP	0.213531	0.266753
KINSHIP	0.21364	0.267121
KINSHIP	0.214827	0.267489
KINSHIP	0.214849	0.267857
KINSHIP	0.214858	0.268225
KINSHIP	0.215167	0.268594
KINSHIP	0.215674	0.268962
KINSHIP	0.216139	0.26933
KINSHIP	0.216226	0.269698
KINSHIP	0.217165	0.270066
KINSHIP	0.217931	0.270434
KINSHIP	0.218337	0.270803
KINSHIP	0.218562	0.271171
KINSHIP	0.219068	0.271539
KINSHIP	0.219778	0.271907
KINSHIP	0.220212	0.272275
KINSHIP	0.220305	0.272644
KINSHIP	0.220753	0.273012
KINSHIP	0.221069	0.27338
KINSHIP	0.221078	0.273748
KINSHIP	0.221089	0.274116
KINSHIP	0.221144	0.274485
KINSHIP	0.221432	0.274853
KINSHIP	0.22181	0.275221
KINSHIP	0.222276	0.275589
KINSHIP	0.222975	0.275957
KINSHIP	0.223019	0.276325
KINSHIP	0.223964	0.276694
KINSHIP	0.224853	0.277062
KINSHIP	0.225147	0.27743
KINSHIP	0.225901	0.277798
KINSHIP	0.225922	0.278166
KINSHIP	0.226044	0.278535
KINSHIP	0.22624	0.278903
KINSHIP	0.226537	0.279271
KINSHIP	0.226683	0.279639
KINSHIP	0.226735	0.280007
KINSHIP	0.227056	0.280376
KINSHIP	0.227128	0.280744
KINSHIP	0.227367	0.281112
KINSHIP	0.227536	0.28148
KINSHIP	0.227613	0.281848
KINSHIP	0.227808	0.282216
KINSHIP	0.227947	0.282585
KINSHIP	0.228033	0.282953
KINSHIP	0.228205	0.283321
KINSHIP	0.228678	0.283689
KINSHIP	0.22881	0.284057
KINSHIP	0.230249	0.284426
KINSHIP	0.230442	0.284794
KINSHIP	0.230644	0.285162
KINSHIP	0.23087	0.28553
KINSHIP	0.231382	0.285898
KINSHIP	0.231469	0.286267
KINSHIP	0.23178	0.286635
KINSHIP	0.231879	0.287003
KINSHIP	0.23199	0.287371
KINSHIP	0.232059	0.287739
KINSHIP	0.23225	0.288108
KINSHIP	0.232385	0.288476
KINSHIP	0.232505	0.288844
KINSHIP	0.233252	0.289212
KINSHIP	0.23337	0.28958
KINSHIP	0.23343	0.289948
KINSHIP	0.233459	0.290317
KINSHIP	0.233604	0.290685
KINSHIP	0.233775	0.291053
KINSHIP	0.234291	0.291421
KINSHIP	0.235821	0.291789
KINSHIP	0.236082	0.292158
KINSHIP	0.236899	0.292526
KINSHIP	0.236902	0.292894
KINSHIP	0.237049	0.293262
KINSHIP	0.237091	0.29363
KINSHIP	0.237254	0.293999
KINSHIP	0.238496	0.294367
KINSHIP	0.239034	0.294735
KINSHIP	0.2392	0.295103
KINSHIP	0.239386	0.295471
KINSHIP	0.239421	0.295839
KINSHIP	0.239488	0.296208
KINSHIP	0.240939	0.296576
KINSHIP	0.241182	0.296944
KINSHIP	0.24235	0.297312
KINSHIP	0.242779	0.29768
KINSHIP	0.242922	0.298049
KINSHIP	0.244371	0.298417
KINSHIP	0.244425	0.298785
KINSHIP	0.244708	0.299153
KINSHIP	0.245009	0.299521
KINSHIP	0.245547	0.29989
KINSHIP	0.245957	0.300258
KINSHIP	0.246357	0.300626
KINSHIP	0.24645	0.300994
KINSHIP	0.246476	0.301362
KINSHIP	0.247234	0.30173
KINSHIP	0.248098	0.302099
KINSHIP	0.248631	0.302467
KINSHIP	0.248779	0.302835
KINSHIP	0.249306	0.303203
KINSHIP	0.249309	0.303571
KINSHIP	0.250559	0.30394
KINSHIP	0.250975	0.304308
KINSHIP	0.251146	0.304676
KINSHIP	0.251528	0.305044
KINSHIP	0.251981	0.305412
KINSHIP	0.251996	0.305781
KINSHIP	0.252671	0.306149
KINSHIP	0.252978	0.306517
KINSHIP	0.253121	0.306885
KINSHIP	0.253596	0.307253
KINSHIP	0.25498	0.307622
KINSHIP	0.255365	0.30799
KINSHIP	0.255464	0.308358
KINSHIP	0.255541	0.308726
KINSHIP	0.255694	0.309094
KINSHIP	0.255828	0.309462
KINSHIP	0.256131	0.309831
KINSHIP	0.256184	0.310199
KINSHIP	0.256227	0.310567
KINSHIP	0.256816	0.310935
KINSHIP	0.257579	0.311303
KINSHIP	0.257677	0.311672
KINSHIP	0.258227	0.31204
KINSHIP	0.258471	0.312408
KINSHIP	0.258578	0.312776
KINSHIP	0.258869	0.313144
KINSHIP	0.258921	0.313513
KINSHIP	0.258937	0.313881
KINSHIP	0.259069	0.314249
KINSHIP	0.259139	0.314617
KINSHIP	0.259453	0.314985
KINSHIP	0.259922	0.315353
KINSHIP	0.260231	0.315722
KINSHIP	0.260899	0.31609
KINSHIP	0.261306	0.316458
KINSHIP	0.262201	0.316826
KINSHIP	0.262401	0.317194
KINSHIP	0.262613	0.317563
KINSHIP	0.262763	0.317931
KINSHIP	0.262906	0.318299
KINSHIP	0.263056	0.318667
KINSHIP	0.26335	0.319035
KINSHIP	0.263742	0.319404
KINSHIP	0.264283	0.319772
KINSHIP	0.264331	0.32014
KINSHIP	0.264555	0.320508
KINSHIP	0.264585	0.320876
KINSHIP	0.264691	0.321244
KINSHIP	0.264912	0.321613
KINSHIP	0.26567	0.321981
KINSHIP	0.26568	0.322349
KINSHIP	0.265803	0.322717
KINSHIP	0.266076	0.323085
KINSHIP	0.266677	0.323454
KINSHIP	0.267134	0.323822
KINSHIP	0.267149	0.32419
KINSHIP	0.267646	0.324558
KINSHIP	0.267921	0.324926
KINSHIP	0.267987	0.325295
KINSHIP	0.268427	0.325663
KINSHIP	0.268602	0.326031
KINSHIP	0.268916	0.326399
KINSHIP	0.269551	0.326767
KINSHIP	0.270151	0.327135
KINSHIP	0.270173	0.327504
KINSHIP	0.270616	0.327872
KINSHIP	0.270716	0.32824
KINSHIP	0.270897	0.328608
KINSHIP	0.272635	0.328976
KINSHIP	0.272975	0.329345
KINSHIP	0.273545	0.329713
KINSHIP	0.273732	0.330081
KINSHIP	0.273971	0.330449
KINSHIP	0.274089	0.330817
KINSHIP	0.274266	0.331186
KINSHIP	0.274967	0.331554
KINSHIP	0.275029	0.331922
KINSHIP	0.275114	0.33229
KINSHIP	0.275825	0.332658
KINSHIP	0.276315	0.333027
KINSHIP	0.276628	0.333395
KINSHIP	0.276983	0.333763
KINSHIP	0.277297	0.334131
KINSHIP	0.27788	0.334499
KINSHIP	0.277955	0.334867
KINSHIP	0.278002	0.335236
KINSHIP	0.278156	0.335604
KINSHIP	0.27818	0.335972
KINSHIP	0.278272	0.33634
KINSHIP	0.278365	0.336708
KINSHIP	0.278395	0.337077
KINSHIP	0.278617	0.337445
KINSHIP	0.279268	0.337813
KINSHIP	0.280665	0.338181
KINSHIP	0.280785	0.338549
KINSHIP	0.281081	0.338918
KINSHIP	0.281709	0.339286
KINSHIP	0.281994	0.339654
KINSHIP	0.282963	0.340022
KINSHIP	0.283251	0.34039
KINSHIP	0.283519	0.340758
KINSHIP	0.28356	0.341127
KINSHIP	0.284747	0.341495
KINSHIP	0.284845	0.341863
KINSHIP	0.285133	0.342231
KINSHIP	0.285175	0.342599
KINSHIP	0.285198	0.342968
KINSHIP	0.285532	0.343336
KINSHIP	0.285682	0.343704
KINSHIP	0.285903	0.344072
KINSHIP	0.286453	0.34444
KINSHIP	0.286537	0.344809
KINSHIP	0.286623	0.345177
KINSHIP	0.287315	0.345545
KINSHIP	0.287405	0.345913
KINSHIP	0.287418	0.346281
KINSHIP	0.287516	0.346649
KINSHIP	0.28754	0.347018
KINSHIP	0.288383	0.347386
KINSHIP	0.288964	0.347754
KINSHIP	0.289164	0.348122
KINSHIP	0.289218	0.34849
KINSHIP	0.289325	0.348859
KINSHIP	0.289411	0.349227
KINSHIP	0.289415	0.349595
KINSHIP	0.289625	0.349963
KINSHIP	0.289963	0.350331
KINSHIP	0.290378	0.3507
KINSHIP	0.290665	0.351068
KINSHIP	0.290884	0.351436
KINSHIP	0.291189	0.351804
KINSHIP	0.291355	0.352172
KINSHIP	0.29279	0.352541
KINSHIP	0.293195	0.352909
KINSHIP	0.293279	0.353277
KINSHIP	0.293535	0.353645
KINSHIP	0.293539	0.354013
KINSHIP	0.294045	0.354381
KINSHIP	0.294334	0.35475
KINSHIP	0.295137	0.355118
KINSHIP	0.295205	0.355486
KINSHIP	0.295576	0.355854
KINSHIP	0.295653	0.356222
KINSHIP	0.295981	0.356591
KINSHIP	0.296134	0.356959
KINSHIP	0.296435	0.357327
KINSHIP	0.296455	0.357695
KINSHIP	0.296746	0.358063
KINSHIP	0.297291	0.358432
KINSHIP	0.297785	0.3588
KINSHIP	0.297992	0.359168
KINSHIP	0.298003	0.359536
KINSHIP	0.29872	0.359904
KINSHIP	0.300063	0.360272
KINSHIP	0.301003	0.360641
KINSHIP	0.30113	0.361009
KINSHIP	0.301342	0.361377
KINSHIP	0.3014	0.361745
KINSHIP	0.301425	0.362113
KINSHIP	0.302205	0.362482
KINSHIP	0.302334	0.36285
KINSHIP	0.302408	0.363218
KINSHIP	0.302866	0.363586
KINSHIP	0.303156	0.363954
KINSHIP	0.303196	0.364323
KINSHIP	0.303266	0.364691
KINSHIP	0.304789	0.365059
KINSHIP	0.305173	0.365427
KINSHIP	0.305634	0.365795
KINSHIP	0.30637	0.366163
KINSHIP	0.306832	0.366532
KINSHIP	0.306861	0.3669
KINSHIP	0.307284	0.367268
KINSHIP	0.307295	0.367636
KINSHIP	0.307605	0.368004
KINSHIP	0.307814	0.368373
KINSHIP	0.307941	0.368741
KINSHIP	0.308473	0.369109
KINSHIP	0.308567	0.369477
KINSHIP	0.308941	0.369845
KINSHIP	0.308992	0.370214
KINSHIP	0.309092	0.370582
KINSHIP	0.30942	0.37095
KINSHIP	0.309967	0.371318
KINSHIP	0.31017	0.371686
KINSHIP	0.310187	0.372054
KINSHIP	0.311962	0.372423
KINSHIP	0.312057	0.372791
KINSHIP	0.312175	0.373159
KINSHIP	0.313451	0.373527
KINSHIP	0.314509	0.373895
KINSHIP	0.314556	0.374264
KINSHIP	0.314773	0.374632
KINSHIP	0.316042	0.375
KINSHIP	0.316059	0.375368
KINSHIP	0.316192	0.375736
KINSHIP	0.316457	0.376105
KINSHIP	0.317174	0.376473
KINSHIP	0.317224	0.376841
KINSHIP	0.317324	0.377209
KINSHIP	0.318799	0.377577
KINSHIP	0.318927	0.377946
KINSHIP	0.31928	0.378314
KINSHIP	0.319456	0.378682
KINSHIP	0.319955	0.37905
KINSHIP	0.319973	0.379418
KINSHIP	0.320528	0.379786
KINSHIP	0.320683	0.380155
KINSHIP	0.321373	0.380523
KINSHIP	0.321945	0.380891
KINSHIP	0.322157	0.381259
KINSHIP	0.322495	0.381627
KINSHIP	0.32271	0.381996
KINSHIP	0.322882	0.382364
KINSHIP	0.32301	0.382732
KINSHIP	0.323308	0.3831
KINSHIP	0.323723	0.383468
KINSHIP	0.323958	0.383837
KINSHIP	0.324194	0.384205
KINSHIP	0.324947	0.384573
KINSHIP	0.325932	0.384941
KINSHIP	0.325942	0.385309
KINSHIP	0.32635	0.385677
KINSHIP	0.326707	0.386046
KINSHIP	0.326947	0.386414
KINSHIP	0.327189	0.386782
KINSHIP	0.328041	0.38715
KINSHIP	0.328341	0.387518
KINSHIP	0.329445	0.387887
KINSHIP	0.329836	0.388255
KINSHIP	0.33022	0.388623
KINSHIP	0.330449	0.388991
KINSHIP	0.332508	0.389359
KINSHIP	0.332601	0.389728
KINSHIP	0.332687	0.390096
KINSHIP	0.332731	0.390464
KINSHIP	0.333174	0.390832
KINSHIP	0.333417	0.3912
KINSHIP	0.333812	0.391568
KINSHIP	0.334189	0.391937
KINSHIP	0.334479	0.392305
KINSHIP	0.334567	0.392673
KINSHIP	0.335055	0.393041
KINSHIP	0.335238	0.393409
KINSHIP	0.335595	0.393778
KINSHIP	0.335752	0.394146
KINSHIP	0.336489	0.394514
KINSHIP	0.336614	0.394882
KINSHIP	0.337334	0.39525
KINSHIP	0.337562	0.395619
KINSHIP	0.337808	0.395987
KINSHIP	0.337866	0.396355
KINSHIP	0.338101	0.396723
KINSHIP	0.3382	0.397091
KINSHIP	0.338297	0.397459
KINSHIP	0.338513	0.397828
KINSHIP	0.338829	0.398196
KINSHIP	0.338896	0.398564
KINSHIP	0.339099	0.398932
KINSHIP	0.33968	0.3993
KINSHIP	0.340207	0.399669
KINSHIP	0.340228	0.400037
KINSHIP	0.340581	0.400405
KINSHIP	0.340653	0.400773
KINSHIP	0.34123	0.401141
KINSHIP	0.341464	0.40151
KINSHIP	0.341806	0.401878
KINSHIP	0.342509	0.402246
KINSHIP	0.343306	0.402614
KINSHIP	0.343709	0.402982
KINSHIP	0.343848	0.403351
KINSHIP	0.343912	0.403719
KINSHIP	0.344673	0.404087
KINSHIP	0.344741	0.404455
KINSHIP	0.345329	0.404823
KINSHIP	0.346358	0.405191
KINSHIP	0.346603	0.40556
KINSHIP	0.346637	0.405928
KINSHIP	0.346681	0.406296
KINSHIP	0.347172	0.406664
KINSHIP	0.347325	0.407032
KINSHIP	0.347858	0.407401
KINSHIP	0.348077	0.407769
KINSHIP	0.348111	0.408137
KINSHIP	0.348414	0.408505
KINSHIP	0.34888	0.408873
KINSHIP	0.348991	0.409242
KINSHIP	0.349004	0.40961
KINSHIP	0.349677	0.409978
KINSHIP	0.350062	0.410346
KINSHIP	0.350709	0.410714
KINSHIP	0.350795	0.411082
KINSHIP	0.350798	0.411451
KINSHIP	0.351094	0.411819
KINSHIP	0.351228	0.412187
KINSHIP	0.35249	0.412555
KINSHIP	0.3532	0.412923
KINSHIP	0.353441	0.413292
KINSHIP	0.353908	0.41366
KINSHIP	0.353937	0.414028
KINSHIP	0.354002	0.414396
KINSHIP	0.354038	0.414764
KINSHIP	0.354068	0.415133
KINSHIP	0.354084	0.415501
KINSHIP	0.354607	0.415869
KINSHIP	0.355609	0.416237
KINSHIP	0.355816	0.416605
KINSHIP	0.356048	0.416973
KINSHIP	0.35626	0.417342
KINSHIP	0.356321	0.41771
KINSHIP	0.356411	0.418078
KINSHIP	0.356901	0.418446
KINSHIP	0.357251	0.418814
KINSHIP	0.357305	0.419183
KINSHIP	0.357975	0.419551
KINSHIP	0.358091	0.419919
KINSHIP	0.358726	0.420287
KINSHIP	0.358777	0.420655
KINSHIP	0.358896	0.421024
KINSHIP	0.359152	0.421392
KINSHIP	0.360032	0.42176
KINSHIP	0.360177	0.422128
KINSHIP	0.360313	0.422496
KINSHIP	0.360622	0.422865
KINSHIP	0.360643	0.423233
KINSHIP	0.360804	0.423601
KINSHIP	0.362072	0.423969
KINSHIP	0.362262	0.424337
KINSHIP	0.3624	0.424705
KINSHIP	0.362813	0.425074
KINSHIP	0.363153	0.425442
KINSHIP	0.36412	0.42581
KINSHIP	0.364214	0.426178
KINSHIP	0.364738	0.426546
KINSHIP	0.364826	0.426915
KINSHIP	0.364829	0.427283
KINSHIP	0.36498	0.427651
KINSHIP	0.365257	0.428019
KINSHIP	0.365522	0.428387
KINSHIP	0.365678	0.428756
KINSHIP	0.365835	0.429124
KINSHIP	0.366474	0.429492
KINSHIP	0.366899	0.42986
KINSHIP	0.367023	0.430228
KINSHIP	0.367357	0.430596
KINSHIP	0.367366	0.430965
KINSHIP	0.367507	0.431333
KINSHIP	0.367998	0.431701
KINSHIP	0.368239	0.432069
KINSHIP	0.36829	0.432437
KINSHIP	0.368635	0.432806
KINSHIP	0.369098	0.433174
KINSHIP	0.36953	0.433542
KINSHIP	0.369716	0.43391
KINSHIP	0.370192	0.434278
KINSHIP	0.370389	0.434647
KINSHIP	0.370664	0.435015
KINSHIP	0.370754	0.435383
KINSHIP	0.370791	0.435751
KINSHIP	0.370977	0.436119
KINSHIP	0.371219	0.436487
KINSHIP	0.37148	0.436856
KINSHIP	0.371639	0.437224
KINSHIP	0.371815	0.437592
KINSHIP	0.372429	0.43796
KINSHIP	0.372895	0.438328
KINSHIP	0.373507	0.438697
KINSHIP	0.37419	0.439065
KINSHIP	0.375068	0.439433
KINSHIP	0.375141	0.439801
KINSHIP	0.375373	0.440169
KINSHIP	0.375455	0.440538
KINSHIP	0.375787	0.440906
KINSHIP	0.376146	0.441274
KINSHIP	0.376419	0.441642
KINSHIP	0.376985	0.44201
KINSHIP	0.377198	0.442378
KINSHIP	0.378172	0.442747
KINSHIP	0.378232	0.443115
KINSHIP	0.378685	0.443483
KINSHIP	0.379531	0.443851
KINSHIP	0.37997	0.444219
KINSHIP	0.380084	0.444588
KINSHIP	0.380206	0.444956
KINSHIP	0.380309	0.445324
KINSHIP	0.380894	0.445692
KINSHIP	0.381406	0.44606
KINSHIP	0.383039	0.446429
KINSHIP	0.383618	0.446797
KINSHIP	0.383745	0.447165
KINSHIP	0.38461	0.447533
KINSHIP	0.384662	0.447901
KINSHIP	0.384899	0.44827
KINSHIP	0.385347	0.448638
KINSHIP	0.38574	0.449006
KINSHIP	0.385971	0.449374
KINSHIP	0.386209	0.449742
KINSHIP	0.386896	0.45011
KINSHIP	0.386921	0.450479
KINSHIP	0.38728	0.450847
KINSHIP	0.387625	0.451215
KINSHIP	0.387636	0.451583
KINSHIP	0.388109	0.451951
KINSHIP	0.388361	0.45232
KINSHIP	0.388455	0.452688
KINSHIP	0.388907	0.453056
KINSHIP	0.389499	0.453424
KINSHIP	0.389538	0.453792
KINSHIP	0.389639	0.454161
KINSHIP	0.38966	0.454529
KINSHIP	0.389732	0.454897
KINSHIP	0.390139	0.455265
KINSHIP	0.390349	0.455633
KINSHIP	0.390874	0.456001
KINSHIP	0.390961	0.45637
KINSHIP	0.391578	0.456738
KINSHIP	0.39301	0.457106
KINSHIP	0.393084	0.457474
KINSHIP	0.393438	0.457842
KINSHIP	0.395426	0.458211
KINSHIP	0.395808	0.458579
KINSHIP	0.395995	0.458947
KINSHIP	0.396214	0.459315
KINSHIP	0.396858	0.459683
KINSHIP	0.39721	0.460052
KINSHIP	0.397487	0.46042
KINSHIP	0.39823	0.460788
KINSHIP	0.398474	0.461156
KINSHIP	0.399042	0.461524
KINSHIP	0.399615	0.461892
KINSHIP	0.399671	0.462261
KINSHIP	0.399957	0.462629
KINSHIP	0.399986	0.462997
KINSHIP	0.400002	0.463365
KINSHIP	0.400729	0.463733
KINSHIP	0.400859	0.464102
KINSHIP	0.401845	0.46447
KINSHIP	0.402435	0.464838
KINSHIP	0.402657	0.465206
KINSHIP	0.403312	0.465574
KINSHIP	0.403382	0.465943
KINSHIP	0.403416	0.466311
KINSHIP	0.403777	0.466679
KINSHIP	0.404214	0.467047
KINSHIP	0.404468	0.467415
KINSHIP	0.404766	0.467784
KINSHIP	0.404804	0.468152
KINSHIP	0.404847	0.46852
KINSHIP	0.404938	0.468888
KINSHIP	0.404979	0.469256
KINSHIP	0.405204	0.469624
KINSHIP	0.405291	0.469993
KINSHIP	0.405688	0.470361
KINSHIP	0.405957	0.470729
KINSHIP	0.406222	0.471097
KINSHIP	0.40638	0.471465
KINSHIP	0.406422	0.471834
KINSHIP	0.406599	0.472202
KINSHIP	0.40698	0.47257
KINSHIP	0.407463	0.472938
KINSHIP	0.407677	0.473306
KINSHIP	0.407731	0.473675
KINSHIP	0.407836	0.474043
KINSHIP	0.407846	0.474411
KINSHIP	0.407849	0.474779
KINSHIP	0.408251	0.475147
KINSHIP	0.408696	0.475515
KINSHIP	0.408823	0.475884
KINSHIP	0.409699	0.476252
KINSHIP	0.409736	0.47662
KINSHIP	0.410063	0.476988
KINSHIP	0.410845	0.477356
KINSHIP	0.411473	0.477725
KINSHIP	0.411475	0.478093
KINSHIP	0.411622	0.478461
KINSHIP	0.411806	0.478829
KINSHIP	0.412299	0.479197
KINSHIP	0.4133	0.479566
KINSHIP	0.413367	0.479934
KINSHIP	0.413375	0.480302
KINSHIP	0.413454	0.48067
KINSHIP	0.413785	0.481038
KINSHIP	0.414059	0.481406
KINSHIP	0.414845	0.481775
KINSHIP	0.414945	0.482143
KINSHIP	0.415136	0.482511
KINSHIP	0.41535	0.482879
KINSHIP	0.415445	0.483247
KINSHIP	0.415634	0.483616
KINSHIP	0.416012	0.483984
KINSHIP	0.416052	0.484352
KINSHIP	0.416191	0.48472
KINSHIP	0.416765	0.485088
KINSHIP	0.417189	0.485457
KINSHIP	0.417393	0.485825
KINSHIP	0.418086	0.486193
KINSHIP	0.418134	0.486561
KINSHIP	0.418184	0.486929
KINSHIP	0.418524	0.487297
KINSHIP	0.418602	0.487666
KINSHIP	0.418633	0.488034
KINSHIP	0.419028	0.488402
KINSHIP	0.419744	0.48877
KINSHIP	0.420338	0.489138
KINSHIP	0.420992	0.489507
KINSHIP	0.421181	0.489875
KINSHIP	0.421264	0.490243
KINSHIP	0.421684	0.490611
KINSHIP	0.422147	0.490979
KINSHIP	0.422349	0.491348
KINSHIP	0.422787	0.491716
KINSHIP	0.423034	0.492084
KINSHIP	0.424682	0.492452
KINSHIP	0.424774	0.49282
KINSHIP	0.42519	0.493189
KINSHIP	0.425395	0.493557
KINSHIP	0.428026	0.493925
KINSHIP	0.42829	0.494293
KINSHIP	0.428608	0.494661
KINSHIP	0.429542	0.495029
KINSHIP	0.431062	0.495398
KINSHIP	0.431294	0.495766
KINSHIP	0.431592	0.496134
KINSHIP	0.43344	0.496502
KINSHIP	0.433548	0.49687
KINSHIP	0.434787	0.497239
KINSHIP	0.435084	0.497607
KINSHIP	0.435115	0.497975
KINSHIP	0.435142	0.498343
KINSHIP	0.436164	0.498711
KINSHIP	0.436382	0.49908
KINSHIP	0.43698	0.499448
KINSHIP	0.437136	0.499816
KINSHIP	0.437333	0.500184
KINSHIP	0.437666	0.500552
KINSHIP	0.438333	0.50092
KINSHIP	0.438401	0.501289
KINSHIP	0.439678	0.501657
KINSHIP	0.440168	0.502025
KINSHIP	0.440704	0.502393
KINSHIP	0.441118	0.502761
KINSHIP	0.441422	0.50313
KINSHIP	0.441722	0.503498
KINSHIP	0.442023	0.503866
KINSHIP	0.442926	0.504234
KINSHIP	0.444328	0.504602
KINSHIP	0.444779	0.504971
KINSHIP	0.444842	0.505339
KINSHIP	0.445053	0.505707
KINSHIP	0.445191	0.506075
KINSHIP	0.44549	0.506443
KINSHIP	0.445754	0.506811
KINSHIP	0.447214	0.50718
KINSHIP	0.447542	0.507548
KINSHIP	0.448196	0.507916
KINSHIP	0.448989	0.508284
KINSHIP	0.449319	0.508652
KINSHIP	0.449334	0.509021
KINSHIP	0.449428	0.509389
KINSHIP	0.449522	0.509757
KINSHIP	0.450085	0.510125
KINSHIP	0.450338	0.510493
KINSHIP	0.450551	0.510862
KINSHIP	0.450925	0.51123
KINSHIP	0.451031	0.511598
KINSHIP	0.45174	0.511966
KINSHIP	0.45197	0.512334
KINSHIP	0.452108	0.512703
KINSHIP	0.452342	0.513071
KINSHIP	0.452904	0.513439
KINSHIP	0.452925	0.513807
KINSHIP	0.45371	0.514175
KINSHIP	0.454351	0.514543
KINSHIP	0.454377	0.514912
KINSHIP	0.454819	0.51528
KINSHIP	0.454877	0.515648
KINSHIP	0.455062	0.516016
KINSHIP	0.45515	0.516384
KINSHIP	0.455687	0.516753
KINSHIP	0.455834	0.517121
KINSHIP	0.455984	0.517489
KINSHIP	0.456211	0.517857
KINSHIP	0.456346	0.518225
KINSHIP	0.456371	0.518594
KINSHIP	0.456671	0.518962
KINSHIP	0.456697	0.51933
KINSHIP	0.457874	0.519698
KINSHIP	0.457908	0.520066
KINSHIP	0.457974	0.520434
KINSHIP	0.45831	0.520803
KINSHIP	0.458918	0.521171
KINSHIP	0.458993	0.521539
KINSHIP	0.460497	0.521907
KINSHIP	0.460963	0.522275
KINSHIP	0.461429	0.522644
KINSHIP	0.46144	0.523012
KINSHIP	0.461517	0.52338
KINSHIP	0.462017	0.523748
KINSHIP	0.46206	0.524116
KINSHIP	0.46219	0.524485
KINSHIP	0.46233	0.524853
KINSHIP	0.462414	0.525221
KINSHIP	0.462617	0.525589
KINSHIP	0.462889	0.525957
KINSHIP	0.463498	0.526325
KINSHIP	0.463588	0.526694
KINSHIP	0.463853	0.527062
KINSHIP	0.463926	0.52743
KINSHIP	0.463949	0.527798
KINSHIP	0.464061	0.528166
KINSHIP	0.464143	0.528535
KINSHIP	0.464355	0.528903
KINSHIP	0.464684	0.529271
KINSHIP	0.464953	0.529639
KINSHIP	0.46536	0.530007
KINSHIP	0.465525	0.530376
KINSHIP	0.465773	0.530744
KINSHIP	0.465862	0.531112
KINSHIP	0.466111	0.53148
KINSHIP	0.466325	0.531848
KINSHIP	0.466504	0.532216
KINSHIP	0.466743	0.532585
KINSHIP	0.466746	0.532953
KINSHIP	0.466792	0.533321
KINSHIP	0.466979	0.533689
KINSHIP	0.46722	0.534057
KINSHIP	0.467539	0.534426
KINSHIP	0.467595	0.534794
KINSHIP	0.467865	0.535162
KINSHIP	0.468083	0.53553
KINSHIP	0.468299	0.535898
KINSHIP	0.468471	0.536267
KINSHIP	0.46907	0.536635
KINSHIP	0.469524	0.537003
KINSHIP	0.469824	0.537371
KINSHIP	0.470701	0.537739
KINSHIP	0.470921	0.538108
KINSHIP	0.471031	0.538476
KINSHIP	0.471173	0.538844
KINSHIP	0.471195	0.539212
KINSHIP	0.471449	0.53958
KINSHIP	0.471998	0.539948
KINSHIP	0.472132	0.540317
KINSHIP	0.472462	0.540685
KINSHIP	0.472481	0.541053
KINSHIP	0.472743	0.541421
KINSHIP	0.473412	0.541789
KINSHIP	0.473495	0.542158
KINSHIP	0.473933	0.542526
KINSHIP	0.473997	0.542894
KINSHIP	0.474293	0.543262
KINSHIP	0.474525	0.54363
KINSHIP	0.47454	0.543999
KINSHIP	0.474718	0.544367
KINSHIP	0.474816	0.544735
KINSHIP	0.474894	0.545103
KINSHIP	0.475302	0.545471
KINSHIP	0.475534	0.545839
KINSHIP	0.475676	0.546208
KINSHIP	0.476509	0.546576
KINSHIP	0.47686	0.546944
KINSHIP	0.47689	0.547312
KINSHIP	0.477275	0.54768
KINSHIP	0.477347	0.548049
KINSHIP	0.477636	0.548417
KINSHIP	0.477967	0.548785
KINSHIP	0.478178	0.549153
KINSHIP	0.478294	0.549521
KINSHIP	0.478376	0.54989
KINSHIP	0.478468	0.550258
KINSHIP	0.479359	0.550626
KINSHIP	0.480169	0.550994
KINSHIP	0.480418	0.551362
KINSHIP	0.480701	0.55173
KINSHIP	0.481501	0.552099
KINSHIP	0.481749	0.552467
KINSHIP	0.481986	0.552835
KINSHIP	0.482021	0.553203
KINSHIP	0.482153	0.553571
KINSHIP	0.482387	0.55394
KINSHIP	0.48311	0.554308
KINSHIP	0.483652	0.554676
KINSHIP	0.483928	0.555044
KINSHIP	0.484158	0.555412
KINSHIP	0.485505	0.555781
KINSHIP	0.485571	0.556149
KINSHIP	0.485703	0.556517
KINSHIP	0.485845	0.556885
KINSHIP	0.486817	0.557253
KINSHIP	0.487253	0.557622
KINSHIP	0.487495	0.55799
KINSHIP	0.488621	0.558358
KINSHIP	0.488881	0.558726
KINSHIP	0.489106	0.559094
KINSHIP	0.489461	0.559462
KINSHIP	0.48949	0.559831
KINSHIP	0.490019	0.560199
KINSHIP	0.490622	0.560567
KINSHIP	0.491059	0.560935
KINSHIP	0.491241	0.561303
KINSHIP	0.491366	0.561672
KINSHIP	0.491622	0.56204
KINSHIP	0.493666	0.562408
KINSHIP	0.494382	0.562776
KINSHIP	0.494827	0.563144
KINSHIP	0.494918	0.563513
KINSHIP	0.495248	0.563881
KINSHIP	0.495323	0.564249
KINSHIP	0.496044	0.564617
KINSHIP	0.496901	0.564985
KINSHIP	0.497754	0.565353
KINSHIP	0.497801	0.565722
KINSHIP	0.498739	0.56609
KINSHIP	0.498796	0.566458
KINSHIP	0.499249	0.566826
KINSHIP	0.499309	0.567194
KINSHIP	0.499971	0.567563
KINSHIP	0.500058	0.567931
KINSHIP	0.500135	0.568299
KINSHIP	0.500456	0.568667
KINSHIP	0.50132	0.569035
KINSHIP	0.501725	0.569404
KINSHIP	0.501733	0.569772
KINSHIP	0.5025	0.57014
KINSHIP	0.502988	0.570508
KINSHIP	0.503884	0.570876
KINSHIP	0.504729	0.571244
KINSHIP	0.505427	0.571613
KINSHIP	0.506372	0.571981
KINSHIP	0.506548	0.572349
KINSHIP	0.507529	0.572717
KINSHIP	0.508134	0.573085
KINSHIP	0.50822	0.573454
KINSHIP	0.508554	0.573822
KINSHIP	0.50936	0.57419
KINSHIP	0.509605	0.574558
KINSHIP	0.509623	0.574926
KINSHIP	0.509907	0.575295
KINSHIP	0.510657	0.575663
KINSHIP	0.51066	0.576031
KINSHIP	0.510954	0.576399
KINSHIP	0.511491	0.576767
KINSHIP	0.511846	0.577135
KINSHIP	0.511918	0.577504
KINSHIP	0.511957	0.577872
KINSHIP	0.512054	0.57824
KINSHIP	0.512255	0.578608
KINSHIP	0.512457	0.578976
KINSHIP	0.5125	0.579345
KINSHIP	0.51389	0.579713
KINSHIP	0.514095	0.580081
KINSHIP	0.514848	0.580449
KINSHIP	0.51515	0.580817
KINSHIP	0.515203	0.581186
KINSHIP	0.515221	0.581554
KINSHIP	0.515333	0.581922
KINSHIP	0.516013	0.58229
KINSHIP	0.516346	0.582658
KINSHIP	0.51647	0.583027
KINSHIP	0.517014	0.583395
KINSHIP	0.518282	0.583763
KINSHIP	0.518693	0.584131
KINSHIP	0.518895	0.584499
KINSHIP	0.518986	0.584867
KINSHIP	0.519307	0.585236
KINSHIP	0.519361	0.585604
KINSHIP	0.519677	0.585972
KINSHIP	0.520036	0.58634
KINSHIP	0.520123	0.586708
KINSHIP	0.520339	0.587077
KINSHIP	0.521026	0.587445
KINSHIP	0.521197	0.587813
KINSHIP	0.52122	0.588181
KINSHIP	0.521269	0.588549
KINSHIP	0.521558	0.588918
KINSHIP	0.522243	0.589286
KINSHIP	0.523269	0.589654
KINSHIP	0.523416	0.590022
KINSHIP	0.523618	0.59039
KINSHIP	0.523626	0.590758
KINSHIP	0.524649	0.591127
KINSHIP	0.52491	0.591495
KINSHIP	0.52529	0.591863
KINSHIP	0.525358	0.592231
KINSHIP	0.526989	0.592599
KINSHIP	0.527623	0.592968
KINSHIP	0.528128	0.593336
KINSHIP	0.528128	0.593704
KINSHIP	0.52873	0.594072
KINSHIP	0.528942	0.59444
KINSHIP	0.52906	0.594809
KINSHIP	0.529219	0.595177
KINSHIP	0.529654	0.595545
KINSHIP	0.52977	0.595913
KINSHIP	0.530486	0.596281
KINSHIP	0.530685	0.596649
KINSHIP	0.530788	0.597018
KINSHIP	0.531226	0.597386
KINSHIP	0.531427	0.597754
KINSHIP	0.532191	0.598122
KINSHIP	0.532706	0.59849
KINSHIP	0.532731	0.598859
KINSHIP	0.534	0.599227
KINSHIP	0.53422	0.599595
KINSHIP	0.53424	0.599963
KINSHIP	0.53503	0.600331
KINSHIP	0.536559	0.6007
KINSHIP	0.536652	0.601068
KINSHIP	0.536774	0.601436
KINSHIP	0.537663	0.601804
KINSHIP	0.537872	0.602172
KINSHIP	0.538456	0.602541
KINSHIP	0.539144	0.602909
KINSHIP	0.539631	0.603277
KINSHIP	0.540046	0.603645
KINSHIP	0.540065	0.604013
KINSHIP	0.540273	0.604381
KINSHIP	0.540599	0.60475
KINSHIP	0.540658	0.605118
KINSHIP	0.541037	0.605486
KINSHIP	0.542293	0.605854
KINSHIP	0.542581	0.606222
KINSHIP	0.542935	0.606591
KINSHIP	0.543323	0.606959
KINSHIP	0.543344	0.607327
KINSHIP	0.543495	0.607695
KINSHIP	0.544045	0.608063
KINSHIP	0.544073	0.608432
KINSHIP	0.544436	0.6088
KINSHIP	0.544502	0.609168
KINSHIP	0.544854	0.609536
KINSHIP	0.545355	0.609904
KINSHIP	0.545998	0.610272
KINSHIP	0.546085	0.610641
KINSHIP	0.546436	0.611009
KINSHIP	0.546539	0.611377
KINSHIP	0.547162	0.611745
KINSHIP	0.547321	0.612113
KINSHIP	0.547595	0.612482
KINSHIP	0.547985	0.61285
KINSHIP	0.548764	0.613218
KINSHIP	0.54934	0.613586
KINSHIP	0.549664	0.613954
KINSHIP	0.549909	0.614323
KINSHIP	0.55	0.614691
KINSHIP	0.550041	0.615059
KINSHIP	0.550377	0.615427
KINSHIP	0.550779	0.615795
KINSHIP	0.551766	0.616163
KINSHIP	0.552228	0.616532
KINSHIP	0.552535	0.6169
KINSHIP	0.552732	0.617268
KINSHIP	0.552945	0.617636
KINSHIP	0.553035	0.618004
KINSHIP	0.553286	0.618373
KINSHIP	0.553413	0.618741
KINSHIP	0.553591	0.619109
KINSHIP	0.55521	0.619477
KINSHIP	0.555881	0.619845
KINSHIP	0.556426	0.620214
KINSHIP	0.556445	0.620582
KINSHIP	0.557016	0.62095
KINSHIP	0.557642	0.621318
KINSHIP	0.557714	0.621686
KINSHIP	0.557748	0.622054
KINSHIP	0.558873	0.622423
KINSHIP	0.55892	0.622791
KINSHIP	0.559448	0.623159
KINSHIP	0.560017	0.623527
KINSHIP	0.560359	0.623895
KINSHIP	0.561094	0.624264
KINSHIP	0.561438	0.624632
KINSHIP	0.564695	0.625
KINSHIP	0.565062	0.625368
KINSHIP	0.565367	0.625736
KINSHIP	0.565896	0.626105
KINSHIP	0.566242	0.626473
KINSHIP	0.567297	0.626841
KINSHIP	0.568251	0.627209
KINSHIP	0.568283	0.627577
KINSHIP	0.569038	0.627946
KINSHIP	0.570282	0.628314
KINSHIP	0.570699	0.628682
KINSHIP	0.571208	0.62905
KINSHIP	0.571224	0.629418
KINSHIP	0.571351	0.629786
KINSHIP	0.571454	0.630155
KINSHIP	0.571642	0.630523
KINSHIP	0.571824	0.630891
KINSHIP	0.572656	0.631259
KINSHIP	0.573351	0.631627
KINSHIP	0.573547	0.631996
KINSHIP	0.574109	0.632364
KINSHIP	0.575044	0.632732
KINSHIP	0.575144	0.6331
KINSHIP	0.57535	0.633468
KINSHIP	0.576017	0.633837
KINSHIP	0.576212	0.634205
KINSHIP	0.576233	0.634573
KINSHIP	0.576527	0.634941
KINSHIP	0.576921	0.635309
KINSHIP	0.577348	0.635677
KINSHIP	0.577471	0.636046
KINSHIP	0.577512	0.636414
KINSHIP	0.578182	0.636782
KINSHIP	0.578478	0.63715
KINSHIP	0.578591	0.637518
KINSHIP	0.578691	0.637887
KINSHIP	0.578721	0.638255
KINSHIP	0.578886	0.638623
KINSHIP	0.579086	0.638991
KINSHIP	0.579184	0.639359
KINSHIP	0.579534	0.639728
KINSHIP	0.579699	0.640096
KINSHIP	0.580312	0.640464
KINSHIP	0.580383	0.640832
KINSHIP	0.581606	0.6412
KINSHIP	0.58189	0.641568
KINSHIP	0.582407	0.641937
KINSHIP	0.582676	0.642305
KINSHIP	0.582852	0.642673
KINSHIP	0.583462	0.643041
KINSHIP	0.583641	0.643409
KINSHIP	0.583848	0.643778
KINSHIP	0.58393	0.644146
KINSHIP	0.583967	0.644514
KINSHIP	0.584139	0.644882
KINSHIP	0.584335	0.64525
KINSHIP	0.585077	0.645619
KINSHIP	0.585252	0.645987
KINSHIP	0.585632	0.646355
KINSHIP	0.585694	0.646723
KINSHIP	0.585995	0.647091
KINSHIP	0.586449	0.647459
KINSHIP	0.587004	0.647828
KINSHIP	0.587268	0.648196
KINSHIP	0.588225	0.648564
KINSHIP	0.589253	0.648932
KINSHIP	0.589296	0.6493
KINSHIP	0.589347	0.649669
KINSHIP	0.589956	0.650037
KINSHIP	0.590192	0.650405
KINSHIP	0.590701	0.650773
KINSHIP	0.590839	0.651141
KINSHIP	0.590898	0.65151
KINSHIP	0.591075	0.651878
KINSHIP	0.59121	0.652246
KINSHIP	0.592494	0.652614
KINSHIP	0.592581	0.652982
KINSHIP	0.593224	0.653351
KINSHIP	0.593769	0.653719
KINSHIP	0.59423	0.654087
KINSHIP	0.594307	0.654455
KINSHIP	0.594438	0.654823
KINSHIP	0.594535	0.655191
KINSHIP	0.595374	0.65556
KINSHIP	0.595572	0.655928
KINSHIP	0.596165	0.656296
KINSHIP	0.596198	0.656664
KINSHIP	0.596312	0.657032
KINSHIP	0.596595	0.657401
KINSHIP	0.597522	0.657769
KINSHIP	0.597628	0.658137
KINSHIP	0.59816	0.658505
KINSHIP	0.598358	0.658873
KINSHIP	0.598645	0.659242
KINSHIP	0.600009	0.65961
KINSHIP	0.600188	0.659978
KINSHIP	0.600522	0.660346
KINSHIP	0.601046	0.660714
KINSHIP	0.601105	0.661082
KINSHIP	0.601699	0.661451
KINSHIP	0.602307	0.661819
KINSHIP	0.60257	0.662187
KINSHIP	0.603207	0.662555
KINSHIP	0.603307	0.662923
KINSHIP	0.60342	0.663292
KINSHIP	0.603855	0.66366
KINSHIP	0.603888	0.664028
KINSHIP	0.60389	0.664396
KINSHIP	0.604349	0.664764
KINSHIP	0.604456	0.665133
KINSHIP	0.604943	0.665501
KINSHIP	0.604948	0.665869
KINSHIP	0.604979	0.666237
KINSHIP	0.605127	0.666605
KINSHIP	0.605294	0.666973
KINSHIP	0.606474	0.667342
KINSHIP	0.606693	0.66771
KINSHIP	0.608216	0.668078
KINSHIP	0.608458	0.668446
KINSHIP	0.608711	0.668814
KINSHIP	0.608788	0.669183
KINSHIP	0.610358	0.669551
KINSHIP	0.610719	0.669919
KINSHIP	0.611203	0.670287
KINSHIP	0.611452	0.670655
KINSHIP	0.611704	0.671024
KINSHIP	0.612207	0.671392
KINSHIP	0.612452	0.67176
KINSHIP	0.613272	0.672128
KINSHIP	0.613482	0.672496
KINSHIP	0.613521	0.672865
KINSHIP	0.613891	0.673233
KINSHIP	0.614281	0.673601
KINSHIP	0.614467	0.673969
KINSHIP	0.614518	0.674337
KINSHIP	0.615218	0.674705
KINSHIP	0.615313	0.675074
KINSHIP	0.615762	0.675442
KINSHIP	0.616356	0.67581
KINSHIP	0.61681	0.676178
KINSHIP	0.616859	0.676546
KINSHIP	0.616867	0.676915
KINSHIP	0.617393	0.677283
KINSHIP	0.617703	0.677651
KINSHIP	0.618353	0.678019
KINSHIP	0.618905	0.678387
KINSHIP	0.619016	0.678756
KINSHIP	0.619149	0.679124
KINSHIP	0.619263	0.679492
KINSHIP	0.619646	0.67986
KINSHIP	0.619894	0.680228
KINSHIP	0.620875	0.680596
KINSHIP	0.621873	0.680965
KINSHIP	0.62188	0.681333
KINSHIP	0.622474	0.681701
KINSHIP	0.622675	0.682069
KINSHIP	0.622786	0.682437
KINSHIP	0.623131	0.682806
KINSHIP	0.623322	0.683174
KINSHIP	0.623423	0.683542
KINSHIP	0.623595	0.68391
KINSHIP	0.624253	0.684278
KINSHIP	0.62433	0.684647
KINSHIP	0.625191	0.685015
KINSHIP	0.625371	0.685383
KINSHIP	0.625415	0.685751
KINSHIP	0.625726	0.686119
KINSHIP	0.626075	0.686487
KINSHIP	0.626378	0.686856
KINSHIP	0.626584	0.687224
KINSHIP	0.626802	0.687592
KINSHIP	0.62693	0.68796
KINSHIP	0.627018	0.688328
KINSHIP	0.627156	0.688697
KINSHIP	0.627951	0.689065
KINSHIP	0.6281	0.689433
KINSHIP	0.628678	0.689801
KINSHIP	0.629002	0.690169
KINSHIP	0.629453	0.690538
KINSHIP	0.629569	0.690906
KINSHIP	0.629802	0.691274
KINSHIP	0.629994	0.691642
KINSHIP	0.630192	0.69201
KINSHIP	0.630289	0.692378
KINSHIP	0.631917	0.692747
KINSHIP	0.631964	0.693115
KINSHIP	0.632628	0.693483
KINSHIP	0.632683	0.693851
KINSHIP	0.632846	0.694219
KINSHIP	0.632847	0.694588
KINSHIP	0.633165	0.694956
KINSHIP	0.633458	0.695324
KINSHIP	0.633482	0.695692
KINSHIP	0.634312	0.69606
KINSHIP	0.634716	0.696429
KINSHIP	0.634721	0.696797
KINSHIP	0.634992	0.697165
KINSHIP	0.635173	0.697533
KINSHIP	0.635512	0.697901
KINSHIP	0.635684	0.69827
KINSHIP	0.635716	0.698638
KINSHIP	0.635778	0.699006
KINSHIP	0.63584	0.699374
KINSHIP	0.637163	0.699742
KINSHIP	0.637392	0.70011
KINSHIP	0.637642	0.700479
KINSHIP	0.637741	0.700847
KINSHIP	0.637883	0.701215
KINSHIP	0.637899	0.701583
KINSHIP	0.638016	0.701951
KINSHIP	0.638424	0.70232
KINSHIP	0.638424	0.702688
KINSHIP	0.638747	0.703056
KINSHIP	0.639218	0.703424
KINSHIP	0.639964	0.703792
KINSHIP	0.640215	0.704161
KINSHIP	0.640375	0.704529
KINSHIP	0.640498	0.704897
KINSHIP	0.640539	0.705265
KINSHIP	0.640692	0.705633
KINSHIP	0.642866	0.706001
KINSHIP	0.643931	0.70637
KINSHIP	0.644146	0.706738
KINSHIP	0.644459	0.707106
KINSHIP	0.644641	0.707474
KINSHIP	0.644911	0.707842
KINSHIP	0.644929	0.708211
KINSHIP	0.645176	0.708579
KINSHIP	0.645227	0.708947
KINSHIP	0.645371	0.709315
KINSHIP	0.646331	0.709683
KINSHIP	0.646718	0.710052
KINSHIP	0.64731	0.71042
KINSHIP	0.647863	0.710788
KINSHIP	0.648019	0.711156
KINSHIP	0.648298	0.711524
KINSHIP	0.648833	0.711892
KINSHIP	0.649708	0.712261
KINSHIP	0.649821	0.712629
KINSHIP	0.650852	0.712997
KINSHIP	0.651339	0.713365
KINSHIP	0.652259	0.713733
KINSHIP	0.65304	0.714102
KINSHIP	0.653518	0.71447
KINSHIP	0.653662	0.714838
KINSHIP	0.65367	0.715206
KINSHIP	0.653687	0.715574
KINSHIP	0.653863	0.715943
KINSHIP	0.654475	0.716311
KINSHIP	0.654901	0.716679
KINSHIP	0.65513	0.717047
KINSHIP	0.655649	0.717415
KINSHIP	0.65589	0.717784
KINSHIP	0.656552	0.718152
KINSHIP	0.656611	0.71852
KINSHIP	0.657101	0.718888
KINSHIP	0.657593	0.719256
KINSHIP	0.659164	0.719624
KINSHIP	0.659805	0.719993
KINSHIP	0.659835	0.720361
KINSHIP	0.66029	0.720729
KINSHIP	0.660352	0.721097
KINSHIP	0.662997	0.721465
KINSHIP	0.663015	0.721834
KINSHIP	0.663036	0.722202
KINSHIP	0.663314	0.72257
KINSHIP	0.663423	0.722938
KINSHIP	0.663922	0.723306
KINSHIP	0.665544	0.723675
KINSHIP	0.665734	0.724043
KINSHIP	0.666108	0.724411
KINSHIP	0.666182	0.724779
KINSHIP	0.666238	0.725147
KINSHIP	0.66647	0.725515
KINSHIP	0.667309	0.725884
KINSHIP	0.667746	0.726252
KINSHIP	0.667901	0.72662
KINSHIP	0.668238	0.726988
KINSHIP	0.668523	0.727356
KINSHIP	0.669374	0.727725
KINSHIP	0.669558	0.728093
KINSHIP	0.669793	0.728461
KINSHIP	0.670004	0.728829
KINSHIP	0.671111	0.729197
KINSHIP	0.67169	0.729566
KINSHIP	0.672033	0.729934
KINSHIP	0.672789	0.730302
KINSHIP	0.672847	0.73067
KINSHIP	0.672947	0.731038
KINSHIP	0.67406	0.731406
KINSHIP	0.67455	0.731775
KINSHIP	0.676505	0.732143
KINSHIP	0.677565	0.732511
KINSHIP	0.678243	0.732879
KINSHIP	0.679323	0.733247
KINSHIP	0.67977	0.733616
KINSHIP	0.679994	0.733984
KINSHIP	0.680635	0.734352
KINSHIP	0.680742	0.73472
KINSHIP	0.681017	0.735088
KINSHIP	0.68209	0.735457
KINSHIP	0.682454	0.735825
[truncated: 11,581 more rows]

## Sheet: Fig 3C
ID	Description	setSize	enrichmentScore	NES	pvalue	p.adjust	qvalue	rank	leading_edge	core_enrichment	genotype metric
GO:0032755		17	0.774469	2.59621	7.58041952865045e-07	0.00050713	0.000470784	244	tags=65%, list=9%, signal=59%	NOD2/TLR9/EREG/WNT5A/IL1RAP/TIRAP/CARD9/IL6R/TLR1/TLR2/ARHGEF2	MHCI allele complementarity
GO:0007155	cell adhesion	107	-0.445847	-2.01061	2.33480784474426e-06	0.000780993	0.000725019	745	tags=49%, list=27%, signal=37%	CELSR1/PCDH15/PTPRF/CDH6/SIGLEC1/CNTNAP4/LAMA2/TNC/RELN/COL28A1/DCHS2/CD226/PCDH17/PXDN/ITGA8/STAB2/PCDH18/MAG/COMP/CELSR2/DSCAML1/TENM3/FLRT2/NTM/TENM2/SDK1/PCDH1/SCARF2/LAMA3/LAMA4/MEGF10/PTPRS/PCDH10/PDZD2/COL6A5/FAT3/NLGN4X/CNTN6/COL12A1/DAB1/PARD3B/CDH20/CELSR3/CNTN2/FAT2/AMIGO1/GRHL2/NLGN2/SVEP1/APLP1/CDH11/CTNNA3	MHCI allele complementarity
GO:0032760		17	0.711197	2.38411	2.97224170421036e-05	0.00474164	0.00440181	493	tags=59%, list=18%, signal=48%	NOD2/TLR9/WNT5A/TIRAP/CARD9/TLR1/ARHGEF2/STAT3/PIK3R1/PTPRJ	MHCI allele complementarity
GO:0048666	neuron development	14	-0.765783	-2.21937	2.28145070404547e-05	0.00474164	0.00440181	461	tags=79%, list=17%, signal=66%	TENM4/TENM3/TENM2/GLI2/DMD/PITX3/MTMR2/TENM1/ATP8A2/MYT1L/MYO7A	MHCI allele complementarity
GO:0031267	small GTPase binding	53	0.462466	2.07224	3.54382664732773e-05	0.00474164	0.00440181	510	tags=45%, list=19%, signal=38%	LRRK2/CDC42SE2/CYFIP2/OCRL/DOCK2/CYFIP1/ROCK1/PKN1/PLEKHG3/IPO8/ARHGEF2/UNC13D/RIN3/DNM1L/IPO9/DIAPH2/DOCK5/TBC1D14/DOCK10/DENND5A/STRIP1/DOCK1/AP3M1/RCC2	MHCI allele complementarity
GO:0032757		10	0.795493	2.2704	4.98415575889982e-05	0.00555733	0.00515904	407	tags=80%, list=15%, signal=68%	NOD2/TLR9/WNT5A/TIRAP/TLR1/TLR2/STAT3/IL1B	MHCI allele complementarity
GO:0046330	positive regulation of JNK cascade	17	0.697232	2.33729	7.10096369292797e-05	0.00593818	0.00551259	397	tags=59%, list=15%, signal=51%	NOD2/TLR9/WNT5A/RB1CC1/TIRAP/CARD9/NAIP/PJA2/MAP3K11/MINK1	MHCI allele complementarity
GO:0005576	extracellular region	165	-0.368009	-1.76166	6.97802602922307e-05	0.00593818	0.00551259	659	tags=38%, list=24%, signal=30%	HHIPL2/LAMA2/TNC/RELN/COL28A1/SCUBE3/OLFM4/C1QL1/ST8SIA2/F7/PAPPA/PXDN/RSPO2/DKK2/MMRN1/COMP/NTN1/BPIFB3/CRIM1/HSPG2/DNASE1/TLL2/FLRT2/NPS/C1QTNF1/NRG2/SNED1/GDF1/PDYN/VIT/LAMA3/PDGFD/LRP8/FSTL5/GPC6/LAMA4/DEFB125/SEMA3C/GKN1/VWA2/WNT4/GDF7/PDZD2/PKHD1/COL6A5/GLB1/CRISP1/ADAMTSL1/COL12A1/COL5A3/IL25/MATN4/GPC5/CCDC80/TGM2/ADAMTS12/SVEP1/LGI2/FGF2/ZP1/WNT10B/SERPINI2	MHCI allele complementarity
GO:0005769	early endosome	40	0.491577	2.06015	0.000123431	0.00917502	0.00851744	607	tags=52%, list=22%, signal=41%	RUBCN/VPS26A/ATP11B/OCRL/PACSIN2/NISCH/RHOB/RIN3/ATP11A/CORO1A/WDFY2/TRAK1/VPS16/SORT1/VPS18/TRIM3/WASHC5/WLS/MYO1D/TBC1D2B/VPS11	MHCI allele complementarity
GO:0006954	inflammatory response	55	0.427741	1.94992	0.000225479	0.0150845	0.0140034	736	tags=64%, list=27%, signal=47%	IL36G/TLR9/WNT5A/C3AR1/IL1RAP/TLR6/EPG5/NAMPT/IL1R1/TIRAP/TLR1/NLRP3/AIM2/TLR2/NAIP/PJA2/TNFAIP3/TCIRG1/TNIP1/STAT3/IL1B/SCN9A/NFKBIZ/NFKBIA/NCF1/MEFV/TRIM14/CXCL8/PIK3CD/MAP2K3/IL1RN/MFHAS1/SLC11A1/BCL6/ADAM8	MHCI allele complementarity
GO:0008333	endosome to lysosome transport	11	0.74517	2.18884	0.000267968	0.0155324	0.0144192	697	tags=91%, list=26%, signal=68%	SCYL2/EPG5/RHOB/KIF13A/TRAK1/VPS16/SORT1/VPS18/BIN1/DENND3	MHCI allele complementarity
GO:0005764	lysosome	56	0.413933	1.89967	0.000278608	0.0155324	0.0144192	487	tags=41%, list=18%, signal=34%	GPR137B/TRPM2/LRRK2/VPS26A/TLR9/RB1CC1/PLBD1/EPG5/SNX2/PIP4P1/UNC13D/CTSC/TNFAIP3/TCIRG1/RMC1/TRPV3/CHIT1/VPS16/IL1B/SORT1/VPS18/VTI1B/TPCN1	MHCI allele complementarity
GO:0045087	innate immune response	54	0.427817	1.93642	0.000326491	0.0168017	0.0155976	310	tags=35%, list=11%, signal=32%	NOD2/TLR9/RB1CC1/ANKRD17/TLR6/EPG5/RIOK3/TRIM56/TRIM59/TIRAP/G3BP2/PIK3CB/TLR1/NLRP3/AIM2/TLR2/ARHGEF2/PJA2/LCN2	MHCI allele complementarity
GO:0045766	positive regulation of angiogenesis	22	0.570534	2.04813	0.000547285	0.0230599	0.0214072	596	tags=59%, list=22%, signal=47%	WNT5A/C3AR1/RHOB/TGFBR2/STAT3/HMOX1/IL1B/AGO2/PRKCB/JUP/GATA6/CXCL8/HK2	MHCI allele complementarity
GO:0006914	autophagy	42	0.469071	2.00434	0.000585794	0.0230599	0.0214072	449	tags=40%, list=17%, signal=34%	RUBCN/LRRK2/NOD2/VMP1/NRBF2/RB1CC1/EPG5/TRIM56/TRIM59/PIK3CB/ATG2A/PINK1/TCIRG1/RMC1/UBQLN1/ITGA5/STX17	MHCI allele complementarity
GO:0007156	homophilic cell adhesion via plasma membrane adhesion molecules	36	-0.520875	-1.90384	0.000585975	0.0230599	0.0214072	777	tags=58%, list=29%, signal=42%	CDH5/PTPRT/HMCN2/CELSR1/PCDH15/CDH6/DCHS2/PCDH17/PCDH18/CELSR2/HSPG2/DSCAML1/PCDH1/PTPRM/PCDH10/FAT3/CDH20/CELSR3/FAT2/CDH11/RET	MHCI allele complementarity
GO:0002376	immune system process	69	0.385814	1.83316	0.000581033	0.0230599	0.0214072	289	tags=29%, list=11%, signal=27%	PSMB8/NOD2/TLR9/CD81/IFNGR1/ANKRD17/TLR6/RIOK3/TRIM56/TRIM59/TIRAP/G3BP2/INPP5D/TLR1/IRF1/NLRP3/AIM2/TLR2/ARHGEF2/TNFAIP3	MHCI allele complementarity
GO:0050729	positive regulation of inflammatory response	18	0.619164	2.10302	0.000624898	0.0232254	0.0215608	508	tags=61%, list=19%, signal=50%	TLR9/WNT5A/TLR6/NLRP3/AIM2/TLR2/CEBPB/STAT3/IL1B/NFKBIZ/NFKBIA	MHCI allele complementarity
GO:0019901	protein kinase binding	83	0.364648	1.80132	0.000719906	0.0253483	0.0235316	612	tags=41%, list=23%, signal=33%	NR4A3/NOD2/RB1CC1/DNAJC3/MAP3K2/IFNAR2/UTRN/SLC12A6/TOM1L2/CRY1/ERCC6L2/HDAC4/ITGB2/NEK6/CDC25C/SPG11/PFKFB2/STAT3/MVP/BCL2L11/BCL2L1/NSF/TBC1D14/IRAK3/STRIP1/ELAVL1/SMAD3/PTPRJ/SKI/RCC2/GATA6/LIME1/MAP2K3/SLC12A4	MHCI allele complementarity
GO:0015031	protein transport	70	0.362653	1.72652	0.000789231	0.0263998	0.0245077	608	tags=41%, list=22%, signal=33%	SEC63/VPS26A/PARP11/TOMM40L/CMTM6/NECAP1/RHBDF2/KPNA1/SNX2/TOM1L2/IPO8/LYST/STX11/IPO9/FRAS1/VPS16/NSF/AP5B1/SEL1L/VTI1B/TRIM3/AP3M1/MYO1D/SNX10/AP2M1/CEP41/MON2/VPS11/KPNA4	MHCI allele complementarity
GO:0071222	cellular response to lipopolysaccharide	20	0.578982	2.01664	0.000944794	0.0300984	0.0279413	717	tags=65%, list=26%, signal=48%	IL36G/NOD2/WNT5A/NLRP3/TNFAIP3/TNIP1/IL1B/IRAK3/NFKBIZ/CXCL8/CACTIN/JAK2/MAPK14	MHCI allele complementarity
GO:0007399	nervous system development	80	-0.401538	-1.72654	0.00110297	0.0335402	0.0311364	1053	tags=59%, list=39%, signal=37%	SOX11/NLGN1/APOB/SOX4/DRGX/NAV1/DSCAM/AGRN/PLXNA4/MAP1B/ERBB2/APC/TCF4/MYT1/ERBB4/LRP5/SEMA4F/CELSR1/NAV3/EPHA7/CNTNAP4/PLXNA2/NTRK3/PPP1R9A/CELSR2/ISLR2/DSCAML1/SEMA4C/LRP2/UNC119B/NRG2/NEUROD1/VIT/NTRK2/ZMYND8/BRSK1/SEMA3C/DCLK1/PCDH10/RNF112/LRP6/MYT1L/SEMA5A/NOVA1/AMIGO1/NEUROG1/APLP1	MHCI allele complementarity
GO:0019221	cytokine-mediated signaling pathway	26	0.529982	2.00264	0.00126155	0.0365345	0.0339161	494	tags=50%, list=18%, signal=41%	IL36G/EREG/IL1RAP/IFNGR1/IFNAR2/IL1R1/IL6R/STAT3/JAK1/IL1B/IRAK3/PIK3R1/NFKBIZ	MHCI allele complementarity
GO:0004930	G protein-coupled receptor activity	56	-0.438827	-1.75793	0.00131066	0.0365345	0.0339161	979	tags=61%, list=36%, signal=40%	LPAR2/GPBAR1/GPR63/MRGPRX2/NMUR1/DRD5/LGR5/GRM7/S1PR4/GPR25/GABBR1/CELSR1/ADRA1D/GPR26/HTR4/CHRM3/EDNRA/OPRM1/FFAR4/FZD2/GRM8/GLP2R/CELSR2/CCKBR/ADRA2A/CMKLR1/GRM2/ADGRD1/GRM5/PTGER3/MC3R/ADRA1A/CELSR3/TAS1R2	MHCI allele complementarity
GO:0051603	proteolysis involved in protein catabolic process	10	0.691309	1.97305	0.00174901	0.0468036	0.0434492	99	tags=40%, list=4%, signal=39%	PSMB6/PSMB4/PSMB8/DNAJC3	MHCI allele complementarity

## Sheet: Fig 3D
	Sample numbers:
Gene:	101	102	107	115	184	185	192	195	198	200	203	206	207	262	264	266	269	270B	275	280	284A	298	300	33	41	120	136	145	150	153	179	181	188	2	210	212	222	231	237	245	254	259	260	273	274	28	281	287	289
CPTP	7.28573	6.79391	7.49074	5.85495	4.68299	10.018	4.29714	3.7149	7.29018	7.73328	10.0188	9.03422	8.01971	10.7793	7.26444	8.48017	4.62923	9.80274	7.74635	8.4097	8.66854	8.55456	7.31684	3.50155	2.53801	7.3325	4.19798	3.4286	5.38293	2.3677	-0.812239	5.49719	5.30621	3.12607	4.47909	8.21326	3.6538	5.23751	5.45427	5.55699	7.83769	10.2449	7.18392	9.58616	8.75916	1.20765	8.21501	7.60536	7.84181
ACAP3	4.06296	4.52007	4.32081	5.84963	6.65761	5.45616	5.07955	6.79866	5.3036	5.77393	4.90314	5.80423	5.34712	5.99302	6.22337	7.05144	5.92285	4.39033	4.874	6.2973	6.52477	5.07803	4.91853	5.05877	5.81535	4.42665	4.71477	5.32045	4.33799	6.92667	6.17645	3.25862	5.61339	4.57187	6.30145	5.33493	7.76987	4.59878	4.34363	4.26648	3.95346	6.84985	4.39053	3.38994	4.12139	4.32739	6.62645	4.06655	2.84568
SCNN1D	4.08387	4.81816	4.32081	5.2006	6.56961	6.42653	3.42587	4.04931	4.09303	3.89946	4.19392	4.68666	4.06224	3.93518	8.38988	7.31042	7.25349	3.05849	3.76111	5.26905	5.02306	7.14165	5.58076	4.84801	6.52621	4.4874	2.69917	2.18468	5.32883	5.0522	5.66349	3.4481	3.12401	3.55349	4.79397	4.32276	5.82031	3.50445	3.84981	4.71984	1.93461	5.66543	3.34106	3.30977	3.49796	3.3401	4.7155	3.32958	2.76079
UBE2J2	5.44471	6.13623	6.44464	5.09657	4.30112	4.39629	3.90121	5.73049	7.33444	5.91275	4.44546	5.14857	5.82538	6.85772	6.34927	5.1506	6.05146	6.52694	5.27736	4.64694	4.75733	5.52233	4.67497	5.14046	6.29522	6.17751	4.0085	3.55146	4.14273	4.31524	4.91568	3.93353	5.53209	3.12607	7.67229	7.94593	3.45676	3.5804	3.44456	3.97203	2.44157	4.32147	2.86899	4.89473	4.62835	3.61574	6.06559	5.92342	3.78249
SDF4	4.58698	4.73908	3.80234	4.10106	4.01162	5.54707	6.60359	4.40079	4.57846	7.05746	7.71449	5.55865	5.7517	7.81738	7.57395	6.10457	6.63949	4.2666	3.82669	6.10979	5.10177	5.12457	6.04581	6.5067	7.06702	3.95358	8.50316	7.2965	7.50385	4.20421	5.5628	7.37556	5.72735	9.3694	4.47909	4.97928	4.07649	9.57635	8.08216	6.37854	9.04038	5.26489	9.51517	4.4093	3.78036	7.54476	3.61014	3.8601	4.74982
AGRN	4.87782	5.09713	5.46325	5.86026	5.85664	5.17185	4.17684	6.93953	4.51834	3.89946	5.087	4.00314	10.0213	6.32875	7.1811	5.84513	5.5134	3.40996	4.67469	7.50708	7.61475	6.99904	5.52665	5.51182	5.38077	6.24064	4.10635	3.71811	5.51802	5.62644	5.66349	4.56528	6.02348	5.25677	3.51386	4.88306	6.04758	5.06318	4.80496	4.87347	5.42139	5.14459	5.95371	4.28901	4.7963	3.98295	5.19511	4.50543	5.89132
HES4	5.11975	5.35752	5.10068	4.93505	3.78029	6.63776	4.33511	6.24662	4.57846	4.92593	6.24454	5.85356	5.84913	9.4247	9.24135	8.01649	7.48749	6.9386	4.60163	6.47033	6.3095	6.64714	5.63291	5.4703	6.10721	5.27119	3.84803	4.20354	5.74156	4.84575	5.37759	4.11223	3.94713	3.996	4.67613	6.00236	6.12712	4.22574	3.96302	4.3102	5.15428	5.26489	4.80961	6.48882	5.91055	4.40203	4.79457	4.72444	4.8963
KLHL17	4.76583	4.3707	4.89667	5.35135	5.36525	5.30806	3.62291	3.83519	3.82173	4.09877	5.68424	4.93602	5.61985	2.40175	2.90582	4.25153	3.0109	4.85872	4.81057	5.05884	4.43134	4.87521	5.24325	3.65767	3.99173	5.59485	6.74926	7.1535	4.60406	2.73028	1.50969	3.96489	7.48426	7.15987	2.29147	4.27301	1.55864	6.53817	7.16288	3.91654	6.10031	4.32147	5.66299	5.41889	6.17725	5.8779	4.49649	5.28894	5.90127
MIB2	5.28234	5.72889	4.85968	5.04161	3.64905	4.57973	5.057	5.02422	4.74511	5.12185	4.59168	4.7401	4.96778	5.02419	4.49078	3.83215	3.86451	5.27732	4.93475	4.67181	4.43134	5.45107	5.05221	5.77315	5.46566	3.99601	4.40443	3.4286	4.85438	3.95267	5.49154	4.45915	5.03828	4.60793	4.40694	4.81516	4.54216	4.89491	4.50189	5.23279	5.47458	5.14459	5.9316	5.59834	5.40744	4.24868	3.51995	4.80351	4.56189
CDK11B	5.15969	5.15919	6.46941	7.6382	5.2791	6.46201	5.78942	8.02738	4.69167	5.80278	7.33298	5.46654	6.84027	8.39342	7.60458	6.31198	7.19621	5.63513	4.9047	5.53616	4.88151	5.74721	5.68324	4.67605	5.25286	6.9776	6.4377	5.33763	6.44783	4.51455	3.58008	7.03491	7.98962	6.53955	2.58097	5.18158	5.04173	7.35839	7.27676	5.791	7.25083	4.52792	7.10709	6.97815	5.91055	3.98295	6.17308	5.8131	8.38262
NADK	6.86429	8.17242	7.43524	6.96367	5.73246	5.0835	6.64197	8.0462	6.08269	5.41136	5.89612	5.43448	5.47474	11.6508	10.4095	9.23642	10.1859	7.45553	4.77778	6.92298	6.9073	5.91548	6.45603	8.0848	8.68953	7.01419	5.79766	5.67146	8.01577	7.76492	8.36518	4.48101	5.30621	3.31248	5.96703	6.38848	7.61294	3.84959	6.34884	8.47893	3.75277	7.06397	5.34942	7.51364	3.71477	6.90596	5.48461	7.2004	5.13425
CALML6	5.02563	5.57802	6.27237	7.80838	6.87878	4.53601	3.62291	5.95952	8.44555	8.11324	5.37651	5.82911	5.7517	2.79768	4.65584	5.51781	5.75166	4.91475	6.14862	5.09607	5.37963	6.30716	4.38177	6.29708	3.99173	6.91263	1.87605	1.39618	1.49364	2.3677	3.27522	4.1672	5.76342	1.72752	7.6174	7.61754	3.59106	1.46492	1.04246	2.151	2.079	4.32147	2.43836	5.41889	6.30531	6.61312	7.80654	5.67273	4.05625
CFAP74	3.03102	3.71862	4.14748	5.11444	4.11471	4.24156	5.22819	6.18002	4.98612	6.67595	6.60466	5.02483	4.68068	2.06071	2.61632	3.0117	1.82187	5.36038	5.10303	4.64694	4.9681	6.67867	6.48469	5.57194	5.09127	5.25381	9.62114	9.04723	11.1462	3.95267	3.58008	3.09816	5.83296	10.5863	3.51386	5.33493	3.45676	9.77831	9.82896	10.8461	10.1074	5.75031	10.1642	5.52921	5.18332	5.40808	5.55443	5.05043	8.2468
SKI	4.60156	4.81816	4.96793	5.14952	4.38601	4.18607	5.16635	7.18569	4.57846	2.604	4.72443	4.63117	5.24341	7.60297	6.63951	6.06074	6.43776	4.7083	3.19282	4.83487	4.72454	5.88876	5.02644	5.77315	5.11248	4.03724	4.55065	4.12657	5.62666	4.98661	5.59715	3.90147	3.81588	4.33417	4.07574	5.15436	4.81346	4.44474	4.42493	4.7519	4.06172	5.26489	5.1532	3.67234	3.41778	4.07707	3.7752	4.00096	3.20825
RER1	6.14733	5.18925	5.36107	5.4176	4.11471	5.33382	6.35834	9.04152	4.79664	4.35402	4.04953	4.24414	4.87828	7.17341	7.29397	5.71921	6.58528	9.86629	7.90659	7.2953	6.17034	5.37611	5.68324	10.5089	9.83901	4.75785	3.66746	2.98114	4.40924	8.64516	4.39721	3.40301	5.44593	2.79165	4.79397	4.22148	6.72492	4.31737	3.66137	4.68705	4.65246	4.52792	3.98088	7.67033	8.50646	9.78305	6.63721	7.45428	5.8813
PRDM16	5.34431	4.81816	5.5354	5.39585	5.44655	5.0528	4.78256	8.07703	5.90626	5.07531	4.84599	5.55865	7.88547	3.19821	4.36922	4.78803	3.55305	6.32463	5.2537	4.64694	5.22411	5.68645	4.91853	5.24264	7.59754	4.62896	4.32536	5.13642	3.91685	5.86413	4.54531	4.75665	4.91542	5.0625	4.67613	5.63979	6.52966	4.44474	4.97657	4.71984	4.69791	5.37592	4.90348	5.45661	4.82766	6.99706	5.19511	4.35605	4.97378
TP73	4.34864	4.96438	4.74264	5.52169	4.74858	4.78043	4.3721	4.23573	4.4556	5.68373	4.44546	4.00314	4.62674	3.43922	2.90582	5.24502	3.10875	4.39033	4.9047	4.56963	4.72454	6.3272	5.59835	4.97218	5.56135	3.95358	7.92212	7.80865	9.74286	4.60474	5.33751	4.32055	4.63302	9.1315	3.97952	4.7439	4.24896	7.46242	8.00494	9.03934	7.7675	4.52792	8.33581	4.06313	4.06986	5.15827	4.54303	4.35605	5.46459
AJAP1	6.54801	6.79391	8.07065	9.70144	7.03152	7.62478	5.70494	5.60072	5.47154	6.62839	8.54419	7.13367	6.22083	1.85426	2.38499	3.83215	0.637446	6.81889	6.64318	6.89156	6.38488	7.09566	7.25162	4.71212	6.46154	9.1145	9.69475	9.26486	11.1139	1.88228	2.64719	6.18396	10.2962	10.5965	4.73625	7.14402	2.62277	9.85007	10.2592	10.714	10.2947	3.42839	10.3371	7.53142	7.58082	5.56791	8.0556	7.06253	10.1213
NPHP4	9.00419	7.17805	8.39541	5.81727	6.67458	6.62739	9.00716	9.03525	10.7545	9.60503	7.24178	8.56422	7.25012	5.07268	4.01118	4.59666	4.1438	6.33493	8.93568	8.20765	7.43388	6.01766	5.73187	9.78854	8.57	6.9723	4.80497	4.75693	5.11102	12.1446	12.4529	4.6449	9.43898	5.1629	9.80014	10.4801	9.62228	4.67004	5.10547	5.16297	5.33773	4.70849	5.79131	8.10381	8.6776	11.0475	8.80296	7.77191	8.11834
ESPN	6.07607	5.27584	6.02752	6.66345	7.10848	6.40239	5.7478	5.98575	6.51064	6.2426	7.07151	5.64524	6.28318	3.0118	3.96995	4.19858	3.15529	5.38042	6.34047	6.32893	5.33688	7.03604	6.27095	5.61068	5.30907	6.5132	7.85685	8.22562	6.85757	5.34171	4.04574	6.8666	8.45974	8.42417	4.47909	5.87474	3.22849	7.87808	8.03114	6.24973	6.96513	5.37592	7.09719	6.32514	7.20438	7.18141	5.7053	6.16715	6.72482
PHF13	4.67229	4.42223	5.06862	4.06477	6.55135	6.61693	6.23323	5.98575	5.07227	6.66027	7.73824	6.97555	6.18396	3.64567	5.36127	5.94495	5.20592	4.64345	3.88943	5.13237	5.82849	5.8055	6.03293	6.23646	5.80235	3.17289	8.23225	6.95077	7.14011	6.38053	5.66349	8.1562	6.50038	8.90017	4.54781	5.73474	6.61096	9.1444	7.81442	6.20411	8.99445	4.70849	9.07277	4.06313	3.3329	7.10154	4.79457	4.1894	4.25555
CAMTA1	6.32468	6.25467	6.30025	6.5133	7.12092	6.73765	6.7372	8.55108	9.04989	9.86481	9.22437	11.9968	9.54866	5.09634	5.72561	5.29632	4.37769	4.82986	5.64772	6.51913	6.49591	7.46471	6.91502	7.60829	6.82502	4.89872	5.50653	5.3546	5.41791	5.0522	5.6307	6.69486	6.08178	5.56271	6.28141	7.02883	4.60701	6.4599	5.68631	5.25534	6.03097	5.75031	6.3114	7.78226	5.36532	5.282	6.95377	3.61909	4.45786
H6PD	5.47668	5.3308	5.2511	5.99656	4.81132	4.85349	5.24823	6.50422	4.4556	4.57083	5.03682	5.02483	4.65396	10.4401	9.62588	8.0336	9.15207	6.47197	5.34607	6.3751	6.25314	6.04211	5.80946	5.88797	6.14888	5.71404	5.57649	5.90829	6.49773	5.93539	6.62239	4.45915	5.83296	6.67323	3.97952	4.32276	6.76099	5.88745	6.33839	7.34477	5.20238	8.13673	4.97008	5.41889	6.26005	5.92928	4.9056	5.23291	5.184
PIK3CD	3.26871	3.87474	4.37425	5.23367	4.21093	4.18607	5.20787	4.32062	4.00814	2.84501	5.01105	4.38501	4.57071	10.8256	9.33969	8.31742	9.43216	6.14887	4.1162	5.52255	5.15196	4.57356	5.4512	4.5621	6.08591	4.57399	3.46101	2.58061	6.95605	6.21856	5.75762	3.30837	3.51103	3.55349	1.9289	3.72552	6.30378	3.90971	5.39497	7.28028	3.66396	6.29346	4.73497	3.30977	4.17114	1.20765	3.08931	4.00096	3.0018
CTNNBIP1	4.67229	5.15919	5.55867	6.91353	4.81132	5.84456	5.3812	3.2788	4.09303	5.65236	6.53405	5.75316	4.59899	2.54614	5.72561	4.7145	4.0235	5.61836	5.75269	5.93588	4.69099	5.07803	5.52665	4.0447	3.68688	6.71086	7.90183	8.05439	8.7782	3.64781	3.58008	8.3498	7.91942	8.88371	3.97952	5.33493	3.71392	8.99283	8.93987	9.06349	8.76015	0.621031	8.67052	5.90158	6.18937	4.44973	6.65851	5.62998	9.13478
LZIC	6.68089	6.25467	7.59007	6.66648	7.51882	6.6064	5.55213	4.68319	7.54495	6.5792	5.33558	3.91294	5.67404	4.38264	4.01118	3.38785	3.89226	9.59443	8.39958	8.26804	8.80809	6.30716	5.07752	8.25032	6.5881	7.4668	2.0825	2.79473	2.78909	4.08391	3.83162	3.65455	7.25011	2.79165	5.96703	5.87474	5.19724	2.20189	2.14199	3.2885	1.93461	2.94296	2.16272	7.48655	8.87628	6.22489	8.41281	8.50395	5.11728
CASZ1	5.8198	5.35752	5.75276	5.99173	5.32282	5.22789	6.23323	5.90558	6.22114	4.63642	5.49276	5.77892	6.47091	6.65765	8.40156	6.49329	7.08941	5.09532	5.49471	6.12788	6.5808	6.26623	6.92899	6.80272	6.74577	5.70127	5.61024	4.87926	5.25337	8.03203	7.06428	5.92956	4.46796	5.30151	6.11023	6.24102	6.04758	5.32842	4.83501	5.20989	5.61149	5.75031	6.02854	4.44727	5.25429	5.12927	6.82784	5.26119	4.37461
C1H1orf167	4.51183	4.77916	5.69092	5.12329	7.75258	8.62608	6.18206	5.63428	7.43542	7.08121	6.78269	8.74501	7.23667	2.79768	2.10936	2.41131	3.36784	3.87293	5.45378	4.21084	3.95402	6.34696	4.57188	4.67605	5.76265	4.11631	2.26307	1.84364	2.42652	3.01978	4.04574	5.90551	5.96272	1.72752	6.30145	6.10545	3.45676	3.50445	1.93554	1.05146	2.81596	6.0473	2.30711	3.22488	4.66354	5.09967	4.58812	2.66216	3.07395
AADACL4	3.95362	5.06507	4.85968	5.14083	5.32282	5.40846	4.69768	8.02106	4.63617	5.51961	5.54756	7.38919	7.0597	7.12824	9.09205	7.35647	6.17519	1.37043	5.27736	5.60235	9.8829	4.81972	4.80188	3.50155	2.53801	3.72038	7.48167	8.36825	7.41142	7.97398	4.04574	8.96634	6.16503	6.22809	3.97952	3.39431	4.72857	9.24409	8.80591	7.39131	7.9916	11.1139	7.95234	5.02598	4.51732	0.966646	8.64923	4.64078	8.27386
LRRC38	2.74629	3.71862	2.84082	2.05555	5.63177	5.63258	5.73365	3.83519	4.51834	6.97112	7.33298	5.26252	5.3637	2.40175	5.42367	2.10097	2.95937	2.84436	2.24173	3.35604	2.67391	4.35675	5.37158	6.60589	6.16927	3.09694	8.31644	7.48171	7.39834	1.88228	-0.812239	8.3879	6.47885	9.90788	3.36947	5.38263	1.79965	9.0101	7.17468	5.75981	8.30781	2.94296	8.78901	3.13468	2.68082	7.79146	2.26619	2.27513	3.33111
PRDM2	4.57226	5.24755	5.22225	4.74169	4.01162	4.39629	5.9325	4.6176	4.74511	3.23203	4.48342	5.55865	5.13166	7.99145	7.60121	6.21534	7.22922	5.54923	3.28904	5.05884	5.35841	5.02994	4.53581	5.77315	6.12819	4.73298	3.90353	4.31179	4.50994	4.51455	5.75762	4.02564	3.12401	3.47754	3.87643	5.55906	4.47425	3.04989	3.44456	5.0896	4.12962	4.52792	4.48465	4.33023	4.01642	4.13657	3.51995	4.55197	3.27098
KAZN	5.75609	6.08918	5.83129	6.16461	6.67458	6.02934	4.91381	4.68319	5.1135	5.44835	4.78649	5.40169	5.86086	2.40175	4.12821	6.13307	3.55305	4.77036	4.40093	6.07291	6.33144	6.06616	5.93939	6.41119	5.841	4.36322	4.55065	4.37969	4.14273	5.86413	5.52761	5.33862	4.78112	5.1629	6.34071	5.23453	5.01807	5.84189	5.51123	4.5109	5.0176	6.40239	5.71569	4.15777	4.12139	4.37758	5.59917	3.70398	3.94521
AGMAT	5.13986	7.81092	7.15131	4.79805	5.69967	4.295	3.56017	3.83519	5.59311	5.48442	3.70849	5.80423	7.27663	2.24128	3.35328	5.20531	4.39718	3.2449	5.70116	3.68409	4.88151	5.62303	3.95995	8.83477	5.91532	4.07731	1.87605	2.02421	2.89219	7.66364	6.89512	4.3446	7.13092	1.07544	6.45246	3.86638	7.69726	0.616926	1.04246	1.94455	2.21024	0.621031	1.61523	5.02598	6.11505	6.3683	6.06559	6.22575	5.77709
PLEKHM2	4.04175	4.85612	3.72217	3.68901	3.16362	3.79905	4.66823	6.03682	4.63617	3.78843	4.32516	4.1682	4.17928	7.83506	7.37516	6.10457	6.8019	4.13124	3.08973	5.09607	4.25887	5.65509	4.42185	4.39464	6.33187	4.22734	3.79032	3.76964	4.57336	5.44299	5.21013	2.37993	3.67149	3.12607	5.27129	4.27301	6.33283	4.07636	3.5205	5.06429	4.02653	5.01335	4.18158	5.34036	3.64605	5.0386	2.65321	3.93225	3.14266
SZRD1	3.93072	4.42223	4.82171	5.53502	2.42665	3.8712	5.30672	4.14553	3.48731	4.00255	4.93088	4.1682	4.68068	8.13253	7.23429	6.14711	6.67985	4.42932	3.54429	5.09607	4.51041	4.92865	4.38177	3.92686	3.44072	5.46492	6.06435	5.23137	7.17631	4.31524	4.23216	2.78328	6.45699	6.11983	3.209	3.79767	3.6538	5.41394	5.15396	6.29396	5.9767	4.08046	5.63589	3.53804	3.49796	2.6365	4.23817	3.93225	6.3421
RCC2	8.15043	7.71087	7.33098	8.61759	4.30112	3.37162	5.53592	5.69913	6.31248	3.89946	4.84599	6.45859	5.7004	6.61735	9.05434	7.12777	7.4553	5.77793	5.27736	6.3522	7.4288	5.33712	6.72788	8.22246	8.80154	6.84459	5.35552	5.57337	4.57336	9.06219	7.99189	4.1672	3.51103	4.29045	6.39767	6.20167	6.50435	4.27228	4.38485	5.48251	4.02653	5.14459	3.64271	7.43078	5.32192	7.42459	7.7231	6.3626	6.23603
ARHGEF10L	4.82912	5.62276	4.93274	5.48782	4.46618	5.17185	4.13441	4.32062	4.79664	3.3925	4.14738	3.71363	5.18862	4.75373	5.76229	4.78803	5.37277	4.99492	4.06276	4.92039	4.88151	4.63915	5.05221	6.21148	5.6365	4.22734	3.90353	3.22215	4.57336	4.41833	6.10662	3.65455	2.59349	4.19882	2.58097	4.22148	4.72857	3.78685	3.78969	4.81397	4.12962	3.79096	4.94822	4.15777	4.51732	4.24868	2.47264	4.00096	3.49776
KLHDC7A	6.09164	5.35752	6.12427	4.75314	3.16362	8.52067	3.35372	3.09822	5.92953	6.56242	8.34978	7.11356	6.18396	0.475749	0.668783	-0.220959	1.57033	8.44487	5.66576	6.69929	6.85524	6.99904	5.93939	4.88007	5.62178	6.13066	4.15289	4.47591	4.63412	3.80828	4.96912	4.3446	3.67149	3.62564	3.36947	6.83672	2.95719	4.56178	4.50189	3.45356	6.51005	2.20599	6.02854	7.9067	6.92875	4.40203	6.47864	6.48758	6.28245
TAS1R2	8.64397	6.37724	6.5177	5.15816	3.78029	4.18607	8.65797	6.08615	6.69846	7.64042	5.61752	7.34676	6.02624	-1.84618	-2.13857	1.15755	0.878454	6.22841	8.52343	7.72478	6.65228	4.63915	5.05221	9.61008	8.41213	6.35916	3.46101	2.69164	4.10029	12.3041	12.3787	3.40301	8.80943	3.22228	8.78865	7.3319	9.20316	4.36109	4.67805	3.37339	4.50686	2.20599	4.42259	7.7177	8.08129	10.5862	8.25749	7.45428	7.40465
NBL1	7.15352	6.96002	5.06862	6.99052	5.88609	9.08065	7.11544	4.40079	6.76465	8.68953	10.2804	7.7564	6.02624	4.03646	4.20128	4.84082	3.40683	7.71423	4.93475	6.32893	5.94693	4.50484	6.00681	5.70319	5.69393	3.77013	9.04674	7.16316	7.54398	4.08391	3.09465	9.7258	6.60347	9.51423	5.7509	6.61504	4.20774	10.2157	9.49543	5.96521	8.65463	4.08046	8.60042	6.95856	5.72313	6.28529	5.27999	4.98408	8.57981
HTR6	7.87857	8.14201	9.78333	10.7275	8.5854	9.76216	8.03554	4.97269	7.74838	9.84761	10.6247	9.4192	8.62072	4.72368	3.53385	2.81467	1.42594	9.79623	9.20135	9.77479	9.27099	10.7043	9.72538	7.16343	8.62271	10.7351	12.4972	11.7182	13.428	1.14531	3.09465	7.88414	11.8236	13.4672	7.03443	9.35525	0.906567	12.5793	12.694	13.1446	13.0645	3.42839	13.0059	9.76216	10.1669	8.28282	10.8451	10.4653	12.9146
OTUD3	4.85367	4.77916	4.65898	4.58393	6.17559	5.47943	5.4692	5.25742	4.00814	3.53689	3.70849	5.22553	6.08742	3.51137	3.8838	3.29	3.89226	6.51792	7.60397	4.45966	4.21233	6.73975	5.93939	4.91143	4.93332	5.40319	5.23089	5.7633	3.46047	5.62644	6.10662	5.73407	5.57331	4.83794	5.53093	5.98701	4.9447	5.90233	6.2181	7.09898	6.04862	3.79096	5.9316	7.3479	8.38785	4.19371	5.27999	7.75709	7.55402
CAMK2N1	5.89862	7.02813	6.28638	6.29175	4.68299	3.79905	3.99906	3.09822	3.21168	4.00255	3.42609	4.1682	5.3801	1.32375	4.98037	5.25801	3.62096	5.68432	4.874	4.10523	5.20046	4.35675	3.18622	7.94402	6.17936	5.12589	3.79032	2.79473	3.0786	9.8834	7.33242	3.57548	6.29393	1.96852	4.84946	4.32276	7.76277	2.93885	3.90753	1.70354	4.65246	4.52792	3.2002	4.68828	5.10868	9.01649	5.27999	5.56338	5.60514
PINK1	4.04175	4.20405	3.23675	2.83623	2.95717	2.76157	5.64575	6.22476	4.4556	3.66813	5.31467	4.51333	5.1509	8.11237	7.14452	5.75632	6.41403	3.32979	3.62024	4.72031	4.25887	4.00527	3.90445	5.88797	6.26712	2.84168	6.14715	4.90253	5.15315	4.68963	5.5628	4.3446	2.23092	6.01628	3.209	4.7069	3.98185	6.75033	5.66973	6.03201	5.59957	4.32147	6.51098	4.44727	3.2427	4.87354	3.99201	4.24712	3.33111
ALPL	4.48063	4.42223	3.72217	6.68752	2.42665	4.57973	6.92319	4.14553	4.00814	2.604	6.51585	5.46654	4.73267	12.7366	12.2429	10.4075	11.4869	7.32204	5.20521	7.10295	5.73281	4.10149	5.05221	5.03048	5.74916	4.42665	4.51546	3.06603	7.72943	7.33514	6.28579	4.68312	4.28155	3.39737	-0.878458	2.96368	7.58101	4.92435	6.4591	9.51265	3.8765	7.67631	4.92602	4.11122	3.41778	2.55161	2.47264	4.35605	4.93556
HSPG2	5.32687	6.00719	6.35444	7.96429	8.98635	8.64421	6.17161	6.89869	6.65724	7.11611	5.95135	7.38081	6.77358	6.01801	6.41985	9.11398	6.48863	5.89399	5.68357	8.93523	9.07031	7.91216	8.17308	6.38908	6.39383	6.10181	5.27364	5.72465	5.79576	8.01568	6.78022	3.99559	6.54251	5.44799	8.36709	7.11607	7.75206	5.23751	5.70271	5.66196	4.82623	8.42193	5.67635	4.8387	4.7963	4.42608	7.82078	5.08249	4.63526
WNT4	4.1841	4.65543	5.46325	7.32377	8.20217	7.29828	5.36294	6.65894	7.13867	7.95514	5.85326	7.43042	6.15567	5.4667	6.5791	8.45923	6.67587	4.57555	6.69679	7.24646	8.06459	4.762	5.66666	4.52202	3.56904	5.91539	2.56793	1.10667	3.64891	8.47024	6.62239	2.47013	7.88709	1.72752	7.2662	6.17483	8.87482	2.38246	2.32256	3.19831	1.59357	7.69785	2.66968	3.60675	5.65482	3.17964	8.29537	5.31616	3.33111
IL22RA1	3.53479	4.20405	2.68035	2.83623	3.90059	2.42053	5.14513	7.11615	6.1033	6.26351	3.83135	5.87761	6.2117	-0.261217	6.672	6.37299	6.49316	5.046	7.28613	6.26497	7.63695	4.43269	8.18768	7.80481	8.94149	2.41105	6.0885	6.39208	4.30099	7.28145	8.58222	4.54467	5.3543	4.67748	6.0404	5.93996	6.23364	2.93885	1.93554	5.13893	2.54466	7.69785	1.61523	7.14915	7.44079	7.30973	7.61832	6.55769	4.43064
STPG1	5.65493	5.18925	7.00652	8.7606	5.52352	6.62739	4.98718	2.36126	2.66419	4.97746	6.75191	5.46654	4.68068	-0.261217	1.56187	2.10097	0.637446	5.45789	5.59223	5.4525	4.78939	6.3857	5.80946	3.58173	4.7287	8.34179	7.30231	6.56974	8.76976	1.14531	1.50969	5.43136	9.00665	8.74078	3.7654	4.4174	0.906567	7.79285	8.08529	8.35915	8.54388	4.08046	8.30604	5.58137	7.07314	3.98295	6.46662	5.92342	8.35393
NCMAP	6.21523	5.18925	4.89667	6.30736	4.61428	5.02144	6.47346	6.35121	5.73193	6.66027	6.18818	7.0302	7.06478	5.09634	3.92752	3.93285	2.46342	3.75509	6.59694	5.67797	5.84384	4.81972	4.80188	5.68515	7.6125	8.44687	9.12178	10.0502	11.2496	4.20421	2.35769	7.34012	8.40371	8.33013	5.38833	5.73474	3.88057	8.59077	9.40565	10.0908	7.74872	3.42839	8.43148	7.01654	6.99241	7.39748	5.46057	8.05245	8.913
RPS6KA1	6.82136	6.22596	4.74264	4.4775	5.13937	4.24156	5.69037	4.47674	4.84639	4.50212	5.01105	4.7401	5.22538	9.28761	7.95814	6.74943	7.82996	5.60139	4.99305	5.50881	4.78939	3.79115	4.73982	4.63906	5.154	4.15428	8.78571	9.69205	9.44413	5.34171	4.67961	8.63579	4.55285	6.97199	4.79397	5.15436	5.065	9.88792	9.24423	9.94585	7.39576	5.37592	7.60654	7.57495	5.05669	5.12927	3.08931	3.78415	4.51081
SLC9A1	7.52239	7.14008	6.07671	5.48095	6.75658	5.86237	7.13171	5.07398	6.93529	7.29939	6.37146	7.81983	6.69057	6.69685	5.36127	4.65679	6.20315	4.30903	5.88174	3.90997	4.25887	3.90218	4.2544	6.56703	10.1233	5.92641	6.41878	7.66297	6.54596	8.42763	10.5977	3.04044	9.32594	5.1629	9.55929	8.5156	6.92893	4.17764	6.25191	5.53873	6.59657	5.01335	5.72858	3.38994	5.60138	12.1229	3.61014	7.04637	5.1001
MAP3K6	5.18893	5.70828	5.27939	5.31318	5.56051	4.39629	4.63817	7.15134	4.84639	4.69916	4.14738	4.88948	5.16988	2.54614	6.75321	6.26768	4.52674	5.56683	4.16773	4.67181	4.82075	5.55668	4.73982	5.36096	5.23362	4.80635	5.45173	7.07374	3.16349	4.84575	4.96912	3.53426	4.63302	5.54421	3.97952	4.66893	4.24896	5.03646	5.56602	3.37339	4.31604	4.52792	4.35774	4.33023	4.66354	4.37758	4.94079	3.70398	3.33111
FGR	3.23172	3.71862	4.2076	6.3682	5.08962	4.53601	5.95706	4.74592	4.63617	2.31449	4.78649	4.98111	3.88977	11.1209	10.7606	9.31626	10.2071	6.44368	4.31212	6.67489	5.79729	3.90218	3.58958	3.92686	5.82823	4.42665	2.81947	3.55146	6.67445	6.16026	6.00794	1.94929	3.81588	1.07544	3.02843	3.86638	7.10203	1.99544	5.24633	8.34346	2.44157	7.03042	4.32418	4.28901	2.53643	3.95016	3.9233	2.66216	3.54929
ATP5IF1	4.46478	3.54353	4.47553	5.6062	4.74858	6.20713	5.80303	3.2788	5.07227	6.11035	6.8926	5.46654	4.98931	0.475749	2.25375	2.5864	2.79272	5.47663	4.70988	4.85673	4.47142	5.68645	4.94627	4.88007	5.04788	5.32212	7.57435	6.45639	7.32653	5.44299	4.54531	7.33712	6.84142	8.39866	3.7654	4.62994	6.4346	8.4959	7.20377	6.95492	8.3529	0.621031	8.39154	4.71964	4.51732	6.07327	4.34711	4.76452	6.4272
SRSF4	7.73394	7.33417	7.37097	7.08416	5.2791	5.38401	5.34444	6.18002	6.86462	5.74448	4.14738	5.77892	5.83731	7.36571	7.00863	5.7925	6.96428	5.53142	6.66127	5.60235	6.2416	5.68645	6.23765	7.5744	10.2786	6.80933	5.93716	7.25642	4.80239	10.2159	8.66552	4.87694	7.33645	5.32337	8.11306	6.99854	11.4665	5.30623	7.40252	5.36305	4.5815	6.0473	5.03374	6.31491	6.76018	9.03127	5.86037	6.66745	9.56775
KHDRBS1	6.01206	6.02397	5.55867	5.76732	4.54213	4.74246	4.8885	3.83519	4.3213	3.78843	4.62603	5.33378	6.30051	7.35104	6.96734	5.50696	6.3899	4.35025	4.63862	5.53616	7.25026	7.97066	9.28934	6.12046	6.22877	7.2647	3.90353	4.16557	3.76213	5.0522	5.66349	5.28992	4.06742	3.12607	6.41616	7.3914	5.3566	3.50445	3.96302	4.35263	3.61742	5.26489	4.21857	4.9749	4.21924	5.57868	4.86953	6.26818	3.98318
KPNA6	3.37432	2.83726	4.01915	4.93505	5.32282	4.95659	5.71937	3.83519	2.66419	5.25309	5.1355	6.09829	5.41234	9.73078	8.33209	7.40694	8.23126	5.38042	4.06276	6.04462	6.02979	4.81972	4.53581	4.52202	4.7287	3.37934	2.0825	2.32907	5.04543	5.93539	5.25385	2.78328	4.28155	3.02297	5.59728	4.62994	6.30378	2.93885	4.25747	5.64499	2.89613	6.55177	3.46938	2.93537	3.04339	3.23513	4.79457	2.82262	2.67059
ZSCAN20	4.8658	4.31726	4.57017	4.55805	4.98465	5.11356	4.09069	4.40079	5.40669	4.63642	3.88906	5.33378	6.64381	2.24128	2.50528	4.35193	2.7326	4.96869	5.20521	4.34061	3.70786	3.05418	4.42185	5.82348	4.49019	4.75785	6.88642	7.90109	4.77567	5.82714	4.96912	3.80077	5.44593	3.12607	6.34071	7.10189	8.32442	3.90971	3.59265	3.91654	3.3591	4.08046	3.69615	4.86699	5.60138	4.95843	4.39864	4.30261	4.83534
CSMD2	5.02563	6.39024	6.8921	5.96244	6.93621	7.33701	6.43026	6.85667	7.24452	6.19985	6.26649	6.44256	6.91531	5.58845	5.09983	6.82562	4.4354	7.06159	5.64772	6.67489	6.97159	7.26103	6.82074	6.18605	6.32279	5.66228	4.55065	4.59496	4.14273	6.6999	5.87426	5.50788	5.61339	4.95459	6.66844	6.82813	6.59507	4.9815	4.61014	4.12675	4.88635	7.27924	4.97008	5.61511	5.58312	4.64677	6.44227	5.20405	4.37461
ZMYM1	2.89567	3.71862	3.72217	4.93505	5.69967	4.98938	4.80979	6.96612	3.60761	4.92593	3.998	4.84138	5.31337	2.79768	3.79217	5.91244	3.2441	5.31945	5.02134	5.11433	5.48127	4.762	3.78662	6.36663	6.07515	3.95358	2.69917	2.69164	4.30099	6.6999	4.31704	3.04044	4.70897	2.51601	4.47909	4.11254	5.874	3.96742	3.2795	3.45356	2.64087	4.70849	2.77277	5.02598	5.72313	5.08464	5.50826	4.87847	5.21624
C1H1orf216	1.91913	2.83726	2.84082	1.01807	2.71616	2.21408	5.48617	3.58365	5.65025	6.5792	7.35875	4.84138	4.10232	2.06071	1.32086	1.15755	1.70158	5.49513	4.00727	4.89948	3.23579	5.62303	5.56294	5.19245	6.26712	1.58793	10.2942	10.3711	12.0128	-0.43965	1.99512	0.885164	1.00853	11.3431	6.30145	8.93297	1.26914	10.3808	10.7496	11.0867	10.6766	0.621031	10.8644	5.61511	4.82766	5.6105	5.10491	5.58592	7.79455
AGO1	7.94293	6.4902	6.90123	7.00017	6.99144	5.77103	5.78942	6.4105	6.82794	7.00876	5.71648	6.53617	6.16516	6.15945	5.0611	4.49054	5.19482	6.51792	8.51599	5.49494	6.9073	6.28684	5.69963	6.85205	12.4486	8.29369	7.53536	9.35407	5.5499	12.5471	10.6208	5.98415	9.35578	6.63877	9.76269	8.41022	13.8735	7.11198	9.67233	6.14498	6.52903	4.52792	6.19556	7.69816	8.88934	11.0508	7.16194	9.93609	11.7925
COL8A2	6.22937	6.16677	4.52363	5.94756	4.21093	7.96691	6.57214	3.2788	6.5858	8.01185	9.55147	7.13367	5.53455	2.79768	2.25375	1.54458	2.036	7.1342	4.06276	4.43081	4.21233	3.53961	5.19781	5.87212	5.38077	3.55991	8.084	6.97841	6.7723	3.26079	3.09465	8.87952	5.69035	9.00702	3.209	6.24102	2.0061	9.41977	8.49602	5.69532	7.96164	2.94296	7.48655	6.15203	5.20737	5.78798	4.0576	3.61909	7.56971
MAP7D1	6.51375	6.10504	4.42578	6.33048	4.61428	8.03131	6.33041	7.94956	6.31248	7.71062	8.7969	6.88355	6.42425	8.03799	8.02256	7.16275	7.58634	7.00464	4.52467	5.87291	5.69945	5.33712	6.49412	5.53214	6.21902	3.66885	7.61232	6.39208	7.02573	5.11494	6.26458	9.73436	5.83296	8.20913	4.16594	5.63979	5.11044	8.9963	8.10392	6.27202	7.44989	5.83048	7.22086	6.14049	5.10868	5.59997	5.43611	4.35605	7.62779
SH3D21	6.81199	5.97304	5.64817	5.53502	4.68299	3.55804	6.20274	4.97269	4.89449	4.18896	4.95811	4.00314	4.25234	1.32375	2.61632	3.29	5.55739	8.86317	8.58869	5.97637	4.47142	4.92865	5.41194	5.51182	2.87243	7.33664	7.81766	6.40027	6.50588	5.34171	3.58008	7.689	5.03828	8.64638	4.67613	5.04003	8.36013	7.92253	7.33576	9.17411	7.16848	8.12088	6.66634	7.82254	9.5791	7.15287	7.33062	7.68583	7.90746
MEAF6	7.2538	6.58369	6.65359	7.03576	4.46618	3.46784	5.26799	4.32062	5.15357	3.3925	4.40646	3.6026	4.73267	4.59676	4.12821	2.66657	4.1438	-1.79949	-0.0801961	4.64694	6.33144	4.98018	6.4752	8.27163	7.13599	4.03724	5.0211	3.55146	4.01148	5.44299	7.21567	4.73861	2.59349	5.3449	4.16594	4.50621	3.77164	5.7626	3.59265	3.85882	5.12131	3.79096	5.3824	4.33023	1.74793	5.321	4.23817	3.21855	2.67059
C1H1orf109	4.54236	4.42223	5.03583	4.28584	6.60546	5.77103	5.85622	6.0617	6.25837	4.27385	4.52042	5.18756	6.02624	3.58009	1.32086	3.64694	4.8715	3.55806	3.46412	5.00112	7.17944	6.85465	7.54264	8.4262	8.907	5.21841	6.24707	6.95077	5.27261	7.66364	8.8262	5.45364	7.67623	4.80724	5.96703	6.85374	5.37534	4.17764	5.02952	5.69532	5.23357	4.70849	4.32418	7.58775	3.96093	7.00905	6.00038	8.20587	6.07834
INPP5B	4.41614	4.14393	5.30714	7.06362	8.27075	8.1117	10.4289	8.31287	9.73111	9.45632	9.31796	11.3166	10.5642	6.19274	5.00098	4.02697	5.01722	9.93479	13.4314	10.5168	10.5203	5.71715	5.63291	10.1342	11.5189	6.75477	9.35365	10.1772	12.3603	9.02999	7.73079	6.12964	9.95981	4.77588	12.0915	10.5365	13.7567	12.3485	12.5851	11.9893	10.4076	2.94296	10.7656	12.7119	13.6967	8.59401	9.8792	12.5895	14.307
COL9A2	5.66883	6.41589	5.73244	5.21723	3.64905	3.55804	4.25814	5.29986	5.02984	3.05146	3.17083	3.81672	4.96778	5.99302	5.87824	5.12245	5.27077	4.35025	4.48459	4.21084	4.85145	5.29704	5.05221	5.99432	6.51031	4.98552	3.22	4.34614	3.52606	4.51455	5.95595	2.852	2.883	2.51601	4.84946	5.45134	3.52548	3.24919	2.75866	4.02547	3.46804	4.32147	3.46938	4.65622	4.82766	4.70689	3.99201	3.8601	2.23996
SMAP2	3.97616	3.94689	3.72217	5.24182	2.06408	2.60111	6.33978	3.94622	3.82173	2.604	5.1355	4.84138	4.25234	11.1512	10.0298	8.55317	9.51089	6.68835	4.1162	6.00602	5.40054	4.762	3.18622	5.14046	6.72526	4.45734	3.03359	3.2943	7.7084	6.03608	5.29629	2.47013	4.06742	1.72752	3.87643	6.29187	6.10484	2.68732	5.88615	8.06269	3.3591	5.57523	3.84553	3.38994	1.98894	2.71667	2.26619	3.78415	3.82492
ZFP69B	5.76259	6.42854	7.76031	9.68658	6.26796	6.51927	4.3721	3.09822	3.82173	4.18896	8.38029	6.05677	6.39227	1.85426	0.668783	0.264468	1.08491	2.44843	4.48459	4.81268	4.72454	5.48714	4.97349	2.89583	3.56904	9.09998	4.6834	4.62325	2.78909	3.46724	3.71132	5.64005	9.46386	2.91194	3.87643	6.95187	1.79965	3.96742	5.70271	2.76767	6.68386	5.14459	6.78824	3.96185	5.52691	2.55161	6.31394	5.60812	8.54691
RIMS3	6.76745	6.07315	5.7728	5.73304	4.38601	3.93991	4.54405	4.6176	5.3036	4.81699	3.94456	4.1682	5.1509	2.24128	3.79217	4.3026	5.22786	5.60139	7.78811	4.69627	4.9681	5.52233	5.41194	6.14706	6.04236	4.57399	3.66746	3.36301	3.58879	4.98661	5.49154	4.02564	5.09599	4.45791	5.05228	5.00997	5.33762	4.17764	3.44456	4.43393	3.17853	4.52792	3.46938	6.74654	7.96622	7.55842	6.37953	6.37559	4.83534
CTPS1	13.0498	11.9911	11.8709	9.3647	11.1344	9.97563	5.5997	5.07398	5.15357	6.01493	4.59168	5.72693	5.20711	3.64567	4.70692	8.19942	9.19099	1.65994	7.55159	8.06706	7.74307	5.33712	4.49881	12.4528	13.683	8.8322	1.87605	1.84364	1.49364	5.96974	9.57685	6.01445	11.5067	6.1929	7.46584	5.65928	11.9793	2.93885	1.40503	1.05146	1.93461	5.01335	3.79744	2.26795	5.34378	15.1581	9.57067	8.84265	8.33936
RIMKLA	5.35295	6.47808	5.83129	5.902	5.85664	5.0835	3.99906	4.97269	4.3213	4.50212	3.6429	5.46654	4.68068	1.32375	3.53385	5.68111	3.20038	5.53142	4.9642	5.4525	5.37963	6.85465	6.63717	5.85609	5.49827	5.68839	4.19798	4.67822	2.89219	5.53763	5.66349	3.09816	4.17845	3.996	4.95443	4.58986	4.66907	4.12789	4.11774	2.88797	2.64087	5.57523	3.58722	5.16917	5.25429	4.72638	5.66378	5.42018	3.49776
ZMYND12	6.87932	7.54644	9.04101	10.2714	7.79201	8.20539	6.35834	3.09822	6.01903	7.77756	8.74899	7.94458	6.72307	2.06071	2.38499	2.41131	-0.0146307	7.59925	7.09306	7.53107	7.01291	8.83904	7.46804	6.10698	7.4636	10.2248	10.558	10.5308	12.2739	1.14531	1.50969	6.9784	11.4062	11.6758	5.62934	7.84738	2.34714	10.732	10.9869	11.6193	11.1978	0.621031	11.1849	7.75602	7.94135	6.33694	8.68079	8.05649	10.713
PPCS	6.91184	7.54644	9.0513	10.2743	7.80748	8.19839	6.34909	3.2788	5.99717	7.77028	8.74118	7.94458	6.77358	3.98671	2.81562	1.70504	0.878454	7.73772	7.15182	7.56798	7.03982	8.8701	7.51048	6.16017	7.48002	10.2282	10.5531	10.5205	12.2739	-0.43965	0.772723	6.96295	11.4062	11.6744	5.62934	7.83029	1.79965	10.7335	10.9864	11.6179	11.1983	0.621031	11.1832	7.76733	7.96622	6.35584	8.68858	8.06855	10.713
SZT2	5.41201	5.82774	5.79256	6.31511	6.56961	5.65319	5.77568	7.4721	5.85857	5.29432	4.90314	4.88948	5.51982	7.82448	8.61381	7.95397	7.4553	4.88701	5.39012	6.26497	6.72039	5.21338	5.33006	5.83988	6.26712	5.0674	3.60187	4.75693	5.27261	6.32853	6.3067	4.02564	5.3543	3.82267	5.31137	5.35898	5.95096	3.5804	4.21238	4.87347	4.06172	6.59831	4.48465	4.62343	5.13399	4.473	5.50826	5.11385	3.69368
PTPRF	6.36367	6.00719	5.51175	5.83892	5.2791	5.33382	6.6867	10.0218	6.18292	5.55396	4.44546	5.64524	6.74222	3.82625	5.62298	5.91244	5.64969	6.82621	5.88174	6.57953	6.68674	7.37129	7.0869	6.90755	8.15528	5.6222	6.16996	5.4366	5.50181	6.38053	6.75	8.65034	6.31838	5.7193	7.60938	6.53287	7.50222	7.18678	5.91458	6.49678	5.61149	7.58682	5.95371	6.43315	5.91055	6.58136	5.04148	4.30261	5.20021
ATP6V0B	4.63027	4.20405	4.93274	3.84696	2.95717	6.89302	4.09069	3.09822	5.26753	5.07531	7.05899	5.94743	5.34712	8.99853	8.50619	6.82562	7.61577	7.59067	5.30063	6.19805	6.08249	5.91548	4.42185	2.07271	2.87243	4.78231	3.03359	2.98114	5.11102	4.51455	3.58008	3.30837	3.67149	2.51601	3.97952	6.03257	4.63837	2.20189	3.2795	5.53873	5.50046	5.14459	5.17218	6.81348	5.56463	1.20765	5.36016	5.31616	4.81443
RAD54L	4.25955	4.96438	6.3276	7.35417	4.81132	4.39629	3.68303	2.89177	3.21168	4.18896	5.11146	4.1682	3.64041	0.475749	1.76832	0.916545	1.57033	3.98187	3.94955	5.02062	4.58538	5.07803	4.91853	3.86412	3.84734	6.92366	6.74926	5.9311	7.74329	2.3677	3.71132	4.13998	7.89524	7.77786	2.82198	4.32276	1.26914	6.86864	7.18055	7.22425	7.72148	0.621031	7.6135	4.55553	5.42805	2.99907	5.66378	5.9584	8.09686
EFCAB14	6.45076	5.95566	6.22951	5.53502	7.49035	7.04112	6.95402	5.60072	6.60037	7.38774	7.94965	6.23487	6.06731	8.69007	7.9634	6.3182	7.07435	5.73189	4.48459	6.18083	5.44147	7.43731	7.85956	6.96846	5.53015	6.83877	9.84139	8.65014	9.11436	5.9002	4.86019	9.4394	8.96853	11.2906	4.25082	6.2149	4.5086	10.2925	9.41439	10.0631	9.62883	5.37592	10.5384	5.52921	5.29973	6.88876	5.07354	4.55197	3.82492
TAL1	8.04641	7.93141	9.44386	11.2747	8.23114	9.13478	8.72742	7.92265	8.15604	9.74169	10.7536	8.94316	8.18978	7.51796	6.65909	5.91244	4.47264	8.36416	8.67358	8.9288	8.55422	9.44306	9.74822	8.16831	8.97952	10.8129	13.165	12.7054	14.1956	6.18971	5.02065	7.67958	11.8501	14.0402	6.48786	8.94295	4.57495	13.3109	13.6327	14.1312	13.5131	9.36587	13.7346	9.37832	9.60874	8.9486	10.4549	9.24269	12.8047
STIL	4.63027	3.34422	4.65898	5.34379	5.03809	5.40846	5.81651	5.34108	5.78393	5.65236	5.63449	7.73682	6.58138	4.52886	3.28769	2.5864	3.28654	6.37543	8.6028	6.16339	6.3095	5.12457	4.2544	6.61545	7.2018	5.98025	6.29973	6.38383	7.77061	9.27288	6.8531	6.47286	8.14808	3.88279	7.90618	7.36196	9.33702	7.98674	7.82569	7.54561	6.27539	4.08046	6.98357	8.44141	8.97937	5.54613	6.09713	8.76575	9.67531
TUT4	5.36154	6.62826	4.42578	4.188	3.64905	4.78043	5.10174	4.04931	5.73193	4.81699	4.32516	3.35106	5.3637	4.92201	4.51964	4.84082	6.65981	7.502	5.22966	4.3713	3.70786	4.00527	4.38177	4.63906	3.05885	7.1981	6.7718	7.58601	6.67445	4.08391	3.83162	2.47013	2.883	4.15073	5.99191	6.31663	5.86076	3.24919	3.44456	5.34214	4.02653	6.11288	3.89207	7.12593	5.13399	6.13292	3.7752	6.76945	1.80386
LRP8	4.10448	3.63373	3.72217	4.74169	6.02491	9.01249	5.14513	4.86376	5.90626	6.62839	6.23345	7.58445	8.78054	2.79768	5.00098	4.17136	3.0109	7.48822	5.32353	5.31715	5.42115	7.97066	7.44392	5.40569	5.91532	6.64571	3.60187	4.12657	6.68166	4.7698	4.04574	6.63275	5.8993	3.62564	6.37893	8.66773	4.40299	4.63485	4.61014	4.81397	4.9628	4.32147	5.24571	5.21391	5.15887	4.19371	4.58812	6.7987	4.02018
GLIS1	8.39591	8.50073	9.06151	9.39288	10.441	8.22961	7.20531	5.56637	7.35177	8.5087	8.73922	7.6062	6.60249	3.0118	4.93824	4.89174	4.1667	5.53142	9.22282	8.788	7.94159	7.24005	8.23625	7.52962	7.09394	9.62853	11.0035	11.8713	7.25095	5.28827	4.67961	8.17476	11.2959	11.5081	4.9029	6.78441	4.8674	10.7506	11.236	6.73996	9.85692	8.08864	9.76693	8.47855	10.2115	9.95093	8.39389	9.33042	9.90591
NDC1	6.67401	6.82296	6.22951	6.40132	8.43415	8.73885	8.40928	7.78752	7.90919	9.3057	10.2463	8.87909	7.52536	5.44844	3.64279	2.74252	3.0109	6.55365	5.88174	7.01819	6.08249	7.50044	8.37541	8.2686	7.94962	6.2049	10.7655	9.41602	9.4787	4.68963	5.6307	10.8778	9.60968	11.7181	5.38833	7.77774	3.14361	12.488	11.0317	9.02629	11.859	7.06397	12.0675	6.52478	6.71895	9.7489	6.24523	6.0259	7.66038
HSPB11	7.40684	5.90222	4.96793	6.08529	4.68299	4.78043	6.53184	5.84955	5.47154	5.21066	4.78649	5.46654	6.52352	1.85426	2.38499	3.38785	5.11465	8.62362	8.96146	5.76145	5.44147	3.79115	4.16276	5.68515	8.94001	7.634	7.32281	6.49517	6.06211	8.98031	7.18211	7.99274	6.92341	8.59114	7.25597	5.63979	11.1071	8.09428	7.70881	8.81302	7.13583	7.38922	6.76342	7.68232	9.89166	8.63456	6.87409	7.61087	9.4767
LRRC42	6.70133	6.99448	8.53394	10.0274	7.22827	7.46493	6.30194	3.58365	5.95243	6.86567	8.47756	6.75964	6.93208	1.85426	2.71941	1.70504	2.036	5.45789	6.4276	6.75273	6.2416	7.60262	7.33269	5.00163	6.92435	9.60731	10.3263	9.89856	11.7263	-0.43965	2.35769	6.52113	10.6862	11.1406	4.84946	7.21819	0.42114	10.3129	10.6469	11.2151	10.7323	3.79096	10.9248	6.97165	7.37861	5.65187	7.99411	7.63269	10.3551
DHCR24	8.78631	5.18925	5.22225	4.46363	5.18747	4.81742	7.36981	7.55328	9.10968	9.03483	6.64709	7.56977	7.69549	3.0118	4.70692	4.17136	5.0909	5.41967	5.20521	4.64694	5.20046	11.4312	10.2672	5.29113	4.7287	5.60859	4.2417	3.76964	4.57336	5.28827	4.54531	4.54467	6.73645	3.39737	7.17139	8.43871	5.66145	3.04989	2.98999	4.12675	4.67536	5.26489	3.84553	5.52921	5.34378	5.39596	4.83254	4.68322	4.51081
USP24	4.88974	5.18925	4.82171	5.05092	4.21093	4.12835	4.3721	5.42015	4.63617	4.00255	4.23901	3.0462	5.57783	7.84905	6.672	5.70978	6.72298	4.50429	4.81057	4.72031	4.78939	5.12457	5.26545	5.77315	5.73555	4.85327	4.36543	3.95912	4.74845	5.23278	4.80247	4.36825	2.883	4.868	4.47909	4.7069	4.63837	4.77073	4.7429	5.64499	3.51957	4.08046	4.99161	4.11122	4.7963	4.19371	3.42373	3.8601	3.33111
PRKAA2	7.72399	6.02397	7.56156	8.40632	7.88973	7.69106	11.0073	9.20675	10.3197	9.79113	8.61003	10.5451	9.18804	3.82625	7.67681	7.4974	6.00774	6.08925	8.80143	8.09722	8.56352	7.45563	8.44513	11.2312	11.4632	7.85471	7.86036	8.91617	6.48129	11.009	9.05349	6.53164	8.98007	6.16895	9.86722	8.84845	12.3	5.69588	8.33182	6.03201	6.90342	7.87842	6.51842	6.70796	9.39376	9.67243	9.91614	8.62862	10.726
DAB1	5.50021	4.77916	5.99377	5.4176	6.12709	5.11356	6.77913	7.77253	7.50678	7.00876	6.00454	7.1034	6.22083	3.2831	5.72561	6.47113	5.00456	4.30903	4.74423	5.23608	5.17641	5.71715	5.35097	6.26101	6.54193	4.39528	4.2417	4.70493	4.26302	6.89127	6.71914	4.32055	5.40085	3.69435	6.47027	6.72089	6.8373	4.92435	3.59265	4.17485	4.19447	6.34895	4.57301	4.01338	4.17114	5.54613	5.33393	4.40758	4.02018
FGGY	5.65493	5.15919	6.85498	5.70972	6.15155	4.98938	4.8365	8.26011	5.19257	4.18896	3.6429	5.61695	6.39227	4.99931	6.24081	7.92574	5.64154	5.31945	5.71855	4.83487	5.73281	5.55668	5.98022	5.31479	7.02847	6.21392	3.53316	3.55146	2.78909	5.23278	4.80247	4.02564	5.40085	2.35555	5.00418	5.31048	5.76455	3.04989	2.14199	3.52951	3.24127	6.84985	3.04408	6.93203	5.93955	4.16543	4.9056	5.85082	4.02018
NFIA	5.34431	4.0156	3.72217	5.35135	4.30112	4.92303	5.34444	6.24662	3.21168	5.93899	4.84599	5.36813	5.42819	4.38264	4.09025	2.74252	2.3073	4.17779	5.15502	3.9512	3.567	5.29704	4.49881	4.4808	4.4574	4.45734	5.04597	5.96466	5.99421	3.95267	4.80247	6.59816	4.78112	4.24536	4.07574	3.86638	3.14361	5.90233	5.92859	6.56152	5.13789	5.97858	5.31567	5.32004	5.44837	5.17255	4.54303	4.35605	4.15934
USP1	3.90745	4.08119	4.14748	4.37748	5.23401	4.88868	4.25814	3.2788	3.60761	3.23203	3.88906	3.6026	3.74538	7.53968	6.31676	5.01936	5.83979	7.3928	6.56846	4.03027	3.49105	3.90218	3.95995	6.86813	6.49423	7.03469	5.59346	7.33976	4.99999	4.20421	5.25385	4.95711	5.57331	4.24536	4.67613	4.05483	2.62277	3.78685	5.43477	4.98558	4.78471	4.32147	4.48465	5.77294	6.43316	8.22232	3.85115	5.88758	5.78786
PGM1	5.46876	5.78901	5.36107	6.4337	5.73246	6.12097	5.07955	4.54889	4.00814	4.00255	3.50204	3.81672	4.06224	7.33124	7.06844	6.64941	6.26282	3.98187	4.00727	6.02545	5.93265	4.10149	5.28731	6.09337	6.0966	4.4874	3.60187	3.60917	3.24366	4.84575	5.52761	3.30837	2.59349	3.22228	5.35036	4.54864	4.66907	3.04989	3.09308	4.58396	3.56932	5.26489	4.14361	3.96185	4.47833	4.13657	4.67427	3.8601	2.10871
ROR1	9.5895	8.65408	9.3685	10.5838	10.3711	9.53393	8.2395	6.39101	8.37526	9.52719	9.70297	8.26024	7.29836	2.06071	2.71941	3.99627	4.0235	6.70433	9.75427	9.64655	8.38357	7.08393	9.12609	8.64023	8.70183	10.586	12.1546	12.6906	8.38404	6.30182	7.40208	8.06688	12.5639	12.395	5.77975	8.01187	5.90011	11.375	12.0422	8.22282	10.636	8.36922	10.5462	9.66883	11.0957	11.278	9.35935	9.33208	10.6748
CACHD1	5.12984	5.43483	5.13205	4.44962	3.64905	5.17185	4.57611	6.67515	5.47154	5.21066	4.52042	5.22553	4.90118	2.79768	2.25375	2.88338	2.46342	5.29854	4.70988	3.58281	3.23579	4.50484	4.29812	5.91917	5.69393	5.28837	4.47939	4.99203	3.52606	4.7698	4.96912	4.08394	2.883	3.02297	4.95443	6.42311	3.71392	3.04989	3.72695	3.85882	4.31604	3.79096	4.51471	5.80254	5.00275	4.3527	3.32064	5.28894	4.70508
JAK1	5.88081	5.30358	7.15131	8.65851	6.78811	6.54155	7.46706	7.43451	8.89301	8.317	6.82026	7.0302	6.47091	11.1448	10.8641	9.01888	10.2795	6.47197	7.88366	7.2913	6.57161	7.24005	5.93939	4.84801	5.986	6.24064	3.79032	4.62325	6.58495	5.49109	5.16504	4.48101	6.56312	3.12607	9.84179	11.4396	5.95096	3.72126	5.10547	7.22995	3.99046	6.77078	4.60129	5.05085	7.83347	3.52958	8.58116	5.51721	3.54929
LEPROT	1.35725	0.1743	2.05232	1.9796	2.42665	5.0835	5.50295	3.83519	3.82173	6.26351	7.24178	4.51333	3.5272	5.50255	4.33716	3.23847	4.04838	4.35025	4.16773	5.11433	4.16424	6.11308	5.71584	4.25491	5.9032	3.5022	10.2393	9.58015	11.2514	2.3677	0.772723	1.81805	3.12401	10.9932	2.58097	4.58986	2.49153	10.2452	10.1655	11.0367	10.5296	0.621031	10.5311	5.71187	4.43825	6.00307	5.22396	4.45734	8.0618
LEPR	9.46552	7.56948	8.02125	4.74169	6.02491	4.44438	6.38573	5.79125	6.23987	6.51089	5.20532	7.56237	6.00525	1.61325	4.49078	5.35798	4.66183	11.1443	6.58751	6.75273	6.28722	5.48714	6.80567	8.17155	4.08054	2.53134	2.42354	2.89095	3.31961	3.46724	6.55408	2.98032	4.17845	1.07544	4.67613	5.35898	5.50009	1.99544	2.87896	2.999	2.73107	9.41869	2.43836	6.55986	6.88469	2.79262	6.40495	3.8601	3.27098
SGIP1	4.44875	4.99873	4.70141	6.08982	6.37567	5.71332	4.29714	5.42015	5.3036	5.33439	3.50204	4.68666	4.57071	2.90871	2.38499	5.81906	2.38747	4.2666	3.94955	5.52255	5.59448	5.74721	5.71584	5.3835	5.4323	3.77013	4.19798	3.60917	3.52606	5.0522	5.1185	3.80077	4.17845	4.15073	4.47909	4.27301	3.77164	3.72126	3.72695	2.88797	4.25653	5.14459	4.97008	5.34036	4.01642	3.98295	6.45449	3.21855	3.38882
WLS	7.46975	4.96438	6.48163	6.40496	6.77243	8.52906	8.56517	8.66909	10.2217	9.62536	6.92744	8.44859	7.59373	10.4596	10.2093	8.70445	9.71159	7.29062	9.98185	7.35795	6.05638	9.3604	7.54718	5.70319	6.41106	6.84459	5.41401	5.73765	6.21908	3.95267	4.61403	5.68783	9.43898	4.64312	10.4807	10.2487	6.21295	2.93885	4.77426	5.88073	4.84655	4.70849	3.74768	5.0753	9.72781	3.774	7.19146	6.46344	5.5043
LRRC7	5.02563	5.53185	4.74264	4.00855	4.61428	4.66339	6.03986	5.38116	5.37314	4.35402	3.50204	4.1682	4.94592	5.04864	3.28769	5.01936	2.46342	4.67624	5.36826	4.17649	4.72454	5.02994	5.07752	4.88007	6.31366	5.02704	4.99579	5.15592	3.86709	4.7698	6.00794	4.72035	5.44593	4.98233	4.61339	5.04003	4.47425	5.49467	4.97657	4.39386	5.12131	4.08046	5.33265	6.12885	5.44837	6.04249	4.67427	4.98408	4.63526
SRSF11	5.9956	3.79879	4.70141	3.88909	4.30112	4.85349	6.10724	5.25742	6.67111	6.83806	5.18242	5.22553	5.44387	8.86377	8.33412	6.64447	7.90679	4.30903	3.54429	5.05884	4.16424	5.62303	4.64142	4.34955	5.5143	4.89872	4.32536	5.01357	4.87969	5.34171	4.47316	3.86868	4.70897	4.29045	5.6607	5.4288	7.04466	3.96742	4.30119	5.18662	4.09607	5.47901	4.83366	3.7952	4.43825	4.473	3.42373	4.45734	4.8963
PTGER3	6.54425	5.35752	5.71183	5.902	7.93269	7.05668	6.7372	8.56854	8.89005	9.11468	7.98648	10.2574	9.32665	6.04256	8.60542	7.95796	6.83444	6.42451	8.42892	7.50708	7.49834	5.25582	6.23765	11.5979	9.02218	4.94277	4.83382	4.83157	3.39176	10.9829	9.44161	5.11922	8.75672	4.19882	8.44572	7.80425	9.69494	4.56178	4.21238	3.45356	4.78471	5.14459	4.28983	7.2706	8.48695	13.1808	9.39468	6.43888	5.36745
ZRANB2	5.97895	6.2967	4.08474	4.95502	4.54213	4.12835	5.43464	3.83519	3.35607	2.604	2.7402	2.86563	3.64041	6.04256	5.0213	4.78803	4.31757	4.35025	4.56366	4.1413	4.69099	4.19169	4.49881	4.0447	4.67266	6.4762	9.01087	11.8919	7.74673	3.64781	3.83162	8.53229	4.70897	8.15835	4.33099	4.7439	2.95719	9.40287	11.5172	8.41529	10.4182	4.08046	11.5271	7.10233	4.975	8.19459	3.51995	7.01349	10.6272
TYW3	5.52335	6.79391	7.3174	8.74921	10.2617	8.88542	7.05416	8.18851	8.49318	9.74355	7.47638	9.24299	7.90543	5.90201	8.29083	10.2938	8.40262	2.84436	8.38605	9.25008	9.63309	6.78392	6.52205	5.08652	5.6655	6.30112	3.90353	5.19414	3.52606	9.79995	8.90029	4.92558	9.5644	4.15073	8.95601	8.09654	10.3259	4.44474	4.25747	3.45356	4.48109	9.55472	5.19092	3.85291	5.72313	5.85151	9.48685	7.37882	3.86614
SLC44A5	5.7298	6.05694	5.36107	4.63433	6.60546	8.74366	8.57314	5.87783	6.60037	8.95353	10.3993	8.14114	7.44582	2.67738	2.10936	2.50151	1.82187	4.96869	5.04909	6.96384	5.52	7.26103	8.45723	6.90755	6.46154	3.24504	11.1054	9.3371	9.22341	3.26079	3.58008	11.0636	9.33496	10.821	4.9029	7.27617	2.8541	13.0514	11.1206	9.24199	12.1729	3.42839	12.0283	5.27852	5.70635	8.81953	5.41124	4.12928	7.6097
ST6GALNAC5	5.04708	4.81816	5.1928	6.00616	6.29015	4.78043	3.68303	2.89177	3.60761	4.92593	5.18242	4.57345	5.44387	-0.261217	-2.13857	1.15755	-0.0146307	2.28797	5.22966	4.87826	4.00952	3.53961	4.16276	3.79854	4.28124	5.89311	7.0855	7.58959	3.31961	2.3677	1.50969	2.71113	7.30008	7.36875	2.29147	3.5694	2.74307	6.52862	7.34624	3.60166	5.66967	3.79096	5.13396	4.9749	6.0096	6.14746	4.7155	5.86931	5.66476
NEXN	6.17195	7.49322	7.69355	10.0218	6.56961	7.25174	5.96919	1.99869	3.60761	6.01493	4.65958	6.40995	4.17928	1.61325	2.10936	-0.220959	2.13221	6.17205	11.1911	8.48707	8.04812	8.09858	11.7212	2.07271	2.10192	10.2779	10.626	11.6569	9.91264	1.14531	1.50969	11.7021	8.38646	9.0288	5.42532	5.77103	0.906567	12.2299	11.6738	10.0821	10.9231	2.94296	10.9784	9.22146	11.0478	2.36519	8.54446	8.62862	11.0351
TTLL7	5.44471	5.24755	5.30714	5.09657	5.08962	4.06823	4.60748	5.02422	4.09303	4.57083	3.57419	4.79163	4.38823	4.03646	3.79217	5.1506	3.2441	3.81522	3.62024	4.64694	5.50076	4.57356	4.49881	6.13382	6.61064	4.22734	4.0085	4.00284	3.46047	5.86413	5.69556	3.40301	4.91542	3.39737	4.95443	4.66893	5.15449	3.42428	3.59265	4.17485	3.24127	5.37592	3.89207	4.75034	3.84309	4.78334	4.79457	4.68322	3.0018
GBP1	5.15969	4.96438	4.2076	4.188	3.16362	4.39629	3.68303	3.58365	3.48731	3.89946	3.34592	3.6026	4.38823	11.9878	11.9493	9.82589	10.7492	6.00141	4.1162	5.6532	4.91095	6.40468	6.87227	3.65767	6.94223	3.66885	3.66746	2.46031	5.15315	5.49109	6.08258	5.51849	3.12401	3.69435	3.87643	5.45134	7.72309	4.44474	5.20089	7.65985	4.53217	6.77078	5.34942	3.60675	2.81206	2.99907	2.65321	4.35605	5.02928
EVI5	6.35939	2.83726	6.17032	5.92243	8.60324	9.51997	7.56617	6.89869	7.89153	7.79921	6.96147	8.77092	6.89834	7.36571	6.43508	7.54855	6.02036	4.2666	4.81057	5.02062	4.62144	8.68062	5.05221	9.62553	3.29985	3.72038	3.46101	3.71811	4.37405	6.9782	7.48697	6.9784	7.00099	1.43801	5.91596	6.44574	5.15449	2.81856	3.1893	3.73596	2.54466	3.79096	1.82168	3.38994	4.17114	4.87354	3.99201	2.96701	3.07395
FNBP1L	7.16338	6.71346	6.77776	6.02989	4.68299	5.59046	5.67565	5.12207	5.92953	6.22138	4.93088	7.23951	6.93763	6.88514	6.99328	5.66168	6.8019	4.54036	4.63862	4.89948	6.26459	6.90884	5.95313	8.64023	7.57479	5.40319	4.2417	4.67822	4.26302	7.43687	7.14776	7.87797	6.90738	3.94051	7.25597	7.3197	5.73584	3.72126	4.86446	4.22139	4.80562	5.75031	3.89207	4.44727	4.73145	5.83364	4.63184	3.52889	5.4375
GCLM	4.27781	4.14393	3.45087	4.11887	2.95717	5.28183	5.71937	3.58365	4.94103	5.55396	7.04636	4.57345	3.33876	9.33435	8.74636	6.89382	7.78442	3.48591	3.46412	5.26905	3.77345	4.98018	4.29812	5.85609	3.14374	2.13542	8.78386	7.17754	7.49159	3.46724	3.43569	7.88619	4.97815	9.71155	1.9289	2.96368	3.82713	9.06896	8.00494	9.33091	8.74805	3.79096	9.57077	4.33023	3.3329	3.3401	3.99201	1.74462	2.36025
OLFM3	5.31808	5.24755	5.64817	5.93254	4.61428	4.78043	5.96919	6.65894	4.09303	4.50212	3.26103	4.38501	5.3801	4.08456	3.74407	4.95696	2.79272	4.57555	3.94955	4.62163	4.9681	5.02994	4.60707	5.73859	5.69393	4.98552	4.86211	5.32045	4.14273	6.16026	5.02065	4.72035	4.37776	4.57187	4.79397	5.62003	4.91939	5.21386	5.17762	4.7519	4.06172	5.66543	3.98088	5.78782	4.12139	4.83813	3.7752	4.00096	3.33111
PRMT6	6.49045	6.25467	7.91707	9.08274	6.4564	7.78277	5.45202	3.43926	5.65025	6.722	8.24316	6.84749	5.96234	2.90871	2.61632	4.02697	3.40683	7.67015	6.67023	7.12563	6.93623	8.5503	7.35873	5.26709	6.12819	9.08163	9.30682	8.53014	10.3513	3.46724	0.772723	5.98415	9.8319	10.6363	5.05228	6.78441	3.6538	9.68678	9.76697	10.2536	10.3039	4.52792	10.068	7.6255	7.72937	6.19721	8.27483	7.83444	10.1914
CELSR2	6.27099	5.92025	5.94162	6.13865	5.23401	5.87997	5.55213	5.38116	5.62196	5.55396	5.27192	5.40169	5.7517	5.27276	4.95946	5.19182	3.97243	4.67624	4.9047	5.90474	6.05638	7.60262	6.20357	6.29708	6.27655	5.80038	4.15289	4.37969	5.38293	5.17506	5.87426	4.73861	4.78112	4.71103	5.31137	5.62003	6.12712	4.56178	4.67805	5.97882	4.90585	5.37592	5.20941	4.71964	4.47833	4.85594	5.22396	4.91454	4.53657
SORT1	3.30478	3.87474	3.45087	5.20894	6.07691	5.143	5.34444	4.14553	5.50291	5.02721	4.98482	5.36813	4.42029	10.3328	9.75814	8.30339	9.1492	5.97529	6.10963	6.18083	6.04315	5.16966	4.80188	3.86412	3.56904	4.57399	2.42354	3.22215	5.27261	4.9179	5.29629	2.852	4.97815	1.07544	4.79397	3.93197	6.8373	3.90971	5.08059	6.35785	3.66396	5.90643	3.40665	5.14627	6.47338	2.15107	5.9836	4.45734	5.46459
ATXN7L2	5.2457	6.00719	5.83129	6.65126	7.76848	6.77574	5.28749	4.80604	5.02984	4.97746	4.04953	6.03556	4.92372	3.36327	3.35328	7.18333	3.9462	2.44843	4.1162	7.0799	7.04647	5.12457	5.37158	5.62966	6.40247	4.92091	4.40443	5.33763	3.16349	6.77952	6.17645	2.28371	5.99342	4.67748	7.53517	6.27932	5.73584	4.67004	4.61014	2.63643	3.17853	6.88782	3.79744	4.52034	3.84309	5.05411	5.66378	4.72444	2.67059
AMIGO1	4.1248	4.92919	5.64817	7.90393	7.60988	7.58778	5.76181	5.84955	5.97498	7.04544	5.56537	7.2302	5.16988	3.82625	5.00098	8.0505	4.1438	2.95539	4.81057	8.0048	8.39403	5.37611	6.99025	5.16669	4.3543	4.57399	2.0825	2.46031	2.42652	7.94837	6.17645	2.91758	6.34243	3.31248	7.71026	6.2539	8.0978	3.33939	1.93554	2.33157	3.04423	7.98735	3.5295	3.46589	4.62835	2.55161	7.71295	3.52889	3.07395
AHCYL1	3.67918	4.0156	4.42578	3.78137	3.16362	2.76157	4.8365	5.25742	3.35607	0.729532	3.6429	3.20667	4.32188	6.57589	6.28349	4.90832	5.94289	5.38042	6.94587	4.92039	4.39012	4.35675	4.83194	3.86412	5.39816	5.10666	3.38506	3.71811	2.78909	4.41833	4.39721	4.66414	4.06742	3.22228	3.36947	3.195	4.91939	4.86485	5.58383	4.78327	5.20238	3.42839	4.85731	6.4979	7.59	3.81099	4.12034	5.49356	6.95719
STRIP1	8.50069	8.2529	8.89095	9.35769	10.2532	7.9914	7.31387	7.06785	7.35177	8.32199	8.52384	7.0302	6.0774	5.11961	4.85011	3.96491	4.4909	5.60139	8.65112	8.28426	6.9073	6.47821	7.59616	7.48341	7.38296	9.75438	11.2027	11.7993	7.15055	2.73028	4.91568	6.60315	11.7139	11.512	4.33099	6.38848	3.14361	10.5355	11.1745	6.75586	9.47499	7.71906	9.44276	8.67534	10.0955	10.3599	7.97302	9.4194	9.37595
KCNA2	9.25639	9.35835	11.4429	10.2271	9.4674	8.54844	8.64669	8.84776	11.9695	9.72859	8.54643	8.94316	8.97926	5.60503	7.10698	7.82015	6.52009	8.48475	9.99439	8.25369	8.24882	10.1267	7.71383	7.96286	7.80724	9.43679	5.64322	5.94237	5.56559	3.64781	4.39721	6.53164	9.59474	3.69435	12.2673	12.9314	3.30867	4.17764	3.5205	3.97203	5.35201	6.92481	3.98088	7.09637	10.1845	4.70689	11.1114	9.28119	6.92341
CEPT1	3.85975	3.54353	4.37425	6.25194	6.29015	6.59579	4.8365	6.78379	5.3036	6.59578	5.03682	6.32506	6.16516	6.75745	6.73487	7.90523	6.62303	5.36038	6.31783	6.93844	7.11765	5.48714	4.73982	4.30301	4.20428	4.65567	4.97003	3.49134	4.87969	7.29506	5.52761	4.13998	6.73645	5.7193	6.32121	5.65928	7.44573	5.77881	5.24633	5.74396	5.52588	6.23574	5.53685	7.31234	6.2715	3.88225	6.70018	4.68322	4.05625
SLC16A1	5.58332	5.5082	7.59007	5.37377	5.88609	5.84456	4.78256	3.94622	4.39001	4.81699	4.65958	5.10849	4.90118	4.42061	3.35328	5.92064	3.89226	5.56683	5.81866	5.94611	5.57622	5.07803	4.94627	2.45973	4.42384	6.79137	2.0825	3.1462	1.9411	4.84575	3.43569	3.61556	5.65238	3.12607	4.84946	5.00997	4.81346	3.15298	2.48303	1.94455	3.75277	5.14459	3.27235	4.92195	6.31641	4.32739	4.34711	6.80831	4.37461
LRIG2	5.39538	7.11681	5.83129	4.57104	3.64905	4.85349	3.95096	4.54889	3.60761	3.3925	3.50204	2.65918	4.87828	4.1311	3.92752	3.68593	3.83623	5.56683	3.62024	3.22771	3.63915	4.10149	4.97349	5.16669	5.00314	5.70127	5.25243	6.63372	3.16349	4.9179	4.31704	6.8913	4.17845	3.996	4.61339	5.55906	3.52548	5.77881	7.95106	7.78907	5.33773	4.52792	6.9996	7.02284	2.93236	5.46722	3.08931	8.2095	7.52214
MAGI3	5.31808	5.68737	5.13205	4.64666	4.92916	5.52487	6.12901	7.6134	4.4556	5.02721	4.84599	4.98111	5.22538	5.25185	4.73179	5.2319	4.35792	5.40018	4.60163	5.49494	5.27028	5.07803	5.22071	5.73859	3.94519	3.31375	5.81223	5.91974	5.38293	4.31524	3.43569	8.3792	4.46796	5.27931	4.73625	4.94791	4.40299	7.06649	5.39497	5.92359	5.17049	7.87842	5.41464	5.88784	4.59228	5.12927	5.00869	4.00096	3.98318
NGF	5.26414	5.76925	5.58157	5.22547	5.08962	4.34653	4.47771	5.95952	4.63617	3.23203	4.04953	4.08802	5.03143	4.4576	4.01118	4.61698	4.07283	4.08315	4.67469	4.51569	4.85145	5.29704	5.12685	6.03761	7.43862	4.29688	4.94379	5.77595	3.52606	4.60474	5.1185	3.20709	5.09599	5.0625	4.40694	4.81516	4.07649	4.56178	5.10547	3.97203	4.22584	5.47901	4.28983	5.21391	5.25429	6.81783	3.85115	4.98408	4.70508
PTGFRN	8.5152	9.40552	6.8921	6.16889	6.4759	8.65703	9.94828	6.54006	7.57477	8.08415	8.93346	7.5248	7.2897	3.70841	3.69432	3.90006	4.04838	5.58421	5.43287	6.54628	5.78144	6.79834	7.9819	9.38838	8.97952	5.72669	12.5875	10.9284	12.5276	4.60474	5.5628	12.055	7.37193	13.9517	5.83579	7.02883	3.59106	12.8288	12.0699	12.5556	11.4362	6.84985	12.5613	6.28377	4.975	10.9417	5.19511	3.8601	3.59904
CD101	11.354	11.167	10.5784	10.7555	8.94148	8.1593	10.0701	9.13531	9.70606	8.01801	7.43338	8.28292	9.66278	7.42295	6.84727	6.46554	8.39537	3.75509	4.26558	7.46856	9.73846	8.435	9.99399	12.0598	12.2614	9.85939	9.60763	10.2374	7.59835	11.2332	11.871	8.29994	8.9569	6.15683	10.1923	10.8348	8.81774	5.94605	6.20665	7.92183	7.08114	8.03888	6.37012	10.7572	4.35459	11.0866	8.51849	9.93719	8.38084
VTCN1	9.61755	5.57802	7.37752	4.69496	7.05763	6.46201	9.72161	9.89091	11.3739	10.2524	8.942	9.98734	7.88547	6.98987	5.29606	4.78803	3.32776	2.84436	4.31212	5.18515	4.93981	6.85465	4.29812	7.34094	3.372	4.33043	2.69917	3.22215	4.77567	3.95267	3.58008	6.8499	4.46796	1.72752	8.08444	8.4694	3.14361	1.99544	1.40503	1.05146	1.59357	6.96088	0.722149	3.30977	2.81206	5.50157	3.42373	2.03413	0.886321
GDAP2	13.7424	13.7872	13.2119	13.18	11.0813	9.94983	11.6635	10.5874	12.3416	9.14879	9.50377	9.89612	11.3499	6.32875	7.4141	8.43797	10.5662	5.34006	6.23571	10.6927	13.134	12.2661	13.479	15.0835	14.7198	12.0551	11.1274	11.4768	10.083	12.6608	14.4243	10.7464	9.79752	8.60236	11.1927	12.2672	10.9543	8.64704	8.84336	11.1598	10.227	11.1573	9.2339	13.6197	6.57852	13.6688	11.2568	13.6018	11.88
NOTCH2	5.7755	6.45352	6.12427	6.8483	5.13937	4.88868	6.71578	8.24933	4.89449	4.00255	5.65127	5.5286	6.25679	12.5246	11.6233	10.2444	11.2577	8.48706	5.73572	7.40693	6.6782	4.762	5.71584	6.47556	7.15144	5.75167	4.94379	4.94798	7.60596	7.43687	7.18211	3.86868	5.61339	4.64312	5.53093	5.77103	7.45896	6.17151	6.60579	8.30075	4.53217	7.69785	5.754	5.84582	4.73145	5.52402	4.23817	4.76452	4.72762
GJA5	3.97616	3.87474	5.06862	3.34	5.23401	5.80826	3.02251	3.09822	4.57846	3.89946	4.59168	5.43448	5.11217	0.961176	-0.55361	1.70504	1.26548	5.21173	7.72501	4.30924	3.63915	6.01766	5.82448	3.50155	3.62916	5.10666	4.77552	4.75693	2.78909	4.08391	3.83162	4.90955	5.96272	4.89744	5.05228	6.2539	5.66145	5.58962	6.55251	3.10209	5.3233	0.621031	5.41464	6.64401	8.1818	3.69704	4.86953	5.08249	7.36565
ADAMTSL4	7.02967	6.77421	7.34443	8.73268	6.43664	9.18872	6.61907	6.24662	6.60037	8.4137	9.49102	7.93888	7.00789	8.36206	8.2971	7.58511	9.1492	8.4401	6.77363	7.2953	7.31226	7.98334	7.59178	6.22402	7.72354	8.55726	10.0113	9.74612	10.6597	4.7698	5.59715	9.03075	9.5695	10.9587	5.88973	7.58732	5.39383	10.1322	10.2347	10.4828	10.1016	5.37592	10.2108	8.22625	7.56695	6.63392	7.80654	6.94538	10.1127
ARNT	10.687	10.3596	10.9174	11.614	12.3061	10.0821	9.01596	6.85667	9.10458	9.17662	10.8558	9.02348	7.14851	6.96439	6.48714	5.19182	6.52453	7.81705	10.5765	10.0854	8.78044	8.99435	9.74822	8.96379	8.81454	11.3238	12.6342	13.3092	8.59358	4.20421	5.33751	8.37191	13.1095	13.1536	4.67613	7.28247	3.6538	12.3119	13.2984	8.86158	11.3139	10.3472	11.1762	10.3204	11.8181	11.336	9.7212	11.1453	11.268
PRUNE1	5.26414	4.0156	5.51175	5.39585	5.9982	6.62739	5.63056	4.91925	6.51064	6.79562	5.76353	8.44054	6.59549	7.12249	8.684	6.58382	6.18644	3.69236	8.23722	5.09607	9.14655	6.64714	4.94627	2.6202	3.62916	3.95358	3.30489	3.1462	3.70663	7.5547	4.54531	3.61556	6.31838	2.79165	6.75817	8.10723	3.71392	2.54293	2.62742	3.60166	2.44157	9.98078	2.95919	2.70405	8.75713	1.59468	8.24347	3.8601	1.80386
SCNM1	4.1841	4.0156	3.54709	4.15385	6.10222	7.13935	6.77222	4.14553	5.62196	7.37819	8.32647	6.45859	6.17459	5.37299	4.62961	4.98849	3.99819	-0.214532	2.9787	5.28526	4.58538	5.25582	6.04581	6.47556	6.6547	1.34692	9.36975	8.37658	8.11768	4.08391	2.64719	9.15323	7.63788	10.2571	4.54781	6.1196	3.38461	10.5979	9.05129	6.92007	10.0032	3.79096	10.2086	2.70405	2.81206	7.94288	4.0576	3.21855	4.93556
PI4KB	3.88379	3.63373	3.23675	3.53833	5.79589	6.99342	6.92319	3.7149	5.56366	6.70681	8.46575	5.96997	6.00525	7.46897	6.84157	5.07917	6.37031	3.32979	3.54429	4.67181	4.39012	5.8055	6.19203	6.34382	6.08591	1.05741	9.18893	7.73927	7.80073	2.3677	3.27522	8.99321	6.50038	9.64367	2.82198	5.93996	3.71392	10.1727	8.60688	6.59726	9.76916	3.79096	10.186	3.67234	3.41778	7.52819	2.95807	2.96701	4.79321
PSMB4	4.79148	7.62	6.25823	3.96982	3.16362	4.18607	4.78256	4.74592	3.71864	3.05146	3.998	3.35106	4.78286	7.29081	6.28349	4.84082	5.58316	6.17205	4.52467	4.941	4.21233	4.10149	5.10239	3.23025	6.15911	6.22288	5.33548	7.3859	4.74845	1.14531	1.50969	7.02378	3.67149	2.35555	3.36947	4.97928	2.74307	6.519	7.93033	8.94021	5.57542	3.42839	7.33896	7.63376	4.12139	5.55706	2.47264	9.13216	8.7001
POGZ	4.1841	4.73908	4.85968	4.97472	5.23401	5.0528	4.96314	6.69118	4.79664	3.3925	4.7558	3.4823	5.03143	7.763	6.92482	6.09011	6.35044	3.98187	4.60163	5.02062	5.22411	4.19169	4.38177	5.29113	5.91532	4.62896	4.05825	4.56611	4.40924	5.0522	5.78767	4.13998	5.3543	4.04944	4.16594	4.91585	5.04173	3.84959	4.7429	4.26648	3.66396	4.08046	3.64271	4.06313	4.94671	4.44973	4.79457	4.30261	4.05625
RORC	5.37007	6.05694	6.15513	7.99354	8.83227	7.08729	6.16108	7.06785	7.08787	8.03635	6.55203	8.18515	6.53088	3.93518	7.15834	9.00256	6.79456	1.90095	7.25668	8.03866	8.62922	5.8055	5.61573	3.86412	3.14374	5.6222	2.26307	2.98114	1.49364	8.20781	7.1244	2.28371	8.48696	2.51601	8.28896	6.83672	9.2175	2.38246	1.04246	3.19831	2.21024	8.46024	2.86899	2.5728	4.76424	1.59468	8.83371	6.19675	2.10871
TCHH	6.89123	7.12461	6.44464	8.03752	7.36002	6.56349	6.08513	6.13385	8.92809	9.17109	6.95473	7.54746	8.02232	4.59676	5.51248	6.25477	6.40443	5.65172	7.6409	7.01334	7.13022	7.46471	6.19203	7.27012	5.29058	7.32003	6.99898	5.90829	6.42222	4.98661	5.1185	9.51948	7.18512	6.96505	8.70462	8.5156	4.1653	8.06484	6.47828	6.81776	6.69511	8.94746	7.27454	6.905	7.64825	8.36908	8.89779	5.79386	5.5556
FLG	6.19134	6.42854	6.25823	6.17741	5.32282	5.17185	6.07394	7.29462	6.18292	5.58751	4.72443	5.14857	5.86086	5.4667	5.85578	5.50696	5.94289	6.49971	4.70988	5.23608	5.17641	5.02994	5.61573	7.04823	7.11511	5.16361	4.4424	5.42057	6.2963	6.18971	6.76519	4.11223	5.30621	4.41783	6.52242	5.71624	5.50009	3.78685	4.53888	5.13893	3.4146	5.37592	4.28983	5.5114	4.59228	8.20331	4.83254	4.98408	4.25555
CRCT1	5.86881	5.74921	5.38731	4.78695	5.18747	4.0055	4.8885	3.2788	4.79664	3.89946	2.7402	3.0462	3.69385	3.82625	9.69787	8.46764	8.00853	2.44843	3.69239	3.41616	4.82075	3.53961	4.80188	6.05175	6.18938	4.45734	3.60187	3.4286	6.56948	7.39955	7.7074	4.22015	3.94713	3.12607	4.40694	4.27301	7.2515	3.78685	3.1893	5.42402	3.61742	7.58682	3.93716	4.75034	3.96093	5.99505	3.7752	4.64078	3.94521
C1H1orf68	5.74957	6.37724	5.48771	5.84429	4.11471	3.37162	4.33511	3.58365	4.63617	2.84501	3.83135	3.4823	4.48235	1.61325	2.38499	2.10097	2.53557	2.59282	3.08973	3.35604	4.34768	4.10149	5.05221	5.49121	6.81858	4.60173	5.48849	5.72465	3.0786	3.80828	6.05813	3.40301	5.72735	5.56271	4.07574	5.04003	2.62277	5.23751	5.88615	6.36823	4.50686	2.20599	4.14361	4.62343	4.26578	5.02291	3.08931	4.06655	4.77168
PRR9	6.48653	7.63646	8.04204	10.8059	11.4288	10.5364	8.83898	9.66199	10.2474	11.1279	9.39343	10.872	9.39379	7.11672	9.97093	12.0207	9.8076	3.32979	10.1546	10.9637	11.4688	8.06913	8.1344	4.43836	3.84734	8.01548	2.69917	2.58061	1.9411	11.3231	10.0803	0.885164	11.3248	0.590013	11.1366	9.7513	12.1389	1.10235	2.32256	1.94455	2.64087	11.008	1.82168	2.70405	7.22808	2.36519	11.6178	8.29066	3.54929
PGLYRP4	8.34701	8.28804	7.61803	8.1479	6.24541	5.67351	6.61907	6.18002	7.0459	3.89946	3.70849	4.31629	6.90967	2.67738	6.67841	5.24502	6.78349	4.50429	2.8584	5.30129	6.56237	5.8055	7.37923	8.7375	9.06906	5.93734	5.69131	6.25416	5.34709	7.66364	9.08712	5.44254	5.57331	1.72752	6.85625	7.53551	5.88711	2.81856	3.66137	5.55699	3.4146	5.90643	3.46938	6.24118	3.2427	6.42905	5.1356	5.73457	4.51081
S100A9	4.06296	4.42223	4.70141	7.23469	4.68299	4.0055	7.91224	3.09822	4.09303	3.23203	7.13252	5.5881	5.31337	13.8701	13.6637	11.985	12.4445	8.34134	5.94217	8.14241	6.81687	3.23476	5.80946	5.61068	6.97735	6.82707	4.2417	3.49134	8.81146	8.99289	8.58222	3.61556	5.76342	2.17498	2.58097	3.195	9.64852	3.5804	7.15694	10.9348	4.02653	10.9731	4.83366	5.45661	3.71477	5.4201	4.83254	4.76452	5.71075
NPR1	7.70049	8.90335	7.59007	9.27323	7.93972	7.74486	5.81651	5.45812	6.7903	5.41136	6.68016	5.55865	7.24565	2.67738	4.43128	5.7925	6.20315	12.1893	11.7449	11.212	11.9063	11.6632	11.6426	10.2878	7.10985	8.43535	6.26837	5.5878	5.02289	2.73028	3.94265	7.20545	7.00099	5.68594	5.42532	7.18495	2.95719	6.54766	5.49249	5.27753	6.49081	5.47901	7.11692	11.0921	11.2297	7.99606	10.4632	10.3921	6.82753
INTS3	5.96775	6.05694	5.33436	6.1033	7.5094	6.06054	3.99906	5.16861	4.09303	3.66813	4.90314	4.38501	5.54912	6.13681	5.09983	4.2253	5.00456	8.5701	8.20366	7.70382	8.07113	8.09858	8.3703	6.6987	5.02568	5.93734	5.78294	4.651	5.50181	2.73028	3.94265	6.8666	7.98199	6.9994	4.9029	5.87474	2.49153	5.96033	6.04888	6.73195	5.87155	5.83048	6.63931	7.527	7.75407	5.6105	6.91005	6.62454	4.09144
DENND4B	6.40164	6.22596	5.90577	5.99173	6.39628	7.61431	7.39699	6.22476	6.23987	8.27127	9.0785	6.90711	6.66404	8.3958	7.85153	6.28048	7.82637	5.07087	4.48459	5.70232	5.10177	6.08981	7.02969	7.55467	7.76097	5.21841	9.9753	8.93605	9.02076	5.93539	6.15355	9.57262	7.88709	10.6703	5.18763	6.81949	6.10484	10.7881	9.30857	7.64285	10.4169	7.7809	10.6539	4.28901	5.10868	8.89577	4.0576	4.98408	6.0156
SLC39A1	9.14142	7.83964	6.55289	5.57428	8.37826	7.79209	9.61762	6.81339	7.49123	9.04996	6.50666	9.03422	5.8725	7.0211	6.78921	4.89174	5.81826	6.75125	10.3665	9.19538	7.62811	7.11884	6.7595	6.32064	4.24327	6.57749	9.44415	10.8446	7.39395	4.31524	11.1732	10.8968	11.4169	8.97975	9.20502	7.87683	3.71392	9.92663	9.80448	7.39639	10.453	3.42839	11.0949	9.09562	10.2846	12.0046	9.75372	10.1046	9.38306
IL6R	5.11975	6.00719	5.64817	6.85362	3.90059	3.1575	6.60359	4.97269	6.20215	4.42997	5.61752	5.29859	4.73267	12.6625	11.9168	10.2791	11.5443	8.35912	6.35165	7.34255	6.04315	6.06616	7.80757	4.74731	6.63284	8.56433	3.7302	3.86749	7.92447	6.81774	6.46389	6.41725	4.37776	3.47754	4.54781	4.91585	7.62864	3.90971	5.88615	8.04339	3.11294	7.03042	5.07467	7.17201	5.32192	4.24868	4.67427	8.26644	4.68218
PYGO2	5.2176	5.15919	4.93274	4.60935	5.59658	5.84456	5.78942	6.08615	6.04056	6.52827	6.78269	6.05677	5.89549	4.81203	6.20572	6.65924	5.46803	5.02068	5.62946	5.15018	4.11448	5.83379	6.07123	5.42755	5.85366	4.26253	8.01953	7.97978	7.35388	8.60747	3.27522	8.79041	6.64273	8.50768	3.6451	4.88306	2.34714	9.58329	8.43845	6.96862	8.87465	5.26489	8.93508	5.2573	5.61942	7.12743	4.97514	4.68322	7.18604
SHC1	10.3702	8.89426	8.49828	5.74456	5.18747	4.95659	7.47559	5.66707	6.08269	4.09877	3.57419	5.02483	5.56355	7.17896	7.16749	7.00594	7.65678	11.9671	8.6579	6.89156	6.25314	5.21338	5.52665	8.45042	5.25286	3.95358	4.0085	3.91403	5.43508	2.73028	6.80981	3.4481	3.67149	3.55349	3.36947	4.7439	5.04173	3.42428	3.36438	4.43393	3.56932	8.88313	4.06454	8.93954	8.79332	7.52263	5.86037	5.05043	3.90622
ZBTB7B	5.64793	5.84672	5.46325	5.82814	5.44655	4.24156	5.50295	4.54889	5.59311	4.97746	5.01105	6.05677	5.44387	8.65466	7.93423	6.81686	7.7278	5.38042	4.40093	5.74982	5.52	6.18072	5.02644	5.88797	6.67623	4.22734	4.61855	4.651	6.0172	5.9002	6.26458	4.13998	4.28155	5.36612	5.35036	5.31048	6.52966	5.03646	5.08059	6.1083	4.25653	6.81086	4.54415	4.65622	4.06986	4.7646	5.25225	4.50543	4.19213
TRIM46	5.04708	5.64462	5.10068	6.53998	6.96409	6.37783	4.54405	6.48595	6.44756	7.67205	7.33817	6.49012	5.50495	2.67738	5.56879	7.37747	5.68184	3.98187	5.61097	7.07058	7.02643	5.68645	6.18039	4.78166	5.38077	5.3387	1.34553	2.69164	2.67806	7.47324	6.08258	4.3446	6.60347	1.96852	6.37893	6.20167	8.80398	2.20189	1.93554	2.63643	2.73107	6.34895	3.27235	4.94867	4.47833	3.17964	7.36988	4.76452	3.27098
PKLR	7.64529	7.05286	7.95702	9.75011	7.91137	7.95866	6.90437	8.03996	6.7903	8.13041	8.71748	7.22084	7.08492	3.10802	3.8838	3.07182	2.46342	6.81889	7.87981	7.62322	7.13646	7.27141	7.81887	6.67148	6.92435	9.61753	10.5202	10.1532	10.7257	3.95267	6.17645	7.80836	10.9039	11.2537	5.35036	7.31356	4.32803	10.4252	10.4798	10.2813	10.5545	4.86896	10.4906	8.01811	9.00189	8.60853	8.97832	7.84382	10.8423
ARHGEF2	9.12449	8.88511	6.86435	8.92084	6.05115	11.0932	9.10518	6.08615	8.97916	10.7347	12.0691	9.91075	8.0711	10.2879	10.1273	8.71744	10.1251	9.98963	6.9009	7.51398	7.16729	6.96107	8.03131	7.61782	7.95843	5.75167	10.9864	9.73644	9.59883	5.49109	5.25385	12.1082	8.45423	11.5001	6.24048	8.72898	6.68041	12.1296	11.3821	8.54446	10.6143	5.97858	10.5932	9.03145	7.55763	8.121	6.84652	6.67798	10.7927
RHBG	6.89419	7.06912	8.59148	10.0144	7.22827	8.0075	6.18206	3.58365	6.04056	6.95835	8.81562	7.19236	6.3091	-0.261217	1.03135	-2.54289	1.26548	7.33236	6.73145	7.0799	6.71205	7.65112	7.42924	5.90365	7.18688	9.597	10.2568	9.79822	11.6379	3.64781	4.74235	6.57294	10.6661	11.0586	5.05228	7.4373	0.906567	10.2291	10.5629	11.1376	10.6623	4.32147	10.8505	7.82254	7.57621	5.79723	8.11457	7.7168	10.3428
NAXE	2.9873	2.6768	2.49978	2.60303	4.81132	6.49664	6.37666	3.58365	5.19257	7.34914	8.20106	6.05677	6.04692	2.79768	2.38499	1.15755	0.878454	1.90095	3.37924	4.21084	3.567	4.92865	6.03293	6.05175	5.65108	1.58793	9.31196	7.68997	7.71895	1.14531	1.50969	8.72207	7.13092	9.52959	3.51386	5.65928	1.26914	10.1409	8.23932	6.80253	9.49444	0.621031	9.88813	1.63992	3.2427	7.93243	2.65321	1.74462	5.26329
PEAR1	4.43254	4.96438	4.96793	4.06477	5.56051	6.87559	6.50711	4.40079	5.73193	7.48887	8.17809	6.69345	6.69057	6.03034	5.19234	4.67628	4.92621	4.94197	4.00727	5.07757	4.39012	7.47372	7.42432	6.13382	5.776	4.03724	9.19311	7.73603	7.63968	3.80828	4.14196	8.77722	7.25011	9.76244	4.47909	6.71158	3.98185	9.90464	8.29715	6.33687	9.30185	3.42839	9.75754	3.30977	4.35459	8.01005	4.0576	3.70398	4.93556
ARHGEF11	4.04175	5.40952	5.03583	6.21101	5.63177	5.25511	5.07955	4.6176	4.94103	4.50212	4.55649	4.79163	4.90118	9.68179	8.35628	7.28207	8.23939	5.54923	4.16773	5.6532	4.9681	4.19169	4.49881	5.11374	6.19933	4.26253	4.0085	4.34614	5.25337	5.82714	5.92923	3.09816	3.12401	3.996	3.51386	4.16804	5.44794	3.84959	5.29038	6.03201	3.46804	5.26489	4.42259	3.67234	3.5739	3.48449	5.96663	3.61909	3.59904
FCRL5	2.89567	4.6117	4.85968	6.68154	7.92561	7.10983	4.57611	5.90558	5.37314	5.65236	4.59168	6.15841	5.3801	3.58009	4.46134	7.61825	4.31757	4.30903	4.44337	7.27921	7.43388	4.92865	4.29812	3.32647	2.76934	2.74547	2.26307	1.63719	1.9411	6.74026	5.1185	2.28371	5.15149	1.96852	6.89633	5.35898	6.60304	-1.705	1.40503	0.566038	0.856603	6.55177	3.27235	4.4093	2.93236	1.89953	6.84652	2.66216	1.41684
SPTA1	5.86278	7.35421	6.91932	7.14844	7.37047	7.33701	5.39924	4.40079	5.07227	5.88604	4.78649	6.19715	5.26122	4.4576	4.49078	7.28525	5.33283	5.45789	6.94587	6.67489	5.96107	5.41408	5.4512	4.78166	5.13339	5.35509	8.70015	9.90793	8.364	5.58272	5.33751	10.7368	7.41792	7.5787	5.91596	5.77103	5.64611	10.7996	10.1632	8.72893	9.58112	5.26489	9.43099	6.31491	6.57852	3.52958	7.04553	6.9713	9.65414
AIM2	5.46876	7.9622	7.44776	6.4584	5.13937	4.0055	5.76181	3.7149	4.57846	4.42997	4.32516	4.7401	6.97589	12.2848	11.3854	10.0172	11.276	7.97365	5.89708	7.20872	5.90365	5.33712	2.98691	8.83273	7.40462	5.35509	3.84803	2.58061	7.47507	7.25384	7.73851	4.89334	6.47885	0.590013	6.06406	3.39431	7.73039	1.75443	5.94246	7.1778	2.73107	6.77078	4.06454	5.64809	5.42805	4.2754	4.9056	6.6026	5.32373
CADM3	6.86126	5.88396	5.64817	6.02517	3.78029	3.64293	4.40817	3.94622	4.69167	2.604	3.26103	3.4823	4.85501	2.79768	0.183356	1.84943	2.95937	4.67624	4.16773	3.86754	5.76541	5.74721	6.79045	7.47293	7.15144	5.18211	5.37528	5.40436	3.58879	5.17506	6.3067	4.60564	3.12401	5.3449	3.6451	4.77997	4.12158	4.02292	4.80496	4.077	3.9155	3.42839	3.79744	6.25195	4.66354	6.28529	4.18046	5.36911	4.53657
TAGLN2	4.60156	4.52007	5.27939	7.03576	5.2791	4.295	5.86922	4.74592	5.5336	5.58751	5.31467	5.02483	4.70691	11.6565	11.1166	9.21158	10.2068	6.13714	5.66576	7.49319	6.9924	5.25582	4.77119	5.3835	6.48613	4.89872	2.81947	3.2943	6.49773	6.30182	5.92923	3.09816	5.76342	1.43801	6.74359	7.63733	6.51284	2.20189	4.7429	7.66407	3.11294	6.81086	3.79744	3.38994	5.10868	2.03078	6.63721	4.30261	3.20825
KCNJ9	5.14981	5.68737	3.80234	4.79805	5.56051	6.42653	6.76529	5.49511	4.63617	5.41136	5.924	4.08802	4.57071	2.90871	2.50528	5.19182	1.57033	5.23393	4.16773	4.67181	4.75733	5.12457	5.17454	5.75598	5.59188	3.09694	8.66043	7.0941	9.02644	4.7698	4.31704	8.83565	3.67149	10.6104	4.61339	4.97928	3.82713	9.5447	8.84889	9.17854	8.3529	3.79096	9.10647	4.94867	3.49796	7.85484	5.07354	2.48158	4.85595
ATP1A2	7.27213	6.87011	6.57588	7.71046	7.5375	6.95244	8.18856	8.05242	7.55246	7.8894	7.04636	9.27728	9.23724	2.79768	3.92752	6.2286	6.84867	9.75653	10.5972	8.72255	8.65337	5.83379	6.09621	8.69307	10.8633	8.54659	8.76339	8.39105	9.43562	6.96123	6.51868	8.23871	8.42074	9.27581	9.18089	8.30275	10.3872	9.72597	9.70728	10.4043	8.50925	8.15241	8.54324	9.92742	11.0639	7.95533	8.57278	10.5088	10.6283
COPA	6.39329	4.56662	4.74264	4.7645	3.16362	3.03721	6.50711	3.58365	4.1732	4.00255	4.90314	4.31629	3.93486	9.36996	9.01435	7.15582	8.49146	5.34006	5.07631	6.3675	5.71622	4.00527	3.65829	5.8069	5.56135	5.25381	3.95697	4.56611	4.77567	8.39007	8.37511	2.28371	6.98581	4.24536	5.31137	3.72552	5.56682	3.5804	4.25747	4.81397	3.4146	5.66543	3.98088	4.52034	5.08292	6.70934	4.34711	4.35605	4.51081
TSTD1	6.38067	4.96438	6.45708	7.52587	7.80748	6.31454	5.4692	1.99869	5.19257	5.68373	7.2583	5.33378	3.79514	2.06071	2.99071	0.627038	2.036	4.08315	6.75691	6.2319	5.17641	4.35675	6.05858	4.78166	4.70095	7.5223	8.85421	9.4261	5.36512	1.14531	-0.812239	5.09107	9.2831	9.20251	2.58097	3.48451	1.55864	8.41783	9.21881	5.61043	7.82751	4.86896	7.36394	6.53363	8.08129	7.31296	6.24523	6.7987	8.38439
PFDN2	5.03639	5.62276	5.00228	4.11887	7.43166	8.25005	7.85132	5.29986	7.0459	8.90446	9.66836	7.77573	7.28536	3.70841	3.83871	2.31509	3.10875	-0.214532	3.54429	5.80707	5.04978	6.6149	7.43415	7.96286	7.54778	2.27981	10.6546	9.449	9.48387	2.73028	4.47316	10.4856	8.44871	11.0944	4.07574	7.07311	1.26914	11.623	9.8866	8.23137	11.1105	3.79096	11.6075	4.24657	4.12139	9.1187	4.44839	4.45734	6.29004
TOMM40L	9.92692	9.98112	11.374	12.6609	9.85943	11.592	8.72921	5.63428	9.07879	10.7073	12.0459	10.6973	9.49605	5.48474	6.65259	4.97281	6.15243	11.4198	10.3132	10.5257	10.4637	11.1631	10.6544	7.73202	9.55021	12.6323	13.5976	13.3086	14.3529	1.88228	1.50969	9.44636	13.5317	14.6393	7.73993	10.6812	2.95719	13.4956	13.797	14.3683	13.943	3.79096	14.0682	11.2833	11.3551	9.31013	11.7542	11.3979	14.156
FCGR2A	4.52717	3.63373	2.84082	8.00197	2.42665	1.97307	7.20531	3.83519	3.21168	1.95192	6.08082	5.06727	3.74538	12.7992	12.4326	10.9327	11.9675	8.98432	5.86622	7.63908	6.2416	2.84773	3.90445	4.34955	7.67445	5.76401	4.10635	1.39618	8.08541	6.2746	5.95595	0.885164	4.84983	-0.146953	1.44347	1.61004	7.2362	2.38246	6.69043	9.50209	3.61742	6.84985	5.13396	4.94867	2.53643	2.03078	2.65321	5.46951	4.34575
HSPA6	5.28234	4.85612	4.93274	5.05092	3.78029	3.26853	5.48617	4.32062	2.87064	3.23203	3.88906	3.91294	5.22538	6.48025	9.47752	7.64817	9.2565	7.26928	3.08973	6.51226	5.61251	5.88876	5.79427	5.88797	6.57287	4.29688	2.81947	2.98114	9.07928	5.62644	6.34763	3.04044	3.51103	1.72752	3.209	4.66893	6.08221	1.10235	4.9216	10.0551	1.77414	6.88782	3.58722	4.28901	4.06986	3.88225	3.20961	3.52889	4.02018
TRNAD-GUC	8.42999	7.558	8.09074	9.30128	8.15458	7.24496	6.43901	3.58365	6.82794	6.62839	8.59276	6.56607	4.83136	2.79768	3.21898	-0.957924	3.20038	5.49513	8.36413	7.62641	6.41602	5.45107	7.65619	6.32064	5.54583	9.22008	10.5367	10.8897	6.48953	2.3677	-0.812239	5.95321	10.513	10.6461	0.706504	5.12662	0.906567	9.90556	10.5697	6.67456	9.34087	6.81086	8.78284	7.82254	9.55704	8.75692	7.83954	8.40283	10.2015
C1H1orf226	6.02833	5.66615	5.1928	5.38117	6.05115	6.32742	7.17423	9.26414	6.14366	6.722	5.43581	6.81049	7.59021	4.4576	3.41602	5.54987	4.45414	5.97529	4.874	5.94611	6.35306	6.531	6.69555	5.40569	5.36318	4.85327	6.37037	6.8346	4.82862	7.52035	6.32731	5.89741	6.24374	4.04944	6.90944	7.344	5.77869	5.47491	4.67805	4.5109	4.7201	5.47901	4.62904	6.71576	4.85836	4.60525	5.55443	4.68322	4.02018
UHMK1	6.3722	6.12072	7.35776	6.33048	5.48555	5.28183	5.58402	5.2137	4.09303	2.604	4.36639	3.71363	4.25234	8.93108	7.7638	6.73556	7.31629	6.81889	6.05594	7.02304	6.34229	3.79115	4.42185	4.94213	4.88482	5.73924	2.56793	3.86749	3.39176	5.39324	6.60561	3.4481	4.84983	2.35555	4.73625	4.27301	5.11044	2.38246	2.98999	4.58396	2.81596	5.57523	2.77277	5.00066	6.2715	3.95016	4.7155	3.32958	2.84568
OBSCN	7.17804	6.76426	6.94604	7.81659	7.13325	7.45909	6.39475	8.77442	7.66765	7.34914	6.64709	7.73682	7.7844	5.53753	5.51248	6.41422	5.64154	7.44606	7.60864	7.07524	7.68461	10.3116	7.75363	7.98145	9.56279	6.9723	6.29973	7.03215	5.92295	9.62778	7.92585	5.99179	7.07462	6.18097	8.26365	7.47629	10.6087	6.73379	6.95962	6.27202	6.31967	6.29346	6.68628	7.1549	7.48572	8.11362	7.33062	7.33957	8.99077
TP53BP2	4.79148	5.74921	4.52363	5.18377	6.80362	4.44438	5.30672	6.01151	7.15851	6.06343	5.01105	6.50564	7.12924	7.32124	7.38695	6.13307	6.56818	5.18919	5.41166	5.64065	5.52	5.86154	4.38177	5.90365	6.32279	5.55282	4.28413	5.19414	4.87969	6.40584	6.03325	4.43696	6.47885	3.02297	7.62537	7.35001	7.19461	5.23751	5.33313	5.23279	4.45486	6.72956	4.06454	4.11122	5.46841	5.24192	5.68469	5.11385	5.46459
CAPN2	5.71648	5.30358	4.78271	5.32857	4.92916	4.70347	4.78256	4.74592	3.35607	4.35402	4.69237	3.6026	4.90118	6.43459	6.6848	5.3213	5.67387	3.69236	3.46412	7.01819	6.8628	5.33712	5.15089	6.42212	6.74577	4.70767	3.66746	3.55146	3.70663	6.09951	6.40693	3.4481	3.81588	3.47754	4.9029	4.66893	4.96958	3.33939	3.36438	3.91654	3.4146	6.29346	4.06454	4.71964	3.64605	6.13292	4.75557	4.06655	2.84568
CCDC185	3.23172	3.1129	2.84082	3.93002	4.38601	4.18607	5.61521	4.14553	4.89449	4.87249	4.90314	3.4823	3.40435	2.06071	1.32086	2.31509	2.38747	6.44368	7.96602	5.57624	4.34768	4.70188	3.95995	4.10019	3.84734	4.85327	6.92044	8.15228	6.33341	1.14531	1.99512	6.32358	6.47885	6.01628	6.30145	4.97928	6.92893	5.41394	7.07115	5.23279	7.14816	2.94296	7.08722	5.45661	7.09907	3.12192	6.84652	5.97557	6.63824
DISP1	4.71312	5.35752	5.16275	5.09657	5.88609	5.54707	4.29714	6.70703	4.79664	4.09877	4.04953	4.24414	5.1509	2.79768	2.71941	5.48502	2.95937	6.2612	5.22966	5.53616	6.18246	6.64714	6.89381	4.84801	5.59188	4.92091	4.0085	4.00284	3.76213	4.7698	4.54531	6.71344	5.25646	3.88279	3.97952	4.97928	4.1653	5.26078	3.44456	3.10209	4.78471	5.01335	5.34942	6.1053	4.76424	4.40203	5.38593	4.94973	2.92585
MIA3	5.61957	6.36412	5.99377	5.27397	4.46618	4.24156	5.94484	5.2137	6.39838	2.84501	5.18242	6.91874	6.04692	7.0456	5.73794	4.87497	5.58316	5.47663	3.19282	5.16777	5.73281	5.45107	5.64988	7.00527	7.21658	5.49482	4.15289	5.01357	4.14273	5.28827	6.78022	4.1672	2.883	3.82267	4.84946	5.98701	4.20774	3.96742	3.2795	4.077	2.97208	4.86896	4.10462	5.71187	3.96093	5.96254	3.9233	5.36911	3.78249
HHIPL2	4.61598	4.47198	4.42578	2.87867	4.38601	4.53601	5.28749	4.91925	5.19257	3.53689	3.42609	3.81672	4.10232	6.28825	1.32086	2.5864	2.13221	4.7083	3.54429	2.44531	2.18849	4.57356	3.95995	4.52202	6.45324	4.07731	4.51546	5.91974	4.30099	6.83647	5.78767	3.76558	5.03828	2.91194	5.23007	5.67852	6.56274	3.78685	5.15396	3.2885	4.48109	4.70849	4.65626	3.53804	3.84309	5.00706	2.65321	3.78415	5.32373
LYPLAL1	5.68261	6.16677	7.22588	8.90232	6.17559	6.39016	4.60748	3.09822	3.71864	6.22138	7.15033	5.46654	5.16988	3.19821	2.10936	4.63702	1.82187	3.55806	5.51475	6.39764	5.91822	5.94171	6.18039	4.67605	4.12298	8.35203	8.29844	7.25642	9.09962	4.31524	1.50969	5.26494	9.30774	9.49269	3.51386	5.841	3.59106	8.77377	8.87082	8.98136	9.21562	3.42839	9.20999	5.94204	7.07966	4.40203	7.76787	6.84616	9.88413
ESRRG	11.1382	8.20956	10.3747	12.0006	8.60324	10.766	6.15047	7.23025	6.86462	8.49108	8.62709	11.5269	9.07551	4.78318	4.93824	7.94997	6.09986	7.89225	9.18425	8.5234	8.02138	15.7409	11.8344	10.1483	7.26948	9.56565	7.20075	8.84439	6.7723	8.79636	7.34258	7.29455	9.52554	6.71517	8.10738	8.48041	7.14634	7.14362	6.59705	6.08331	8.30965	7.44121	7.57835	8.02754	8.96181	6.89738	7.71803	8.20223	6.78517
USH2A	6.92348	7.25112	7.01495	6.56294	5.73246	5.20014	5.30672	7.2628	5.15357	4.00255	3.94456	4.98111	5.7517	3.0118	3.14683	5.03454	3.0109	6.10137	4.52467	5.11433	6.2416	6.5985	6.33532	7.35241	5.8662	5.02704	4.71477	5.23137	4.01148	5.86413	5.72692	3.96489	4.37776	4.37661	5.46139	5.45134	4.89363	4.44474	4.86446	5.01229	3.51957	5.90643	3.89207	5.74273	5.32192	5.08464	5.1356	4.72444	4.28625
CENPF	4.9133	5.03228	5.36107	5.11444	5.40648	4.39629	5.01083	6.26815	4.79664	4.63642	3.26103	4.00314	4.78286	4.1311	3.53385	5.29632	3.4818	4.64345	3.08973	4.24439	5.57622	5.33712	4.89024	6.09337	6.59565	3.81823	3.46101	4.67822	3.31961	5.58272	5.98218	3.09816	4.46796	1.96852	4.16594	5.2603	5.04173	2.38246	2.75866	3.67037	3.46804	4.32147	3.04408	5.80254	3.90321	5.52402	5.38593	5.05043	3.90622
PTPN14	6.89715	6.77421	7.83844	6.30736	5.88609	7.30481	5.22819	5.53118	5.92953	5.33439	5.43581	6.49012	5.98396	3.0118	1.94889	3.0117	3.15529	6.06469	7.16456	5.74982	6.02979	7.67477	6.86502	5.8069	6.0643	7.07484	4.05825	4.87926	3.0786	4.9179	5.52761	4.79205	5.7986	4.29045	5.27129	7.26348	5.29888	5.21386	3.59265	5.34214	5.24892	2.94296	4.51471	5.68033	7.30809	5.24192	5.19511	6.56905	5.38173
FLVCR1	4.77871	6.54934	6.84556	6.89556	6.22251	6.12097	4.8885	2.89177	3.60761	5.74448	3.998	5.55865	3.93486	3.36327	3.53385	5.30886	2.53557	3.1547	6.27148	6.6375	5.97508	4.92865	5.02644	3.23025	2.40677	5.23622	7.8498	9.22388	7.96937	4.9179	2.64719	10.2816	6.75448	7.23675	3.87643	3.2981	4.81346	9.6531	9.85027	8.63964	8.96919	4.86896	8.8134	5.5114	6.16502	1.59468	6.76051	6.55769	9.50552
NENF	6.31587	5.82774	4.14748	6.27198	3.78029	8.04697	6.70856	5.90558	5.5336	8.35646	9.21311	6.99766	6.02624	2.40175	2.10936	1.98068	3.62096	7.76846	6.97509	5.36369	4.30396	3.90218	5.07752	5.16669	4.88482	6.31794	8.17138	7.12904	6.97378	1.14531	0.772723	9.15663	5.65238	8.84834	3.36947	5.93996	5.90011	9.1845	8.73395	7.29123	7.95931	5.14459	7.79896	7.06007	7.89398	6.05796	5.38593	5.8131	7.7065
RCOR3	5.89271	5.64462	5.62631	6.03459	7.48073	5.71332	5.94484	6.78379	7.84333	7.81345	7.12653	8.6223	8.16398	5.8333	7.33919	6.65924	6.11171	4.73966	7.27442	6.2319	6.09538	4.35675	5.58076	10.3677	7.74067	5.32212	5.52434	5.81327	6.26782	9.22746	7.82076	3.20709	7.87889	6.31793	6.92244	6.20167	8.38346	5.47491	5.82756	6.26092	5.71458	3.79096	5.79131	5.38016	6.96446	11.5103	7.91226	4.84148	6.02473
IRF6	4.64441	4.73908	4.74264	3.96982	6.53285	7.5553	7.60942	3.58365	5.80924	7.54971	9.29145	7.12365	6.35958	4.52886	7.82577	5.06444	5.86101	3.48591	2.9787	5.81826	5.10177	5.91548	7.19492	6.90755	6.55748	2.74547	9.81992	7.30526	8.02714	4.51455	4.14196	9.95979	7.82871	10.4421	4.54781	6.32886	3.77164	11.2017	9.32057	8.07225	10.6935	4.32147	10.5005	3.60675	3.78036	8.64356	4.49649	3.52889	6.03381
G0S2	6.31144	4.92919	3.87829	9.57609	2.95717	3.7231	9.04631	5.07398	3.35607	3.05146	7.56315	6.98665	4.80731	15.14	14.2007	13.0611	13.5326	9.65223	7.35998	8.73293	6.42625	1.95465	5.17454	5.68515	9.12494	7.13304	6.38993	2.18468	10.948	8.89797	7.60983	2.06959	5.8993	3.22228	1.9289	3.79767	9.73266	4.77073	8.58715	11.9416	4.09607	9.29699	5.9316	6.67634	4.39703	3.3401	5.10491	5.77437	6.64417
PLXNA2	4.38278	4.92919	4.82171	5.20894	4.87144	4.98938	4.21807	5.84955	5.07227	3.89946	4.55649	5.06727	5.33035	3.36327	3.96995	5.63204	3.36784	5.7474	4.74423	5.67797	5.93265	6.11308	5.58076	5.3835	5.19436	4.62896	5.16429	4.44454	3.58879	5.82714	4.61403	4.87694	3.67149	4.80724	4.33099	5.06947	4.66907	4.89491	4.34363	4.17485	4.28659	5.37592	5.1532	4.52034	4.62835	4.37758	4.63184	3.21855	3.78249
CD55	3.50409	3.1129	3.63728	5.24993	2.06408	3.26853	7.93096	4.32062	5.47154	4.27385	4.52042	4.51333	4.83136	11.6113	10.6706	8.97232	10.3928	7.56026	4.60163	7.92169	7.24449	4.10149	4.46085	5.6484	6.61808	5.28837	2.81947	2.18468	7.60974	5.7101	5.78767	2.28371	4.17845	1.72752	4.33099	4.50621	6.37067	1.75443	5.88615	7.07383	3.17853	6.6434	3.79744	2.5728	3.71477	2.46141	2.65321	3.61909	2.47128
PFKFB2	5.66883	6.40312	6.48163	5.75028	4.92916	4.74246	5.5997	5.69913	7.10841	5.68373	5.11146	3.20667	6.04692	5.25185	7.78178	5.96094	6.75733	8.43772	6.50977	5.50881	5.31502	6.531	8.0538	4.67605	3.50631	9.02127	5.11812	4.24053	4.85438	5.0522	5.45455	6.93946	2.883	3.31248	4.40694	5.4954	5.48292	3.42428	2.14199	5.0896	2.079	5.26489	2.55865	8.65521	6.28286	5.06946	5.38593	8.89324	4.81443
RASSF5	2.74629	1.75926	4.37425	4.59669	3.90059	4.18607	5.41705	3.7149	5.67799	2.84501	5.11146	6.30747	4.02102	10.4539	9.45248	7.77566	9.07018	5.82256	4.21748	5.67797	4.39012	4.70188	4.38177	3.01613	5.69393	4.03724	4.15289	2.58061	6.11635	5.96974	5.69556	3.25862	3.67149	4.10097	6.45246	6.04745	5.43013	4.17764	5.12992	7.14196	3.8765	6.17562	4.80961	2.42841	2.68082	2.46141	2.81368	1.74462	3.20825
IKBKE	6.7512	7.15539	6.64274	7.14627	7.25108	6.63776	6.64952	7.31546	6.80295	7.12756	6.67197	7.19236	9.83024	6.01801	6.16064	7.22033	6.02036	7.03656	6.95323	6.79863	7.35037	7.43731	7.06175	7.5447	7.8202	7.2905	7.0367	7.04266	5.79576	8.21499	7.3015	5.81375	7.72277	7.19586	6.66844	6.87057	7.86574	7.11198	6.88256	6.2271	6.49081	9.01764	6.71246	6.79887	7.01302	6.83139	7.61287	7.14834	6.60818
SRGAP2	5.9336	7.02813	7.6777	6.71705	9.10379	6.80366	4.91381	6.24662	4.89449	5.71442	5.18242	6.19715	5.31337	6.6813	6.60626	7.00208	5.76673	4.7083	5.20521	6.49842	6.19448	5.62303	5.48942	5.55218	4.90927	6.25818	5.35552	6.06087	4.05657	4.7698	5.41658	5.95321	8.01228	6.33955	6.15496	5.23453	5.72126	5.08941	6.47828	4.35263	5.08756	5.90643	4.92602	5.47511	5.92513	5.17255	6.28685	6.37559	4.9548
ELK4	4.92493	4.47198	5.71183	4.9649	4.92916	4.06823	6.12901	4.68319	4.63617	1.4665	5.06213	4.00314	5.9293	9.22997	8.62381	6.90626	7.79364	4.46729	4.1162	5.30129	5.15196	4.00527	3.58958	4.39464	5.09127	4.5457	2.69917	4.04527	4.47715	6.63717	6.03325	3.04044	4.70897	2.51601	4.9029	5.28561	4.07649	3.78685	3.90753	5.44378	3.04423	5.14459	3.04408	2.5728	4.7963	3.52958	3.51995	2.82262	2.23996
CNTN2	6.30701	5.3308	6.68565	5.83892	6.07691	6.92727	7.7774	8.52001	9.13992	8.12471	7.03362	8.44457	6.98127	4.94824	2.81562	3.99627	3.40683	4.2666	3.62024	3.63434	3.32599	7.22944	5.4512	6.30891	6.59565	4.57399	3.46101	3.49134	2.67806	4.51455	5.49154	3.20709	4.46796	2.51601	5.05228	6.74846	3.77164	3.42428	1.93554	2.49204	3.04423	5.37592	2.86899	4.65622	4.43825	4.83813	2.95807	4.06655	3.38882
NFASC	4.39956	4.96438	5.1928	5.04161	5.52352	5.25511	4.8365	7.19696	4.69167	4.42997	4.28273	4.1682	6.09737	3.76853	3.58935	5.13659	3.4448	5.96206	4.9642	5.11433	5.17641	6.64714	6.05858	4.78166	4.7287	4.42665	3.84803	4.67822	3.39176	5.28827	4.47316	3.65455	5.15149	4.95459	3.87643	4.88306	4.47425	4.63485	4.21238	3.52951	3.75277	5.75031	3.93716	6.80619	5.42805	3.81099	4.63184	4.87847	4.83534
LRRN2	5.72315	6.22596	5.81206	5.70384	4.38601	4.12835	5.39924	8.86905	5.15357	4.57083	3.57419	4.88948	7.14851	0.475749	1.03135	2.31509	2.38747	6.45317	5.62946	3.82382	5.31502	5.41408	5.79427	6.53718	6.53409	5.47995	4.2417	4.47591	4.47715	5.0522	6.10662	5.92159	4.06742	3.94051	4.54781	4.50621	4.69912	3.84959	3.90753	4.43393	4.42815	4.08046	3.5295	8.02126	5.13399	6.26544	4.94079	5.62998	4.99252
PIK3C2B	5.10959	5.90222	5.85028	5.43903	4.92916	3.93991	4.66823	3.2788	4.57846	4.75928	5.06213	4.51333	3.93486	5.07268	4.85011	4.69552	4.82907	3.87293	4.21748	4.76723	4.78939	4.70188	5.37158	6.36663	5.34537	5.23622	6.10042	7.04789	4.66356	4.7698	5.25385	3.40301	6.21798	6.44301	3.51386	4.05483	4.32803	5.90233	6.37976	4.35263	5.10453	4.70849	5.0947	4.55553	5.46841	5.09967	4.0576	5.01764	5.49118
PLEKHA6	7.60969	7.75173	8.74137	10.0012	7.70381	8.62086	7.08791	6.70703	6.65724	7.72577	9.22577	7.92741	7.07488	3.82625	4.65584	5.69073	4.69371	8.71127	7.88366	8.07174	7.90913	9.0192	8.57299	7.18284	7.55167	9.5577	10.4315	9.38538	11.3272	5.7101	6.19899	7.6843	10.154	11.5697	5.56449	7.67134	6.59507	10.8675	10.8918	11.447	11.1879	6.59831	11.0274	8.09786	8.70319	7.08653	8.84071	8.37721	10.5179
ZC3H11A	9.42103	8.92807	9.87887	10.3284	9.80651	9.32662	9.13911	6.82796	8.37102	9.09148	10.1748	8.23254	7.91952	8.82004	8.66152	7.82015	8.35107	9.26188	10.1345	9.58404	8.49713	8.03299	8.76633	9.77048	8.29406	10.2881	12.2668	12.9055	8.98038	8.62913	7.82801	7.7169	11.1655	12.6532	9.21826	10.5574	12.7893	11.6675	12.3825	8.36694	10.6801	7.46652	10.5723	9.52423	11.3982	10.7193	9.65917	11.1887	11.1895
LAX1	8.26586	7.9966	7.37097	7.85296	4.87144	4.12835	5.56816	4.80604	6.08269	2.604	3.42609	3.4823	5.20711	3.10802	1.56187	2.88338	4.1438	1.00786	1.79427	3.68409	6.6782	4.92865	6.93593	8.30449	8.479	6.63903	5.27364	5.82549	3.58879	6.99498	8.28842	4.2961	4.17845	2.35555	5.56449	6.59493	5.0879	2.93885	2.62742	4.61915	2.97208	5.57523	2.55865	7.13759	1.74793	7.47155	5.41124	6.25417	5.15102
BTG2	3.90745	2.83726	3.63728	7.62579	2.95717	2.60111	7.42807	0.776296	3.48731	2.84501	6.78269	6.49012	4.35544	13.3868	11.5973	10.7043	11.7459	8.52806	4.40093	7.96761	6.97856	3.23476	3.84674	4.52202	8.333	6.07236	4.2417	1.63719	9.30275	8.46423	7.9724	0.885164	5.15149	1.96852	2.82198	3.39431	8.2878	3.42428	7.7169	9.21062	4.19447	8.32839	6.57657	3.38994	2.37596	1.4141	2.26619	4.59706	4.91607
CHIT1	6.01206	6.50223	4.93274	5.90714	3.16362	7.76394	6.12901	3.7149	5.73193	6.80991	8.73135	5.82911	4.98931	6.8715	5.67521	4.82344	4.57889	6.68029	3.54429	6.09147	5.10177	4.762	4.83194	5.00163	5.04788	3.31375	7.70504	7.08395	6.39615	2.3677	3.09465	8.05964	4.55285	8.09939	2.82198	5.53815	2.8541	8.90694	8.00824	4.39386	7.13169	2.20599	7.40464	6.00703	3.49796	4.07707	3.20961	4.24712	6.8012
PPFIA4	3.67918	3.34422	4.70141	4.97472	5.59658	5.80826	6.61135	4.80604	5.73193	5.25309	6.04319	7.0515	6.66404	4.75373	3.96995	4.63702	3.99819	7.20332	9.08889	6.55299	6.6782	6.40468	5.71584	7.27012	7.88019	4.89872	6.2789	6.84664	8.59931	6.96123	5.33751	4.3446	6.13781	4.19882	7.94491	6.68329	9.44073	8.37582	8.47708	7.89695	6.59657	4.86896	7.03633	8.56311	9.4055	6.21112	6.01696	9.24977	9.94972
RNPEP	4.81668	5.5082	6.96358	8.27645	6.12709	6.86679	5.70494	4.54889	5.07227	6.78119	7.75386	6.70693	5.66069	4.56321	4.40059	5.46274	3.28654	4.94197	6.13574	6.60558	6.18246	7.34205	6.92899	4.34955	6.11774	8.1366	9.54575	8.87706	10.4944	4.41833	2.8882	5.10521	8.9254	10.7617	4.40694	6.47904	3.98185	9.75289	9.99207	10.6404	10.1591	4.32147	10.1964	5.98139	6.95028	5.2007	7.68728	7.15589	10.1175
IPO9	7.40684	6.74416	6.95483	6.83219	6.4759	7.13203	6.67195	8.90042	6.73854	7.25831	7.07151	7.62052	8.98463	6.00557	8.13406	6.56302	6.48863	8.12383	9.77103	6.82104	6.68674	6.9865	6.29272	5.93451	5.96282	8.5801	8.86823	9.60164	10.2415	8.01568	5.81712	8.3879	8.06381	8.51483	7.24566	7.38556	6.28409	8.54885	9.38548	9.42712	8.51719	5.26489	8.60042	9.55063	10.201	7.71545	7.76787	9.26382	9.73146
NAV1	5.10959	4.92919	5.1928	4.25396	3.16362	3.7231	5.0341	4.74592	5.3036	4.35402	3.70849	4.31629	4.87828	3.98671	5.43886	3.7239	5.12638	3.81522	5.07631	4.1413	4.06295	5.33712	5.19781	6.14706	5.46566	5.10666	3.60187	3.76964	4.10029	7.72526	7.82801	5.38573	3.67149	3.62564	5.18763	4.97928	4.69912	5.18982	4.7429	5.42402	4.40092	4.08046	4.10462	4.11122	5.29973	6.37449	3.9233	3.61909	4.31631
PKP1	5.08905	5.88396	5.03583	5.3362	2.71616	3.93991	4.47771	4.14553	4.84639	3.78843	3.88906	3.81672	5.27882	4.99931	9.14162	6.42001	7.13076	4.64345	6.4276	4.98136	5.04978	5.65509	7.58738	5.57194	6.04236	5.16361	3.03359	3.49134	4.87969	5.53763	6.92247	3.65455	4.37776	3.12607	1.44347	4.4174	6.32321	2.38246	2.48303	4.95836	3.30139	7.80094	2.55865	4.80984	6.37065	4.3527	3.32064	5.20405	2.36025
IGFN1	10.1334	9.82595	8.81085	8.78869	7.60988	7.34337	9.91968	11.7112	7.20692	6.51089	6.91361	7.12365	7.0597	3.58009	4.09025	7.02887	9.26647	12.7446	12.2157	9.35364	7.88707	6.73975	7.27915	8.46371	5.59188	11.2358	11.2263	9.74772	10.0735	4.20421	6.24304	11.2004	8.17511	12.365	7.59322	7.88926	11.4353	11.6625	11.1888	12.6039	10.8042	10.8486	10.4209	11.7592	13.0533	10.5511	9.90281	11.5148	10.9092
CACNA1S	4.92493	5.1285	5.51175	5.75599	6.43664	4.78043	3.90121	3.94622	4.00814	3.89946	5.15915	4.31629	4.32188	3.88174	1.56187	4.05703	2.22241	4.22287	4.9642	4.48795	4.47142	5.12457	5.33006	4.74731	5.154	4.83	6.11225	7.02156	4.22403	3.26079	4.39721	3.04044	6.24374	6.37137	2.82198	4.27301	2.8541	6.00236	6.11162	3.45356	5.03541	3.42839	5.39861	5.00066	5.56463	4.89092	4.23817	5.36911	3.73876
GPR25	6.5778	7.31385	5.99377	5.48782	9.30249	9.81457	9.53235	6.69118	8.47748	10.6919	11.4338	9.58536	9.23499	2.24128	1.94889	3.23847	0.347939	3.32979	5.43287	7.42898	6.37435	8.72661	9.17966	9.60049	9.0081	3.17289	12.6753	11.5197	11.5441	3.01978	1.50969	12.0048	10.3814	12.8866	6.35995	8.89852	1.55864	13.3848	11.8084	10.1885	12.8852	3.79096	13.2864	5.39965	5.8042	11.0289	5.76542	5.20405	8.39147
RGS2	6.11214	4.14393	4.78271	7.74097	3.50466	4.81742	7.74956	4.23573	6.80295	6.47549	6.75191	6.25336	5.24341	12.9155	11.937	10.2407	11.7136	8.03813	5.53451	7.65476	5.63032	1.95465	3.78662	4.34955	7.7576	5.75167	4.47939	3.4286	9.3668	7.12259	6.8531	4.08394	6.02348	0.590013	6.714	7.48724	7.22592	3.15298	7.54116	10.4404	3.11294	7.3625	5.26352	3.96185	2.37596	1.20765	3.61014	5.39487	4.72762
PTGS2	6.80256	5.30358	5.03583	9.99701	4.21093	4.53601	9.61955	5.69913	3.91795	2.604	7.80348	6.74664	5.59197	15.3588	14.5109	13.1009	14.4103	11.4055	8.2342	9.2918	7.3664	5.25582	4.86138	5.40569	9.50179	7.7686	6.67146	2.89095	11.1284	8.37733	7.45922	3.80077	6.02348	2.35555	2.82198	4.4174	9.13332	6.36646	9.4741	11.9503	4.74196	8.99172	6.68628	7.07833	4.88841	2.71667	5.22396	7.78171	7.04955
ODR4	7.24918	6.68209	5.88751	6.19011	4.30112	4.70347	8.18856	1.99869	4.98612	4.42997	4.52042	4.00314	3.58492	2.67738	2.25375	3.83215	5.78164	9.63878	9.16536	6.32109	5.20046	4.00527	4.20931	6.12046	3.99173	8.16942	8.49641	7.00553	7.20162	-0.43965	2.35769	8.08484	5.03828	9.19067	5.05228	5.00997	8.74036	8.29076	8.06324	9.7789	7.73244	8.13673	7.45976	8.4601	10.1935	7.78914	7.4018	8.23825	8.4177
NIBAN1	4.79148	4.85612	4.08474	6.40496	2.71616	3.7231	6.49877	5.60072	3.71864	2.604	5.54756	4.45059	4.59899	11.2817	10.5776	8.8776	10.0111	6.4626	4.40093	6.21508	5.44147	3.79115	5.12685	4.15363	5.69393	4.4874	3.03359	3.36301	7.19155	5.86413	5.78767	2.37993	3.94713	1.07544	3.36947	3.48451	5.67664	1.10235	5.12992	7.29123	2.89613	6.29346	4.28983	3.96185	3.64605	3.0618	2.47264	3.52889	2.84568
LAMC1	4.68603	4.96438	4.70141	5.47405	4.74858	5.0835	4.60748	5.38116	4.1732	4.50212	4.09928	3.71363	4.68068	5.52014	4.78029	5.7925	4.69371	4.42932	3.37924	5.52255	5.52	6.67867	5.17454	5.99432	6.00881	3.90986	3.30489	3.55146	3.64891	5.44299	6.19899	4.32055	3.94713	3.88279	4.25082	5.31048	4.02995	3.65255	3.1893	3.85882	3.17853	5.57523	4.39053	4.44727	3.96093	4.74562	4.75557	3.61909	2.76079
NPL	4.02021	4.56662	4.65898	6.0157	5.23401	3.79905	6.15047	4.47674	4.79664	4.69916	5.71648	5.33378	4.94592	10.5608	10.4148	8.3112	10.1505	6.77415	4.44337	5.90474	5.27028	3.90218	4.20931	5.08652	6.04236	4.36322	3.30489	2.79473	6.68166	6.00329	5.52761	2.98032	3.94713	2.17498	3.51386	4.54864	6.25403	3.50445	4.89331	6.23846	2.81596	5.75031	3.89207	3.85291	4.39703	4.01501	4.34711	4.24712	4.28625
RNASEL	3.7064	2.83726	4.65898	6.27596	4.46618	4.0055	3.95096	4.68319	7.09818	6.85193	4.7558	4.93602	5.47474	6.82978	6.34927	5.61193	6.34041	4.57555	5.89708	4.62163	5.07601	4.63915	4.53581	5.9796	3.50631	5.46492	2.42354	2.69164	3.31961	3.46724	4.14196	2.55501	4.70897	3.02297	6.60536	6.74846	3.9321	1.99544	3.2795	4.35263	2.81596	3.79096	2.95919	4.8387	5.73971	5.22831	7.33724	4.76452	3.78249
CACNA1E	5.41201	6.05694	5.33436	6.08982	6.51412	5.9315	5.30672	7.01788	5.47154	5.91275	4.98482	6.21613	6.25679	4.974	5.17431	6.65924	5.12638	5.65172	6.12274	6.06354	6.72039	6.26623	5.69963	6.68968	5.74916	5.55282	6.35054	8.42358	5.04543	7.0602	5.72692	6.18396	5.65238	5.86054	6.15496	5.38263	6.57089	6.65694	8.31325	5.71172	7.78865	6.99607	8.37934	6.32514	5.32192	5.82463	5.9836	5.56338	7.98435
QSOX1	8.46328	7.75676	10.2542	10.6091	9.90509	9.31212	14.6234	11.1524	12.1031	8.61421	8.55537	8.33161	9.49416	9.01878	8.99135	8.18928	9.01604	8.5701	10.8229	10.3345	10.9831	10.0832	11.2476	12.6717	12.3659	10.4978	11.3258	12.9735	9.95567	7.16768	8.24575	8.04503	9.82764	9.09543	10.4719	9.90517	7.8083	7.75238	9.68063	8.95578	10.1268	8.00474	9.69902	7.32769	11.4463	6.42309	9.94783	11.3766	9.93466
TOR1AIP1	3.81042	5.15919	5.06862	4.59669	5.36525	4.49092	4.21807	4.32062	4.3213	4.35402	4.04953	3.71363	4.28753	9.36632	8.16635	6.90626	7.13366	5.40018	3.37924	5.07757	5.15196	5.12457	4.80188	5.24264	4.78264	4.87617	4.91708	5.87339	5.23388	5.34171	4.39721	4.56528	4.37776	4.37661	3.6451	4.84951	4.78571	4.31737	5.60142	6.60605	4.22584	5.01335	5.31567	5.14627	3.90321	3.61574	4.12034	5.90561	6.27482
FAM163A	8.8449	8.77545	6.35444	4.75314	4.38601	5.75205	6.46492	7.4628	7.85553	6.56242	5.15915	5.18756	6.45553	3.10802	3.14683	5.57086	8.48806	9.7953	8.06446	5.00112	4.34768	4.50484	6.55846	5.59144	4.88482	9.74197	7.95204	8.65357	8.53305	3.64781	4.04574	6.31143	3.81588	6.08187	8.47248	8.18999	9.17536	6.30062	5.60142	7.58173	6.56626	9.13278	6.08972	9.85424	6.80814	8.50369	6.24523	8.99149	5.5173
ASTN1	4.81668	5.76925	5.06862	5.50824	5.2791	5.25511	4.96314	4.74592	4.89449	4.09877	4.19392	4.00314	4.42029	5.4667	1.94889	5.24502	3.2441	3.75509	4.21748	4.56963	4.54838	4.92865	5.48942	5.6484	6.00881	4.75785	3.84803	4.80711	3.46047	6.35477	5.78767	3.99559	4.17845	3.47754	4.54781	5.55906	4.69912	2.81856	2.48303	3.85882	3.70905	4.52792	3.40665	4.01338	4.06986	4.01501	3.61014	4.24712	3.94521
PAPPA2	12.8728	13.3578	12.6467	12.3768	9.90509	8.90489	10.1966	9.55656	11.139	9.44721	8.13102	9.71613	10.1936	4.21991	6.1046	7.79808	9.6979	4.77036	5.12926	8.97825	11.3131	10.6536	11.5776	13.4249	13.9842	11.4359	10.4185	10.3012	9.47144	11.896	13.0942	9.25109	9.35873	7.95283	10.7413	11.4151	10.2838	7.16844	7.92685	9.59891	8.68879	10.2988	8.77355	12.3047	5.81988	12.5334	10.4038	11.9958	10.3514
COP1	3.65143	4.0156	3.54709	4.58393	4.11471	3.93991	5.64575	5.53118	2.87064	3.05146	3.83135	3.35106	4.42029	9.45016	8.43033	7.04395	8.38075	6.86939	5.51475	5.13237	4.54838	3.53961	3.18622	4.39464	5.11248	5.10666	5.14139	4.37969	5.8351	4.98661	5.21013	4.94143	3.67149	5.65179	3.51386	3.64957	6.00008	5.35028	5.90044	6.59726	4.37318	5.37592	4.57301	5.71187	6.40224	4.10713	3.7752	4.84148	4.25555
TNR	6.80571	6.98594	6.9103	6.87998	5.23401	4.70347	5.82987	8.79681	6.33007	4.50212	4.48342	4.98111	6.98127	5.60503	5.0806	4.46834	4.91272	5.87999	4.67469	4.85673	6.27595	6.28684	6.50349	7.12382	7.50831	5.12589	4.47939	5.21287	4.90457	6.32853	7.31188	4.60564	3.51103	4.19882	5.49658	6.29187	4.72857	3.84959	4.16584	4.17485	4.06172	7.09676	4.02332	6.3353	4.91786	5.45558	5.00869	5.17461	3.94521
KIAA0040	7.0955	7.36083	4.93274	3.88909	0.841692	4.78043	6.06267	5.49511	6.68485	5.91275	4.84599	4.38501	6.19326	5.42995	3.28769	5.37	7.60533	8.23255	6.4276	4.74396	3.8963	5.99278	6.50349	3.92686	3.56904	9.20773	8.01639	8.87412	7.84317	2.3677	1.99512	5.23951	1.00853	5.83033	7.63329	7.7232	6.88385	4.44474	6.023	6.48728	5.42139	6.92481	6.03892	9.04545	5.93955	7.71545	4.44839	8.38366	5.79854
GPR52	4.54236	5.68737	5.46325	4.55805	7.55594	8.22961	7.79794	4.6176	6.3816	8.85365	9.25487	7.53994	6.88691	4.4576	4.27082	4.63702	4.61264	3.05849	4.31212	5.74982	5.35841	6.882	7.22921	6.51693	6.61808	2.53134	10.5536	9.70948	9.45469	5.23278	4.91568	10.4569	8.76119	10.4402	5.31137	7.24425	5.065	11.8473	9.95149	8.06907	11.226	3.42839	11.7858	3.85291	4.69789	8.46939	4.9056	4.50543	6.00641
RC3H1	4.65842	4.69786	4.01915	5.48095	3.34419	2.90596	5.67565	4.47674	4.39001	2.604	4.69237	4.31629	4.06224	10.7834	9.53164	8.0709	9.7028	6.69636	4.67469	6.25678	5.55772	3.23476	4.34055	5.31479	6.64745	4.83	5.59346	4.90253	6.96198	6.00329	6.63897	3.35647	4.84983	5.61681	3.36947	4.22148	6.03585	4.12789	5.49249	6.77159	3.9155	6.23574	5.03374	3.60675	4.43825	5.76931	3.85115	4.45734	3.73876
SUCO	12.1121	10.9592	10.3615	7.26899	7.27354	6.7084	9.01303	5.84955	7.58213	5.96475	5.43581	6.15841	7.16279	8.46784	8.8494	8.77735	9.08077	13.8903	10.5026	8.32403	7.59674	7.55243	7.48706	10.0775	7.06158	5.46492	5.7225	5.40436	6.53803	4.60474	8.61193	5.03306	5.44593	5.30151	5.59728	6.20167	7.0091	2.54293	3.66137	3.91654	4.69791	10.9053	3.74768	10.717	10.5869	9.29389	7.19874	7.37236	5.68794
KIFAP3	2.84757	3.44732	4.01915	6.31124	5.13937	5.143	5.56816	4.47674	4.94103	5.68373	5.61752	7.77573	8.33351	4.26235	2.90582	4.2253	3.77793	3.98187	6.95323	7.05648	7.39273	4.70188	4.77119	7.03405	9.85877	4.33043	3.03359	3.71811	3.46047	4.31524	3.83162	3.15365	5.8993	2.35555	6.08733	4.7439	3.77164	2.20189	2.87896	3.19831	3.61742	4.32147	1.61523	3.46589	7.40485	3.65696	6.3923	5.62998	4.58676
SELE	7.75853	9.5616	7.77528	6.85628	6.81897	6.73765	4.13441	5.56637	4.4556	6.06343	5.47403	5.02483	5.66069	3.70841	1.56187	1.364	1.26548	7.87823	6.55884	4.56963	4.58538	6.08981	7.26269	4.34955	3.74237	8.29582	8.43653	9.81135	6.22896	4.20421	2.35769	9.62571	7.62814	5.87541	5.00418	7.16463	3.22849	8.79584	10.6293	10.9929	8.03872	5.75031	9.60959	10.0027	6.44332	8.25625	5.53153	10.7305	10.7934
TIPRL	10.0641	9.33837	10.112	11.1263	11.0385	9.33302	8.77654	5.87783	8.57662	9.12614	10.4092	8.3532	6.30051	4.81203	3.8838	2.212	3.51786	6.8335	10.1386	9.62839	8.50921	7.78754	9.55114	8.54094	8.29406	11.1742	12.6724	13.0825	8.97452	3.95267	4.80247	7.80186	12.8594	12.999	4.54781	7.33796	1.55864	11.9953	12.8592	8.83001	11.0791	9.45708	10.7953	10.1886	11.4996	11.2726	9.78552	10.4947	11.7516
MPZL1	6.15722	6.36412	6.81689	5.82271	4.54213	3.1575	5.43464	5.02422	5.1135	4.09877	4.62603	5.80423	6.44777	9.24327	9.02696	7.28525	8.28589	4.54036	5.36826	5.58935	6.0163	5.91548	4.38177	8.91046	6.78594	5.02704	4.28413	4.41248	5.41791	8.04013	6.92247	7.53295	5.44593	4.45791	5.05228	4.11254	6.05921	4.36109	4.06799	4.58396	3.7952	6.68712	3.98088	4.4093	4.66354	5.67212	5.16566	4.40758	5.27864
POU2F1	4.64441	5.21869	4.08474	4.78695	6.10222	6.71821	6.53184	6.01151	5.40669	7.44378	7.72641	5.67299	6.48614	7.64367	7.24297	5.71921	6.94454	5.36038	4.56366	5.4525	5.02306	5.88876	5.68324	6.66229	6.32279	3.86477	8.63402	7.66637	7.68705	6.38053	5.59715	9.1464	7.23735	9.57129	4.73625	6.18831	4.9447	9.52322	7.83687	6.32626	8.99672	5.01335	9.39811	4.48427	4.55529	7.74203	3.99201	3.93225	4.45786
FAM78B	7.64177	5.3308	5.1928	7.46972	2.95717	4.39629	5.89487	5.73049	7.96093	8.88772	6.40151	7.61338	6.12681	4.69298	5.84442	8.87865	8.23126	5.70035	10.6452	8.0553	6.91459	5.83379	6.25993	6.10698	4.52225	8.63652	8.02267	8.31937	7.96937	10.6432	9.79417	7.39007	9.53861	5.66896	8.97485	7.78663	9.47371	9.5518	8.19944	8.38238	6.27539	7.69785	6.46554	8.62654	10.1875	2.99907	10.3998	8.40916	8.42116
NUF2	7.39643	8.22051	7.40987	6.92875	4.54213	4.24156	4.72653	4.74592	5.65025	3.78843	2.46457	3.81672	4.65396	2.79768	1.56187	3.0117	4.12053	1.00786	2.03528	4.79013	5.97508	5.91548	6.58517	7.60829	8.16293	5.46492	3.90353	4.41248	3.24366	6.24685	7.76141	4.19392	3.51103	1.07544	4.9029	5.85797	4.32803	2.54293	1.04246	3.19831	1.14611	4.08046	2.66968	5.81711	1.45843	5.44385	4.58812	5.44506	3.07395
PGBD5	5.76906	5.03228	5.03583	6.25999	5.44655	4.78043	5.1236	5.9328	5.67799	6.03939	5.66785	6.39337	6.46324	6.43459	8.5662	7.57735	7.05913	5.61836	8.42098	6.03507	8.88615	5.74721	5.17454	5.00163	2.87243	6.63232	5.67546	6.59139	6.18902	8.88453	7.41176	4.79205	6.13781	4.10097	6.66844	5.95582	6.87729	7.40613	6.15991	6.33687	3.7952	9.90412	3.58722	6.43315	7.96622	2.71667	8.03132	6.54624	5.02928
C1H1orf198	7.13611	6.6608	8.41785	10.622	6.17559	7.59845	5.32571	2.36126	4.51834	6.7519	8.09775	6.69345	6.1365	1.32375	-0.55361	2.31509	-0.0146307	4.6099	7.20829	7.50708	6.43641	6.5985	7.79998	4.20516	4.80887	10.3348	9.23698	8.1906	10.4539	2.73028	0.772723	6.87075	11.5389	10.4936	4.25082	6.63487	3.05341	9.7081	9.6482	9.90187	10.5371	2.94296	10.1049	7.16633	8.28709	4.72638	9.20328	7.6595	11.1895
C1H1orf131	4.61598	3.71862	4.47553	3.95005	6.19924	5.30806	5.77568	4.40079	5.1135	5.21066	3.998	4.63117	3.46708	3.88174	3.69432	4.27729	3.89226	5.61836	5.02134	3.47387	4.11448	3.90218	3.72388	4.81522	9.14824	5.02704	4.2417	5.49899	4.60406	7.42454	5.78767	4.52376	6.80727	2.17498	7.58507	7.08036	9.00985	3.42428	3.96302	2.49204	3.11294	3.79096	3.40665	3.53804	6.21331	5.75039	5.25225	6.10608	4.77168
EGLN1	6.92348	6.24039	5.36107	5.61877	6.29015	5.99746	6.83981	5.95952	6.7903	6.54545	5.1355	5.82911	4.75798	8.21046	7.05372	6.47113	6.92117	4.13124	5.39012	5.11433	5.15196	4.762	4.86138	6.89191	9.82703	5.99078	6.10042	7.66297	6.39615	7.34825	9.50856	3.04044	8.43759	7.65395	8.58302	8.21655	5.37534	2.68732	5.66973	5.46328	5.63505	5.37592	5.20941	4.37031	5.38653	11.2759	4.58812	5.62998	3.33111
SIPA1L2	9.09389	6.05694	7.80478	7.16139	7.67036	8.91985	8.78856	9.62909	10.7073	10.5714	9.13774	10.952	9.92756	9.65416	8.62215	7.38637	8.40743	6.8905	9.60689	8.80497	7.08573	9.20934	7.18913	7.72321	5.841	6.95088	4.91708	5.11666	6.02856	6.2746	5.72692	6.71805	9.51764	3.996	9.13974	9.78497	5.64611	6.79085	8.27539	6.88435	8.99559	6.6434	7.84405	8.99347	10.5019	5.51284	7.10878	6.25417	7.1901
NTPCR	5.47668	4.08119	6.87366	6.04859	4.81132	5.73281	5.73365	2.65077	5.1135	7.20527	7.15033	6.32506	5.1509	1.85426	1.56187	1.70504	0.637446	4.08315	4.1162	5.66564	4.25887	6.67867	5.07752	5.6484	2.76934	6.09206	5.55931	4.87926	7.2166	2.3677	1.99512	6.13654	6.50038	8.21791	3.97952	4.91585	1.55864	8.59535	7.99831	8.71273	8.41034	0.621031	9.17982	4.4093	5.00275	3.9166	5.07354	4.64078	2.36025
MAP3K21	8.45528	7.95347	5.88751	8.0745	5.2791	10.3673	8.13306	6.1102	8.20454	9.9735	11.2846	9.21731	7.35336	3.0118	2.38499	2.66657	1.57033	8.90181	6.24773	6.19805	6.00269	5.86154	7.27915	7.01252	6.96574	4.22734	10.1345	8.9304	8.51701	2.73028	2.8882	11.4704	7.52685	10.7232	5.38833	7.95779	2.34714	11.3716	10.6501	7.04177	9.87928	3.42839	9.80847	8.25329	6.81598	7.51424	6.03335	5.60812	10.1025
IRF2BP2	3.26871	2.6768	2.29333	5.50146	4.01162	4.0055	5.63056	4.32062	3.82173	5.29432	6.56979	4.68666	4.70691	10.7385	10.2335	8.886	9.45268	5.66811	3.46412	5.91519	4.34768	4.92865	5.26545	5.40569	5.74916	3.72038	6.57221	5.54408	6.67445	4.7698	4.91568	6.62786	5.3543	7.63222	1.9289	4.32276	5.48292	8.14518	6.82382	6.47773	7.53687	5.37592	7.62043	4.06313	3.78036	5.94601	3.08931	3.09826	4.25555
LYST	5.67574	5.48415	5.75276	6.6482	6.24541	5.28183	6.47346	6.01151	6.22114	5.6203	4.93088	5.33378	5.73904	12.3799	11.5998	9.91475	11.525	8.33108	5.41166	7.25883	6.57161	5.21338	4.86138	5.08652	7.12036	6.25818	4.80497	4.56611	7.86868	7.46122	7.31188	3.72951	5.20493	5.03627	5.56449	5.23453	7.65954	4.22574	6.74685	7.88616	3.7952	7.19089	5.36601	5.36039	4.66354	4.54064	5.30722	5.01764	4.63526
GPR137B	5.12984	5.62276	4.01915	4.31704	1.57866	1.97307	4.13441	2.36126	3.21168	1.4665	2.3041	2.12867	2.43606	9.81782	9.37959	7.69193	8.84379	4.96869	4.00727	4.34061	3.567	1.95465	4.60707	3.72982	4.49019	5.41887	7.73976	10.3072	6.23878	4.08391	4.61403	7.22501	2.23092	6.88647	1.9289	3.93197	4.75742	8.25355	10.2474	6.95492	9.28706	4.70849	10.0066	6.1053	4.39703	7.00107	1.3731	5.73457	9.42849
EDARADD	6.62493	6.65003	5.41307	5.89168	5.40648	6.508	6.87889	5.42015	6.29467	7.35889	7.83686	5.85356	4.94592	0.961176	0.668783	4.53393	4.39718	9.08696	8.91133	6.11886	4.62144	5.12457	5.74773	7.04116	6.0643	8.35611	10.1038	8.9176	9.06418	3.80828	5.21013	9.4595	6.66197	11.3541	4.61339	5.82382	8.57393	10.4297	9.42678	10.6915	9.95083	7.03042	10.6636	7.927	9.62891	7.07897	6.09713	7.69104	7.87501
CHRM3	6.75772	7.69525	6.94604	6.73159	6.29015	5.63258	6.00496	6.18002	5.70522	5.48442	4.7558	5.10849	6.58845	2.79768	4.46134	5.19182	4.1438	4.0334	4.84264	5.628	6.19448	5.74721	5.47043	7.04116	7.55942	5.14488	5.433	5.46813	4.37405	7.3219	7.48697	4.13998	5.30621	4.53487	5.62934	6.41166	5.86076	4.83416	4.06799	4.98558	4.60554	4.70849	5.47704	5.05085	4.35459	5.11454	6.2168	4.55197	4.65891
PLD5	7.20691	6.98594	7.15131	6.11666	5.2791	5.22789	4.33511	6.0617	4.63617	5.02721	4.81655	4.7401	5.66069	3.76853	3.07088	5.21866	4.4354	7.21453	6.77363	6.42716	5.98895	6.18072	6.31418	5.96473	5.25286	6.74858	3.46101	4.16557	3.0786	7.33514	5.81712	4.97263	6.02348	2.17498	5.00418	5.62003	6.25403	4.36109	2.48303	3.67037	4.5815	3.79096	3.69615	6.79887	7.12455	6.49874	6.40495	7.13311	5.40988
NLRP3	4.44875	4.73908	4.85968	5.95254	4.46618	5.47943	3.27777	3.94622	4.57846	5.21066	4.78649	6.59537	4.85501	9.64517	9.07392	8.14274	9.47579	6.14887	8.3806	6.07291	5.02306	5.25582	4.70776	4.67605	4.49019	4.19127	3.7302	3.4286	4.26302	6.06814	4.47316	3.35647	6.34243	3.75994	6.06406	5.15436	4.8674	3.72126	4.11774	4.26648	3.61742	4.08046	4.25464	3.53804	8.90597	5.09967	6.88316	4.50543	3.69368
ZNF692	7.79068	7.24397	5.2511	7.62267	4.87144	9.75384	8.09761	6.13385	7.33444	9.58648	11.0651	8.40376	7.11462	6.35839	5.88933	4.39963	5.86101	8.25171	5.55401	5.95627	5.55772	4.98018	6.69555	6.60589	6.77932	3.77013	9.50821	8.16917	8.14664	1.14531	3.09465	10.4125	7.47341	10.0887	4.9029	7.17821	3.88057	11.0172	10.1356	5.97882	9.47825	4.08046	9.15499	7.72545	6.21331	6.75277	5.64256	5.42018	9.10064
VGLL3	9.36127	8.47045	7.54999	7.68528	6.78811	9.87504	8.22187	4.80604	7.44353	9.04694	10.7705	8.09573	6.65059	2.06071	2.61632	3.56564	5.0909	8.22979	6.12274	6.24024	5.53898	5.07803	6.4169	8.69307	9.76976	5.67539	9.62218	9.21229	8.48232	3.46724	5.69556	10.294	8.12053	10.2219	4.9029	7.66653	7.58504	11.0189	10.481	6.43887	9.40221	4.32147	9.5437	7.6863	6.14025	10.8464	6.68987	6.10608	9.02075
CGGBP1	8.06756	6.67149	8.00863	7.10665	7.78421	9.5087	9.83609	10.5917	11.2114	10.5202	9.25487	10.4187	8.9521	6.69685	6.08543	5.40548	5.53996	3.40996	4.84264	4.40136	4.00952	7.65905	5.22071	8.0779	4.83463	3.90986	3.30489	2.58061	4.14273	6.32853	5.87426	4.82661	7.10305	1.43801	7.47469	8.84206	6.25403	1.10235	2.75866	3.52951	1.93461	5.57523	2.16272	3.73507	5.10868	5.14384	4.63184	5.14455	4.4029
ZNF654	5.49241	3.87474	4.32081	6.4408	4.98465	5.0835	4.72653	7.78005	10.4511	10.191	7.48108	8.97416	8.62244	6.12536	6.52321	4.7145	6.01406	5.23393	5.57325	5.05884	5.20046	6.24532	5.80946	5.03048	3.79581	4.22734	3.7302	4.94798	4.22403	4.7698	4.14196	4.77446	4.91542	3.75994	6.78688	7.13011	4.5086	3.96742	4.06799	4.47293	4.40092	5.47901	5.53685	4.62343	5.44837	6.50439	5.57698	3.32958	3.20825
NSUN3	4.68603	5.18925	4.85968	5.12329	5.18747	4.85349	4.8885	5.69913	5.92953	6.17799	6.26649	6.72029	7.20941	5.66952	4.75625	4.82344	4.04838	4.0334	4.31212	5.03985	5.24738	5.55668	5.4317	6.06576	5.91532	4.39528	3.84803	4.651	2.78909	6.79875	6.15355	3.49182	4.06742	3.02297	4.84946	5.06947	5.04173	3.33939	3.59265	4.077	3.11294	4.70849	3.46938	3.85291	4.59228	4.51844	4.7155	4.1894	3.64713
CLDND1	7.04041	7.22958	6.95483	6.47232	5.13937	4.24156	5.0341	6.95288	5.90626	5.07531	3.6429	4.00314	5.26122	6.31873	5.93289	4.53393	4.81464	2.28797	1.50477	3.159	5.12708	6.36646	5.30884	7.30596	7.28825	4.87617	4.47939	5.11666	3.52606	6.85497	7.21567	4.24591	4.17845	2.17498	5.14391	6.03257	4.60701	2.93885	1.93554	3.67037	2.33053	5.14459	1.37423	5.34036	1.74793	5.76931	4.12034	5.90561	3.07395
FILIP1L	6.20095	6.13623	6.55289	6.47923	6.4166	6.46201	6.02832	5.34108	7.03521	6.5792	5.51126	6.11861	5.76424	2.54614	3.96995	5.50696	4.4354	4.6099	6.50977	6.41247	5.97508	5.41408	5.80946	5.77315	5.65108	5.91539	9.02032	9.76528	8.00431	5.66887	5.90201	9.98296	7.41792	7.86241	6.17682	7.7232	4.91939	10.3212	9.8991	8.36952	8.95872	6.45392	9.09532	6.32514	6.72729	5.02291	6.5601	6.0259	9.69045
ABI3BP	4.1646	3.87474	5.36107	7.1441	6.62305	6.15027	3.90121	4.6176	4.00814	3.78843	4.81655	4.93602	4.35544	2.06071	1.76832	4.77	2.95937	5.9487	6.32919	6.80988	6.09538	4.70188	6.25993	4.94213	4.1642	7.0945	3.46101	2.18468	3.24366	5.23278	3.27522	2.78328	8.55542	6.69854	4.67613	4.4174	3.77164	5.87243	7.11468	3.19831	7.00635	5.97858	5.92042	7.983	7.29132	5.38373	6.76051	7.62726	9.48665
NFKBIZ	4.64441	3.79879	4.37425	8.70715	2.42665	3.7231	6.76529	3.43926	3.71864	2.604	6.00454	4.98111	4.42029	14.2772	13.2466	12.3715	12.9267	9.6676	6.14862	8.3377	6.27595	4.63915	4.06492	4.67605	7.87709	5.72669	4.6834	4.20354	8.11502	7.50872	6.86724	3.20709	5.25646	3.31248	2.82198	3.79767	8.17469	4.27228	7.41252	9.15025	4.09607	8.34213	4.99161	5.05085	4.47833	4.22146	3.20961	5.86931	4.97378
CCDC80	7.6971	6.71346	8.8585	6.68752	5.79589	5.86237	5.18726	6.69118	5.90626	5.99006	5.91013	6.23487	5.88404	4.21991	3.96995	4.02697	2.66987	6.78922	7.86427	6.68715	6.25314	6.08981	6.69555	5.77315	6.26712	7.91678	2.26307	3.60917	0.356133	5.34171	4.67961	5.30225	7.01602	1.96852	4.54781	5.62003	6.35188	4.17764	2.62742	1.94455	4.90585	5.90643	2.43836	6.73891	8.53524	6.43499	6.40495	7.42332	6.18807
ZBTB20	5.70302	6.16677	5.99377	6.09433	5.91494	5.43251	6.61135	7.36626	7.09818	6.08708	6.2881	6.6661	6.53088	7.27535	5.0806	5.72858	4.9918	6.47197	5.07631	5.40878	5.69945	6.20258	6.08378	6.89975	7.19685	5.38733	6.64728	6.3672	6.03983	6.50286	6.68761	6.27435	5.83296	6.78772	5.96703	6.8872	5.83392	7.69801	6.06165	6.96862	7.13583	6.59831	7.34315	5.00066	5.23102	5.71179	5.19511	5.44506	4.91607
MAATS1	4.14484	4.0156	5.60412	5.81727	6.02491	5.50233	9.87768	7.65486	7.36035	6.32448	4.98482	5.75316	6.29187	1.32375	5.56879	6.7402	5.81826	6.92502	7.80448	7.21296	7.73487	6.44191	8.15535	8.40432	9.56183	6.52048	6.76432	7.99339	5.5811	7.09173	7.91908	4.84358	6.78989	6.28489	6.48786	5.92393	5.66145	4.83416	5.65295	5.20989	5.78997	6.99607	5.2985	7.52256	7.81402	6.76224	7.7231	7.29921	5.30885
POLQ	11.3636	9.40392	8.22042	7.69866	9.9821	9.45689	11.4621	8.39346	9.4201	11.0107	8.52839	10.914	7.40234	3.76853	3.79217	5.30886	2.90593	8.41846	12.5753	11.0534	9.42816	8.78934	9.03858	8.28366	6.58051	8.53405	11.4643	12.6795	9.23572	6.03608	13.0206	13.016	13.3194	11.2078	11.4678	9.9846	4.78571	12.0119	12.0558	9.43332	12.5991	4.08046	13.2473	11.2859	12.4997	14.2682	11.9245	11.4367	11.9365
KPNA1	3.88379	4.65543	4.61526	4.77577	4.01162	4.85349	4.8365	6.62596	3.71864	5.07531	4.7558	5.36813	5.07236	8.11816	7.58082	5.99239	7.374	4.08315	4.874	5.58935	4.54838	4.50484	4.89024	4.39464	4.1642	2.93188	6.92715	8.18586	6.77904	4.41833	3.71132	8.70244	4.78112	5.94756	3.02843	3.2981	4.02995	8.73483	8.63918	7.09898	7.71043	4.86896	7.60654	5.05085	4.39703	2.71667	4.54303	4.94973	7.71499
MYLK	4.69964	4.77916	4.74264	5.00376	4.11471	4.49092	5.057	4.6176	3.82173	3.3925	5.15915	4.88948	5.13166	2.54614	0.668783	3.33976	2.46342	6.08925	5.2537	4.27718	4.51041	5.8055	5.22071	6.96846	6.4449	4.33043	4.10635	3.49134	4.542	4.84575	4.54531	4.43696	2.23092	5.18695	3.97952	4.27301	5.51706	5.08941	3.78969	3.97203	5.40778	3.79096	5.6495	4.4093	5.38653	5.30811	2.81368	4.98408	5.15102
SNX4	6.0011	4.20405	3.63728	4.55805	2.42665	5.20014	6.05131	8.07703	5.3036	8.17524	6.69642	7.37237	7.12438	4.81203	4.46134	2.10097	3.0109	4.42932	5.76947	5.26905	3.70786	6.22411	4.70776	3.72982	3.84734	5.9043	6.67146	6.17037	6.68166	1.88228	3.43569	7.53556	5.03828	4.74382	4.84946	5.35898	1.55864	7.03983	7.25469	8.1525	6.2451	0.621031	6.63931	6.45195	6.40224	5.56791	5.48461	4.55197	6.46123
KLF15	3.93072	4.47198	3.23675	4.04627	5.13937	6.01349	6.9961	4.32062	6.34745	8.48664	8.98895	6.53617	5.83731	3.36327	2.61632	3.29	2.60428	7.62047	6.37376	6.75273	6.20641	7.26103	7.38937	6.03761	7.03959	4.33043	11.2576	10.4137	12.0473	3.46724	4.23216	7.20545	5.48965	12.0297	4.33099	6.10545	4.366	11.461	11.5365	12.1076	11.5997	3.79096	11.5427	7.50016	6.79233	7.36675	6.97938	6.26818	9.45997
ZXDC	6.39329	7.25112	5.99377	7.93568	6.17559	6.06054	5.39924	3.7149	6.01903	4.57083	5.18242	4.98111	5.56355	4.56321	4.43128	4.89174	5.64969	11.2028	10.6844	10.0503	10.6128	10.3253	10.4521	9.08049	6.60317	7.0296	4.99579	4.20354	3.46047	2.73028	3.94265	5.31448	5.15149	3.12607	5.23007	6.29187	3.05341	4.22574	4.16584	3.45356	4.88635	4.70849	5.67635	10.0832	10.1715	6.86257	9.2302	8.9201	5.16761
PLXNA1	5.07867	5.48415	5.33436	5.32089	5.48555	5.0528	4.63817	5.63428	5.85857	5.65236	5.20532	4.68666	6.25679	7.28568	6.56533	6.16102	5.56603	5.60139	4.67469	5.99621	6.18246	5.99278	6.13289	6.06576	6.14888	4.98552	4.86211	4.44454	4.30099	6.18971	5.45455	4.86036	4.84983	5.3449	4.95443	5.45134	6.39842	5.45487	4.71084	5.61043	4.55704	7.12883	5.28112	3.73507	5.32192	4.92507	5.80415	3.93225	4.4029
KBTBD12	8.19074	11.2375	10.4987	7.81659	8.94498	6.74726	6.48195	6.84239	8.26525	8.82229	6.45026	8.41201	10.0676	3.93518	6.83009	7.72507	7.24276	5.70035	8.47055	6.26497	7.27312	7.61082	5.4512	12.0676	9.13534	7.08471	6.12398	5.38796	5.89839	10.0849	10.5114	7.1279	9.96756	5.84551	9.07137	7.29498	9.6912	5.14049	4.25747	3.52951	6.23743	2.94296	6.73178	7.31748	8.22661	7.78914	8.6439	8.70784	7.37639
EEFSEC	6.47866	4.73908	4.52363	4.02753	5.23401	5.25511	6.41261	5.60072	5.40669	7.42534	5.86769	6.75964	6.65733	4.1311	2.90582	3.8665	2.85044	3.2449	4.00727	4.27718	4.30396	5.88876	5.05221	5.11374	4.03682	4.80635	5.61024	6.11168	5.13224	7.2114	6.80981	5.92159	6.02348	4.41783	5.6914	6.58477	3.52548	5.23751	5.12992	4.12675	4.90585	4.08046	5.34942	3.67234	4.76424	4.64677	4.29367	3.32958	5.5556
PLXND1	5.14981	5.66615	5.58157	6.19011	5.66612	6.07589	5.10174	6.54006	5.50291	5.88604	5.56537	6.39337	6.28318	4.08456	6.29188	6.46554	5.40202	6.35532	5.12926	6.03507	6.13334	6.97384	6.01993	6.06576	5.81535	5.08716	5.69131	4.90253	5.41791	6.89127	5.78767	5.17392	5.61339	6.68171	6.85625	7.02883	6.35188	6.10878	5.47351	6.62349	5.5632	5.57523	6.44227	5.09935	5.61942	4.92507	6.3273	4.76452	4.70508
GRIP2	3.90745	4.26176	4.65898	4.8629	4.68299	4.0055	4.69768	7.75739	4.4556	3.53689	4.62603	4.68666	5.61985	6.88514	5.94358	5.1506	5.96265	6.35532	5.02134	5.6532	5.35841	5.62303	3.84674	4.60109	3.79581	4.87617	4.80497	4.70493	4.18395	4.51455	4.04574	4.48101	4.37776	6.11983	3.51386	4.54864	5.63059	5.45487	5.02952	6.03201	4.86659	5.26489	5.66299	4.9749	5.72313	4.32739	3.69503	5.34288	4.4029
SLC6A6	3.53479	4.56662	4.14748	6.33048	6.83416	6.12097	5.55213	4.91925	4.09303	4.92593	4.95811	5.10849	6.25679	10.8984	9.75814	8.72214	9.89676	6.75125	4.35721	7.69475	7.37171	5.07803	5.15089	4.60109	6.07515	4.87617	2.56793	3.22215	6.82537	6.57158	5.75762	1.94929	3.81588	2.91194	5.27129	4.22148	6.77517	2.38246	5.37465	6.85513	3.61742	7.4914	4.42259	3.53804	2.68082	4.13657	5.1356	4.24712	2.67059
IQSEC1	4.90157	5.06507	5.33436	7.64436	6.62305	6.32742	6.9356	6.52225	5.15357	4.63642	5.97819	5.90126	6.28318	11.106	10.4947	9.17179	10.3543	7.46025	8.0508	7.5446	7.07276	6.82677	8.49998	6.22402	6.43652	7.57224	4.10635	2.98114	7.59454	6.67929	6.73466	4.05509	4.91542	4.37661	6.28141	5.04003	7.16799	4.36109	6.06165	7.68912	4.67536	7.3625	5.67635	5.84582	7.95206	4.01501	5.84187	5.9584	4.56189
TSEN2	6.03371	4.6117	4.96793	4.44962	4.92916	4.12835	7.08234	4.04931	6.16342	5.48442	5.20532	5.46654	4.25234	2.40175	1.03135	3.56564	2.22241	5.16629	6.93103	5.4525	4.39012	4.35675	4.70776	7.48341	6.25763	4.33043	5.69131	5.24963	4.69242	10.1833	10.3683	5.6784	6.29393	5.89014	7.06991	5.92393	7.26663	6.71706	4.97657	4.87347	6.04862	3.79096	6.14841	6.00703	6.58771	8.50651	6.11264	5.49356	5.91115
VGLL4	3.81042	4.92919	4.47553	5.82814	7.77637	6.63776	5.64575	6.42974	5.15357	5.37339	4.65958	6.13865	5.01053	7.46443	6.95154	7.68473	6.40443	4.57555	4.874	7.16996	7.04647	4.92865	4.83194	5.11374	4.31823	3.66885	2.9305	3.81939	4.33799	7.02796	6.46389	3.25862	5.09599	3.55349	6.97329	5.63979	6.37998	3.96742	3.5205	4.077	3.3591	7.22094	4.14361	5.32004	4.21924	4.30163	5.87863	3.43267	2.57438
ATP2B2	10.3929	9.68407	9.17315	9.88438	8.31472	7.92091	8.2887	7.83158	8.89891	6.32448	6.34076	6.97555	8.15448	3.36327	4.43128	7.67991	7.19064	5.14302	5.07631	8.20126	9.80956	8.19986	10.2324	11.7847	11.1682	8.6598	7.84272	8.0361	6.82537	9.26252	10.9246	7.4073	7.0309	6.02964	8.53728	8.71275	7.82543	5.94605	5.87173	7.65562	6.86907	7.65445	6.38647	10.2854	5.10868	10.2949	8.58673	9.44583	8.70863
SEC13	6.28911	6.57233	5.79256	6.52001	6.90778	6.48519	6.23323	8.36376	6.7903	5.99006	6.04319	6.30747	8.29295	4.56321	4.68161	4.17136	4.62923	9.16123	8.67803	8.20978	8.7235	8.5588	8.64248	7.46238	7.8925	6.00123	5.73785	6.24509	4.87969	5.75017	8.01113	6.63275	7.54769	7.31521	7.98263	7.15779	4.32803	5.00924	4.01646	3.7987	6.00409	3.79096	5.66299	8.66933	8.22661	10.1309	7.4081	7.33957	4.02018
TATDN2	8.71187	6.35089	8.88406	7.48525	6.65761	7.96279	7.25071	7.3959	9.1173	8.65434	7.11448	8.53428	7.65901	5.25185	5.32903	4.53393	5.49543	6.99167	7.9028	6.6375	6.36374	8.61286	8.69248	4.78166	4.83463	8.34179	7.39236	7.5348	4.60406	3.64781	2.35769	6.21689	8.7745	7.13536	7.23528	7.67134	2.34714	6.67438	7.47112	4.95836	5.87155	4.08046	5.43049	6.70796	8.60252	6.16185	5.91448	7.58312	6.23603
FANCD2	6.43864	6.21139	7.92156	6.58232	7.89697	6.09107	5.55213	5.07398	6.68485	6.28412	5.03682	3.91294	5.3637	6.52451	5.40832	4.17136	5.42119	10.0456	7.77155	7.92428	8.15965	5.96747	3.72388	7.83375	6.42808	6.87333	2.56793	2.02421	3.52606	2.73028	3.94265	3.35647	6.71819	3.55349	5.09882	5.93996	4.78571	2.38246	2.14199	2.151	1.59357	3.79096	2.16272	6.84226	8.15424	5.73122	7.66641	8.83561	3.27098
PRRT3	7.6697	7.47503	8.19837	4.95502	5.63177	7.60904	6.01669	5.63428	5.50291	7.24786	5.71648	7.29413	7.95278	4.1311	3.07088	3.33976	2.79272	6.25035	6.65225	4.85673	4.34768	6.42342	5.74773	5.16669	4.31823	9.4339	6.87258	8.3828	5.19408	3.64781	7.7074	7.10345	7.91141	6.37137	5.94172	7.89339	2.18667	6.86105	6.90399	4.71984	8.98989	2.20599	8.99228	5.99427	6.92875	8.98851	6.1878	6.77927	6.52697
SRGAP3	5.44471	6.12072	5.90577	5.77857	4.54213	4.81742	4.8365	5.2137	5.47154	4.27385	4.48342	4.51333	5.57783	2.79768	4.51964	4.2253	3.4818	5.02068	4.52467	4.54292	5.44147	7.35186	5.69963	6.19882	6.26712	4.89872	3.46101	4.92543	4.26302	4.60474	5.6307	4.1672	4.46796	4.19882	4.25082	5.73474	4.20774	4.63485	3.44456	4.5109	3.95346	4.52792	3.93716	4.52034	4.62835	5.02291	4.0576	4.59706	3.49776
GRM7	5.97895	5.62276	5.95921	5.61877	6.02491	5.61168	5.01083	6.26815	6.3816	6.59578	5.60034	6.52098	6.40033	4.17619	6.29188	8.58961	5.34292	6.94534	6.64318	5.93588	5.93265	6.6149	6.37669	6.21148	6.49423	5.43438	4.83382	5.30307	3.70663	6.35477	6.3067	6.2363	5.15149	4.4969	6.57275	6.50081	6.64996	4.70439	4.80496	4.87347	4.65246	7.71906	4.85731	5.75791	6.84692	5.50157	6.2168	5.17461	4.09144
LRRN1	4.98174	4.65543	4.61526	4.65889	3.90059	4.12835	4.66823	7.95621	4.57846	3.23203	3.34592	4.08802	4.59899	6.58427	5.51248	5.38193	5.11465	6.56245	4.31212	4.62163	4.9681	3.39522	3.51743	4.52202	5.69393	5.10666	3.53316	3.36301	3.0786	5.11494	5.87426	3.25862	3.67149	3.12607	4.16594	3.48451	6.70284	2.81856	3.5205	4.12675	2.54466	4.52792	3.40665	4.4093	4.66354	4.30163	4.34711	2.96701	4.65891
CNTN4	5.59793	7.55223	6.13978	6.24385	4.98465	4.24156	4.33511	5.84955	3.21168	4.75928	3.57419	4.31629	5.91812	1.85426	5.24513	5.83649	3.77793	3.55806	4.93475	4.40136	5.6653	4.87521	3.27642	8.5334	6.766	4.42665	4.71477	4.0865	3.91685	10.5269	7.76896	3.86868	6.13781	2.79165	5.05228	4.88306	8.2952	2.93885	4.16584	3.7987	5.35201	3.42839	4.02332	5.123	5.20737	9.59036	5.78492	6.21132	5.96906
CNTN6	8.85937	7.37397	7.47859	9.22983	7.76056	7.79209	9.29172	7.49967	8.67628	8.89444	8.15475	10.5224	10.8367	2.06071	2.99071	5.87918	7.16812	10.9697	11.7478	10.3154	10.1547	6.15852	4.77119	12.3437	13.1544	9.00318	8.61544	9.36877	10.2699	10.8555	7.87076	8.78053	9.52291	5.48725	10.4121	9.14142	11.4844	10.5205	10.4197	9.68446	8.42054	10.6364	8.80885	11.0778	12.1402	11.4224	9.82019	11.1873	11.6943
EIF4E3	4.76583	4.92919	4.26531	5.14952	5.08962	4.57973	3.95096	3.7149	5.1135	4.63642	3.77123	4.68666	4.68068	9.65516	8.63044	7.2757	8.23533	5.07087	4.48459	5.66564	5.85902	4.27658	4.70776	4.39464	5.25286	4.07731	4.28413	4.99203	5.65626	5.39324	4.80247	3.35647	5.3543	3.69435	4.54781	4.4174	5.69167	5.08941	5.35404	7.06748	3.61742	5.01335	4.25464	3.60675	3.64605	3.84706	4.18046	3.8601	3.07395
FOXP1	7.65755	6.79391	7.28289	8.04336	5.9982	5.99746	6.53999	6.22476	5.97498	5.58751	6.03042	6.27162	8.27114	9.07938	7.81998	7.17308	8.08415	6.38538	8.34187	7.2913	7.11765	7.47372	6.4752	7.68742	10.1872	8.47527	4.77552	4.87926	5.40053	8.72777	6.97566	4.90955	5.15149	4.868	6.11023	6.09117	7.2515	7.12472	6.5794	5.52023	5.0176	11.2748	4.97008	7.4069	8.56811	5.53512	7.42062	7.39168	5.97849
FRMD4B	4.49631	4.47198	4.89667	7.55232	4.54213	4.34653	4.96314	6.03682	4.94103	3.78843	3.83135	3.0462	4.35544	4.26235	4.60289	4.89174	2.79272	4.88701	8.89231	6.24024	6.18246	6.15852	9.20716	5.3835	5.6365	7.93598	3.60187	3.86749	3.58879	4.9179	3.58008	3.15365	4.17845	3.94051	5.27129	4.7069	4.02995	3.84959	3.66137	3.73596	1.93461	4.70849	3.79744	7.10826	8.59114	3.81099	5.57698	6.58032	3.44432
MAGI1	6.56298	6.46585	6.34108	6.83489	6.26796	6.49664	6.42147	6.89869	6.39838	6.78119	4.40646	6.19715	5.95141	4.62955	2.71941	3.56564	3.28654	7.55145	9.76163	6.82659	5.81298	5.8055	5.80946	5.99432	6.3676	6.9776	7.79216	9.11355	5.94709	5.44299	5.16504	7.42995	7.55799	6.38183	8.13556	6.95975	7.97112	6.0829	8.00163	4.68705	7.85535	5.47901	7.67135	6.97815	9.49978	6.08086	8.1823	6.93664	7.52536
ADAMTS9	6.21048	6.37724	5.66971	5.58072	4.98465	5.28183	4.78256	7.19696	5.5336	4.75928	3.34592	3.81672	4.92372	3.19821	3.07088	4.82344	3.10875	4.94197	4.9642	4.3713	5.7492	5.74721	5.48942	6.30891	6.35875	4.45734	6.70309	7.34402	7.45837	5.17506	6.13028	6.89944	4.97815	5.46776	5.27129	5.67852	4.47425	7.89305	7.39245	8.62673	5.50046	4.70849	6.22313	5.56419	4.91786	5.40808	4.54303	4.12928	3.49776
PRICKLE2	8.03035	6.63919	8.26708	8.77612	11.6482	9.36773	7.57413	8.63635	11.4866	10.2327	8.54194	10.1455	12.0536	3.98671	6.75321	8.05237	6.82727	5.07087	7.87206	7.20019	8.86185	8.17796	7.39945	5.8069	5.776	9.7842	6.21453	7.35671	5.27261	8.8755	9.99592	8.056	11.5969	4.24536	12.7888	12.2713	11.788	6.17151	7.30924	5.83657	6.58452	7.19089	5.83961	5.58137	7.70424	5.02291	9.51192	8.31447	7.08053
CADPS	3.23172	3.79879	3.63728	4.34757	5.18747	5.0528	4.69768	4.86376	5.23054	5.07531	3.94456	4.51333	4.42029	2.24128	2.90582	4.49054	2.036	6.90441	5.94217	4.10523	4.47142	4.57356	4.80188	6.27314	5.6655	6.16826	5.35552	6.74088	4.33799	4.51455	4.39721	5.06236	4.37776	4.53487	4.61339	4.62994	4.60701	3.90971	4.9216	3.85882	4.84655	4.52792	5.39861	5.47511	6.0096	7.42459	3.99201	5.11385	4.79321
FLNB	7.85596	6.68209	6.97227	6.93631	7.93269	6.30155	6.07394	7.49054	9.05254	8.57293	7.39903	8.3787	8.52812	6.12536	7.15375	5.47392	5.80372	7.15761	8.47311	8.80497	8.64682	6.47821	6.22638	7.15035	10.7783	8.04357	7.27101	8.57428	5.53405	10.8761	8.97729	6.73179	8.98771	5.63441	9.75726	9.05391	12.1603	6.38775	8.16732	5.46328	6.95112	5.26489	6.76966	8.62654	8.45466	10.0068	8.1375	8.48609	10.5873
DENND6A	5.1695	4.3707	3.63728	3.82543	3.64905	4.06823	4.8885	3.2788	4.3213	4.87249	3.17083	4.88948	3.64041	7.50033	7.02885	5.27089	6.83444	5.02068	7.32636	5.15018	4.25887	5.37611	4.49881	4.30301	3.8971	3.17289	6.37037	7.53852	7.02005	4.51455	4.61403	7.79968	6.08178	5.42796	3.51386	4.58986	3.9321	8.24774	8.22804	8.50503	6.5353	7.09676	6.82469	5.78782	7.15578	6.36208	5.19511	4.00096	5.89132
DNAH12	5.36154	6.47808	5.90577	6.06706	4.81132	4.39629	5.10174	5.66707	4.79664	4.50212	4.28273	3.91294	5.2962	4.72368	3.14683	3.83215	2.85044	5.16629	4.48459	4.59586	4.54838	6.36646	6.35615	6.46503	6.14888	5.30534	4.15289	5.17515	4.57336	5.28827	5.33751	4.27122	8.94909	4.24536	4.16594	4.88306	4.43906	4.40352	4.46392	3.60166	4.12962	4.52792	4.76028	5.29943	5.27719	5.09967	4.54303	4.80351	4.48458
WNT5A	5.39538	4.6117	5.33436	5.96736	4.68299	4.81742	5.76181	7.76498	5.23054	5.44835	5.47403	5.5286	5.11217	7.37541	6.1422	5.28366	5.06676	6.13714	5.32353	4.67181	4.34768	5.8055	5.00021	5.36096	4.28124	7.31585	8.03204	8.4554	9.89723	4.31524	2.8882	6.29301	7.72277	7.30426	4.61339	5.33493	4.5086	7.38511	8.09153	9.54045	6.55396	4.52792	7.36806	6.16348	5.93955	6.72396	4.94079	6.29579	8.05067
CACNA1D	6.43457	6.8608	6.64274	6.56294	6.72434	5.99746	6.09622	8.32319	5.83411	5.44835	5.61752	7.34676	6.93763	7.13966	9.22282	7.52723	6.87672	5.53142	5.22966	6.04462	9.01037	6.72472	7.23484	7.33517	7.00597	5.85903	5.75304	6.5104	4.66356	7.87776	6.44515	4.54467	6.47885	6.33955	4.84946	5.98701	5.93842	5.5334	6.08685	4.58396	5.12131	10.4008	4.78516	5.99427	5.89583	6.25205	7.54589	5.58592	5.01102
TKT	6.31587	6.89768	6.44464	6.30736	4.54213	3.7231	5.70494	2.89177	5.15357	1.95192	4.81655	3.4823	4.59899	11.642	10.6119	9.10502	9.94682	5.79296	3.76111	6.52596	6.09538	5.86154	5.50815	6.8761	7.40462	4.45734	3.38506	3.4286	6.68884	6.65838	7.21567	3.09816	2.59349	3.22228	3.87643	4.88306	6.51284	2.93885	4.83501	8.12522	3.61742	6.72956	3.58722	4.48427	3.14648	4.473	2.02518	4.30261	3.94521
NT5DC2	10.3882	9.66548	8.98628	9.55825	7.01828	7.51646	8.09761	7.64666	8.89596	7.60809	6.22226	7.89243	8.20136	2.90871	5.29606	5.59154	6.80555	3.81522	3.54429	6.39764	8.93891	7.8512	9.89781	10.3838	10.8605	8.81453	7.98779	8.08268	6.19911	9.55045	10.7099	6.98988	8.07102	4.89744	8.90781	9.54275	8.51601	4.70439	5.05528	6.9822	5.96745	6.45392	5.1532	9.33846	4.17114	9.61607	7.9211	8.12736	8.22121
NISCH	6.96915	6.26882	7.17409	6.20686	6.4166	5.82653	5.8821	7.60496	4.69167	5.6203	6.05584	5.94743	6.35129	7.67149	7.19458	6.55778	6.74977	7.15179	7.04565	6.43444	5.84384	6.24532	5.64988	6.07963	5.6655	7.37734	6.85157	7.41855	8.93129	5.53763	4.31704	5.79642	9.16335	6.35023	4.54781	5.23453	5.76455	6.94963	7.20952	8.36694	6.21416	7.03042	6.83067	7.45894	7.7703	6.47588	5.96663	6.58032	7.36205
BAP1	4.38278	3.44732	4.85968	6.71412	6.22251	6.86679	6.53999	7.0922	8.40046	8.56453	7.35875	9.32834	7.67902	6.55043	7.32699	7.47253	6.04529	2.95539	6.17405	7.52426	7.38226	4.70188	6.37669	9.60289	4.55361	3.61541	2.26307	2.46031	3.31961	6.72022	5.21013	1.51319	4.84983	2.35555	7.87976	6.5434	6.58705	2.38246	3.36438	3.60166	2.64087	6.17562	2.66968	3.13468	6.21331	4.51844	8.82196	3.09826	3.33111
DNAH1	6.24802	6.89768	6.02752	6.96613	6.65761	6.26184	5.50295	6.48595	6.27663	5.48442	5.71648	5.64524	10.1301	4.974	5.24513	6.48225	5.33283	5.54923	5.22966	6.26497	6.14578	7.1641	6.54944	6.46503	6.47798	6.04231	5.11812	4.651	5.5499	6.45517	6.08258	5.16044	6.13781	5.599	5.83579	5.92393	5.75026	5.96033	5.00329	6.07066	6.02207	5.26489	6.42655	5.21391	5.63723	5.56791	5.57698	4.50543	5.79854
TLR9	5.47668	5.68737	5.22225	6.0157	4.68299	4.88868	4.98718	6.08615	5.02984	3.23203	3.88906	4.1682	6.09737	8.04104	7.54618	6.06074	7.11318	5.046	5.02134	5.40878	5.40054	6.30716	5.35097	5.36096	5.93926	5.12589	6.45638	7.21055	6.81884	4.51455	5.16504	8.06688	4.63302	5.66896	4.25082	4.4174	4.24896	8.29076	7.96812	7.154	7.14816	5.26489	7.25242	5.16917	5.25429	4.42608	5.22396	4.55197	7.50593
POC1A	5.12984	5.88396	6.0605	5.72725	5.94323	5.40846	5.51953	7.67917	5.70522	5.25309	5.20532	6.5512	7.20941	3.0118	2.10936	4.39963	5.0909	7.23117	6.90849	6.52596	6.61699	6.20258	4.83194	6.99066	8.59283	6.03215	5.433	5.21287	6.473	6.35477	4.86019	4.89334	6.08178	4.24536	6.0404	5.4059	5.3566	5.51417	5.00329	10.3119	5.39404	8.07224	4.65626	5.88784	7.46093	5.49021	6.20237	7.54911	5.64121
PCBP4	10.2949	10.6897	9.27325	7.13537	6.67458	9.02045	8.60262	7.68719	9.84868	9.6314	8.4846	8.47247	9.60293	3.36327	4.87266	7.02887	9.58661	11.0284	9.31284	6.94865	6.76138	9.18209	10.3158	6.52709	5.776	11.4672	10.8389	11.8843	10.5837	3.26079	2.64719	10.5074	7.30008	8.43173	9.73533	10.6535	9.27351	9.53877	11.2325	11.7006	9.30919	9.08456	10.5507	12.0688	9.08859	10.6498	8.09908	11.7931	11.3225
RRP9	7.35617	8.43012	7.6988	6.71705	6.10222	4.81742	6.7372	5.2137	6.57108	3.23203	3.07462	3.6026	6.22083	2.40175	4.12821	5.09374	5.22786	2.1074	2.9787	4.67181	6.76138	6.22411	6.00681	8.19085	9.03196	5.71404	5.11812	6.05049	4.66356	7.22569	8.52092	4.97263	4.17845	3.02297	5.7509	7.33796	5.04173	1.10235	2.75866	4.35263	2.89613	5.26489	3.40665	7.31234	2.19539	6.98497	5.64256	6.42644	4.31631
GRM2	3.03102	3.71862	3.87829	4.87343	5.36525	5.20014	4.57611	6.37124	4.57846	5.07531	3.94456	5.82911	5.78901	1.85426	1.94889	5.10816	1.57033	4.85872	7.13897	5.34834	5.10177	4.43269	3.36131	6.02332	6.03126	3.66885	3.38506	4.75693	6.03983	7.57716	5.21013	3.30837	6.11007	1.43801	6.8289	5.73474	6.97879	6.18374	5.9562	5.61043	4.28659	5.14459	4.76028	6.26263	6.91421	3.9166	5.86037	6.68844	6.87374
C2H3orf18	3.97616	2.83726	6.79746	6.45138	5.88609	5.69355	10.5397	6.62596	8.09045	5.41136	5.22787	5.36813	5.83731	0.475749	1.56187	1.98068	2.66987	3.55806	6.62486	6.3522	6.80123	6.5985	7.10547	8.32501	8.49726	6.31794	7.43064	8.89892	6.10567	3.64781	1.50969	4.39152	6.08178	5.7519	6.48786	5.89133	3.14361	3.72126	5.82756	5.61043	6.36264	3.79096	5.59427	3.73507	7.72937	3.12192	6.31394	7.13311	6.07834
BSN	5.86278	5.35752	6.74771	7.99354	6.02491	5.78977	5.34444	5.29986	5.78393	5.6203	6.19963	6.19715	6.31763	4.78318	6.95682	4.85799	4.61264	5.73189	6.00018	6.06354	7.71414	6.96107	7.20069	5.62966	5.70794	7.57923	5.07043	4.75693	5.62666	6.24685	4.61403	5.38573	8.74775	5.78378	5.27129	6.61504	5.37534	5.91705	6.09929	5.82154	7.13169	7.89716	6.88346	5.96839	7.04005	3.95016	7.69761	6.12159	9.28578
APEH	8.91074	8.67282	7.92156	8.49849	7.26235	11.3284	8.8603	6.85667	8.68656	10.6479	11.7537	9.87686	8.24453	6.07863	4.78029	4.39963	4.62923	10.1931	7.68136	8.35891	8.32188	9.62606	8.29946	7.80898	8.65921	7.3242	10.4745	9.35196	8.89141	3.46724	3.71132	12.0956	8.14808	11.0647	5.99191	8.79216	3.88057	11.7627	10.9444	7.09273	10.228	3.42839	10.1648	9.52866	8.31779	7.93243	7.93426	7.78658	9.91515
IP6K1	4.1841	3.44732	3.45087	4.60935	2.95717	3.64293	4.8885	2.89177	3.48731	3.05146	4.48342	2.86563	3.04178	8.20231	6.90855	5.71921	6.72298	4.99492	3.82669	4.56963	4.47142	3.90218	3.90445	4.30301	5.27184	4.94277	6.18123	5.65785	7.88751	4.41833	4.86019	2.37993	3.12401	7.17197	1.9289	3.08397	5.04173	6.78284	6.68218	7.59062	6.91309	4.86896	6.83067	3.03847	4.43825	4.13657	3.42373	3.32958	4.87627
MON1A	5.31808	5.27584	6.6208	8.52545	5.73246	6.42653	5.67565	4.74592	5.02984	5.58751	7.35363	5.4979	5.39631	3.58009	2.38499	1.70504	1.9329	4.2666	4.99305	5.61523	4.91095	6.49602	6.22638	4.20516	5.53015	7.71245	8.90268	8.32584	10.0687	1.14531	-0.812239	6.25545	9.08712	9.70219	2.58097	5.59999	1.79965	8.85437	9.12461	9.73847	9.25701	5.47901	9.41115	5.49337	5.88096	4.7646	6.24523	5.9584	8.59061
ZMYND10	4.48063	3.63373	4.65898	5.22547	4.87144	5.38401	5.8821	6.50422	7.09818	6.52827	5.91013	6.82293	5.47474	3.0118	2.90582	3.43439	2.53557	3.55806	4.1162	4.34061	4.43134	5.45107	3.72388	5.36096	4.80887	5.46492	5.93716	6.17037	7.93356	4.68963	4.23216	3.20709	5.72735	7.32065	5.09882	5.77103	4.1653	6.34485	6.62312	6.51557	6.55396	4.52792	6.97279	3.60675	3.84309	4.32739	4.7155	3.70398	5.35302
GPX1	5.40372	3.54353	4.2076	4.70678	3.90059	4.06823	6.00496	9.0003	5.19257	4.57083	4.48342	5.06727	5.3637	7.24922	5.39281	5.44011	4.37769	4.17779	5.45378	5.33283	5.4615	3.53961	3.65829	4.60109	9.90737	5.16361	4.65134	6.79162	3.31961	9.35314	7.38252	3.80077	6.16503	3.47754	6.84264	6.1196	10.2906	4.52382	6.65717	4.58396	4.16241	5.57523	4.73497	5.23577	5.77232	7.89631	4.7155	6.34948	8.78585
USP19	5.85671	5.64462	5.5354	5.76732	5.94323	5.02144	5.95706	7.05552	7.20692	7.56663	7.12653	7.88058	7.86814	8.49478	7.83728	6.68833	7.16812	5.58421	6.66127	5.78444	6.25314	5.48714	5.4512	7.28216	8.94445	5.8123	5.8691	6.87044	5.51802	9.40113	7.19339	6.75889	6.87478	4.37661	6.88309	6.00236	9.93881	5.97448	6.88974	5.40398	5.94877	6.0473	6.02854	5.45661	6.48326	7.91554	7.03742	6.6026	8.41597
DALRD3	8.96105	3.79879	5.94162	6.25597	6.22251	9.04795	7.50503	7.23025	9.72447	9.5098	7.54531	9.554	7.99597	6.01801	5.09983	4.90832	4.35792	4.46729	2.8584	4.72031	4.65663	8.31972	5.89736	5.75598	3.44072	5.23622	3.90353	3.76964	3.86709	4.68963	3.83162	5.64973	9.38502	2.91194	7.85286	8.21655	4.8674	2.38246	3.44456	2.63643	3.7952	5.14459	3.34106	3.03847	3.96093	4.04637	3.69503	0.159656	1.41684
IP6K2	7.37326	6.26882	5.92381	5.21723	5.91494	4.06823	4.51126	5.12207	3.48731	4.69916	3.50204	3.0462	5.73904	5.09634	3.96995	2.94897	4.69371	3.92843	6.43813	5.33283	3.95402	4.00527	3.44148	6.75165	7.88943	4.36322	5.37528	6.35881	3.46047	1.14531	3.83162	4.39152	6.08178	5.32337	4.73625	4.22148	6.46116	4.17764	5.63598	2.76767	4.82623	3.79096	4.78516	3.7952	5.70635	9.07089	6.04956	4.35605	4.81443
CELSR3	6.24338	5.84672	5.62631	6.61092	7.4999	6.56349	5.01083	7.19696	5.56366	6.36374	6.00454	7.14362	6.63017	4.17619	5.24513	6.6979	4.9528	6.58852	6.17405	6.03507	6.21823	5.88876	5.93939	5.85609	6.0643	6.31794	4.86211	4.44454	5.19408	6.85497	6.05813	4.77446	8.53991	5.42796	6.8289	5.80644	7.18402	5.28368	4.9216	5.57503	5.33773	6.84985	5.36601	5.09935	5.8354	4.74562	6.3923	4.76452	5.15102
SLC26A6	5.73642	5.48415	3.87829	5.78974	3.16362	7.28513	5.55213	3.09822	5.40669	6.80991	8.43943	6.13865	4.92372	7.36571	7.63457	5.27089	7.24814	6.10137	4.56366	4.81268	3.8963	4.63915	5.4512	4.52202	3.8971	4.22734	7.4164	6.23596	6.06211	3.01978	1.99512	8.01725	4.63302	7.94932	2.82198	5.23453	4.07649	8.57924	7.89153	5.01229	6.91309	4.08046	6.96736	5.47511	5.10868	4.54064	3.32064	4.06655	7.03155
COL7A1	3.73312	4.0156	5.06862	4.3922	4.98465	4.98938	4.60748	6.39101	4.57846	3.89946	4.7558	4.79163	4.80731	5.71606	5.71318	4.92472	5.53996	3.98187	4.1162	4.92039	4.39012	5.55668	5.12685	4.91143	4.70095	4.03724	3.79032	3.95912	4.47715	4.68963	4.39721	4.60564	4.06742	5.00955	5.38833	4.94791	5.01807	5.41394	4.34363	3.7987	4.76349	5.14459	5.20941	4.94867	3.84309	3.98295	4.18046	4.00096	3.33111
PLXNB1	6.13235	6.4902	6.71701	5.92749	4.38601	4.57973	4.25814	5.12207	4.63617	4.69916	3.77123	4.08802	6.30051	3.2831	3.28769	3.38785	3.58741	4.50429	5.18033	5.72626	6.33144	5.48714	5.48942	7.27615	6.81211	5.60859	4.19798	4.20354	4.01148	5.66887	6.90886	3.83512	5.20493	3.62564	5.80804	4.97928	6.27414	3.50445	2.75866	3.60166	3.56932	3.42839	3.58722	5.38016	4.94671	5.97889	3.99201	5.20405	4.4029
DHX30	5.2176	5.78901	5.1928	5.46711	4.98465	4.49092	5.01083	5.45812	6.73854	5.21066	5.71648	7.07248	5.6472	5.02419	3.35328	4.89174	3.97243	6.2612	3.46412	5.4525	5.17641	6.11308	5.4512	7.1764	5.17432	4.45734	2.56793	2.79473	3.24366	4.20421	5.49154	3.09816	4.46796	4.53487	4.95443	4.7439	4.28904	2.68732	2.75866	3.73596	3.24127	3.79096	3.64271	4.52034	4.43825	4.22146	4.94079	4.59706	3.33111
NBEAL2	5.00385	4.47198	5.2511	7.47837	5.66612	5.30806	7.05416	6.22476	5.33879	4.69916	6.05584	6.34245	5.57783	12.2779	11.7463	10.2143	11.7382	8.41846	5.75269	7.79722	7.20937	5.71715	6.04581	5.85609	7.61622	5.98025	4.32536	3.71811	9.17695	7.59927	8.15643	4.08394	5.20493	3.69435	5.56449	5.23453	8.67002	4.59878	7.28767	8.52372	4.34489	8.54584	5.9427	4.52034	4.43825	3.65696	4.97514	5.31616	4.63526
ALS2CL	4.1841	4.81816	6.22951	7.93442	8.69344	7.701	7.65516	6.99223	7.52217	8.07826	7.02721	9.43751	9.2529	2.90871	6.15145	8.02222	6.27341	7.62047	9.94448	9.05234	9.21307	5.59024	5.22071	8.45309	10.8641	5.77623	6.47482	7.43061	9.04333	8.05621	6.97566	4.24591	8.24055	3.88279	9.582	8.30894	10.2028	8.82345	8.99416	8.42775	6.75007	7.53989	7.52027	9.17413	10.2431	6.21112	8.39706	10.2009	10.3855
TDGF1	6.95504	3.87474	5.03583	6.36073	4.30112	5.38401	7.33745	4.6176	5.65025	5.77393	5.01105	7.35535	6.22083	0.961176	1.32086	3.60686	4.27605	8.87734	10.1378	7.8796	7.16118	4.762	3.65829	10.074	9.43494	6.72354	5.75304	5.77595	7.99276	9.79277	7.37264	6.56784	7.95104	3.02297	8.25853	6.78441	10.2146	8.38113	8.55816	7.67247	6.8839	9.0431	7.0569	9.15848	10.5614	9.76372	7.69245	8.42175	10.4179
LRRC2	2.74629	2.49623	3.11645	5.10554	6.07691	4.95659	6.11817	4.47674	6.22114	5.91275	4.7558	7.94458	6.69713	0.961176	1.03135	3.93285	2.036	5.54923	8.93754	6.69929	6.19448	2.84773	2.98691	6.77741	7.14116	5.58098	5.07043	6.13151	7.8172	9.48961	6.97566	3.09816	8.44871	2.17498	8.65876	7.55646	8.87318	7.83996	7.87715	7.18955	5.73653	5.01335	6.31994	8.04931	8.90229	4.72638	6.44227	8.03207	9.07889
FYCO1	5.31808	5.82774	5.36107	4.78695	4.61428	4.88868	4.75482	4.6176	4.94103	3.89946	4.95811	3.71363	6.10725	6.21452	5.55491	4.7145	5.73644	5.29854	4.56366	5.09607	5.10177	5.94171	5.99358	5.14046	6.21902	4.92091	4.51546	5.01357	4.37405	4.98661	5.72692	4.08394	5.20493	4.57187	4.33099	5.33493	5.17603	4.12789	4.86446	5.03853	4.42815	5.75031	4.21857	5.09935	4.94671	5.50157	5.00869	5.08249	4.87627
SNRK	3.7064	4.14393	3.54709	4.49124	3.16362	1.97307	5.4692	3.58365	6.3816	6.17799	6.68016	6.39337	6.67072	9.20026	8.6534	6.66413	8.1759	5.89399	4.99305	5.31715	5.42115	6.46018	5.80946	4.67605	5.11248	3.81823	4.94379	6.53294	5.53405	5.0522	5.0704	4.41442	4.55285	3.55349	4.54781	6.74846	4.89363	5.06318	6.88256	5.80635	5.88144	4.86896	6.68628	4.44727	5.54589	4.78334	4.18046	4.50543	6.57126
POMGNT2	5.50021	6.16677	4.70141	4.46363	4.46618	4.98938	4.51126	6.18002	4.24915	6.22138	4.81655	5.36813	4.90118	2.67738	4.23647	2.74252	1.9329	4.13124	3.76111	4.3713	3.8963	5.29704	4.70776	5.31479	7.35653	4.45734	8.58606	7.6799	8.73378	5.17506	6.90886	5.52902	3.12401	9.64041	3.97952	4.66893	5.0879	8.44093	7.86628	8.51207	8.21708	5.47901	8.38138	5.83154	5.13399	6.31134	4.67427	4.91454	6.23603
GASK1A	5.30032	3.63373	4.78271	5.43192	5.03809	3.79905	4.17684	5.16861	5.50291	6.17799	4.87485	4.63117	5.31337	4.08456	4.16521	5.58123	5.60008	3.98187	7.47183	5.93588	4.72454	4.57356	5.07752	3.92686	5.09127	6.9934	6.41878	7.0941	5.13224	7.56597	6.60561	5.33862	7.48426	6.35023	6.11023	5.47354	5.72126	6.67438	6.06165	4.98558	4.90585	5.14459	4.42259	5.96839	7.50525	5.25541	7.1318	5.85082	5.45111
CCDC13	6.54425	6.12072	8.05437	5.78417	4.74858	5.40846	3.68303	4.74592	4.74511	5.12185	4.69237	4.68666	4.78286	0.475749	1.76832	3.12954	1.70158	6.74354	6.55884	5.49494	5.50076	5.94171	6.38685	4.39464	4.95697	6.98289	3.03359	2.58061	2.55777	3.46724	4.04574	4.77446	5.53209	3.12607	3.7654	5.73474	2.95719	3.84959	2.14199	2.63643	4.37318	2.94296	2.77277	6.06923	7.00618	4.95843	4.79457	6.70912	4.51081
KLHL40	6.84605	6.98594	6.40667	6.19431	6.80362	8.1772	7.66637	5.34108	6.90039	8.8571	9.51642	8.10595	7.36987	0.961176	2.50528	3.43439	3.86451	1.00786	4.00727	6.18083	5.69945	7.11884	7.79998	8.19405	7.88019	4.4874	10.6006	8.6012	8.76467	5.66887	7.19339	10.4866	8.9254	11.3431	6.08733	7.0585	5.04173	11.981	10.1311	8.66302	11.3221	5.01335	11.3792	5.00066	4.975	9.47408	5.22396	4.55197	6.8636
TRAK1	6.35939	6.51415	6.43209	7.37284	7.30658	6.12097	5.63056	6.24662	5.59311	5.83107	6.54307	4.88948	5.34712	5.91537	6.52321	5.41712	5.82547	4.80042	6.30638	6.61202	5.97508	5.68645	5.93939	6.22402	6.77932	7.32836	8.45986	9.37606	6.473	4.68963	6.05813	5.42009	8.89727	8.96766	3.97952	5.59999	4.89363	7.88558	8.48184	5.71172	7.19645	6.55177	7.35981	6.17484	7.25717	7.51984	5.62103	6.52306	6.38528
CSRNP1	4.25955	2.83726	3.80234	7.22855	4.74858	4.12835	7.05984	3.43926	3.48731	2.604	6.21099	5.40169	4.14131	12.9503	11.9098	10.6679	11.1716	7.08009	4.93475	7.63592	6.48617	5.71715	5.02644	3.92686	7.05063	5.14488	3.79032	1.84364	7.92447	6.94405	5.92923	0.885164	4.70897	1.96852	4.07574	3.64957	7.1572	3.15298	5.82756	8.41779	2.64087	7.38922	5.2985	4.65622	3.3329	1.4141	3.20961	4.12928	4.25555
TTC21A	7.72232	7.60893	7.3174	6.53998	7.90419	7.42952	7.56217	6.03682	6.33007	6.93247	5.99143	6.34245	6.63701	6.55896	4.89485	5.35798	5.52231	6.2612	6.76529	6.61202	6.49591	6.66299	6.55846	8.96379	8.5053	7.28195	4.83382	4.94798	5.25337	10.9955	10.9522	5.92159	9.2862	3.22228	7.40231	7.15779	7.52757	3.84959	4.67805	4.17485	4.62919	4.08046	4.62904	7.54024	6.78436	9.19765	6.70018	7.47858	6.17992
WDR48	2.69285	3.79879	3.80234	5.98203	7.36002	6.17898	4.8365	5.16861	6.55621	6.19985	5.35619	6.27162	5.91812	6.80846	6.61297	7.57994	6.29955	3.62677	5.20521	5.72626	7.22117	5.12457	5.61573	3.12716	1.47388	3.37934	2.0825	2.46031	2.78909	6.63717	5.6307	2.06959	5.69035	2.35555	6.32121	5.80644	7.33043	2.20189	1.93554	2.88797	2.079	6.23574	1.82168	-0.234552	2.53643	0.314569	6.3273	4.76452	1.80386
SCN11A	4.29585	4.85612	5.2511	5.74456	6.4759	6.28843	4.57611	5.12207	4.89449	4.81699	4.69237	5.64524	5.3801	3.19821	2.81562	6.43153	3.36784	3.69236	4.874	6.08222	6.26459	5.21338	5.00021	5.05877	4.67266	3.55991	3.84803	4.37969	3.46047	5.9002	5.41658	5.01819	4.37776	3.47754	5.88973	5.23453	5.58303	4.70439	4.11774	3.91654	4.19447	6.11288	4.14361	4.52034	5.40744	3.5733	5.22396	5.01764	4.83534
SCN10A	4.73972	5.38375	5.71183	7.48696	5.59658	5.35913	4.63817	5.87783	5.80924	5.07531	2.86049	3.81672	5.03143	3.98671	3.28769	3.7239	3.83623	4.22287	6.58751	5.25266	5.20046	5.8055	5.98022	6.10698	5.00314	4.39528	3.03359	3.60917	1.73464	4.20421	4.61403	5.82234	5.57331	3.02297	7.42075	8.21326	2.8541	2.54293	2.32256	3.73596	2.33053	2.94296	3.34106	4.55553	6.0894	4.62615	7.32397	4.91454	3.82492
ACVR2B	6.95787	7.87243	7.23313	8.50189	6.15155	9.63323	7.44986	5.76119	7.28116	9.30822	10.2668	8.19953	8.75091	2.24128	1.76832	4.4458	2.3073	8.49168	6.27148	6.51226	6.27595	6.90884	6.83565	6.76888	7.12559	8.07112	9.80724	9.25811	10.0952	5.39324	4.86019	10.0203	8.69736	10.1903	4.95443	7.56682	4.32803	10.5714	10.034	9.09351	9.73073	4.32147	9.81226	7.73315	6.83925	6.39291	6.9189	7.06253	9.55835
DLEC1	6.69795	6.47808	6.46941	7.99716	5.44655	8.22273	6.87889	6.31027	6.43135	7.93573	9.37462	7.41407	6.08742	4.72368	4.16521	3.29	4.18924	7.19769	5.85054	6.57294	5.79729	6.13598	6.53124	5.75598	6.79253	7.78382	9.66596	9.52967	10.4359	2.3677	4.39721	8.87849	9.1292	10.7968	4.47909	6.95975	2.0061	10.2283	10.2234	9.92579	9.87743	3.79096	9.84959	7.30719	6.99931	6.14021	7.29026	6.33625	9.56149
CTDSPL	6.00659	6.10504	7.03997	6.22753	6.10222	5.50233	4.69768	4.74592	5.92953	5.33439	4.48342	5.10849	5.33035	3.19821	3.28769	3.43439	4.12053	5.90787	8.24623	5.52255	5.35841	5.65509	4.70776	5.24264	5.19436	6.24064	4.55065	4.31179	2.9884	4.51455	5.16504	5.3266	7.9432	4.64312	7.37421	6.98315	3.45676	4.73794	4.94935	4.61915	5.053	3.79096	5.2985	6.82073	8.69045	4.60525	8.45297	6.40124	5.90127
MLH1	4.60156	4.65543	5.03583	6.35698	7.83038	7.04112	5.56816	5.42015	5.78393	6.13325	3.77123	5.67299	6.90967	2.54614	3.28769	7.10277	4.12053	2.59282	3.88943	7.02786	6.95048	4.00527	4.16276	3.92686	7.42596	4.11631	4.10635	5.61623	3.0786	6.72022	7.47778	1.51319	6.36608	2.79165	7.84606	6.26666	6.08221	2.54293	3.90753	2.33157	3.7952	6.84985	2.30711	2.5728	3.14648	9.20635	6.08145	4.06655	2.47128
DNAJB11	8.00316	7.15539	5.48771	7.57508	4.98465	9.83501	8.03554	5.60072	7.4596	9.77484	10.6173	8.39128	6.65059	3.36327	3.74407	1.84943	2.46342	7.75318	5.2537	5.86214	5.20046	4.70188	6.29272	6.81935	6.5881	3.37934	9.4708	8.4554	7.97231	1.88228	1.99512	11.4263	7.07462	10.219	4.84946	7.25069	1.55864	10.7403	10.0739	6.0189	9.13531	0.621031	9.06898	7.527	6.42293	6.97278	5.27999	5.11385	8.79254
MAP3K13	3.90745	5.1285	5.22225	6.66648	5.73246	5.02144	5.30672	4.74592	4.24915	4.81699	5.60034	6.37659	8.26233	4.08456	4.70692	4.5124	4.61264	3.87293	6.84659	6.50535	7.48861	4.35675	4.29812	7.40294	9.92397	4.85327	4.4424	4.50661	4.22403	5.66887	4.86019	2.852	5.83296	3.94051	5.80804	5.00997	5.72126	3.84959	3.84981	3.85882	3.30139	4.08046	3.64271	4.11122	7.60365	4.13657	6.00038	7.32624	4.70508
AP2M1	8.15043	7.35421	9.05539	11.3144	7.71206	8.75324	6.76529	5.56637	5.50291	7.00876	8.67504	7.95026	7.54003	8.73596	7.7788	6.3908	7.14524	5.16629	8.14381	8.68943	8.02811	8.2321	8.57299	5.61068	6.64016	10.8732	5.7225	5.72465	4.05657	6.21856	4.54531	8.01351	12.4304	1.96852	6.0404	8.30585	4.366	7.35839	9.33642	5.71172	10.1459	5.47901	10.0092	8.09188	9.30461	5.0386	10.1992	8.63674	12.454
HTR3E	6.28911	6.21139	5.41307	4.58393	6.4166	5.38401	6.33041	5.34108	6.64323	5.74448	4.72443	5.5286	3.74538	0.961176	1.03135	2.74252	4.0235	2.72407	4.74423	2.44531	1.98203	3.05418	2.31949	5.99432	9.47132	5.08716	4.6834	6.74732	5.48542	7.49699	9.31576	3.09816	8.01976	2.79165	8.09596	7.35001	4.02995	3.84959	5.43477	4.68705	5.18652	2.94296	5.24571	2.26795	4.47833	11.1936	2.26619	6.12159	2.10871
ABCC5	11.1514	11.1244	10.1547	10.6302	7.36002	6.84007	8.62003	7.58794	9.48829	7.34914	6.40151	7.93316	8.18279	7.35594	6.60626	6.86862	8.40623	5.38042	6.06955	7.24232	9.42562	8.02074	9.64618	11.6813	13.1389	9.94108	8.8077	9.41096	8.18014	10.5917	11.24	7.09639	7.77671	6.63003	9.56137	10.0889	9.00985	5.37181	6.11162	9.01807	7.03762	7.56355	6.30281	10.6575	6.46343	10.9899	8.67297	9.57258	8.58599
YEATS2	5.06822	5.55512	5.00228	6.32665	5.13937	5.40846	5.22819	4.23573	5.59311	3.78843	5.18242	4.51333	6.3091	7.39937	7.39476	5.62202	6.72684	10.5655	9.28102	8.55884	9.20269	9.126	9.25231	7.26406	5.53015	5.28837	4.86211	3.91403	4.30099	3.26079	4.31704	4.2961	4.46796	3.31248	5.14391	5.63979	3.82713	3.78685	3.36438	4.78327	3.7952	4.86896	4.62904	8.66128	8.8986	5.26877	7.76787	7.68583	4.79321
KLHL6	7.11848	6.87011	6.38079	7.06591	5.52352	4.12835	5.30672	5.45812	5.83411	4.57083	3.83135	4.7401	5.91812	5.80487	5.75017	5.57086	6.04529	3.92843	3.46412	5.07757	6.35306	8.40232	8.5255	7.74948	7.75085	5.14488	4.91708	5.09662	3.24366	6.35477	7.43093	4.13998	3.94713	3.62564	4.73625	6.09117	5.25908	4.07636	3.96302	2.999	2.54466	5.37592	3.04408	4.75034	2.37596	5.321	5.04148	4.06655	3.0018
ATP11B	4.06296	4.81816	4.70141	3.93002	3.64905	4.24156	5.16635	3.7149	3.91795	3.23203	4.14738	4.00314	4.14131	10.0916	8.96799	7.3715	8.46052	7.06778	5.86622	4.87826	4.25887	5.48714	4.89024	5.99432	6.16927	6.35101	5.0211	6.16075	4.85438	4.7698	5.16504	4.2961	5.09599	3.47754	3.7654	4.54864	4.75742	3.96742	4.97657	5.64499	3.95346	4.52792	4.78516	4.48427	5.95384	7.4216	3.51995	5.8131	4.93556
GNB4	5.2176	5.55512	5.51175	4.04627	3.90059	4.85349	5.1236	2.89177	5.02984	4.81699	4.81655	4.98111	4.42029	6.85772	5.39281	3.7239	4.97891	7.06778	6.22358	5.33283	4.99584	6.06616	4.80188	4.84801	6.14888	5.77623	5.7225	4.50661	5.95902	5.23278	5.6307	5.8478	4.37776	6.45296	4.25082	4.77997	6.11602	6.02971	5.45427	7.14196	4.99956	5.83048	4.70921	5.9152	7.28002	5.6105	5.16566	6.05851	5.62929
NAALADL2	10.5832	9.98112	10.7843	11.4463	11.9908	10.1785	9.32276	6.87081	9.69931	10.1211	10.9121	9.56884	7.60424	3.98671	3.96995	4.53393	3.83623	7.87116	11.2188	10.6349	9.36441	8.64913	10.1764	9.0278	8.70881	11.7187	12.9682	13.2899	9.39011	4.9179	5.02065	9.44706	13.6169	13.3859	5.72145	8.31817	4.91939	12.7585	13.3862	9.37532	11.9698	9.87606	11.7389	10.9069	12.4676	12.0665	10.403	10.8294	12.2539
NLGN1	4.22232	4.85612	5.1928	4.25396	5.76452	5.59046	5.63056	5.07398	4.94103	4.75928	5.76353	5.43448	6.08742	2.24128	5.0213	5.81906	5.90253	4.50429	6.09639	3.90997	5.35841	6.92208	5.79427	5.68515	6.31366	4.85327	4.15289	4.59496	4.57336	6.47921	5.45455	3.90147	5.96272	3.39737	5.53093	6.10545	6.62669	3.33939	3.66137	4.02547	3.75277	4.32147	3.27235	3.90841	4.82766	4.68712	4.44839	4.40758	3.27098
TNIK	4.71312	5.18925	4.57017	4.84161	5.2791	5.11356	4.72653	4.23573	5.02984	4.42997	3.34592	4.57345	4.87828	7.20094	5.99585	6.0755	5.90253	5.11937	4.40093	5.03985	5.15196	6.75462	6.56742	5.26709	5.92734	4.45734	3.60187	3.95912	3.96494	4.84575	5.29629	4.11223	3.67149	3.47754	4.54781	5.35898	4.28904	3.04989	3.09308	4.54789	3.11294	5.97858	3.34106	3.60675	4.39703	4.16543	5.27999	4.12928	3.0018
EIF5A2	5.20811	4.14393	6.20022	4.90457	8.36264	8.45175	9.87688	9.06632	10.445	8.75744	8.36257	9.07118	9.83396	4.92201	5.90035	7.17308	8.94744	5.23393	4.99305	7.78302	9.42051	9.07062	8.60598	11.9188	12.8663	5.16361	10.1547	10.1489	8.74931	11.1173	12.2991	8.40801	8.45974	6.70688	10.1611	11.3214	9.14565	4.52382	5.45427	6.20411	5.77944	8.55767	5.1532	10.5284	5.23102	11.5704	8.23641	8.76328	7.92463
SKIL	4.06296	2.6768	4.32081	5.38853	3.64905	3.7231	6.30194	6.24662	7.45159	7.56663	6.40151	8.3446	6.65733	10.2911	9.51651	8.19098	8.96469	5.47663	5.2537	7.10295	6.5808	4.762	6.5128	8.94118	5.46566	3.24504	2.42354	3.4286	4.82862	4.41833	3.58008	2.18062	3.67149	1.43801	5.49658	6.00236	4.78571	1.75443	3.90753	5.18662	1.77414	5.57523	2.16272	2.70405	5.61942	4.07707	7.48163	3.09826	2.76079
SERPINI2	9.29276	6.62826	6.52953	6.28781	5.08962	5.38401	9.45472	7.03054	8.54683	9.17662	6.2881	8.79637	7.12924	0.475749	0.183356	0.264468	2.22241	6.84796	9.67079	8.5605	7.70155	4.70188	5.71584	10.6556	8.83543	7.78986	3.53316	4.47591	5.25337	13.4217	13.6158	4.48101	10.7165	3.02297	9.98959	7.6617	10.5455	5.11518	5.51123	3.7987	5.44823	0.621031	5.86316	8.54571	9.14571	10.7488	9.73505	8.16528	8.4315
PPM1L	5.00385	5.24755	5.97659	7.48181	8.13017	6.55256	5.50295	7.69516	5.56366	7.46198	5.20532	6.72029	5.34712	10.1682	9.08724	8.57151	9.06942	6.4626	6.63405	8.04819	8.34903	5.74721	4.83194	5.26709	6.48613	4.51685	3.03359	4.00284	6.30567	7.63181	5.75762	3.65455	6.13781	3.22228	5.53093	5.45134	8.20381	3.72126	4.89331	5.9923	3.30139	5.66543	3.40665	3.90841	4.59228	5.93767	8.53009	4.45734	3.69368
KPNA4	5.98452	6.74416	6.21494	6.72289	6.22251	5.22789	5.18726	4.74592	5.43948	4.57083	4.28273	4.68666	5.51982	8.05318	7.5636	6.50424	6.88365	4.94197	3.37924	5.8836	6.10814	6.15852	5.80946	7.30005	7.18688	4.98552	4.32536	3.22215	4.69242	5.44299	6.62239	3.25862	3.67149	2.51601	4.25082	5.57967	4.96958	3.04989	3.44456	4.58396	2.81596	6.17562	2.77277	4.01338	2.53643	4.66709	5.80415	3.21855	2.67059
TRIM59	7.52813	9.59426	8.10662	5.21723	4.81132	6.51927	3.27777	3.43926	4.09303	4.63642	4.23901	3.91294	4.17928	1.85426	1.76832	-0.220959	0.347939	8.19061	6.09639	4.54292	4.39012	6.08981	7.84858	3.50155	2.76934	7.95492	7.09149	8.48461	5.5499	1.14531	0.772723	9.71719	5.3543	4.15073	4.54781	6.44574	1.26914	8.73275	9.8866	10.6019	7.83769	2.20599	9.24066	9.68083	6.12771	7.83252	4.63184	10.7722	10.7372
IFT80	4.90157	4.52007	4.57017	4.67101	4.74858	4.0055	5.81651	5.12207	4.69167	3.89946	4.09928	3.91294	4.51241	4.30357	3.83871	3.12954	3.06066	4.88701	4.67469	3.35604	3.567	4.10149	4.89024	5.79012	5.04788	4.07731	5.16429	5.54408	3.96494	4.20421	4.61403	4.27122	5.3543	5.46776	4.25082	4.32276	4.5086	5.21386	5.37465	4.61915	4.09607	6.68712	5.03374	4.01338	5.02997	5.34642	4.12034	4.59706	4.28625
TIPARP	4.04175	3.23319	3.95044	5.96736	4.87144	4.57973	6.05131	7.0922	5.75817	4.92593	4.14738	4.79163	5.83731	10.5929	9.84264	8.28446	8.97689	6.35532	6.18659	6.45608	6.93623	6.75462	7.0101	4.97218	4.78264	4.15428	3.95697	3.06603	5.43508	4.68963	4.91568	3.40301	5.15149	4.10097	5.6914	5.06947	5.25908	3.15298	4.46392	5.36305	3.04423	5.47901	3.58722	5.56419	5.56463	4.22146	4.94079	4.55197	3.33111
MBNL1	4.82912	4.81816	6.3276	4.11887	5.03809	8.36695	5.22819	6.67515	5.07227	5.16694	5.11146	5.02483	5.66069	9.39043	8.28244	6.93082	8.02898	6.05226	4.21748	5.28526	4.82075	9.0942	7.46325	3.92686	5.48206	4.51685	3.30489	3.49134	5.53405	6.50286	5.52761	4.45915	4.55285	2.17498	5.53093	8.54733	4.9447	2.68732	4.30119	5.64499	6.08328	10.1928	4.62904	3.90841	4.12139	3.3401	2.95807	3.78415	3.38882
MED12L	6.5099	5.40952	5.90577	5.11444	5.73246	6.79441	7.6514	7.96941	9.57385	8.29177	5.58296	6.96437	6.22083	3.19821	3.47614	4.63702	4.89911	6.23942	9.31427	6.51226	4.72454	8.26883	6.66248	5.4703	4.70095	6.09206	5.39478	5.65785	4.40924	3.01978	3.58008	5.14683	8.58091	5.08826	10.2958	9.18747	5.69167	4.17764	4.34363	3.97203	4.88635	2.94296	4.10462	5.23577	9.2665	4.3527	6.75062	6.51133	5.184
CLRN1	8.79505	8.69917	6.84556	8.51456	6.4759	10.7216	8.63151	5.73049	8.55059	10.7177	11.7236	9.42737	7.70528	0.475749	-2.13857	-2.54289	-1.23702	9.26188	6.19903	6.55299	6.20641	7.10729	7.38937	7.56949	7.69569	4.57399	10.6827	9.76608	9.03068	1.14531	1.50969	11.523	8.18179	11.1646	5.88973	8.39577	0.906567	11.6936	11.0443	7.46086	10.1818	0.621031	10.1713	8.55878	7.35728	7.92823	6.42994	6.19675	10.0147
TSC22D2	5.49241	5.03228	4.52363	5.266	4.74858	4.88868	5.4692	6.01151	5.62196	4.97746	4.28273	4.79163	5.97319	8.37903	8.98878	7.79139	8.62251	5.29854	4.70988	5.4235	5.37963	4.50484	4.89024	5.36096	6.07515	5.16361	4.55065	5.15592	6.57724	6.54903	7.47778	3.30837	4.97815	2.91194	5.09882	5.65928	7.53592	4.02292	4.21238	5.20989	3.51957	7.16019	4.02332	3.7952	4.55529	5.33376	3.7752	4.1894	5.184
ZIC4	5.30923	4.08119	5.69092	6.30347	5.91494	6.9441	5.63056	7.28409	8.36676	6.08708	6.40151	8.06988	9.46083	2.54614	2.10936	3.90006	1.57033	7.41239	4.67469	5.46678	5.97508	13.627	12.7961	5.61068	5.49827	5.00643	3.60187	4.2766	3.39176	5.17506	4.23216	3.99559	5.3543	3.55349	5.86301	9.44363	4.8674	4.22574	3.36438	3.60166	5.26411	4.86896	4.68298	5.38016	4.76424	4.04637	4.58812	4.59706	4.77168
GRK7	5.30032	6.00719	5.22225	4.79805	3.34419	3.8712	7.51333	4.91925	6.86462	9.45632	9.57474	7.04089	6.34295	0.475749	-0.55361	1.364	1.08491	7.04286	6.81462	6.96887	6.02979	7.27141	8.31551	7.68288	8.45843	2.74547	12.8455	12.5881	14.0385	5.11494	5.75762	2.852	2.23092	13.8473	4.95443	7.08757	2.62277	12.7479	12.9293	13.5234	12.9548	2.20599	13.1415	7.72545	7.2514	8.49092	7.95592	7.26469	10.5726
RNF7	8.32961	8.22415	7.17409	6.6905	10.3672	11.6946	11.8329	8.74016	10.1738	12.8666	13.3956	11.3926	11.196	8.40056	7.90719	5.85372	6.58953	3.69236	7.16456	9.74066	8.24594	10.0699	11.2759	11.5807	11.2084	4.07731	14.3617	13.1908	12.875	1.88228	0.772723	14.1268	12.1791	15.1845	8.64706	11.0026	2.8541	15.5298	13.9172	11.7311	14.9407	2.94296	15.4117	7.82614	7.96622	13.2918	7.93426	7.15589	10.1523
RASA2	7.41098	6.05694	5.36107	5.70384	6.74055	6.89302	8.36409	5.34108	6.18292	8.05446	5.54756	7.41407	5.2962	10.5761	10.2253	8.29868	9.79755	6.12532	9.21825	8.07641	6.57161	5.48714	5.63291	5.90365	5.41533	5.10666	7.75493	9.30471	6.68884	4.98661	9.72983	9.51021	10.0057	7.33686	7.93853	6.71158	5.29888	8.34892	8.3079	6.40902	8.9209	4.86896	9.49081	7.41171	9.00361	10.3152	8.53298	7.75709	7.72062
SPSB4	2.00933	1.75926	2.05232	2.32473	9.6544	8.76749	10.4201	9.78098	11.2644	8.60605	7.96315	9.08674	10.1619	3.82625	6.01625	7.33209	9.8643	3.98187	5.45378	9.7912	12.355	11.3131	12.4828	13.7889	14.4997	3.44208	10.6312	10.7879	9.06556	11.6712	13.2568	9.19185	9.01041	8.17648	10.8516	11.6979	9.99668	8.04151	8.61123	10.7956	9.39447	9.81332	8.65879	13.2872	5.88096	13.0146	10.719	12.6698	10.9612
CLSTN2	6.7512	5.84672	4.78271	5.35135	4.98465	6.79441	3.42587	4.14553	3.35607	3.23203	3.83135	5.80423	5.81336	5.27276	1.03135	3.23847	1.26548	4.46729	6.00018	4.74396	4.9681	7.37129	8.6361	3.12716	2.96865	6.30955	2.56793	2.69164	1.73464	1.88228	1.99512	7.98511	5.25646	1.43801	6.37893	7.53551	2.49153	2.38246	3.5205	2.76767	4.92508	2.94296	6.11937	5.5114	5.67221	2.86477	4.34711	5.17461	4.99252
NMNAT3	10.8848	11.2536	10.736	10.3578	7.69552	6.71821	8.63151	7.6134	8.9396	6.86567	6.76739	7.48622	8.33771	4.99931	5.15605	5.53926	7.59692	7.50657	5.70116	7.30726	9.44587	8.23741	9.49353	11.7044	11.5167	9.4748	8.07798	8.44751	6.9199	9.724	11.3767	7.316	6.82444	5.66896	8.17953	9.16889	7.57292	5.23751	5.15396	6.9822	6.34846	8.25766	5.77898	10.23	6.20139	10.2961	7.77764	9.91176	7.90992
COPB2	3.37432	3.1129	3.80234	3.51161	7.61867	6.36539	7.91538	5.02422	7.23521	5.55396	4.65958	5.96997	5.45939	7.05167	5.92212	4.82344	6.44246	2.95539	3.82669	5.02062	4.39012	2.84773	2.31949	6.5067	11.545	6.17751	5.70699	6.79784	6.30567	9.31022	7.53206	6.62295	8.30315	4.29045	9.78421	7.70924	9.54371	4.02292	6.1951	4.78327	2.54466	3.42839	3.46938	3.85291	5.10868	7.84149	3.61014	5.79386	5.90127
PIK3CB	3.99835	3.44732	3.72217	4.28584	4.81132	4.66339	5.30672	3.09822	3.91795	3.78843	3.998	4.38501	4.21627	8.53428	8.20239	6.3182	7.60323	4.39033	4.63862	5.02062	4.43134	5.48714	3.58958	3.79854	3.68688	3.77013	4.77552	5.38796	5.04543	3.64781	4.54531	6.22339	5.8993	5.25677	4.79397	4.11254	6.02402	5.41394	6.2958	4.90232	3.95346	4.52792	4.65626	3.7952	4.39703	3.61574	3.9233	3.8601	5.13425
STAG1	10.3908	8.78286	9.31313	9.00227	7.73651	7.13203	12.0982	8.51551	9.99235	7.91606	6.75191	6.94174	7.08991	8.50365	7.84585	8.08556	8.30278	11.9277	9.22282	8.34158	8.6181	7.84426	8.85499	9.85659	9.18625	8.98881	8.60502	9.72832	7.35388	5.44299	9.94181	6.54727	7.27531	6.28489	8.52455	7.46526	7.72675	4.80279	7.1922	6.24973	7.29586	9.52491	7.09221	8.81075	10.0719	7.78914	7.81605	8.79507	7.45955
COL6A5	7.63647	7.43796	7.19652	6.16461	5.94323	6.63776	7.47133	6.84239	5.78393	6.51089	7.28542	6.47444	5.78901	-1.84618	2.25375	2.88338	4.37769	4.77036	4.99305	5.58935	4.88151	6.3857	7.04901	6.79434	7.16674	6.87333	9.71331	7.84514	10.2942	3.46724	5.5628	9.6103	7.56822	11.362	4.07574	5.51693	3.14361	10.0817	9.36632	9.88209	9.05682	10.0866	9.90028	6.61094	6.39179	8.77341	5.25225	5.14455	4.22419
CAPN7	6.27099	5.68737	5.58157	4.95502	4.68299	4.70347	4.66823	4.74592	3.91795	4.27385	2.3041	2.12867	3.97858	5.27276	4.78029	4.02697	5.02976	5.31945	6.28321	4.81268	3.03648	4.762	4.34055	5.93451	7.34313	4.39528	5.20903	5.77595	3.81556	3.95267	4.54531	4.92558	5.57331	3.22228	4.40694	4.22148	5.83392	2.81856	4.77426	1.94455	5.38017	2.94296	5.05435	4.20285	5.50767	8.18757	5.87863	4.59706	4.74982
COLQ	6.77711	7.08519	6.07671	6.09433	8.89878	9.51435	9.14313	6.13385	8.10586	10.1183	11.0177	9.39024	8.27772	6.00557	5.84442	5.20531	5.9495	6.01429	5.53451	7.31122	6.17034	8.34942	9.07987	8.83886	8.44804	3.31375	11.7195	10.0166	10.4122	3.26079	3.94265	11.848	10.0263	12.4326	6.0404	8.50486	2.95719	13.2431	11.627	9.8389	12.6203	3.42839	12.8996	6.20839	5.89583	10.6437	6.04956	5.42018	8.20122
OXNAD1	6.26643	6.72376	6.5177	6.69347	6.77243	5.89735	5.50295	7.21924	5.23054	6.61217	5.18242	5.18756	5.7517	4.99931	5.54091	5.65187	5.36289	5.87999	7.33202	6.1546	6.05638	5.99278	6.45603	6.32064	6.62548	6.72984	6.78663	7.21055	4.50994	6.16026	6.57147	5.26494	7.61832	7.36348	6.66844	6.14748	5.48292	6.61241	7.24353	5.29939	5.9767	5.97858	5.97549	6.52478	7.93055	6.58136	7.61832	6.29579	6.75806
SATB1	4.75283	4.99873	4.89667	5.73304	5.79589	6.12097	5.48617	4.68319	4.24915	2.604	4.62603	4.24414	5.72627	9.59832	8.96537	7.37747	8.34857	4.82986	3.88943	5.7958	4.78939	5.8055	5.02644	6.26101	6.63284	5.50954	3.38506	5.24963	4.40924	5.58272	5.75762	4.41442	5.3543	4.15073	3.97952	4.27301	4.47425	4.44474	5.31192	6.157	4.16241	5.37592	4.48465	4.44727	3.14648	5.06946	3.51995	4.59706	4.25555
ZNF385D	5.06822	5.68737	6.30025	7.11333	8.46374	8.07015	8.49773	9.45695	10.441	10.476	9.02158	11.3486	9.58624	4.17619	7.49986	9.10502	6.0819	3.87293	8.21901	9.2958	9.20418	7.30211	7.6393	10.9706	5.96282	4.5457	4.65134	4.97017	4.77567	7.73528	7.25922	3.83512	7.0889	4.77588	9.79308	8.72436	7.53592	4.48482	5.00329	4.35263	3.99046	7.27924	4.35774	4.37031	7.67436	5.93767	10.3855	4.98408	5.68794
THRB	5.52335	6.59496	6.20022	6.74886	7.63611	6.88433	5.28749	6.76876	6.23987	6.01493	4.98482	6.65223	5.9404	2.54614	4.33716	7.217	4.91272	5.68432	4.35721	7.24646	7.37171	5.83379	5.61573	6.40018	6.39383	5.10666	4.32536	4.78224	4.22403	6.24685	6.22118	3.80077	5.09599	3.94051	7.6174	6.76655	6.52966	4.52382	3.96302	4.02547	4.40092	6.81086	5.43049	5.00066	4.01642	4.70689	5.9836	4.1894	3.27098
TOP2B	3.62314	4.3707	5.22225	5.93756	7.45149	6.63776	5.0341	5.02422	4.79664	5.16694	4.09928	5.33378	5.03143	7.67542	6.86986	7.51375	6.43776	5.63513	4.84264	6.39016	6.74512	4.81972	3.72388	3.72982	3.79581	3.81823	2.9305	2.89095	3.0786	6.47921	5.49154	3.15365	4.63302	1.96852	5.62934	5.65928	6.03585	1.75443	3.36438	4.35263	1.77414	5.83048	2.30711	3.22488	4.12139	2.46141	6.12799	2.66216	3.20825
TGFBR2	5.05769	6.37724	4.32081	5.82271	4.54213	4.66339	5.81651	3.2788	3.35607	4.35402	4.69237	4.68666	4.94592	10.3278	9.69629	8.51578	9.33883	6.06469	5.04909	6.91779	6.35306	4.57356	3.90445	5.91917	5.38077	4.03724	5.41401	4.20354	6.24852	4.31524	5.29629	7.66533	4.06742	3.88279	2.29147	2.83243	5.39383	5.90233	5.81253	6.86982	4.37318	8.18327	4.35774	4.86699	4.43825	4.40203	5.38593	3.09826	3.54929
GADL1	10.4607	11.6129	10.8705	9.96536	7.47105	5.20014	7.33745	6.59221	8.55059	4.75928	5.27192	6.42635	6.71016	2.67738	3.35328	4.77	6.32522	4.08315	3.37924	5.69019	8.283	8.35918	8.57521	9.56024	9.94038	9.21785	6.67944	7.05309	6.20913	9.27631	10.2612	6.05144	5.57331	4.15073	8.05523	8.44994	7.78045	4.59878	4.7429	7.15999	5.03541	8.88313	4.51471	8.6286	2.19539	8.94756	6.6156	8.74086	7.14476
OSBPL10	5.17925	5.27584	6.17032	5.56781	5.76452	6.58511	6.18206	5.76119	6.9581	6.06343	6.2881	6.05677	7.25012	3.70841	3.8838	4.17136	3.20038	6.57988	5.55401	5.36369	5.12708	7.92537	8.73883	4.60109	4.78264	6.2049	3.95697	3.71811	3.91685	5.34171	5.16504	4.48101	5.25646	4.15073	4.40694	7.21819	4.20774	4.02292	4.06799	3.2885	5.23357	6.68712	4.57301	5.00066	5.8354	3.73603	4.58812	5.08249	3.82492
CMTM6	8.78071	7.66882	10.4396	7.98871	7.08328	7.41753	5.53592	4.14553	6.36463	6.66027	6.65543	6.50564	5.99464	11.094	10.818	8.85425	9.83645	8.48244	8.9814	8.02183	7.7553	7.24005	8.26131	4.15363	6.74577	9.3617	3.12981	2.18468	5.43508	4.60474	3.71132	6.41725	7.99721	4.57187	4.40694	6.3043	4.84068	5.7626	4.86446	6.0189	6.32692	5.01335	3.5295	7.99907	9.81353	7.22318	7.20599	8.87962	7.74292
TRIM71	3.56484	4.56662	4.65898	4.188	4.38601	5.02144	4.3721	6.93953	4.57846	5.02721	5.33558	5.33378	5.41234	3.36327	3.69432	3.79696	2.22241	3.32979	3.76111	4.03027	3.63915	5.91548	5.50815	6.02332	4.88482	2.93188	6.71864	4.83157	4.33799	3.26079	3.71132	6.21037	4.06742	6.61238	4.54781	4.97928	3.14361	7.76056	6.13597	4.98558	6.75007	2.94296	7.07719	3.85291	3.71477	4.62615	4.67427	3.09826	3.78249
GLB1	9.4333	6.60615	9.22679	8.39082	9.02987	10.8786	11.2112	12.1943	12.8164	11.9327	10.65	11.7851	10.0777	7.07566	5.62298	4.7145	4.59587	1.65994	2.8584	4.06824	4.65663	7.84426	7.10547	7.70543	6.08591	5.00643	4.32536	3.86749	5.15315	4.7698	5.25385	5.85618	7.66674	3.88279	8.79926	10.458	3.05341	2.81856	3.44456	4.3102	3.7952	6.0473	3.93716	3.46589	3.49796	4.32739	3.51995	2.96701	2.10871
CLASP2	5.33562	5.38375	5.86901	6.3419	7.4613	6.74726	6.07394	5.73049	6.1033	6.80991	5.76353	7.33812	6.34295	6.40649	6.28349	7.41856	5.72105	4.13124	4.56366	6.55967	6.80123	5.99278	4.57188	6.76029	5.53015	4.4874	2.9305	4.0865	3.0786	7.12259	6.48238	2.852	5.40085	3.12607	6.06406	5.841	7.07363	2.93885	2.62742	3.73596	3.56932	6.59831	3.04408	3.03847	3.64605	4.66709	6.31394	3.70398	3.0018
ARPP21	5.91622	5.86546	5.75276	6.53667	6.74055	6.67855	5.66078	5.95952	6.33007	6.1558	5.45504	6.34245	6.6233	4.42061	4.65584	6.88966	4.45414	5.70035	5.85054	7.05648	6.68674	5.33712	5.91151	5.3835	6.3764	5.08716	4.71477	4.97017	3.76213	6.43071	6.68761	5.53947	6.34243	4.83794	6.77259	6.64469	6.27414	4.40352	4.38485	4.39386	4.06172	5.75031	4.39053	5.6643	5.81988	4.64677	6.62645	4.80351	3.82492
BCL6	5.03639	3.79879	4.57017	8.21878	2.71616	4.49092	7.34677	3.09822	3.71864	3.53689	6.33038	5.14857	4.28753	12.89	12.6976	11.0927	12.681	10.0573	6.61561	7.93202	6.18246	4.57356	4.06492	4.60109	7.61622	6.27551	4.51546	4.20354	8.79326	6.74026	7.31188	2.28371	5.44593	4.64312	1.44347	2.52758	8.0136	4.12789	7.54571	7.95664	4.45486	7.7809	5.62215	5.84582	3.49796	3.38986	2.26619	6.09039	5.32373
TPRG1	5.31808	5.62276	6.09274	5.06016	7.48073	7.0797	5.30672	3.83519	4.4556	5.25309	5.8091	4.45059	4.68068	7.24393	5.64933	5.84513	3.28654	4.99492	6.73998	6.17214	5.04978	6.13598	3.90445	4.60109	4.20428	6.31794	5.09447	5.9866	3.64891	5.0522	5.37759	5.68783	8.24055	5.70271	3.51386	5.18158	4.91939	5.16536	6.37976	4.71984	6.02207	4.70849	5.90915	6.91858	7.52929	5.282	4.9056	5.36911	5.30885
IL1RAP	4.25955	4.65543	4.01915	6.268	4.21093	4.44438	6.31149	6.39101	4.1732	3.66813	5.65127	4.45059	4.45165	11.6645	11.4977	9.4247	10.7163	7.38786	5.39012	6.65007	5.35841	5.83379	4.80188	5.53214	5.97445	6.12111	5.23089	5.6983	6.59263	5.17506	5.29629	3.25862	8.51896	4.24536	3.6451	3.64957	6.57899	4.27228	5.90044	7.21852	3.51957	6.0473	4.92602	5.09935	5.56463	4.78334	4.54303	4.76452	5.29382
ATP13A4	6.49436	5.60056	5.81206	5.80081	5.56051	5.54707	6.31149	6.1102	7.86159	7.18349	5.66785	6.89538	6.1365	3.93518	6.88102	6.25477	7.16528	6.00141	8.94125	5.52255	4.72454	7.89213	6.56742	5.19245	7.37859	6.58446	4.4424	5.17515	4.50994	5.0522	4.96912	4.24591	7.68566	2.79165	8.46362	8.84206	5.61491	4.12789	4.11774	4.5109	4.34489	5.57523	4.06454	4.37031	9.02744	6.76224	6.20237	5.79386	5.08272
FAM43A	3.97616	4.26176	3.63728	5.11444	5.76452	4.78043	4.44336	6.0617	4.57846	5.93899	5.33558	7.0302	5.83731	9.88302	9.39816	8.26527	8.4892	4.73966	4.44337	5.7958	5.48127	4.81972	4.60707	4.20516	4.55361	3.5022	3.38506	2.98114	4.92902	6.54903	6.78022	3.86868	4.63302	2.91194	4.67613	4.54864	7.1572	4.12789	4.01646	4.54789	3.9155	6.50367	4.06454	4.80984	4.26578	3.28857	5.36016	3.93225	4.70508
XXYLT1	3.8353	4.31726	2.84082	3.14518	4.38601	4.62217	5.58402	5.60072	4.39001	4.81699	4.87485	4.24414	3.74538	3.19821	3.35328	2.5864	4.2333	4.6099	6.35165	4.941	3.95402	5.29704	4.86138	3.65767	3.68688	3.44208	6.794	6.28105	8.0524	2.3677	7.50517	6.33562	7.04562	7.4653	4.61339	4.27301	2.49153	7.24044	6.97994	7.76963	7.65678	2.94296	7.49411	5.09935	6.16502	4.22146	5.93207	5.34288	6.22815
SENP5	4.81668	5.27584	5.88751	3.59032	3.16362	5.02144	4.69768	5.53118	5.40669	5.33439	4.36639	4.88948	6.30051	6.35839	6.19682	4.95696	5.96918	4.46729	4.63862	4.56963	4.43134	5.99278	6.22638	4.39464	5.72181	5.60859	3.30489	3.36301	3.91685	5.23278	4.04574	3.65455	4.37776	2.51601	4.67613	7.68567	6.18136	1.75443	3.90753	2.49204	4.16241	2.20599	3.46938	3.67234	4.55529	4.58403	3.9233	5.14455	4.45786
PCYT1A	7.82058	7.32066	8.04204	7.75243	7.40139	6.99342	6.92941	5.63428	7.58213	6.70681	5.06213	5.10849	5.2962	7.54828	6.82432	5.48502	6.89398	4.54036	7.6409	8.34738	8.16577	6.882	6.4169	5.62966	5.73555	7.81675	7.28675	8.35566	8.34595	3.80828	3.58008	7.82127	7.42919	6.38183	5.31137	6.46802	3.45676	8.13263	8.5423	10.6052	6.59657	3.42839	6.74452	7.51811	8.24124	4.37758	7.66115	7.86702	7.89755
TNK2	5.14981	5.78901	5.46325	5.2819	4.01162	3.26853	5.32571	4.80604	4.57846	3.66813	3.94456	4.00314	4.75798	6.13681	5.29606	4.89174	5.34292	5.27732	4.63862	4.87826	4.82075	5.07803	5.76341	5.73859	6.11774	4.51685	3.03359	4.00284	4.97672	5.66887	6.03325	3.72951	3.67149	3.39737	3.87643	4.27301	4.66907	3.65255	4.34363	5.40398	3.75277	4.52792	4.42259	4.11122	4.55529	3.98295	5.16566	4.12928	3.0018
RUBCN	8.63514	11.048	9.42815	7.12219	6.35476	7.33701	4.78256	4.86376	5.5336	7.09294	5.76353	4.98111	7.0597	7.99774	7.1901	5.96094	7.2073	9.43592	7.8126	6.11886	5.71622	7.43731	8.26407	4.97218	5.00314	9.23123	9.24774	11.0584	7.63226	4.41833	4.96912	10.5772	6.97046	4.868	5.80804	8.11077	4.57495	10.0652	10.856	11.6366	9.02486	4.52792	10.5984	10.8496	7.50039	8.43277	6.12799	12.1485	11.482
FAT1	8.47619	7.85378	7.34443	7.3598	6.10222	6.1647	8.24947	7.77253	6.52599	6.01493	6.09316	6.11861	6.27444	2.67738	4.12821	5.70978	7.56064	10.5578	10.447	8.09492	7.13646	6.78392	6.34577	7.27615	5.74916	9.51091	9.58235	8.62937	8.65717	4.7698	5.52761	9.39907	6.89117	10.621	6.85625	7.22475	9.7272	10.0097	9.68167	11.168	9.29816	9.03466	8.98021	9.89	11.1831	8.72214	8.40338	9.35851	9.31212
SORBS2	5.50021	5.72889	5.2511	4.7645	3.90059	2.90596	4.96314	7.74975	4.3213	4.35402	4.09928	4.24414	5.05204	4.21991	3.74407	3.5232	2.38747	6.44368	5.43287	4.48795	4.88151	5.45107	4.86138	5.53214	5.96282	4.85327	5.16429	4.97017	4.01148	5.9002	6.26458	4.97263	3.33046	5.3449	3.51386	4.4174	5.37534	5.62591	4.50189	5.71172	4.94407	6.11288	5.63589	6.45195	6.26005	5.34642	3.61014	5.05043	3.98318
SNX25	7.23756	5.76925	5.64817	4.89427	4.30112	6.35285	7.58205	3.94622	5.97498	6.42069	7.13848	6.21613	5.16988	4.72368	3.83871	4.19858	2.13221	6.03971	6.8307	5.67797	5.12708	4.35675	4.94627	7.86212	6.81858	4.89872	5.64322	5.05569	4.92902	10.676	10.6731	7.5944	6.73645	6.46284	7.10454	5.89133	7.72675	7.0058	6.54344	3.97203	5.62332	3.42839	5.63589	6.15203	6.99241	8.98952	5.68469	6.21132	6.61424
PRIMPOL	11.4029	8.84318	8.38568	7.76238	6.17559	6.30155	11.2518	8.35373	9.74429	10.2498	8.40523	10.3419	8.52444	6.25711	5.51248	4.08647	5.57462	8.63826	11.3862	10.6588	9.58709	5.83379	7.26269	12.5081	10.9003	9.25217	6.01481	6.37554	6.85757	14.8639	15.1262	8.11486	11.8306	5.18695	11.836	10.3031	12.0775	7.74415	8.15545	8.30345	7.56166	7.09676	7.22541	10.4691	11.1013	13.1339	11.234	9.78962	10.1455
STOX2	5.25495	5.68737	5.75276	5.46014	5.88609	6.32742	5.22819	5.98575	5.65025	5.93899	4.95811	6.17791	5.47474	5.41121	4.23647	4.57605	3.36784	4.67624	4.21748	4.27718	4.51041	7.42806	5.35097	6.49639	5.87864	4.9643	4.10635	4.56611	4.26302	5.66887	5.75762	4.2961	5.03828	4.71103	5.86301	5.15436	5.43013	4.17764	5.41501	5.36305	3.8765	5.90643	4.39053	4.01338	4.35459	4.90809	4.39864	4.12928	4.15934
TENM3	11.4147	10.8611	11.5104	12.4203	12.8937	10.8404	9.82446	6.95288	10.0197	9.93002	11.7218	10.0796	8.34399	2.54614	2.90582	3.90006	4.0235	8.55476	11.5909	10.9759	9.78889	9.90635	10.5384	10.0003	9.788	12.1095	13.4096	14.1092	9.41521	7.15281	5.75762	9.20586	13.9197	13.9486	6.714	8.20665	7.62864	13.1184	14.1217	9.83423	12.0994	11.0272	11.9511	11.1158	12.7805	12.1601	10.6342	11.7967	12.2495
AGA	9.04475	8.23859	8.842	8.88486	6.07691	5.91452	8.09207	4.91925	6.60037	5.91275	4.36639	5.18756	5.66069	4.84032	6.81853	8.45076	7.31884	1.00786	2.03528	3.159	2.52952	3.79115	4.60707	3.01613	2.65831	8.89662	4.99579	6.27214	5.21411	5.28827	11.0266	6.44532	6.26906	1.96852	6.72887	5.82382	8.44017	1.75443	1.40503	2.151	1.59357	8.50977	1.08472	0.502414	2.81206	1.20765	3.08931	2.03413	2.10871
HAND2	7.37114	7.29324	6.9103	6.85893	5.56051	4.88868	5.96919	5.69913	6.14366	4.42997	4.04953	4.88948	5.97319	2.79768	3.21898	3.60686	4.92621	3.62677	2.8584	4.06824	6.43641	5.25582	6.12077	8.238	8.62455	6.43824	5.70699	6.40027	4.66356	7.92229	8.36518	4.39152	4.70897	4.04944	6.26109	6.94394	5.15449	3.78685	3.78969	4.02547	3.7952	4.70849	3.58722	6.99747	3.64605	7.02881	5.22396	5.62998	4.9548
AADAT	3.7064	5.21869	4.01915	3.88909	3.16362	3.26853	4.33511	7.1397	6.06178	4.57083	3.26103	4.68666	5.86086	0.475749	5.88933	6.68353	6.20868	4.67624	6.93103	5.43807	7.04647	4.70188	8.17308	8.28366	9.34369	3.24504	5.52434	6.61974	4.4436	7.77467	9.11702	3.4481	4.37776	3.31248	6.11023	5.841	5.90011	1.10235	2.98999	5.29939	2.44157	6.50367	1.61523	7.17767	6.50282	6.68463	6.25924	6.29579	4.09144
PALLD	4.95928	5.18925	6.46941	7.88584	5.23401	5.73281	4.80979	4.74592	3.21168	4.18896	6.12953	5.14857	5.24341	4.17619	6.08543	3.90006	3.83623	4.08315	5.27736	5.4525	5.33688	6.04211	6.15684	5.70319	5.02568	7.84604	3.60187	4.12657	3.31961	3.64781	3.83162	4.98797	8.86443	3.22228	3.209	5.47354	3.38461	4.36109	5.70271	3.60166	6.8541	2.94296	6.49599	5.14627	6.06329	3.12192	6.84652	5.94102	8.92402
DDX60L	5.2176	4.42223	4.52363	5.266	3.78029	3.93991	5.07955	6.84239	4.63617	4.42997	3.94456	5.14857	4.94592	9.86247	9.34171	7.19689	8.85793	5.23393	5.66576	4.81268	5.02306	4.50484	4.34055	5.11374	9.32677	5.71404	4.80497	6.30744	6.03983	9.14343	7.13613	3.53426	6.29393	4.19882	6.19836	5.4954	9.91739	4.07636	6.53431	5.92359	3.66396	5.57523	4.18158	5.0753	5.77232	7.66077	4.75557	6.33625	8.19112
DDX60	5.86278	6.16677	5.99377	5.64359	2.95717	2.90596	4.91381	4.6176	4.4556	2.604	3.26103	3.0462	4.48235	8.39342	8.24189	5.87918	6.67587	4.67624	3.28904	3.90997	5.02306	4.70188	5.24325	6.17317	6.57287	4.65567	3.53316	3.66467	4.10029	4.68963	5.84597	3.69252	2.883	1.96852	3.209	4.77997	4.91939	2.81856	3.44456	4.78327	2.079	4.70849	3.12425	5.05085	3.49796	4.4959	2.26619	4.1894	3.59904
FSTL5	7.54519	9.45893	9.94328	11.7287	13.5229	11.7302	9.98979	10.8047	11.3755	12.1761	10.2607	12.0936	10.9673	8.01025	10.8714	12.9321	11.0033	3.48591	10.6921	11.7236	12.3665	9.55774	8.6038	3.41667	3.44072	8.62811	3.60187	4.53666	2.55777	12.408	11.0708	1.94929	12.0784	3.47754	11.7016	11.0891	13.1925	1.10235	1.69453	1.05146	2.81596	12.7888	2.43836	2.5728	7.69577	2.86477	12.0803	10.2572	4.37461
GUCY1A1	5.30032	5.35752	6.20022	5.06016	3.78029	8.55667	3.99906	4.80604	6.4636	5.51961	9.33233	7.19236	7.03403	1.61325	2.99071	3.76089	1.26548	8.71719	6.17405	6.28123	6.66097	7.39996	6.10854	4.74731	4.20428	5.67539	3.60187	3.1462	4.40924	4.20421	3.71132	4.05509	4.28155	2.6604	4.16594	6.95187	3.14361	3.5804	4.34363	3.52951	6.418	4.86896	5.76654	7.70601	6.31641	2.2621	6.03335	6.05851	5.40988
FGA	5.28234	4.89312	5.27939	6.3381	5.03809	5.33382	7.11544	7.76498	8.91066	8.59784	6.66372	7.76287	6.76736	3.70841	7.02382	6.75861	6.25216	4.30903	5.47439	5.03985	4.91095	5.77665	4.86138	6.86813	4.55361	5.52411	3.79032	5.51418	3.24366	6.54903	5.98218	4.50255	6.05292	2.79165	7.70274	7.60753	6.18136	4.07636	5.45427	1.94455	4.94407	3.42839	5.50725	4.24657	4.91786	7.02094	6.9189	4.30261	5.16761
DCHS2	6.4182	7.09316	7.00652	6.4194	5.08962	6.27519	5.10174	5.82069	5.70522	5.25309	5.58296	6.60979	8.18512	5.66952	2.71941	4.14361	3.4448	5.97529	5.02134	6.41247	9.24521	10.2301	11.1864	6.59627	5.986	8.94886	4.47939	5.05569	4.57336	5.9002	6.15355	5.18728	5.69035	4.10097	7.56862	8.75186	4.99403	4.89491	4.25747	3.52951	5.08756	5.26489	5.24571	5.5114	5.18332	5.47876	6.45449	8.33125	5.5043
TLR2	4.80413	5.03228	4.70141	7.08189	4.01162	4.12835	7.09899	6.76876	4.00814	4.00255	5.41631	4.51333	4.62674	12.2375	12.0264	10.3548	11.5998	7.86406	5.71855	7.47211	6.04315	5.48714	5.19781	5.79012	6.83144	5.21841	4.0085	3.22215	7.68705	6.32853	6.00794	2.63519	4.28155	3.82267	4.16594	4.58986	7.09639	3.96742	6.07431	7.24129	3.66396	6.50367	4.80961	5.0753	3.3329	4.2754	3.51995	4.87847	3.98318
TMEM131L	5.27327	4.42223	3.54709	4.89427	4.54213	4.18607	5.53592	5.25742	3.82173	4.00255	3.94456	6.21613	5.68728	8.02573	6.96734	5.78354	6.71523	6.31425	6.12274	5.03985	4.91095	5.37611	5.10239	5.49121	6.73897	4.73298	3.03359	4.37969	4.57336	7.43687	5.72692	4.68312	6.73645	2.79165	6.60536	5.38263	4.66907	3.96742	3.90753	3.97203	3.83643	4.70849	4.32418	4.92195	6.23687	5.02291	5.48461	4.68322	4.15934
TRIM2	5.43661	5.09713	4.85968	5.55478	4.74858	4.12835	4.21807	4.40079	4.63617	4.42997	4.59168	5.22553	4.57071	6.78682	5.95419	5.21866	5.63334	4.08315	4.67469	5.00112	5.63032	6.30716	4.80188	4.94213	5.48206	5.25381	5.11812	6.60563	5.8351	4.7698	5.6307	5.60066	4.55285	3.39737	3.97952	4.05483	4.8674	5.91705	5.24633	5.62781	4.78471	4.32147	4.62904	5.14627	4.26578	4.16543	4.39864	3.43267	3.64713
FBXW7	4.1248	3.44732	3.63728	4.67101	4.92916	5.52487	5.01083	5.34108	5.80924	5.58751	4.44546	6.90711	5.1509	8.2972	7.63127	6.74943	7.3341	5.34006	4.21748	5.11433	5.44147	4.10149	4.42185	4.78166	4.03682	4.45734	2.9305	3.49134	4.05657	5.0522	4.67961	4.02564	4.97815	3.22228	6.57275	6.51158	5.63059	4.44474	4.21238	4.7519	2.73107	4.08046	4.14361	3.60675	4.31087	2.55161	4.94079	3.93225	4.43064
FAM160A1	3.93072	4.3707	4.74264	4.3922	5.52352	3.8712	5.48617	8.41292	4.69167	3.53689	4.19392	3.71363	5.01053	3.2831	5.55491	5.35798	4.4354	5.63513	4.56366	4.79013	5.40054	5.29704	5.00021	4.91143	4.85994	4.11631	4.86211	5.11666	4.47715	5.23278	4.54531	3.65455	4.63302	5.3449	4.25082	4.16804	5.46553	5.16536	4.38485	4.39386	4.7201	4.32147	5.31567	4.55553	4.69789	4.87354	4.44839	4.00096	3.49776
NR3C2	8.72939	9.06406	9.15227	8.31559	7.84544	8.11541	8.52877	6.08615	7.92665	8.68953	9.65595	8.68496	7.27224	3.76853	4.23647	6.42578	5.5134	5.98841	7.18346	8.07641	7.3875	8.98176	8.61897	8.2956	7.34761	8.91747	10.7429	9.22388	10.974	5.78917	3.27522	10.2098	9.11879	12.1967	6.85625	7.344	4.9447	11.73	11.2289	11.6446	11.0303	10.817	11.8362	7.9135	7.90505	9.72729	7.62914	6.9713	6.24387
EDNRA	7.49923	6.28282	4.2076	4.188	6.55135	5.33382	7.8869	4.86376	5.73193	7.23733	5.31467	6.9531	4.38823	1.32375	1.03135	2.5864	-2.82199	5.70035	8.85742	7.10295	5.59448	5.55668	5.68324	4.94213	3.44072	5.59485	8.24035	9.29595	5.34709	3.95267	9.308	9.44567	9.53861	7.97026	7.35516	6.10545	1.79965	8.17611	8.65611	5.66196	8.82559	3.42839	9.34681	7.53584	8.8631	10.3411	8.08735	7.92121	7.96076
ZNF827	4.87782	4.89312	5.00228	4.7645	5.48555	5.11356	5.9325	7.18569	6.90039	7.18349	6.45981	8.08028	6.74222	4.30357	4.16521	4.67628	3.0109	4.13124	4.06276	5.33283	5.37963	6.44191	5.52665	5.9497	5.17432	4.03724	4.74547	5.75053	3.70663	4.31524	4.39721	3.35647	4.17845	5.2106	4.79397	5.23453	4.66907	4.73794	4.7429	2.88797	5.36616	4.08046	6.6187	4.68828	2.93236	7.11639	4.63184	3.78415	2.92585
MMAA	2.09421	3.1129	4.70141	6.86686	5.18747	5.143	5.24823	4.32062	5.26753	3.78843	5.27192	6.01402	8.79895	1.32375	1.94889	2.50151	3.58741	2.59282	7.07293	6.3132	7.09217	4.63915	2.47995	7.73641	10.4965	4.33043	4.4424	3.81939	3.86709	4.9179	2.35769	4.22015	4.84983	4.64312	5.56449	5.00997	4.1653	5.23751	4.30119	4.5109	5.30873	4.32147	5.26352	3.53804	7.7703	4.42608	5.53153	6.91008	4.79321
ANAPC10	10.4212	10.8564	10.1774	9.81608	7.22827	6.1647	7.91851	7.45343	8.60941	6.7519	5.82397	7.21141	7.74063	2.24128	4.40059	5.3213	7.31116	3.05849	2.03528	6.72329	8.89722	7.86497	9.024	11.0041	11.8616	9.25436	7.84272	8.23252	6.81228	9.5924	10.7928	6.80727	6.84142	4.89744	8.52455	9.13795	7.91779	4.36109	4.64449	7.05468	5.80042	7.73997	5.2985	10.1445	3.04339	10.1887	7.98571	9.53397	8.02587
SMARCA5	3.85975	5.86546	4.74264	4.34757	3.50466	4.06823	5.45202	5.87783	2.87064	4.42997	4.7558	3.91294	4.80731	8.69975	8.00226	6.126	7.37891	6.45317	4.52467	5.2193	4.82075	4.81972	5.26545	4.88007	5.13339	4.98552	5.0211	6.05049	5.08949	4.08391	4.47316	5.54985	3.81588	4.29045	3.7654	4.27301	3.59106	6.62143	7.52742	7.98726	5.71458	4.08046	6.93438	7.592	4.43825	4.83813	3.20961	8.78049	8.53418
GAB1	5.22703	5.1285	5.48771	5.54822	5.69967	5.25511	5.20787	7.20814	5.83411	3.89946	4.14738	4.38501	5.3637	4.86807	4.65584	5.13659	4.4354	5.27732	4.35721	4.27718	4.72454	5.12457	4.94627	5.51182	5.76265	5.08716	4.19798	4.2766	3.52606	5.93539	6.17645	3.72951	6.38935	3.82267	5.09882	4.50621	5.065	3.72126	3.09308	4.02547	3.3591	5.26489	3.34106	5.19171	4.31087	4.70689	4.7155	3.93225	3.78249
TBC1D9	10.1338	9.90618	9.48846	9.64877	7.72025	8.89194	10.0952	6.03682	8.71026	9.47884	11.1082	8.85204	8.01709	7.39937	7.3791	5.57086	7.41522	6.72014	8.09473	8.37225	6.9855	8.85982	9.31617	9.91579	8.83224	9.83695	12.4985	10.4723	12.7627	4.31524	3.43569	11.9467	9.82764	14.0121	4.54781	7.73244	3.30867	12.7893	12.2369	13.307	12.0517	11.804	12.8727	8.73219	8.75509	11.2584	8.38113	7.17088	7.38705
MGST2	5.63382	5.3308	4.37425	4.90457	4.01162	3.64293	6.48195	5.29986	4.1732	2.31449	3.07462	3.20667	4.51241	3.51137	3.58935	3.23847	4.81464	8.06933	7.28029	5.76145	4.39012	4.10149	4.20931	5.19245	3.372	6.75477	6.8586	6.11168	6.26782	5.34171	5.0704	6.38283	3.67149	7.55117	4.16594	4.94791	6.60304	6.67438	6.32786	7.80062	6.25273	5.66543	5.86316	7.06618	8.22367	6.1761	5.76542	7.12544	5.89132
PCDH18	11.0744	10.04	10.8518	12.0195	12.0481	10.6807	9.70358	7.12797	10.0479	10.757	11.2893	9.82988	7.96098	-1.84618	1.94889	2.10097	3.40683	7.33236	11.4777	11.0037	9.80956	8.71525	10.5827	9.4105	9.06634	12.1962	13.6267	13.9394	9.50334	3.80828	5.78767	9.19019	14.1706	13.8669	6.0404	8.83779	3.05341	13.1307	13.8279	9.44317	12.1763	9.83778	12.0353	11.2996	12.8255	12.6352	10.8761	10.9505	12.5883
PCDH10	10.0941	9.30444	11.5714	8.95285	8.10535	8.62347	6.36753	6.24662	7.4755	7.95514	7.44305	7.96156	7.57605	1.61325	1.56187	4.17136	2.036	9.54647	10.0478	8.88957	8.79434	8.7038	9.35679	5.57194	7.72008	10.4895	5.27364	4.75693	3.24366	5.23278	4.04574	7.87385	9.06562	5.3449	6.06406	8.73818	3.52548	6.94963	4.77426	1.41403	7.45982	5.01335	4.97008	8.94121	10.7492	8.00606	8.06759	10.4408	8.43493
INTU	7.34971	7.52303	5.64817	7.15709	5.08962	9.43176	7.49668	5.53118	7.24452	8.97588	10.4397	7.83219	6.49369	5.74628	5.36127	4.11532	5.43068	7.88174	4.93475	5.23608	5.20046	5.29704	6.05858	6.79434	7.06702	3.86477	9.11151	8.37658	7.77736	4.31524	4.74235	9.88388	6.24374	9.63823	5.23007	7.30739	3.14361	10.2568	9.61935	5.92359	8.84339	3.79096	8.89422	7.14915	5.56463	6.42905	5.41124	5.26119	8.33019
FAT4	9.56925	9.85554	9.3685	10.0542	10.3969	8.83895	7.92474	7.58794	8.1511	8.80457	9.31533	7.96156	7.78132	3.88174	3.83871	4.95696	4.88537	8.38909	9.72124	8.9857	7.76742	8.01457	8.85499	8.06052	8.35542	10.4839	11.5825	12.4437	8.364	7.42454	5.95595	9.33074	11.9321	11.8748	6.28141	8.13186	6.538	11.1198	11.9769	10.9508	10.2425	9.76824	10.5154	10.3835	10.8751	10.6879	8.9762	10.7636	10.9567
SPATA5	5.19855	5.35752	5.13205	4.9649	5.36525	5.84456	5.51953	6.82796	5.62196	4.92593	5.1355	6.15841	5.34712	3.58009	3.14683	5.9042	2.85044	4.85872	5.59223	4.72031	5.4615	6.11308	6.04581	5.08652	4.80887	5.21841	3.53316	4.00284	3.76213	5.23278	3.94265	3.61556	7.14466	3.88279	4.79397	5.35898	4.63837	3.50445	3.44456	4.12675	4.16241	4.86896	4.39053	4.33023	5.44837	5.50157	4.75557	4.00096	4.19213
FGF2	5.79465	4.56662	5.99377	8.5963	8.25954	10.6593	6.89804	7.56202	8.5279	8.90113	8.84326	12.874	10.6941	4.49367	3.79217	5.13659	3.06066	0.522434	7.05936	8.2782	7.2387	12.761	9.01748	11.8159	3.8971	4.62896	3.53316	3.76964	3.46047	4.98661	5.33751	4.72035	7.34838	2.6604	7.17139	7.58222	4.96958	2.81856	2.98999	6.6148	2.54466	4.70849	3.64271	3.13468	6.64165	4.19371	6.90114	5.94102	4.9548
QRFPR	8.21345	7.84908	8.84674	9.26075	10.117	7.75443	7.32806	5.38116	6.93529	7.87589	8.69743	7.21141	5.33035	0.475749	1.03135	3.07182	2.13221	5.66811	8.73465	8.42442	7.41859	6.90884	7.79998	6.99798	6.90015	9.28356	10.4077	11.2098	7.02573	3.01978	2.8882	6.2363	10.8196	11.0119	3.51386	5.47354	2.8541	10.0301	10.7822	6.42899	9.43361	7.67631	9.08534	8.47396	9.96225	9.25583	8.15259	9.43965	9.51041
PDE5A	5.86278	4.56662	6.20022	6.35698	5.03809	4.66339	5.90752	6.88482	5.85857	4.69916	4.62603	6.37659	5.31337	2.40175	8.14799	6.31198	5.9495	4.94197	6.21136	5.69019	5.98895	4.98018	4.77119	4.71212	5.21412	5.53854	4.36543	3.66467	3.96494	7.54334	5.6307	5.3741	5.15149	5.40764	5.46139	4.50621	5.23876	4.83416	4.50189	4.12675	3.9155	4.08046	4.35774	5.27852	6.60591	5.56791	6.67949	4.35605	3.69368
NDST3	5.71648	5.66615	5.03583	5.65584	3.78029	4.12835	6.11817	3.09822	3.60761	4.57083	5.35619	5.10849	4.38823	0.475749	-0.55361	-0.220959	0.637446	4.80042	5.34607	2.55634	1.08895	3.05418	4.46085	4.10019	4.49019	8.30217	9.00295	9.9767	11.3267	4.08391	3.58008	7.02006	8.20164	8.16744	3.209	5.15436	2.62277	8.35164	9.06086	10.0185	7.3431	3.42839	8.36497	6.64401	5.86593	7.31939	3.32064	8.39965	8.57671
ANK2	6.23406	6.96002	6.21494	7.2079	8.13631	7.45322	5.85622	6.95288	5.78393	6.54545	5.93774	6.21613	6.10725	4.84032	4.46134	7.99918	4.27605	4.77036	5.85054	7.46856	7.63253	5.91548	6.22638	5.77315	6.9123	6.4762	7.25509	7.8571	4.57336	6.63717	6.86724	5.13309	7.72277	7.6796	7.04635	6.34098	6.39842	7.05322	7.27128	5.11447	6.36264	7.33528	6.46554	5.94204	6.52212	6.76696	6.73066	5.77437	5.91115
ALPK1	3.15476	3.63373	4.14748	6.54986	5.23401	4.62217	5.81651	5.49511	4.3213	5.21066	5.18242	5.64524	4.87828	11.176	10.9544	9.06583	10.7515	6.82621	5.10303	6.18083	5.78144	4.43269	4.73982	4.15363	5.91532	5.50954	1.87605	1.39618	7.2845	6.96123	5.75762	2.71113	6.29393	2.35555	4.47909	4.37085	7.25656	3.04989	5.35404	6.39893	3.61742	6.77078	4.60129	3.53804	2.81206	2.79262	6.14318	4.68322	6.07834
ENPEP	7.8065	6.87011	6.02752	6.4337	7.18154	6.28843	7.44986	7.32576	8.4129	8.27127	6.04319	7.20192	6.18396	0.961176	3.79217	7.00594	7.24276	4.88701	8.64204	6.13684	5.27028	5.12457	4.91853	7.23336	10.4551	7.33664	7.29714	8.55972	7.14011	9.28657	10.6457	5.3741	9.61215	4.19882	10.0619	9.21901	7.48938	7.27514	7.01974	6.07066	6.34846	5.47901	5.68958	6.61094	8.08454	12.0592	7.91669	7.51427	4.91607
SGMS2	7.23989	8.89654	8.34611	6.87474	5.91494	5.54707	5.61521	7.49967	6.75165	6.38297	5.1355	6.17791	8.89335	5.53753	5.27928	5.96887	5.68184	4.91475	7.25668	5.96636	7.31226	6.15852	5.19781	10.5192	7.41746	5.72669	4.65134	4.67822	4.33799	8.66626	8.74809	6.65214	8.30315	3.55349	7.71773	5.35898	8.79183	3.42428	3.44456	3.91654	4.12962	3.42839	3.34106	6.69224	7.43061	7.58002	7.51703	6.7987	6.85339
PAPSS1	3.67918	4.20405	3.72217	3.45665	5.40648	5.17185	7.18985	6.35121	6.90039	4.81699	4.28273	5.02483	6.47091	6.86463	6.24081	5.30886	7.08941	2.95539	2.58277	6.38265	8.05803	7.04816	8.97434	10.1816	10.7993	3.31375	6.9471	7.08903	5.48542	7.88678	9.7123	5.26494	4.78112	4.29045	6.75817	7.58732	6.21295	4.12789	4.97657	7.12369	5.70349	6.17562	4.42259	8.96103	3.04339	9.41898	6.81841	8.64481	7.16967
DKK2	7.95433	7.74668	6.78765	6.34946	10.3501	11.3934	10.9381	8.13678	9.42421	12.2118	12.6426	10.7015	10.4245	-1.84618	1.32086	2.94897	0.637446	3.55806	6.49975	8.84925	7.33416	9.59334	10.3251	10.9117	10.246	3.5022	13.4828	12.0296	12.2272	3.01978	2.64719	13.9804	11.7265	14.2499	7.69519	10.1778	2.8541	14.5511	12.6951	10.8354	13.8817	2.94296	14.2359	6.85644	7.23395	12.485	7.02927	6.15212	8.92646
SLC9B2	3.19375	3.71862	3.11645	2.5515	4.01162	4.62217	4.51126	8.07703	6.41496	4.87249	4.55649	5.22553	5.91812	3.58009	4.93824	6.26124	6.08791	5.45789	7.91792	6.17214	7.88337	7.33217	9.91019	8.40982	9.49575	3.55991	5.27364	5.23137	4.82862	7.84112	9.91483	4.84358	4.46796	4.41783	4.25082	4.54864	5.90011	4.17764	3.84981	4.84402	4.12962	6.92481	3.2002	6.87745	7.59911	7.5365	6.24523	5.97557	4.68218
PPP3CA	7.68859	4.77916	6.96358	6.35698	7.22827	8.06631	7.12089	6.70703	8.35821	8.35158	6.4114	7.70358	6.71016	9.02187	8.05002	7.53526	7.9651	4.88701	2.8584	6.43444	6.49591	8.75277	4.06492	4.91143	4.70095	5.72669	2.0825	3.36301	4.80239	5.75017	4.31704	5.33862	8.32141	1.72752	7.40231	7.14402	5.3566	1.10235	3.84981	5.40398	3.70905	5.14459	3.12425	3.03847	3.04339	3.774	5.30722	2.66216	2.76079
DNAJB14	4.06296	5.35752	5.55867	8.14573	7.14547	7.77339	5.26799	6.70703	6.51064	7.5582	6.4114	7.93316	5.13166	6.31873	7.17204	9.30064	6.56388	2.95539	6.95323	8.19698	8.05473	5.41408	5.66666	3.72982	4.93332	6.77927	2.26307	2.58061	3.39176	8.70755	7.1593	1.94929	9.2893	2.91194	9.34434	8.27142	9.81303	2.68732	2.14199	3.52951	2.54466	8.98297	3.2002	2.82434	5.13399	2.15107	9.03234	6.58032	2.47128
GABRG1	10.1347	9.79818	10.6177	11.1832	10.9393	9.21148	8.77136	6.1102	8.41702	8.68567	9.88508	7.67642	5.71339	5.29337	1.32086	2.10097	2.53557	6.56245	8.19748	7.69171	5.82849	7.5439	9.17527	8.64023	8.53114	11.3178	12.5795	13.1867	8.659	1.88228	3.71132	6.22986	12.3812	13.0968	3.36947	5.98701	1.26914	12.2709	13.0194	8.74893	10.9054	10.1426	11.042	8.71089	9.05751	11.3469	7.66641	8.42488	9.33799
NIPAL1	5.12984	5.27584	5.06862	4.75314	3.90059	3.37162	3.99906	4.6176	5.43948	4.50212	3.88906	4.1682	5.05204	2.67738	3.64279	2.81467	3.9462	6.03971	3.88943	3.99127	4.34768	5.33712	5.86865	5.36096	6.00881	5.88184	4.32536	4.87926	5.06763	5.9002	5.29629	3.80077	4.06742	3.69435	4.47909	5.47354	3.82713	3.24919	3.84981	4.95836	3.66396	3.79096	3.69615	5.49337	4.59228	5.24192	4.18046	5.14455	4.05625
SLAIN2	4.72648	5.3308	5.83129	5.2006	3.64905	3.55804	5.10174	3.94622	6.1033	5.07531	4.55649	3.71363	4.90118	7.33622	6.8976	5.12245	6.14091	4.42932	4.16773	4.85673	5.15196	4.98018	5.15089	5.721	6.13857	4.51685	3.53316	3.49134	4.14273	4.51455	5.45455	3.04044	2.23092	1.72752	6.21957	6.72089	3.52548	1.99544	3.44456	4.5109	2.89613	5.01335	2.30711	3.85291	4.35459	4.473	5.43611	4.72444	3.07395
LNX1	4.41614	5.24755	5.13205	4.78695	5.91494	4.06823	4.17684	4.80604	4.63617	4.57083	3.17083	4.38501	4.83136	3.76853	5.32903	5.27089	4.75544	2.95539	5.30063	4.40136	5.53898	5.83379	6.34577	5.42755	4.38949	3.95358	2.42354	3.66467	2.89219	5.39324	4.96912	3.4481	4.17845	2.91194	4.47909	4.97928	4.84068	4.77073	4.06799	3.67037	3.11294	4.70849	2.55865	3.85291	4.85836	5.2007	4.9056	4.40758	4.68218
CHIC2	1.35725	1.75926	2.49978	2.1277	2.06408	2.42053	4.8885	5.98575	6.76465	6.80991	8.46338	7.2302	4.73267	6.85772	5.87824	4.14361	5.22786	5.53142	9.0292	8.71957	7.77144	5.8055	6.97012	5.14046	2.40677	2.13542	3.7302	3.76964	4.14273	3.01978	0.772723	2.71113	1.74549	7.2821	2.58097	5.89133	2.49153	6.97095	5.85715	4.93061	7.79912	3.79096	5.9427	8.28246	10.2167	2.86477	8.55017	9.38446	10.5203
GSX2	5.86278	6.25467	6.22951	7.32185	5.13937	8.18784	6.19244	3.83519	5.95243	7.32944	9.02801	6.50564	5.1509	-1.84618	-0.55361	1.364	1.26548	7.64552	5.49471	5.67797	5.29282	6.15852	6.67082	5.00163	5.6655	7.17058	8.82217	8.05439	8.91302	2.73028	2.35769	8.18312	8.19505	9.41847	4.79397	6.34098	2.62277	9.36176	8.9031	8.57838	8.89552	4.32147	8.66885	6.78411	6.59684	5.282	6.62645	6.28205	8.55481
KIT	9.95875	8.72761	8.07469	8.28929	6.93621	6.91878	8.72742	9.12059	6.68485	5.99006	5.96483	6.63822	5.31337	5.86118	4.12821	6.79474	7.74502	11.5822	11.5052	8.80215	7.75124	5.48714	7.35356	7.50413	6.61808	9.97528	9.62424	7.11914	7.86551	4.84575	6.73466	10.6768	7.93532	11.1815	6.34071	6.59493	11.6349	10.6495	9.89643	11.8946	9.84813	10.9122	8.9585	10.5752	12.7253	9.83561	9.8471	10.0336	10.764
TMEM165	5.96211	5.4597	5.60412	5.18377	4.74858	4.06823	5.0341	3.09822	3.48731	4.63642	5.88197	3.91294	3.74538	8.61428	8.2971	6.59922	7.61577	4.17779	4.52467	5.16777	3.77345	4.43269	4.42185	4.67605	4.55361	5.94818	5.35552	5.13642	6.79908	4.51455	4.74235	5.6303	6.71819	7.06575	2.29147	4.11254	5.0879	5.7626	5.22379	5.34214	6.39748	8.34213	7.30496	5.19171	5.18332	6.76696	4.49649	3.32958	3.27098
RUFY3	5.55365	5.78901	5.36107	5.54163	4.11471	4.92303	5.3812	6.26815	4.74511	4.09877	5.35619	4.57345	5.1509	3.88174	4.40059	2.81467	3.99819	4.96869	5.32353	4.21084	4.88151	3.90218	4.67497	5.59144	6.11774	5.28837	4.36543	4.94798	5.21411	4.08391	5.52761	5.21363	4.78112	5.3449	4.79397	5.00997	3.88057	5.26078	5.10547	4.90232	4.9813	2.94296	5.07467	5.27852	5.38653	4.83813	4.7155	4.59706	5.35302
DCK	8.94828	8.68868	9.20299	9.02959	6.58765	5.43251	8.5771	4.91925	7.0136	5.55396	4.40646	5.22553	7.42227	3.36327	6.56533	8.71037	7.93374	1.90095	3.46412	1.70834	2.18849	4.35675	5.64988	1.17963	2.65831	9.46633	6.0885	7.47785	6.58495	5.44299	11.174	6.68548	6.45699	3.69435	7.02241	6.45692	8.30011	2.38246	2.87896	3.52951	2.64087	8.42193	2.86899	1.88093	3.64605	0.314569	2.47264	2.03413	1.96432
SLC4A4	4.41614	5.1285	5.1928	6.06247	7.13325	6.07589	4.93868	6.0617	5.23054	5.51961	4.14738	5.87761	6.92092	4.34365	4.30437	6.76773	4.1438	6.39526	5.07631	8.13349	7.34499	4.19169	4.29812	5.16669	5.30907	4.45734	2.42354	3.76964	3.24366	5.75017	5.25385	2.71113	4.78112	3.02297	5.56449	5.82382	5.44794	3.24919	2.75866	3.10209	1.93461	5.57523	2.77277	4.15777	4.91786	3.48449	7.00454	5.60812	2.84568
ANKRD17	5.27327	5.15919	4.96793	6.46189	5.18747	5.0835	6.33978	4.86376	5.15357	4.27385	5.41631	4.31629	7.03403	10.7296	10.3196	8.73962	9.92977	6.49971	4.70988	6.27312	5.63032	5.37611	5.28731	5.96473	6.4449	5.32212	4.36543	4.16557	5.91072	5.66887	6.05813	4.19392	3.94713	3.02297	5.09882	5.38263	5.64611	3.24919	4.97657	6.05789	3.46804	6.23574	4.42259	4.33023	4.43825	4.07707	4.0576	4.24712	3.38882
CXCL8	5.96211	3.1129	3.54709	8.41175	3.78029	3.26853	8.34561	1.51326	3.60761	1.4665	6.23345	5.67299	3.27005	14.732	14.6507	13.1126	13.7821	9.9297	7.47183	8.22876	5.93265	1.95465	4.06492	3.79854	7.7062	6.36727	6.28935	0.258678	9.11702	6.32853	5.95595	0.233087	5.09599	1.43801	-0.878458	1.89955	8.62767	5.28368	7.5089	9.86845	3.04423	8.24308	5.13396	6.61928	3.78036	3.52958	4.29367	5.99255	5.76624
EREG	6.32468	7.05286	6.0441	5.9575	4.74858	2.90596	5.01083	4.54889	4.51834	2.31449	2.3041	3.91294	5.31337	9.97679	8.88171	7.76886	8.60375	5.51339	4.56366	6.47741	5.4615	4.35675	4.89024	6.77741	7.61622	4.98552	4.36543	5.32045	4.542	5.9002	7.08863	3.99559	3.12401	2.35555	4.33099	5.55906	4.12158	3.50445	3.66137	4.58396	3.11294	4.86896	2.66968	5.19171	4.47833	5.00706	3.42373	4.87847	3.0018
G3BP2	5.90451	5.74921	5.30714	6.17316	3.50466	6.80366	6.28264	5.53118	5.85857	6.28412	8.02238	5.72693	5.44387	8.18587	7.77581	5.98459	6.82007	6.31425	4.74423	5.69019	5.50076	5.12457	5.73187	6.51693	6.61808	5.9043	7.02423	6.15107	5.94709	4.51455	5.49154	7.43556	4.70897	7.29322	4.61339	6.06217	4.5086	7.55474	7.13898	6.42899	6.77149	5.57523	6.6187	6.51588	5.32192	5.67212	4.86953	5.85082	6.17992
STBD1	7.34756	7.76176	9.09771	10.6035	8.3093	9.05377	8.18076	4.6176	7.29914	9.236	9.79643	8.12113	7.63188	4.49367	3.64279	3.47948	1.42594	7.2201	7.79222	8.24543	7.4288	10.0246	8.72888	7.59868	9.43599	10.8509	12.688	12.5356	14.1776	1.88228	2.64719	7.48237	11.8631	13.8628	6.47027	8.60628	-0.315826	12.814	13.2621	13.4007	13.0804	4.32147	13.4338	8.48084	8.43698	8.05892	9.17215	8.57891	11.4004
CNOT6L	7.36047	8.72505	9.38161	11.377	12.6462	11.2754	9.80006	10.6666	10.7006	11.9749	9.83823	11.6069	10.4353	8.80038	10.9854	12.6447	11.0406	5.27732	10.5664	11.7112	12.0385	9.35553	9.00764	5.93451	5.65108	8.60259	5.70699	6.25416	7.41142	12.2757	10.8999	3.4481	11.5988	6.56729	11.6026	10.7572	12.5422	7.51658	7.67181	9.8839	5.52588	11.6824	5.46169	4.52034	7.52452	4.40203	11.7811	9.50912	4.93556
FRAS1	5.17925	5.55512	5.30714	5.28978	4.46618	4.88868	4.63817	5.29986	6.1033	4.63642	4.40646	4.57345	6.08742	7.50476	6.914	6.20866	7.7278	5.31945	4.44337	4.34061	4.88151	6.79834	6.42678	6.12046	5.76265	5.47995	4.19798	4.53666	4.18395	5.93539	5.29629	3.15365	4.55285	3.75994	4.25082	6.35301	4.89363	3.72126	3.5205	3.85882	3.95346	5.01335	4.35774	4.55553	4.12139	4.51844	4.0576	4.50543	3.44432
PRDM8	8.31532	6.62826	9.19373	8.76414	8.60767	8.0816	8.23197	7.89524	9.33116	8.60605	5.91013	5.75316	6.82239	8.93764	8.57481	6.96689	7.92032	6.00141	8.23722	9.48049	9.61307	7.75092	7.51512	6.16017	6.62548	9.01613	5.35552	5.75053	3.86709	3.46724	3.27522	6.96295	8.58596	6.1929	6.30145	8.00807	3.38461	6.81463	5.70271	4.26648	6.39058	4.86896	6.48085	8.52811	8.45968	3.69704	8.71677	8.89549	8.33203
SCD5	10.2999	12.736	12.1426	9.99309	10.0438	8.76038	8.78514	9.04464	10.6524	10.7384	8.49625	10.4461	12.3465	2.24128	8.7077	9.73701	9.33441	7.67015	10.8314	8.48181	10.0502	9.55562	7.22921	13.9848	11.1697	9.28783	8.44122	7.66976	7.75359	11.9027	12.3351	10.0926	12.0694	4.24536	11.4555	9.58923	12.1396	4.73794	4.77426	1.05146	6.20631	2.20599	5.2985	9.91984	10.8515	9.99781	10.5362	10.8026	9.94732
LIN54	7.56391	6.96872	7.71442	7.38577	6.86406	6.41451	7.43245	5.02422	7.4755	7.54117	9.00372	7.27615	6.06731	7.23331	6.61965	5.83649	6.34041	5.36038	6.02833	7.13012	5.73281	7.76568	7.18331	7.49381	8.75508	7.40516	8.50092	7.86305	8.87734	6.52613	7.99189	8.35129	8.44316	10.1836	7.73993	7.02883	5.11044	10.0661	9.63971	10.364	9.89339	7.93391	10.5247	6.47969	6.75203	9.71514	6.94513	6.40124	5.06512
ABRAXAS1	9.61396	8.45507	10.7321	9.04015	7.58316	8.60508	6.64197	6.37124	7.77432	7.36857	7.76546	7.29413	7.79361	4.1311	3.58935	1.84943	2.60428	9.15833	9.64829	8.96573	8.76843	8.98176	10.2289	4.91143	6.9123	9.94514	5.07043	4.24053	2.9884	3.46724	2.35769	8.25625	8.49771	5.08826	6.63724	9.28952	1.55864	6.0959	3.84981	1.05146	7.04203	4.32147	5.17218	8.39359	10.396	7.14202	7.80176	9.23022	7.58522
GPAT3	8.51808	8.17992	7.35776	7.2306	8.50703	10.343	10.1475	6.72272	8.73359	10.7616	12.0138	9.74419	9.24956	8.95714	8.50077	6.82125	8.08716	10.6653	9.76686	8.44981	7.44901	8.01457	9.9915	9.77688	9.25226	8.85975	12.9205	11.239	11.2158	8.81538	9.28974	12.5719	10.8907	13.4773	7.71026	8.82058	9.38865	14.0275	12.4619	11.6515	13.443	9.17945	13.4636	9.34978	10.8433	11.7094	8.58673	9.44274	10.2015
ARHGAP24	7.34539	7.2863	7.26885	5.64973	6.4759	6.37783	6.32098	7.31546	7.86763	5.65236	6.08082	6.90711	7.07488	6.8156	6.42748	5.09374	6.24141	8.75988	7.84857	6.28929	5.84384	9.93764	9.23835	6.90755	7.45947	7.25162	5.93716	6.89385	4.90457	8.49404	8.55627	6.1227	7.10305	5.2106	6.90944	8.53683	6.96649	5.57112	6.41003	4.54789	6.69511	5.75031	5.82768	6.84937	7.81402	8.54545	6.75062	7.01349	5.83014
PTPN13	4.73972	5.09713	5.22225	5.88649	11.3747	9.45836	6.76529	6.0617	4.94103	6.1558	5.06213	5.72693	5.86086	4.49367	4.98037	6.95497	4.2333	4.73966	4.1162	6.38265	6.59901	4.70188	5.00021	5.59144	6.62548	3.86477	4.585	5.5588	3.52606	6.40584	7.10065	8.60502	12.612	4.15073	6.45246	6.42311	6.32321	4.02292	4.25747	3.60166	3.75277	6.59831	3.40665	4.58988	3.78036	5.62096	5.89667	4.40758	3.27098
PKD2	8.2863	7.92249	6.84556	6.74025	4.81132	4.98938	7.10998	9.01947	7.17807	5.93899	5.25006	5.40169	6.94316	2.54614	3.21898	5.2319	7.0282	8.39895	6.96055	7.08454	6.91459	5.12457	7.12381	7.23955	7.94667	8.96764	7.78479	8.24395	7.14534	6.06814	6.93595	5.83087	4.17845	5.89014	7.53517	7.63733	7.44129	5.08941	5.61881	6.86982	5.78997	7.7809	5.7027	9.2739	6.62389	8.33297	6.95377	8.02796	6.76896
HERC6	6.25725	5.68737	8.0666	8.59471	7.58316	7.0797	12.4755	8.99708	9.7703	6.722	6.31993	6.19715	7.79361	7.76669	6.81271	5.39375	6.12346	4.85872	8.61677	8.14241	8.82366	7.67477	9.15164	10.605	10.1702	8.29369	9.13634	10.6931	7.56753	4.9179	4.91568	5.97648	7.51632	6.91554	8.24825	8.06765	5.56682	5.39303	7.49013	6.6148	7.95931	5.26489	7.35151	5.39965	9.38324	5.59997	7.8989	8.82618	7.82884
HERC3	6.83066	7.08519	6.64274	6.98082	4.54213	4.0055	5.58402	4.23573	5.43948	1.95192	4.62603	4.38501	4.83136	9.73831	8.97712	7.18673	8.54488	5.56683	3.28904	5.46678	5.94693	5.21338	6.54037	7.64607	8.10853	5.43438	4.10635	4.78224	5.64154	5.66887	7.74618	3.80077	3.33046	3.82267	4.9029	5.80644	5.48292	3.42428	4.7429	6.29396	3.4146	5.66543	3.64271	5.47511	3.04339	5.35896	3.69503	4.50543	4.09144
FAM13A	5.18893	5.84672	6.27237	5.30542	5.73246	7.03328	4.3721	4.54889	6.08269	4.81699	4.55649	4.84138	5.34712	6.15945	5.45389	4.14361	4.9528	5.18919	4.77778	4.92039	4.78939	7.94495	6.40695	5.82348	6.14888	4.73298	5.39478	5.67146	5.41791	4.68963	6.00794	4.1672	4.28155	5.38703	5.14391	7.71857	3.88057	5.00924	5.39497	5.03853	5.13789	4.32147	4.57301	3.85291	5.93955	3.9166	3.61014	5.14455	3.78249
GPRIN3	5.34431	5.62276	6.09274	6.83758	7.60103	7.56621	6.66451	6.15712	6.04056	6.67595	5.85326	6.98665	6.72307	8.57904	7.97907	8.14798	8.18434	5.92161	5.22966	7.65164	7.16729	5.88876	6.04581	6.45442	6.66909	5.38733	8.05366	9.52967	8.75957	6.92667	6.63897	7.0386	6.78989	8.63768	7.49223	6.73932	6.25403	8.97184	9.58328	8.02054	8.75747	6.84985	8.71164	4.52034	5.00275	4.87354	6.03335	4.35605	5.35302
MMRN1	6.40995	5.68737	8.09074	5.61877	5.18747	5.22789	5.81651	9.07245	3.60761	4.09877	4.32516	4.51333	5.34712	2.79768	0.668783	3.90006	1.26548	6.08925	6.53941	5.78444	5.35841	5.45107	5.83936	3.32647	5.13339	6.95088	1.87605	2.02421	1.49364	4.51455	3.09465	4.36825	5.61339	3.02297	5.05228	4.88306	4.54216	3.84959	1.93554	0.566038	3.7952	2.94296	1.08472	5.72738	7.11822	4.58403	5.48461	6.95407	4.63526
CCSER1	5.87482	5.68737	5.94162	5.12329	5.13937	5.45616	5.14513	6.08615	5.5336	5.07531	4.84599	4.31629	6.06731	5.6852	4.60289	5.09374	4.52674	5.89399	3.37924	4.83487	4.16424	5.07803	4.73982	5.77315	5.41533	4.70767	3.7302	4.651	4.14273	4.51455	4.74235	4.13998	5.48965	4.41783	5.14391	6.8872	3.98185	4.67004	4.06799	4.26648	4.76349	3.79096	5.03374	5.39965	3.5739	4.10713	2.81368	3.93225	2.47128
UNC5C	5.42026	4.0156	5.1928	4.70678	3.78029	4.12835	4.72653	5.79125	4.84639	5.71442	3.94456	4.63117	5.27882	4.94824	3.83871	6.3367	6.14091	5.38042	8.33625	5.58935	4.34768	5.55668	3.95995	5.21776	3.29985	6.52048	5.47023	6.92827	5.68526	8.05621	7.22668	5.52902	6.08178	3.02297	6.24048	6.04745	6.62669	6.89862	6.35922	6.00566	5.13789	5.66543	5.01283	7.16633	8.34514	2.46141	7.52865	6.92784	6.99485
ATP8A1	5.74957	5.38375	6.58724	9.86966	5.36525	5.9315	6.5958	4.74592	6.23987	6.73703	6.54307	8.54933	8.16634	9.5185	8.84513	7.16275	8.6863	8.85066	11.396	8.58854	8.50439	9.83991	11.3319	9.54157	9.73084	10.4519	5.50653	5.95356	7.10835	8.82948	7.18211	5.65935	7.62814	3.88279	7.69519	6.94394	9.05414	7.17458	7.44699	7.25813	5.73653	8.55767	5.98626	9.4075	11.2566	7.86367	8.01902	9.79083	8.83599
PHOX2B	5.86881	6.41589	5.75276	5.6125	4.74858	4.62217	4.66823	5.79125	5.70522	5.33439	4.93088	5.22553	5.68728	5.70072	3.96995	3.5232	3.4448	4.99492	4.70988	4.21084	4.62144	6.22411	5.50815	6.67148	6.69745	5.72669	5.48849	6.30744	4.74845	5.96974	6.17645	4.22015	7.39511	6.00279	4.9029	5.28561	4.8674	5.74621	5.98329	5.29939	5.08756	4.32147	5.28112	5.69619	5.00275	5.76931	4.39864	5.28894	5.08272
LIMCH1	4.80413	5.18925	5.30714	5.19221	5.03809	4.85349	4.60748	4.80604	4.4556	4.57083	3.88906	4.00314	5.0924	1.85426	3.41602	3.90006	2.95937	4.46729	3.94955	4.72031	5.02306	6.18072	5.80946	6.09337	5.776	4.60173	4.6834	4.651	4.30099	4.31524	5.16504	5.56016	4.70897	4.98233	4.07574	5.2603	3.98185	5.16536	4.86446	4.81397	3.99046	5.75031	4.60129	4.28901	4.76424	4.99103	4.12034	4.24712	3.82492
TLR6	6.09679	4.81816	6.81689	5.99173	4.46618	4.70347	5.66078	4.47674	4.74511	4.69916	5.15915	4.79163	4.57071	10.7334	9.93121	8.15669	9.44919	6.78922	6.6063	6.10066	5.93265	4.63915	5.58076	4.5621	6.19933	6.52773	2.42354	2.98114	6.7242	5.39324	4.86019	4.24591	5.48965	2.79165	3.7654	4.22148	5.37534	3.50445	4.7429	5.9923	3.70905	5.83048	3.93716	5.58137	7.14337	4.44973	5.04148	5.88758	5.4375
TLR1	6.20095	5.48415	6.92828	6.3419	4.68299	4.78043	6.06267	3.83519	5.19257	4.63642	5.68424	5.02483	6.10725	10.8238	10.0128	8.08008	9.4203	6.91131	6.54916	6.3675	5.93265	5.25582	5.76341	5.40569	6.63284	6.57749	2.0825	3.81939	6.93809	5.17506	5.69556	3.96489	5.69035	2.51601	3.51386	4.50621	5.82031	3.65255	4.25747	6.20411	3.70905	5.90643	4.25464	5.61511	7.15578	4.62615	5.10491	6.10608	5.46459
PCDH7	4.68603	5.43483	5.27939	4.77577	3.34419	5.43251	5.10174	5.16861	4.74511	4.35402	4.7558	4.00314	4.94592	4.34365	4.57567	4.61698	3.71717	5.65172	5.59223	4.92039	5.02306	6.11308	4.83194	5.68515	5.89097	5.08716	4.32536	4.00284	3.70663	2.73028	4.80247	3.80077	4.17845	3.69435	4.07574	5.2603	3.05341	5.85724	5.35404	5.38366	4.16241	3.42839	3.84553	4.8387	5.67221	4.64677	4.18046	4.68322	5.21624
LGI2	6.59974	5.68737	6.69618	6.67553	6.24541	5.78977	5.10174	7.2628	8.85705	8.72389	7.72641	9.81283	9.08179	2.24128	3.58935	4.61698	3.40683	8.11489	8.01959	7.31518	7.88337	9.86583	8.4082	6.64373	5.04788	5.75167	3.7302	4.00284	3.0786	5.44299	4.47316	4.19392	5.7986	4.4969	8.57892	9.69809	4.40299	3.78685	3.90753	2.999	3.9155	4.08046	4.60129	7.78226	7.33563	5.17255	6.83721	6.34948	4.22419
LCORL	6.91767	6.842	6.57588	6.00616	4.68299	5.20014	6.9961	5.12207	5.26753	4.09877	3.94456	4.57345	5.27882	6.23597	5.39281	5.38193	6.42831	9.15688	8.29339	6.10979	4.75733	5.21338	5.35097	6.16017	6.26712	7.61711	7.01796	6.31613	6.60785	5.34171	7.69951	7.34608	4.91542	8.31657	5.31137	5.31048	7.97112	7.55474	7.24912	8.71477	6.94171	7.98735	6.58368	7.74844	9.26076	7.28693	6.06559	7.81549	6.89879
FAM184B	9.11626	8.44887	7.24035	8.04918	6.31201	6.12097	8.74516	4.47674	6.4636	5.74448	6.12953	5.82911	5.67404	1.85426	3.58935	5.51781	7.78996	11.4283	11.0411	8.01941	6.80123	4.92865	6.01993	7.55962	4.31823	10.1262	10.3589	8.98728	9.10768	2.73028	4.61403	9.89257	7.22447	11.221	6.72887	7.19166	10.5671	10.5432	10.2606	11.8198	9.7857	9.79346	9.20654	10.2703	11.9045	9.44275	9.0118	10.1554	10.0571
CD38	8.39695	8.54208	7.52067	7.38577	5.94323	5.84456	8.16767	4.47674	5.97498	5.48442	5.22787	5.85356	4.73267	5.14251	5.49805	5.38193	7.22104	11.1964	10.2578	7.30329	6.28722	4.81972	5.61573	6.57684	4.75592	9.37483	9.46159	8.1004	8.35501	3.46724	5.16504	9.3057	6.31838	10.4295	6.35995	6.14748	9.91979	9.71969	9.36503	11.0585	8.90766	10.0155	8.57746	9.65267	11.2584	8.95688	8.36503	10.078	9.24534
CC2D2A	5.33562	5.57802	4.37425	4.57104	2.71616	4.06823	4.69768	3.09822	5.07227	2.84501	3.50204	4.08802	4.90118	7.81025	7.75776	6.11889	8.36722	5.56683	4.40093	4.51569	3.41088	7.01148	6.50349	4.78166	5.776	4.89872	4.80497	5.5878	6.67445	3.64781	3.83162	6.35351	5.15149	4.80724	3.36947	4.7439	4.43906	6.49957	6.47828	6.56152	5.8108	5.37592	5.3824	3.90841	4.01642	8.13201	3.85115	5.01764	6.25943
ZNF518B	4.49631	4.47198	4.37425	4.33239	4.30112	4.24156	4.75482	5.69913	4.94103	5.02721	3.998	4.93602	5.45939	5.44844	4.80394	4.11532	4.91272	5.63513	5.2537	4.17649	4.39012	5.21338	5.4512	4.15363	4.08054	6.37533	5.23089	5.19414	5.29159	4.08391	3.27522	5.36237	4.78112	4.60793	3.6451	5.33493	4.1653	4.86485	4.89331	4.6535	3.83643	4.86896	4.35774	6.11712	4.82766	3.5733	2.95807	5.67273	3.94521
DRD5	6.05504	5.1285	5.27939	4.85229	5.79589	6.02934	7.15313	8.76309	7.59674	6.73703	5.37651	6.98665	7.93625	4.78318	5.26231	5.24502	5.88882	4.73966	4.74423	3.41616	4.47142	5.12457	6.71987	5.83988	5.76265	6.31794	6.83739	7.44256	4.85438	8.89351	8.84061	5.52902	7.72277	5.1629	8.37657	8.43588	8.15585	5.77881	5.24633	4.3102	5.48758	3.42839	5.99694	7.4682	3.41778	7.29021	3.20961	3.8601	5.95002
EVC	8.84643	8.59917	10.1238	11.9156	8.87328	9.30399	6.92941	5.12207	6.3816	8.61828	9.78697	8.82448	8.18978	1.32375	2.25375	4.27729	2.3073	6.16051	9.00992	9.05825	8.85429	8.16131	9.39505	5.42755	4.78264	11.7677	8.39357	8.33656	8.069	4.41833	5.1185	9.36421	13.155	9.00025	7.28645	9.41381	6.63449	9.12393	10.3972	8.14044	11.1889	4.86896	10.9216	8.98058	10.132	5.72153	11.2322	9.58522	13.5165
CRMP1	3.19375	3.1129	4.01915	4.31704	4.38601	6.57434	6.07394	3.83519	4.94103	6.70681	7.82582	5.75316	4.96778	1.61325	1.76832	1.84943	0.347939	5.60139	5.49471	5.34834	5.35841	8.19442	7.05539	5.66689	7.30677	4.98552	10.3921	9.32099	11.3974	5.28827	3.71132	3.30837	3.81588	11.3914	3.02843	4.77997	5.3566	10.634	10.67	11.4223	10.827	2.94296	10.7965	5.85997	5.81988	6.20418	5.78492	5.7546	8.1992
KIAA0232	8.11277	8.09911	9.65156	11.4184	7.58316	8.40086	6.74428	5.53118	5.37314	7.25831	9.11826	7.96717	6.9973	8.09193	7.49261	6.45429	7.15672	4.30903	4.44337	6.04462	5.40054	4.43269	4.83194	6.09337	5.76265	11.3496	6.74166	7.28326	7.48335	4.98661	4.86019	7.89028	12.3471	6.6561	6.48786	8.65079	5.63059	7.73587	7.58162	9.80205	5.51323	5.37592	5.46169	5.0753	4.85836	4.30163	4.44839	3.78415	4.12579
TBC1D14	5.51568	5.48415	6.09274	5.48095	3.90059	2.60111	5.01083	4.97269	4.09303	0.729532	4.32516	4.1682	4.80731	9.47406	8.7077	7.38044	8.53061	5.60139	3.94955	5.563	5.27028	4.98018	5.02644	6.80272	5.74916	4.36322	2.42354	3.55146	5.84799	6.38053	6.22118	1.94929	3.67149	3.47754	5.00418	4.91585	5.59906	3.5804	5.15396	6.00566	2.89613	6.88782	4.39053	3.96185	3.84309	5.02291	2.95807	4.06655	2.84568
RGS12	6.83375	7.24397	6.3276	7.3504	5.79589	5.25511	4.21807	3.7149	4.89449	4.57083	3.57419	3.91294	4.51241	0.475749	3.07088	3.12954	4.21144	9.08849	9.20905	8.73293	9.45089	9.0854	9.13063	8.31332	7.53997	6.24064	4.51546	4.56611	3.76213	5.17506	6.22118	4.92558	4.46796	3.47754	4.79397	5.45134	3.6538	4.36109	2.62742	3.85882	4.65246	3.79096	5.41464	8.63067	8.6668	6.4585	7.73818	8.10412	4.12579
RNF4	5.05769	5.43483	4.57017	5.03224	4.11471	3.79905	4.98718	2.65077	4.1732	2.84501	3.83135	3.71363	4.10232	7.51796	7.30644	5.84513	6.85573	4.35025	4.1162	5.05884	5.07601	5.16966	4.94627	5.51182	5.62178	5.25381	3.7302	3.60917	3.96494	5.53763	5.41658	3.15365	3.94713	2.6604	4.07574	3.64957	5.56682	2.20189	3.2795	4.7519	2.64087	4.08046	2.30711	5.00066	3.2427	4.7646	4.79457	4.1894	3.14266
ZFYVE28	3.90745	1.75926	3.87829	4.23775	3.16362	3.7231	3.1976	4.04931	4.00814	4.81699	3.77123	4.1682	3.74538	1.61325	2.50528	2.5864	1.57033	3.32979	4.60163	3.68409	4.65663	4.19169	4.2544	3.12716	7.64199	4.11631	7.09745	7.1241	8.27619	7.72526	5.98218	3.25862	5.15149	7.94228	5.42532	4.4174	9.00985	6.86105	7.31991	7.76178	6.83896	4.86896	7.21171	4.71964	5.02997	6.3683	4.29367	4.87847	7.4392
NAT8L	5.58332	6.15158	5.81206	5.2819	4.74858	4.85349	4.29714	4.68319	5.47154	3.89946	3.94456	5.26252	5.66069	3.0118	3.28769	3.56564	3.4818	4.22287	3.69239	3.68409	3.95402	6.18072	5.3919	5.75598	6.31366	4.6819	4.28413	4.56611	4.01148	4.9179	6.50064	4.13998	3.67149	4.15073	5.18763	5.53815	4.02995	4.89491	4.38485	4.6535	4.50686	4.52792	4.90348	4.7804	4.73145	4.473	3.08931	4.72444	4.56189
LETM1	4.46478	5.64462	5.97659	6.85628	7.73651	6.97717	5.39924	6.4105	6.29467	7.24786	5.73234	6.30747	5.95141	5.35349	6.35728	8.16361	6.9966	4.2666	6.4063	7.16558	9.0239	6.28684	4.80188	4.5621	4.42384	5.00643	3.03359	2.32907	2.67806	8.4027	7.35267	2.18062	6.29393	3.39737	6.86973	5.841	7.76277	1.99544	2.14199	2.999	2.89613	8.03888	3.34106	3.96185	3.90321	3.17964	6.79937	5.11385	2.23996
NKX1-1	4.75283	5.64462	6.81689	7.85694	6.26796	6.40239	5.78942	5.02422	4.89449	6.82405	7.36892	5.85356	4.98931	1.32375	3.58935	5.03454	3.55305	5.38042	5.49471	6.06354	5.94693	7.28172	5.93939	5.51182	7.05611	8.54481	10.3301	10.3862	12.0495	4.31524	3.58008	5.11922	9.05474	11.528	3.87643	6.36493	5.13263	10.3205	10.7035	10.9581	10.5752	4.86896	11.0811	6.23033	5.68938	5.74083	6.87409	6.48758	8.75326
MAEA	3.40787	4.3707	3.45087	5.68602	3.90059	5.0528	5.10174	6.52225	6.60037	7.47996	6.72839	8.49984	7.14371	9.56903	9.68201	7.88023	9.35013	6.68029	6.27148	6.2973	6.00269	6.06616	6.94283	6.09337	4.49019	4.42665	6.33043	6.58421	6.20913	3.80828	3.27522	5.17392	4.37776	7.01292	2.29147	3.72552	4.32803	5.79484	5.94246	5.96521	5.39404	4.52792	6.17689	5.14627	5.95384	4.04637	5.82314	4.80351	3.54929
CTBP1	5.26414	5.57802	5.16275	6.16461	6.86406	8.1557	7.91224	6.24662	6.84027	8.72389	9.78886	7.66955	7.16752	10.2263	8.99778	8.08738	8.85177	5.18919	4.60163	6.68103	6.13334	6.85465	7.39442	7.72762	7.26475	4.60173	10.6627	8.90757	8.99058	5.17506	5.16504	10.3215	8.51896	11.1935	4.73625	7.15779	5.27912	11.7401	10.0445	8.60056	11.1139	5.66543	11.2273	5.02598	4.31087	9.44863	4.63184	4.55197	6.95241
SPON2	6.24802	5.80851	7.15894	9.19615	6.67458	7.92939	5.28749	4.47674	5.67799	6.94547	8.51928	7.37237	5.9404	3.2831	3.53385	4.37598	3.20038	7.43173	6.89326	7.09377	6.80907	7.26103	7.57854	5.40569	5.70794	8.77851	9.72202	8.63979	10.1811	4.98661	3.94265	5.80511	9.83402	10.5234	4.40694	6.79326	5.04173	9.73742	9.98706	10.693	10.2183	4.32147	10.0636	7.57065	7.74588	5.45558	8.47414	7.10997	10.5384
FGFRL1	4.80413	4.08119	4.2076	4.65889	6.77243	5.20014	5.07955	6.20256	7.32569	7.18349	6.4881	8.41612	7.29404	4.4576	6.93021	6.2741	5.42119	4.17779	6.5296	5.7958	6.0163	5.02994	4.2544	9.71601	7.35653	3.66885	3.30489	3.60917	1.9411	9.24159	7.55845	1.94929	7.14466	2.35555	7.08154	5.57967	8.02254	2.54293	2.87896	2.49204	2.97208	4.52792	1.82168	4.94867	6.62389	11.568	7.70274	4.98408	3.98318
NCAPG2	5.63382	4.69786	4.85968	5.35135	5.9982	5.22789	4.47771	6.28937	5.73193	5.58751	4.04953	5.64524	5.27882	3.93518	6.50889	6.02317	4.8715	5.16629	5.41166	5.50881	5.98895	6.3272	6.62863	4.10019	3.05885	4.9643	1.87605	2.58061	1.20413	6.09951	4.14196	2.47013	4.70897	2.17498	5.35036	5.00997	6.32321	2.93885	2.14199	3.37339	4.28659	6.0473	3.74768	4.55553	5.00275	2.71667	6.12799	4.06655	1.41684
INSIG1	5.03639	4.99873	5.06862	4.95502	2.71616	5.84456	4.96314	2.65077	3.91795	3.53689	5.35619	4.93602	3.84323	10.7493	9.97028	8.63266	9.72563	5.9487	3.88943	7.37699	5.44147	4.98018	4.86138	5.3835	6.08591	4.4874	3.46101	3.49134	6.11635	4.7698	5.0704	3.04044	2.883	3.31248	3.7654	4.16804	5.58303	3.15298	4.34363	5.61043	3.56932	5.57523	3.12425	4.15777	2.81206	4.24868	3.20961	4.12928	4.25555
DPP6	4.49631	4.77916	4.42578	4.77577	4.38601	5.9315	5.057	4.68319	4.74511	5.85881	7.23066	5.5286	5.2962	2.24128	2.71941	3.33976	2.13221	4.77036	4.56366	4.1413	4.06295	5.99278	5.3919	6.02332	4.80887	4.51685	7.9684	6.05049	6.93205	4.51455	3.71132	7.07499	5.57331	8.15226	3.97952	4.91585	1.79965	8.58617	7.14499	7.21278	8.25748	3.42839	8.50257	5.00066	4.62835	6.20418	3.85115	3.61909	5.38173
PRKAG2	5.85671	5.78901	5.1928	5.89685	5.08962	7.88215	6.01669	5.84955	6.7253	7.51526	8.66888	6.75964	5.72627	6.35839	5.97517	5.61193	5.06676	6.40508	5.10303	5.07757	5.53898	5.74721	5.66666	5.36096	6.23845	4.45734	7.41162	6.46423	5.65626	6.87323	6.38743	8.70476	5.86651	8.0313	5.14391	7.13011	6.17067	8.54885	7.81064	4.95836	7.20828	4.08046	7.08221	6.04467	5.02997	5.67212	5.22396	4.59706	7.61575
WDR86	5.15969	6.02397	5.71183	4.99415	6.31201	4.92303	4.51126	4.80604	4.3213	3.23203	3.83135	4.93602	5.6472	5.73125	4.65584	5.91244	4.45414	4.17779	4.40093	3.68409	5.64792	5.25582	5.74773	6.22402	5.93926	4.73298	4.77552	5.60209	4.37405	6.45517	6.22118	5.47558	4.78112	4.4969	4.61339	5.15436	5.874	5.21386	6.023	6.85513	4.53217	4.08046	5.86316	5.19171	4.21924	6.04249	4.79457	5.90561	6.96195
NUB1	7.05107	7.32743	6.9103	7.01213	4.54213	4.44438	5.07955	3.83519	5.50291	3.23203	3.50204	3.0462	5.59197	6.22528	5.27928	4.2253	5.27077	2.95539	2.72716	4.54292	5.52	4.50484	6.20357	8.04999	8.53507	5.27119	4.32536	5.23137	4.63412	6.38053	7.75381	4.1672	4.06742	3.12607	5.18763	6.41166	4.366	2.93885	2.87896	5.67874	3.17853	4.52792	4.02332	5.5114	2.81206	5.12927	3.7752	5.26119	4.22419
CHPF2	5.64793	4.89312	6.35444	5.06935	4.30112	5.38401	6.18206	7.68719	8.31469	7.67984	6.43096	8.37448	7.43801	7.33622	8.01244	8.118	8.68927	6.47197	9.95001	8.89487	6.61699	5.21338	6.16867	7.88994	5.62178	5.18211	3.53316	3.06603	4.10029	5.0522	5.16504	3.76558	5.72735	4.57187	5.38833	6.85374	4.78571	1.99544	3.36438	4.43393	3.24127	6.40239	3.64271	7.43078	9.31018	4.473	8.29197	6.09039	3.78249
SLC4A2	6.42641	5.70828	5.99377	6.35698	9.12246	6.82198	6.89804	8.08312	9.26639	8.51743	7.96986	9.94245	9.23386	6.19274	8.21788	7.79585	6.86626	5.87999	8.47567	7.34641	7.39273	5.88876	6.09621	11.164	8.86073	5.59485	4.88986	5.17515	4.30099	10.6445	9.22256	4.41442	8.81373	3.82267	8.38598	7.58222	9.62032	5.21386	4.89331	3.7987	4.5815	5.37592	4.76028	6.43315	8.3067	13.2493	8.93316	6.61361	6.22815
ABCB8	8.40839	4.14393	6.79746	5.57428	6.83416	8.46638	8.20403	8.14262	9.84716	9.70395	7.62815	9.59808	8.36267	4.4576	4.12821	5.06444	2.60428	2.28797	5.83469	5.46678	5.29282	6.92208	4.83194	5.91917	3.29985	6.01161	3.60187	4.0865	3.70663	3.01978	3.71132	6.58308	9.21961	3.31248	7.79043	8.27774	3.77164	2.93885	2.98999	2.63643	4.06172	4.32147	2.55865	3.53804	6.12771	4.30163	4.86953	3.70398	2.92585
GIMAP8	5.97336	4.47198	4.42578	5.08756	4.92916	3.8712	3.56017	6.48595	5.23054	5.21066	2.7402	5.64524	5.67404	6.82271	4.05125	4.75173	2.85044	5.43891	6.46927	4.1413	4.85145	3.05418	2.31949	5.03048	10.4289	6.31794	5.57649	7.35671	3.64891	10.5667	8.62447	3.93353	7.14466	4.53487	7.71773	6.10545	11.7262	4.77073	7.38739	4.3102	5.07038	2.94296	4.45395	6.54243	6.81598	8.97023	5.22396	7.7219	9.70544
ZNF862	8.33071	8.48264	9.00334	10.0577	7.47105	9.82936	7.79113	7.76498	7.89153	9.54865	10.622	8.82138	7.94178	5.04864	4.20128	5.3213	4.27605	8.75029	7.35443	8.17757	8.30535	8.52016	8.3805	8.17155	7.16674	9.54078	10.4978	9.77949	10.7249	5.66887	6.10662	10.8773	10.8089	11.4544	5.96703	8.44152	4.43906	10.9808	10.9152	10.5182	10.768	5.01335	10.894	8.70894	8.44458	7.20592	9.06858	8.01556	11.2036
ZNF467	4.79148	4.6117	5.1928	5.57428	5.48555	4.06823	5.14513	7.53563	7.89744	7.06938	5.70045	8.27841	6.73586	6.64968	6.44263	5.61193	5.87498	3.55806	5.12926	5.90474	5.27028	6.11308	5.35097	8.08823	3.62916	4.33043	5.59346	7.0941	4.30099	5.23278	3.83162	2.98032	5.40085	5.78378	6.06406	5.28561	4.57495	5.11518	5.73495	4.17485	4.31604	3.42839	4.39053	5.09935	5.8042	3.98295	7.10102	3.8601	4.58676
KRBA1	4.48063	4.56662	4.93274	5.13209	6.10222	5.28183	4.25814	6.70703	5.56366	5.12185	3.57419	4.93602	4.83136	4.72368	4.87266	6.02317	4.78534	3.75509	4.48459	4.87826	5.84384	4.00527	4.11467	4.71212	4.28124	4.39528	0.497538	3.06603	2.55777	5.49109	4.96912	2.71113	5.09599	6.46284	5.18763	4.91585	6.33283	5.21386	4.89331	6.5795	5.53843	5.75031	5.92042	4.20285	2.53643	2.99907	5.04148	3.61909	2.76079
ZNF777	9.93017	7.92696	7.70923	7.00496	6.67458	7.11727	10.2701	8.292	9.30026	9.83893	7.54979	9.59265	7.9853	3.2831	3.14683	5.2319	4.4909	7.67826	10.5107	9.82416	8.91913	6.89549	6.90091	11.5592	9.89977	8.3127	5.07043	5.5588	5.97084	13.7681	14.013	5.21363	10.9069	5.0625	11.0183	9.438	10.7265	5.87243	5.85715	5.42402	6.48434	5.01335	6.42655	9.45486	10.0236	11.8596	10.3277	9.109	9.15675
TPK1	3.95362	4.52007	4.96793	6.27596	7.29565	6.32742	5.0341	6.03682	6.16342	6.69146	5.27192	6.85961	6.02624	2.90871	5.26231	7.46414	5.55739	4.96869	6.93847	6.58608	7.17944	7.24005	7.20644	4.0447	3.79581	4.83	3.12981	3.76964	1.49364	7.02796	6.32731	3.86868	6.56312	3.22228	6.39767	6.16122	7.96494	4.70439	4.86446	2.63643	4.12962	7.33528	3.93716	5.69619	6.8697	2.79262	7.25575	5.58592	6.0156
NOBOX	6.15722	4.96438	3.80234	6.16461	2.71616	8.0854	6.47346	3.58365	5.67799	8.06045	9.09085	6.96437	5.27882	-0.261217	-2.13857	-0.220959	-0.0146307	6.34516	3.69239	3.73219	2.92545	3.53961	5.15089	5.08652	5.00314	2.13542	8.00057	6.16075	6.53006	1.88228	-0.812239	8.98845	5.61339	8.61127	1.9289	5.53815	-0.315826	9.22055	8.18784	5.20989	7.63651	0.621031	7.42061	6.25195	4.59228	5.34642	4.12034	3.09826	7.55717
ARHGEF5	3.40787	3.54353	4.14748	5.70384	6.99144	5.45616	4.93868	3.94622	5.15357	5.80278	5.06213	5.64524	4.59899	7.29081	7.1901	6.54192	6.44714	4.39033	4.48459	5.6532	6.19448	5.52233	4.89024	3.92686	3.29985	4.11631	6.44707	6.63372	4.37405	5.86413	4.47316	3.30837	5.3543	6.44301	4.54781	4.58986	6.37998	4.70439	5.60142	4.47293	3.8765	5.83048	4.42259	1.88093	3.5739	4.37758	6.08145	4.24712	1.80386
TRPV5	3.67918	3.87474	4.08474	4.11887	5.40648	4.44438	4.47771	6.22476	5.90626	6.4933	4.28273	5.72693	7.87105	2.24128	5.39281	7.12422	5.91611	5.36038	7.65902	7.07524	7.54604	5.21338	8.05061	7.46238	9.85169	3.31375	5.25243	5.19414	4.74845	6.85497	8.15643	5.21363	5.44593	4.45791	5.96703	5.53815	6.31353	3.04989	2.98999	5.52023	3.51957	7.80094	3.12425	7.20563	7.51009	6.97686	7.74814	6.12159	4.09144
MGAM2	4.25955	4.47198	4.82171	5.11444	4.98465	5.0835	4.44336	4.97269	4.39001	4.18896	3.77123	3.91294	4.59899	6.9319	6.45762	5.53926	6.18644	5.14302	4.31212	4.64694	4.51041	6.90884	4.89024	5.51182	5.11248	4.36322	2.9305	4.04527	4.60406	4.20421	4.74235	3.57548	3.51103	3.82267	4.54781	5.06947	3.71392	3.96742	4.01646	4.7519	3.30139	4.52792	4.39053	4.68828	4.82766	3.88225	4.0576	3.8601	3.86614
CLEC5A	7.46577	5.70828	7.35111	9.29787	9.9563	8.16649	6.74428	8.64048	11.8447	10.5693	8.06683	10.2238	10.5033	11.5309	11.6968	9.79446	10.9486	6.62257	7.89517	8.09492	7.53662	6.26623	6.05858	4.34955	5.97445	9.33302	6.02736	6.89385	6.08405	4.84575	8.64924	7.07139	10.7872	4.33417	11.9879	11.3934	11.0478	5.97448	6.41998	4.98558	5.73653	5.83048	5.67635	3.73507	7.65264	2.79262	9.42761	6.97984	7.4528
WEE2	11.8071	10.8814	10.1988	11.5845	5.94323	5.84456	7.86111	6.52225	8.76949	6.08708	5.68424	6.34245	7.36576	-1.84618	2.61632	5.2319	6.8974	2.59282	3.46412	7.22981	9.88846	7.65112	10.3185	11.7512	12.2193	10.2187	7.85685	7.81173	6.21908	8.70755	10.2094	6.53164	6.19175	6.11983	8.52455	8.7564	7.62473	5.96033	6.42986	8.88706	7.10242	6.6434	6.63247	10.7811	4.82766	11.1355	9.01799	9.35851	9.25604
DENND2A	5.52335	5.48415	5.66971	4.5317	4.01162	6.89302	5.01083	7.27348	5.80924	4.50212	6.4114	6.35962	6.09737	5.02419	2.38499	3.68593	1.82187	7.40752	5.51475	5.73809	5.59448	7.13029	5.98022	4.81522	5.19436	4.87617	4.47939	4.99203	4.10029	5.11494	5.41658	3.76558	4.55285	4.95459	4.54781	5.55906	3.9321	4.02292	4.86446	4.17485	5.36616	2.20599	4.90348	6.36536	5.78835	4.70689	4.79457	5.7546	4.4029
PARP12	4.39956	4.26176	5.7728	4.55805	4.38601	5.56893	4.91381	4.40079	5.59311	4.81699	4.36639	4.98111	5.76424	8.22394	7.85437	5.93689	7.16528	5.90787	4.99305	8.727	4.30396	5.16966	4.83194	4.94213	4.3543	4.6819	4.55065	3.81939	5.32883	4.60474	4.67961	4.89334	3.67149	5.25677	4.07574	4.77997	5.13263	5.18982	5.15396	7.42153	4.55704	5.37592	4.83366	5.27852	5.85074	4.8201	3.42373	4.76452	3.94521
TBXAS1	4.25955	4.47198	5.16275	5.07848	3.16362	3.46784	5.55213	4.80604	4.39001	3.05146	3.88906	3.35106	4.62674	9.83374	9.03073	7.63827	8.82862	6.14887	3.62024	5.13237	4.11448	5.12457	5.26545	6.42212	5.60691	4.45734	4.15289	4.53666	5.7824	5.34171	5.45455	3.76558	4.06742	4.60793	4.33099	4.58986	5.17603	4.27228	5.39497	5.66196	3.75277	7.53989	4.28983	3.73507	3.90321	3.774	3.7752	4.06655	2.47128
UBN2	4.60156	4.47198	5.55867	5.52837	5.03809	4.44438	5.01083	5.73049	4.57846	4.27385	5.15915	4.7401	6.11706	8.02573	7.1811	5.92064	7.03755	5.60139	4.56366	4.96132	4.69099	6.54817	6.9497	5.03048	5.00314	5.3387	5.23089	3.71811	5.64154	4.9179	4.61403	5.42009	5.83296	6.35023	3.97952	5.87474	4.20774	6.42942	6.36953	5.85144	6.10874	5.66543	6.08972	4.24657	4.91786	4.37758	5.33393	4.30261	4.8963
ZC3HAV1	4.14484	3.63373	4.78271	5.75028	5.85664	5.33382	5.56816	4.40079	4.09303	4.50212	4.65958	4.7401	4.73267	10.6708	9.99103	8.5346	9.20834	7.02387	4.1162	6.45608	6.34229	4.70188	4.80188	3.72982	5.95109	4.80635	3.12981	4.2766	6.93809	6.13021	5.98218	3.4481	3.67149	4.53487	4.33099	4.05483	6.75385	3.24919	5.79734	6.81776	3.56932	6.45392	4.48465	4.55553	4.06986	2.86477	5.30722	4.45734	2.84568
KIAA1549	6.65318	6.88855	6.18535	6.28781	4.46618	3.79905	5.10174	5.34108	5.3036	3.89946	4.19392	4.51333	5.51982	0.961176	2.71941	2.10097	3.15529	3.81522	3.76111	3.35604	4.72454	5.37611	5.35097	6.56703	6.9599	4.73298	5.14139	4.73117	3.70663	4.84575	6.46389	4.1672	3.94713	5.27931	4.33099	5.31048	3.9321	5.00924	4.25747	3.60166	5.29401	4.52792	5.07467	5.123	3.49796	6.1034	4.34711	3.93225	3.49776
CREB3L2	4.1841	4.56662	5.00228	5.59987	6.12709	5.20014	5.07955	5.02422	6.57108	6.30444	5.06213	6.25336	5.33035	6.79407	6.57223	5.7925	6.27341	4.6099	4.06276	4.81268	5.29282	4.87521	3.90445	3.92686	4.20428	3.86477	3.46101	4.2766	3.96494	6.35477	5.37759	2.55501	4.78112	2.79165	6.45246	6.75753	6.37067	3.15298	2.14199	3.85882	2.54466	6.34895	2.16272	3.73507	3.64605	3.73603	4.7155	2.82262	2.23996
DGKI	6.43457	5.27584	5.1928	5.03224	5.40648	5.28183	6.60359	6.57504	6.52599	6.22138	5.25006	6.49012	5.81336	5.41121	3.74407	4.53393	3.2441	5.7474	7.61793	6.10979	5.84384	6.06616	4.77119	6.44373	6.49423	5.28837	7.09149	8.41754	5.5499	6.13021	7.95925	7.36384	8.55542	6.31793	7.6174	7.36196	6.57899	6.88371	7.34101	5.82154	7.46968	6.17562	7.78053	6.64401	7.84501	8.75336	7.1165	7.57187	7.83144
MTPN	2.45678	3.54353	4.01915	6.5133	7.16962	6.6064	5.53592	5.12207	3.91795	5.29432	4.84599	5.72693	5.45939	9.80532	9.30385	8.26688	8.58687	4.17779	3.46412	7.5446	7.45402	5.02994	4.49881	3.58173	4.95697	3.09694	1.87605	2.69164	4.99999	6.74026	5.37759	2.55501	4.46796	3.02297	7.42988	4.88306	6.26412	2.81856	3.36438	5.97882	2.33053	7.41545	3.34106	-0.234552	3.14648	4.04637	6.37953	1.38205	2.47128
WDR91	4.36581	5.09713	4.65898	5.4176	5.44655	4.57973	4.13441	4.97269	5.33879	5.21066	4.09928	4.45059	4.65396	5.86118	7.04382	7.26286	6.88019	4.91475	5.32353	5.81826	5.78144	4.87521	5.05221	4.30301	5.82823	4.07731	3.60187	3.71811	3.70663	9.2486	5.02065	4.3446	4.55285	2.79165	4.73625	4.97928	5.25908	4.44474	4.50189	3.91654	4.06172	4.70849	3.5295	4.86699	5.08292	5.63134	5.41124	3.43267	4.58676
CYREN	5.11975	5.30358	4.2076	5.91735	2.95717	3.1575	4.86273	3.94622	3.91795	2.84501	4.36639	3.0462	4.17928	9.9462	9.21292	7.68232	8.84646	6.49052	3.54429	5.81826	4.65663	4.92865	5.64988	5.57194	6.48613	4.45734	3.22	3.66467	5.89839	5.0522	5.98218	2.63519	2.883	2.91194	3.51386	4.22148	5.97573	3.15298	5.54798	6.04501	2.73107	4.52792	4.35774	3.85291	2.68082	3.81099	2.95807	3.70398	1.80386
LRGUK	8.7759	7.02813	6.9103	5.46711	6.4759	8.1772	9.60019	6.39101	7.61121	8.94061	10.1603	8.06465	7.33245	6.09046	5.19234	4.4229	4.64562	6.81153	8.55037	7.62322	6.66961	7.21875	8.29677	9.8475	8.81778	6.41497	10.6742	8.81403	9.06694	12.2232	12.4167	10.6658	9.34392	11.264	8.91108	7.78219	9.67617	12.0795	10.3136	8.67561	11.4887	4.32147	11.4649	7.66632	8.46965	11.0581	7.80654	7.82972	8.52456
PLXNA4	6.70133	6.28282	6.87366	5.94756	7.00492	7.69106	6.08513	5.95952	6.5858	6.01493	5.68424	5.64524	5.97319	5.4667	5.27928	4.63702	4.8715	6.22841	6.29484	5.90474	6.18246	8.06913	7.72988	6.65304	8.02987	6.54212	6.8086	7.57156	6.30567	6.94405	6.34763	6.32358	7.91942	6.97889	6.26109	7.64713	7.65188	6.43966	6.99997	6.24973	7.13583	6.6434	7.27015	5.71187	6.76828	8.61378	6.31394	6.24003	6.70792
CEP41	8.17378	6.33753	8.19094	7.53916	5.66612	6.20713	7.59775	8.40808	9.96727	9.51852	7.34334	8.81517	8.26454	4.86807	7.21237	8.68413	9.00019	6.75125	9.90137	5.93588	4.99584	6.99904	5.26545	5.08652	8.43125	8.53225	4.83382	5.5588	4.60406	4.08391	3.27522	4.6449	8.48156	3.31248	10.2871	11.2688	4.366	4.07636	3.59265	4.02547	3.83643	4.52792	4.21857	6.18611	10.2867	3.17964	5.87863	6.63539	6.45449
NRF1	7.80492	6.70308	7.26177	8.03165	5.66612	4.78043	4.63817	4.23573	3.82173	5.33439	3.34592	4.98111	4.35544	5.65367	4.70692	6.361	6.94123	5.41967	8.03701	6.49145	5.10177	5.68645	5.22071	7.12382	5.21412	8.65153	6.72636	8.05179	5.91072	9.16583	7.64309	8.54662	5.99342	3.82267	5.53093	5.4954	7.90818	7.28652	6.52512	3.52951	4.37318	11.0272	5.17218	7.50916	8.13242	6.18317	7.22753	5.60812	5.184
IRF5	8.68817	8.06304	7.49074	8.03869	6.81897	8.02342	8.28142	6.39101	7.78073	9.13467	9.2535	8.17063	7.97724	5.84731	5.15605	5.10816	6.51564	5.73189	5.57325	6.92298	7.54604	6.92208	8.12229	9.77048	9.80031	7.42082	10.6363	9.18171	9.37572	7.95695	8.81164	10.1255	8.79207	10.8913	7.96389	8.83779	6.8373	11.3155	9.87489	8.49322	10.9501	5.47901	11.2098	8.09188	5.99586	9.85788	7.18413	7.27166	7.26136
SND1	8.23931	5.97304	6.0441	6.70825	7.05763	5.47943	8.22187	6.13385	6.82794	7.04544	6.04319	7.12365	5.60598	9.4398	9.00672	7.96392	8.7225	6.5448	8.31355	7.94993	7.2387	4.70188	5.73187	9.01883	7.68511	6.74858	3.30489	3.36301	5.88595	11.5948	11.5884	3.49182	8.90939	3.69435	8.66651	7.109	8.9963	4.48482	5.37465	5.95147	5.18652	6.55177	4.60129	7.42604	7.88283	9.84511	8.17862	7.18572	7.22617
GRM8	6.31144	6.2967	6.30025	6.66648	7.89697	6.84903	6.16108	6.92604	7.13867	7.3195	5.65127	7.24876	6.84618	4.26235	6.08543	7.66778	5.86801	4.64345	6.74847	6.50535	7.37171	7.48268	6.03293	6.14706	6.32279	5.88184	5.89671	6.06087	4.63412	7.90465	7.14776	4.72035	7.27531	5.40764	7.40231	7.25069	7.76987	4.89491	4.57495	4.43393	4.34489	7.8207	3.79744	5.00066	6.58771	5.43203	7.21321	5.71425	4.31631
TMEM229A	5.47668	4.65543	3.34778	3.10999	5.97098	5.38401	6.67934	5.45812	6.87664	7.08121	5.58296	8.14609	8.46035	3.0118	2.61632	2.212	4.62923	5.31945	7.75058	11.7282	10.1562	5.45107	3.58958	5.42755	9.87748	4.89872	3.84803	4.97017	4.63412	7.66364	6.08258	4.90955	6.66197	3.22228	8.2222	9.18579	8.02254	3.42428	4.11774	3.45356	3.66396	7.41545	2.95919	4.15777	7.68296	6.3242	9.77093	7.17088	4.28625
ASB15	5.57596	5.18925	5.46325	4.20477	5.08962	5.11356	6.22314	7.12797	5.43948	5.80278	4.65958	4.57345	6.16516	6.44384	6.0463	5.30886	4.37769	4.88701	4.93475	4.62163	4.54838	5.86154	5.24325	7.18926	6.51031	5.10666	6.63094	6.40842	6.88907	6.9782	5.49154	7.39007	5.30621	7.17197	5.38833	5.4059	7.19987	7.62367	6.74685	7.46086	6.51005	5.26489	7.15559	5.43787	5.52691	5.83364	4.94079	4.50543	5.69939
ASZ1	5.68261	5.30358	3.54709	4.17102	2.95717	2.60111	5.0341	4.47674	3.35607	2.604	2.7402	3.35106	3.1979	-1.84618	-2.13857	1.54458	4.04838	8.05069	7.50226	4.79013	3.567	1.95465	2.62434	3.58173	1.92134	6.42276	6.55499	5.33763	5.21411	-0.43965	0.772723	6.42291	3.94713	7.62783	3.6451	3.93197	6.88385	6.48975	6.4972	8.18809	6.35556	6.23574	5.79131	6.97165	8.42421	6.18317	5.68469	6.65684	6.97614
WNT2	7.67832	7.71604	7.94383	9.16809	6.99144	10.1847	8.20659	8.82614	7.68826	9.50761	10.6369	8.64699	7.24117	2.06071	2.38499	0.627038	1.08491	8.39403	7.21442	7.46501	7.30119	9.22811	8.50466	7.01252	8.28007	8.93666	11.2563	10.0345	11.9124	2.3677	2.35769	10.4528	9.97142	12.2796	6.06406	7.78663	-1.90079	12.0422	11.3995	11.6288	11.8636	3.42839	11.7385	8.3666	7.84117	7.67086	8.28856	8.03207	10.8093
IMMP2L	5.83221	4.99873	6.56443	8.12164	5.73246	7.34337	5.36294	3.94622	4.94103	5.33439	7.30675	6.35962	5.59197	6.74254	4.57567	5.49603	3.06066	6.93183	6.06955	6.40508	5.90365	6.28684	6.52205	4.84801	5.81535	7.86906	7.91539	6.84664	8.35726	4.20421	4.14196	5.57039	8.74775	8.88187	4.25082	5.9715	4.89363	8.22129	8.53087	9.09038	8.81403	5.01335	8.60741	6.64401	6.76828	4.89092	7.54589	6.16715	9.55835
DNAJB9	2.69285	3.23319	3.34778	3.3093	6.17559	5.33382	6.8464	2.89177	6.93529	5.16694	3.70849	5.55865	4.85501	7.60297	7.30644	5.2319	6.25216	4.35025	5.43287	4.48795	4.00952	4.43269	2.47995	6.46503	10.8152	5.38733	5.20903	6.39208	6.05101	8.81538	6.89512	5.61061	7.17176	2.79165	8.67421	6.97539	8.36951	4.70439	5.22379	5.13893	3.70905	0.621031	3.74768	4.7804	6.16502	7.10154	5.22396	6.33625	5.85082
NRCAM	5.61957	5.3308	6.22951	5.46711	4.87144	5.22789	6.33978	5.42015	5.65025	4.87249	4.84599	3.91294	4.35544	4.42061	3.64279	5.03454	2.7326	3.69236	3.37924	4.34061	4.99584	5.59024	5.58076	5.77315	6.27655	5.52411	3.79032	5.63024	4.77567	5.11494	5.37759	3.93353	4.37776	3.47754	5.09882	6.40012	4.24896	3.84959	4.01646	3.67037	3.30139	4.70849	3.46938	2.82434	4.17114	4.473	4.49649	4.35605	3.54929
CCDC71L	7.08257	6.96002	6.17032	5.87605	8.95196	10.3634	4.17684	3.7149	4.63617	4.18896	4.32516	4.88948	3.93486	7.79587	7.61798	6.09011	6.50219	3.48591	1.79427	5.03985	4.78939	4.19169	4.94627	3.79854	4.28124	4.29688	5.25243	4.41248	4.60406	5.58272	4.47316	12.6804	10.7948	5.96157	4.54781	4.22148	5.11044	6.27799	4.61014	3.91654	5.8616	3.79096	6.40263	3.38994	2.19539	4.54064	3.69503	1.74462	2.67059
NAMPT	5.22703	5.97304	5.83129	6.5267	5.13937	4.62217	7.84475	4.80604	4.51834	5.29432	4.87485	4.08802	4.75798	12.6581	11.9901	10.1886	11.1316	6.8905	5.02134	6.76434	6.42625	4.70188	4.89024	6.73422	6.86932	4.19127	3.30489	3.71811	6.79243	6.47921	6.58864	2.98032	4.91542	2.35555	4.79397	4.54864	6.72492	2.81856	5.33313	6.64925	2.64087	6.34895	3.04408	4.01338	2.68082	3.88225	5.33393	4.84148	2.47128
CDHR3	4.88974	5.21869	5.71183	6.24385	7.73651	6.92727	5.48617	4.68319	7.95527	5.99006	5.01105	6.77252	6.85794	0.475749	3.28769	7.33516	3.10875	2.1074	2.9787	6.74103	6.49591	6.66299	4.73982	4.78166	4.12298	4.87617	6.2789	7.77438	2.28213	5.62644	4.86019	3.20709	5.25646	5.78378	6.68378	5.45134	4.54216	5.69588	5.782	2.33157	4.53217	6.99607	4.85731	2.93537	3.96093	4.3527	5.1356	3.70398	3.82492
ATXN7L1	6.04974	6.41589	6.02752	5.93756	5.23401	4.88868	6.06267	5.90558	6.01903	6.45745	5.01105	4.84138	5.13166	5.88853	4.36922	4.80584	4.85749	5.41967	5.66576	4.34061	4.72454	6.49602	6.23765	5.49121	7.05063	5.44973	4.74547	5.32045	4.37405	6.00329	7.1244	4.56528	5.61339	3.47754	6.81503	6.72089	5.21815	3.96742	4.34363	4.54789	3.9155	5.14459	3.79744	4.24657	5.46841	8.58202	3.61014	5.11385	3.86614
RELN	5.46876	5.57802	5.5354	5.47405	5.23401	5.43251	4.96314	5.45812	4.98612	5.25309	4.48342	5.29859	5.27882	2.40175	3.53385	5.63204	3.36784	4.80042	5.10303	5.71434	5.59448	5.52233	5.28731	6.21148	5.76265	4.65567	5.0211	5.37138	4.60406	6.30182	5.81712	3.76558	5.61339	5.36612	4.73625	5.62003	4.99403	5.03646	5.65295	5.38366	5.57542	4.86896	5.31567	5.21391	5.20737	4.62615	5.76542	4.72444	5.77709
SLC26A5	6.90891	7.91352	8.06253	5.82814	5.63177	4.0055	6.18206	7.74208	7.37738	5.12185	5.11146	4.98111	5.50495	-0.261217	3.79217	5.72858	5.92956	9.87072	5.12926	3.47387	4.30396	5.29704	4.64142	4.30301	3.8971	7.2647	6.01481	7.12904	5.68526	4.41833	7.82801	4.36825	4.97815	3.69435	7.33586	8.50216	6.04758	2.38246	3.09308	4.3102	3.7952	8.34213	3.2002	6.87745	5.42805	5.24192	4.12034	5.28894	2.57438
FGL2	5.53858	6.13623	3.87829	3.73593	4.01162	5.43251	7.03121	3.58365	4.89449	5.65236	6.50666	5.14857	4.38823	10.8743	9.44498	7.97969	8.97121	5.47663	4.26558	5.94611	3.32599	4.762	5.22071	6.05175	6.19933	3.24504	10.0215	8.17635	10.2657	4.9179	3.43569	9.02611	4.91542	11.2644	5.38833	5.71624	4.69912	10.0377	9.28835	10.2943	8.89308	4.52792	10.0223	4.44727	3.5739	8.07232	2.81368	2.66216	2.47128
RSBN1L	4.87782	6.02397	4.89667	5.2006	6.65761	5.20014	4.40817	4.80604	4.79664	5.12185	4.04953	5.29859	5.68728	6.45303	6.20572	6.42001	5.60847	5.27732	4.21748	5.09607	6.05638	3.90218	3.72388	7.11711	5.29058	3.55991	3.84803	5.30307	4.72071	9.1769	6.62239	2.91758	5.86651	4.19882	6.34071	5.18158	7.65572	4.40352	4.94935	4.077	4.67536	6.40239	4.06454	4.11122	3.78036	8.00806	6.1878	5.08249	4.56189
SEMA3C	8.34377	8.40151	9.36025	12.366	12.6993	11.7513	10.2938	11.1531	12.2266	12.9601	10.973	12.7941	11.5241	8.56639	11.2991	12.9801	10.9469	3.32979	11.348	12.124	12.6399	8.98807	10.0309	4.20516	4.88482	9.18841	5.0211	5.40436	3.0786	12.3743	11.0905	3.04044	12.5741	3.55349	12.5239	11.4111	13.8078	3.5804	3.44456	2.63643	3.99046	12.4949	4.06454	3.60675	8.56579	3.12192	13.0537	9.51941	4.83534
CACNA2D1	4.65842	3.71862	4.65898	5.03224	4.87144	4.12835	4.54405	7.40565	4.51834	4.63642	5.087	4.1682	4.35544	2.67738	8.69353	7.22033	5.92956	4.35025	5.2537	4.21084	5.02306	5.07803	5.61573	6.56703	5.06973	4.80635	3.7302	4.16557	3.91685	5.17506	5.52761	3.65455	4.78112	4.10097	4.16594	4.46248	4.60701	4.52382	3.84981	4.02547	3.9155	4.32147	4.65626	5.47511	5.68938	5.11454	3.99201	3.52889	3.27098
PCLO	6.67746	6.842	6.84556	6.54328	6.07691	5.02144	4.98718	5.49511	5.3036	5.65236	5.25006	7.14362	6.3091	4.62955	3.58935	4.63702	3.2441	5.89399	5.70116	4.83487	5.40054	5.74721	5.56294	6.81106	8.35764	6.03215	4.97003	6.22677	5.31033	9.06219	7.37264	5.3266	7.47341	4.64312	7.13835	6.65444	8.51178	4.52382	4.64449	4.98558	4.16241	5.14459	4.51471	5.34036	5.48817	7.00905	5.62103	5.36911	6.4272
MTERF1	7.48947	7.68473	9.06151	10.1445	8.16061	9.60574	8.78342	5.60072	7.58213	9.35767	10.906	8.91729	7.96642	3.76853	2.71941	1.98068	2.53557	8.6173	7.64545	8.34351	7.78343	9.31346	9.20285	8.38769	8.4164	10.0621	12.2595	11.2278	12.5304	1.14531	0.772723	10.9294	11.3854	12.9162	5.91596	8.65565	2.0061	13.0534	12.1017	12.5674	12.8515	0.621031	12.7488	8.64094	8.64935	9.73333	9.15165	8.67141	11.2785
CDK6	6.70808	6.51415	7.11253	7.80288	6.89335	7.03328	5.58402	7.1397	7.70858	7.03331	6.25556	6.44256	7.09985	5.90201	7.4141	6.6094	5.71329	5.77793	6.73145	6.35987	6.42625	6.26623	6.30349	7.82142	7.7576	7.0945	5.0211	5.09662	4.87969	5.9002	5.75762	7.03121	8.31535	4.9263	6.34071	6.62499	5.66145	5.14049	5.7508	5.0896	6.2451	6.72956	6.24122	6.63581	6.8697	5.67212	7.1394	5.90561	8.19112
COL1A2	5.03639	4.89312	4.42578	4.78695	4.54213	4.39629	3.90121	4.04931	4.09303	3.53689	2.7402	3.4823	4.98931	5.70072	2.38499	4.75173	3.20038	5.87999	5.45378	4.81268	4.93981	6.40468	6.83565	5.79012	6.17936	4.98552	4.51546	4.70493	4.14273	5.75017	6.71914	2.852	3.67149	4.77588	4.61339	5.00997	3.45676	2.54293	3.78969	2.63643	3.51957	5.90643	2.55865	5.38016	5.42805	4.89092	3.69503	5.01764	3.20825
PPP1R9A	7.41305	5.95566	6.94604	5.95254	5.91494	7.27187	7.84475	7.71097	8.48535	7.15019	5.65127	6.42635	6.43997	3.36327	4.01118	4.7145	4.96592	8.50314	7.55643	5.99621	5.90365	7.33217	6.28188	5.90365	7.61993	7.13304	7.43535	9.85076	6.69598	7.49699	7.23761	6.96683	9.92838	6.57642	8.58302	8.39867	8.46881	7.62815	9.813	6.40902	8.62699	5.90643	9.47942	6.905	8.10068	7.79146	5.94945	6.80831	9.31956
DLX5	13.0981	12.5719	11.9555	12.6187	8.37826	7.92939	10.1347	8.7363	10.2099	7.46198	7.28003	7.97833	9.25512	2.06071	5.34524	6.98263	9.02468	9.91947	9.77415	8.69702	10.6189	8.09274	9.79188	12.4111	12.4919	11.6646	10.2707	9.85747	8.9038	10.5917	12.3635	9.68695	8.36314	10.099	9.68092	10.4773	10.0102	9.24701	8.8599	10.2592	8.85848	9.48831	8.42358	11.8361	10.726	11.5668	9.37712	10.404	9.68254
ASNS	8.09743	6.45352	6.36768	4.06477	4.11471	2.76157	8.5123	4.54889	5.43948	5.68373	4.55649	6.09829	5.1509	2.79768	2.50528	1.54458	1.70158	6.32463	7.80448	6.61202	5.79729	3.90218	3.65829	8.91627	7.7062	5.50954	2.26307	3.06603	3.86709	11.756	11.7748	2.37993	7.7319	1.96852	7.78332	6.20167	8.73312	3.24919	3.59265	2.63643	3.9155	0.621031	3.93716	7.02284	7.94493	10.091	6.57137	7.25065	6.85339
COL28A1	4.64441	5.76925	5.69092	5.19221	5.52352	5.87997	6.74428	7.17433	5.92953	6.01493	5.15915	8.02214	7.18162	6.07863	7.71161	6.15408	5.13802	4.13124	4.77778	5.43807	8.58195	7.29195	5.41194	7.8581	5.21412	4.07731	3.90353	4.56611	4.60406	6.99498	5.87426	6.68076	5.83296	3.31248	5.38833	4.50621	5.92576	5.55239	5.10547	4.93061	4.55704	8.76569	4.02332	5.32004	5.15887	6.01897	7.48759	4.80351	5.36745
MIOS	4.68603	5.84672	5.16275	5.4176	3.90059	4.18607	4.3721	3.09822	3.82173	1.4665	3.998	3.20667	4.10232	3.93518	2.81562	2.31509	2.7326	4.30903	3.94955	4.24439	3.70786	4.92865	5.26545	5.53214	5.8662	4.51685	5.54193	5.11666	6.17886	4.41833	5.29629	2.63519	5.15149	6.44301	3.7654	4.32276	4.5086	5.58962	5.65295	6.38877	6.01311	4.32147	5.90915	4.37031	3.5739	4.54064	4.23817	3.52889	5.7443
TWISTNB	7.04841	7.60893	6.28638	6.34946	8.77046	9.87614	9.16964	6.24662	8.30582	10.5363	11.1916	9.19356	9.17635	8.88599	6.76531	6.19521	5.68184	7.15761	5.71855	7.047	6.20641	8.05117	8.58407	9.09764	9.12232	4.07731	11.9298	10.9313	10.6138	5.93539	5.29629	12.0576	9.91842	12.6567	6.0404	8.72667	7.43237	13.0361	11.278	9.29736	12.2762	4.08046	12.7371	6.40449	6.54117	10.789	5.89667	6.05851	8.27194
TMEM196	6.86731	7.05286	6.82651	6.62033	4.81132	3.79905	4.44336	4.40079	5.67799	2.604	2.12353	3.35106	3.97858	7.9946	4.62961	6.26768	4.12053	3.48591	2.24173	4.69627	5.78144	4.35675	5.28731	7.05527	7.31137	4.75785	3.46101	3.81939	3.64891	6.16026	7.0765	3.4481	3.67149	1.43801	4.16594	5.06947	3.77164	2.38246	1.04246	2.88797	3.11294	7.71906	2.00226	4.92195	0.61043	5.09967	3.7752	4.64078	2.76079
DNAH11	5.6619	6.24039	6.0441	5.43192	5.56051	5.61168	5.10174	7.11615	6.44756	6.45745	6.16501	6.19715	7.41831	6.00557	5.90035	5.41712	5.58316	6.2612	7.07968	5.4525	4.99584	6.36646	5.96674	6.35527	6.11774	5.6222	5.25243	5.45245	4.50994	6.03608	5.95595	5.66891	5.15149	4.98233	6.15496	6.8872	5.25908	5.90233	6.04888	5.85144	5.47458	5.47901	5.47704	6.3948	7.57159	5.58936	6.35365	5.67273	6.63824
OSBPL3	5.85063	6.12072	6.98949	6.7939	5.9982	6.45028	5.50295	5.63428	5.59311	6.08708	5.65127	6.56607	5.83731	4.84032	4.30437	4.55515	3.9462	4.88701	9.10716	5.34834	5.85902	6.06616	4.94627	5.55218	6.99459	5.87048	5.04597	5.21287	4.05657	6.35477	5.78767	4.89334	6.97046	3.22228	6.63724	6.78441	5.25908	4.12789	4.53888	4.61915	3.66396	4.86896	3.79744	5.23577	10.1685	5.18669	7.38912	5.23291	4.19213
SNX10	6.20095	5.88396	7.26177	6.18166	5.44655	4.95659	5.63056	8.07092	7.40254	6.87928	5.11146	6.69345	6.40835	7.39461	6.47245	6.44864	6.9379	5.79296	8.12111	5.2193	5.31502	6.40468	4.91853	4.84801	6.12819	6.76707	5.09447	5.11666	5.80899	5.66887	5.49154	4.68312	5.30621	5.66896	7.81851	8.64346	4.24896	5.37181	5.65295	5.85144	5.51323	4.32147	5.41464	5.87397	8.58656	3.73603	5.82314	5.71425	5.97849
SKAP2	5.91622	7.33417	5.95921	5.64973	6.93621	4.49092	5.3812	5.60072	5.1135	4.27385	3.998	4.68666	4.38823	10.4197	9.57094	8.12511	9.1106	5.38042	5.32353	5.52255	6.89262	3.90218	4.80188	6.33227	7.70968	5.12589	3.84803	3.76964	5.41791	7.42454	7.42138	2.47013	5.83296	2.91194	4.40694	5.45134	7.46772	1.75443	4.30119	5.88073	2.21024	5.57523	3.2002	5.00066	3.2427	5.15827	5.91448	4.64078	2.47128
CREB5	4.1841	3.63373	3.11645	6.98325	4.81132	4.81742	6.64197	3.09822	3.71864	4.18896	5.70045	4.51333	3.40435	11.8511	10.5896	9.386	10.4037	7.72211	4.81057	6.91779	5.6653	2.31722	4.60707	4.81522	6.4449	4.87617	3.22	2.58061	7.37628	6.21856	6.17645	2.91758	4.63302	2.6604	3.6451	3.86638	6.9603	2.93885	5.79734	7.59505	2.81596	6.11288	4.35774	2.26795	3.5739	4.01501	4.79457	4.64078	3.73876
TRIL	7.38384	5.57802	8.17221	9.7583	8.68927	8.45175	9.77352	9.65588	10.9906	10.5808	8.22086	8.79637	8.42721	4.03646	4.62961	7.25963	4.47264	5.90787	9.39756	8.17757	8.08088	8.18347	6.63717	5.16669	4.61437	6.79137	5.76807	5.60209	5.5811	5.9002	4.67961	5.23951	8.53991	3.94051	11.5269	13.7452	5.58303	4.48482	4.11774	3.73596	4.48109	5.83048	4.48465	5.61511	9.43125	4.16543	10.3393	6.19675	5.15102
GGCT	7.13611	7.27233	8.76407	10.4028	7.58316	7.97102	6.03986	1.99869	5.1135	6.51089	8.58842	6.75964	5.98396	0.475749	0.183356	-2.54289	-0.0146307	5.09532	6.44858	6.80988	6.58993	7.67477	7.39945	4.5621	7.11511	9.88573	9.92924	9.4608	11.2319	1.14531	2.35769	6.81159	10.9437	10.8041	4.54781	7.109	0.906567	9.84044	10.2467	10.8061	10.4617	2.94296	10.5839	6.70012	7.50039	5.30811	8.09908	7.76699	10.4773
AMPH	3.47273	4.52007	3.95044	4.80906	4.74858	4.39629	4.86273	6.1102	3.82173	4.57083	4.32516	2.86563	3.04178	-0.261217	1.32086	4.65679	1.26548	2.95539	3.54429	4.43081	4.99584	4.35675	5.74773	5.36096	4.70095	3.90986	6.20352	5.05569	6.44783	4.31524	3.09465	2.18062	2.883	7.34757	2.82198	3.195	3.52548	6.34485	6.17174	7.57278	6.8839	3.42839	6.45007	3.13468	4.62835	3.88225	4.29367	4.12928	4.9548
HECW1	5.27327	5.38375	5.75276	5.79528	6.29015	5.38401	4.47771	6.37124	4.94103	4.42997	4.23901	4.24414	5.73904	4.66162	3.53385	5.68111	4.31757	4.67624	5.22966	4.3713	5.33688	6.46018	6.7673	6.13382	6.02008	4.89872	3.79032	3.86749	3.0786	5.34171	5.49154	4.08394	4.46796	3.75994	5.27129	4.84951	4.89363	4.73794	3.84981	3.7987	3.99046	5.66543	4.51471	5.54681	4.55529	4.7646	4.54303	4.1894	3.44432
AEBP1	4.49631	4.52007	4.57017	4.83084	2.95717	4.06823	3.84968	6.22476	5.50291	4.97746	3.70849	4.08802	4.98931	3.2831	3.35328	5.62202	4.62923	3.81522	6.61561	4.21084	3.8963	5.21338	5.64988	4.20516	4.3543	5.43438	4.94379	5.54408	4.60406	6.99498	6.19899	3.57548	5.72735	3.94051	5.6607	4.54864	5.67664	5.66132	4.83501	4.5109	4.09607	4.32147	3.74768	5.02598	6.17725	3.84706	6.28685	5.23291	4.28625
NPC1L1	5.40372	6.21139	6.01074	6.24385	5.59658	5.63258	5.5997	8.86553	6.27663	5.85881	6.19963	7.82602	7.65901	7.71415	9.6184	7.70148	6.60637	6.1134	6.94587	6.82104	10.4015	6.30716	6.53124	5.721	5.154	4.57399	8.35178	9.54639	8.55875	8.61292	5.1185	10.0147	6.68095	7.34223	4.33099	5.15436	4.8674	10.0914	9.794	8.42028	9.19497	11.8164	9.01085	6.60255	6.83925	3.81099	9.00558	6.33625	9.21972
ADCY1	6.76421	7.27934	6.57588	6.66648	5.08962	5.84456	5.71937	6.70703	6.49513	5.16694	5.41631	5.85356	6.17459	4.52886	5.0611	4.87497	4.56172	5.49513	5.02134	4.72031	5.53898	6.13598	6.50349	7.24572	7.68864	5.56697	4.97003	3.91403	4.80239	6.2746	7.29105	5.79642	5.20493	6.77984	6.17682	6.32886	4.99403	4.07636	3.44456	4.58396	5.51323	8.08864	4.62904	5.29943	5.98199	5.54613	4.94079	5.60812	4.02018
TNS3	5.05769	5.55512	5.46325	6.93882	4.81132	5.0835	6.03986	6.4105	4.79664	4.87249	5.88197	4.98111	6.53088	6.6891	6.77132	5.20531	7.04065	5.07087	4.40093	5.96636	5.69945	5.91548	5.59835	6.30891	4.28124	6.04231	7.07949	6.20821	7.52405	3.95267	4.67961	3.96489	6.5216	7.37922	3.36947	5.28561	4.54216	7.34757	6.66555	9.03446	7.33952	4.70849	7.53501	4.48427	4.76424	3.88225	4.49649	4.45734	6.56502
ABCA13	4.44875	4.6117	5.58157	5.4461	6.86406	6.04502	4.60748	6.4105	5.33879	4.18896	3.6429	5.5286	5.26122	8.37178	7.93423	6.92268	7.18223	4.99492	4.874	5.8836	6.43641	6.18072	5.79427	5.44909	5.21412	4.39528	3.79032	4.16557	4.90457	6.18971	5.45455	4.22015	5.03828	4.57187	5.46139	5.62003	6.85743	4.12789	4.06799	5.20989	3.66396	6.23574	4.42259	4.28901	3.71477	3.98295	5.00869	4.45734	3.59904
IKZF1	6.78351	6.32405	8.11056	8.02104	9.29702	7.97512	8.62003	10.2755	11.1753	10.8687	10.9571	11.5947	11.6623	9.20843	8.97972	7.63329	8.49486	5.61836	5.27736	7.86619	7.74716	9.56831	7.52894	9.46172	8.41853	5.68839	3.79032	3.66467	5.25337	5.78917	6.42617	4.24591	6.13781	3.82267	7.43895	8.36641	5.17603	4.02292	4.64449	5.18662	3.95346	7.30753	3.89207	4.24657	5.02997	4.4959	8.01902	4.94973	5.11728
COBL	5.54613	5.80851	5.16275	5.40314	4.54213	4.53601	4.72653	4.74592	5.19257	5.77393	5.03682	4.31629	4.59899	0.475749	2.50528	5.77453	5.47722	2.44843	6.61561	5.37888	4.51041	4.57356	4.86138	5.90365	5.44908	5.87048	5.45173	6.08141	6.43935	7.3219	7.08863	4.95711	6.29393	5.08826	5.77975	5.51693	5.73584	6.60334	5.90044	5.61043	5.08756	4.52792	5.36601	5.56419	6.40224	3.43795	6.20237	5.46951	4.99252
EGFR	4.8658	5.72889	5.30714	5.92749	5.63177	5.59046	5.41705	6.4105	5.59311	5.37339	5.51126	5.70021	5.54912	3.2831	5.0611	5.9042	4.54434	5.07087	4.63862	6.11886	6.18246	5.96747	5.00021	5.21776	5.46566	5.0674	4.86211	4.99203	5.13224	6.09951	5.78767	5.06236	6.38935	5.89014	5.27129	5.2603	6.11602	5.21386	5.45427	5.57503	5.3233	6.0473	5.83961	5.6317	3.41778	4.44973	5.9836	4.12928	5.61726
LANCL2	3.65143	3.34422	3.23675	5.55478	5.94323	5.25511	5.24823	3.94622	5.15357	5.51961	5.96483	4.31629	4.51241	3.93518	2.90582	3.64694	1.9329	5.93522	6.9823	4.72031	3.95402	5.16966	5.15089	4.88007	4.88482	3.95358	7.17842	7.30961	5.95902	3.01978	4.39721	7.11398	5.99342	7.58776	5.05228	4.50621	5.44794	7.71916	6.83873	5.03853	7.56779	2.94296	7.94132	5.02598	6.21331	5.83364	6.63721	4.45734	5.60514
ZNF713	10.4178	11.3738	12.0429	14.8666	15.4645	14.7028	13.3152	14.1979	14.0775	15.5788	13.3625	14.9805	13.9644	11.6195	14.4323	16.2749	14.4162	5.09532	14.2222	15.238	15.4895	11.6726	11.9436	3.50155	3.29985	11.8589	6.2789	6.74732	5.04543	15.6555	14.3476	1.94929	15.2414	2.51601	14.9568	14.0506	16.04	3.5804	2.98999	2.151	5.47458	14.4117	3.84553	3.90841	10.891	1.75514	15.4604	12.3378	6.74154
CALN1	8.15166	8.10306	7.35776	6.86686	9.76947	11.2431	11.0154	9.63945	9.71446	11.4326	13.0912	10.6587	10.1063	4.42061	7.73948	8.29395	7.9958	6.22841	9.26484	9.54249	9.6408	9.74813	11.4795	11.3073	11.6512	4.94277	13.5775	11.3639	11.9169	9.2024	10.5192	13.7407	11.4859	14.21	8.26365	10.0057	7.82202	15.093	13.1059	11.7751	14.3959	7.71906	14.3057	8.86085	9.15346	12.4758	9.56363	7.7219	9.9419
AUTS2	6.06559	5.35752	6.82651	5.96736	7.36002	6.01349	7.04273	7.444	6.08269	6.89276	5.70045	5.82911	5.90685	3.93518	3.07088	4.94093	3.2441	6.45317	5.32353	5.48093	6.0695	5.94171	6.27095	5.26709	5.70794	6.01161	6.16996	5.9311	5.92295	5.0522	5.72692	5.99179	7.9666	6.9926	4.79397	6.01755	3.9321	6.0959	5.68631	6.21565	5.9203	5.57523	6.56225	5.32004	5.15887	5.53512	5.16566	4.94973	4.48458
CASTOR2	4.98174	5.3308	4.74264	4.83084	4.54213	4.49092	5.66078	7.66301	5.78393	4.69916	4.59168	5.02483	5.72627	4.69298	4.49078	4.92472	3.91948	5.76275	4.06276	4.17649	4.39012	5.16966	5.15089	5.721	5.13339	4.39528	3.46101	3.55146	3.86709	5.34171	4.80247	3.80077	3.12401	4.33417	3.36947	4.22148	4.07649	3.65255	3.78969	5.01229	3.61742	8.48522	3.46938	6.38506	3.49796	3.81099	4.18046	3.70398	3.59904
NCF1	4.51183	4.89312	3.45087	6.87998	3.90059	4.295	6.20274	3.83519	3.35607	2.604	5.27192	5.18756	4.06224	12.1258	11.5657	10.1456	11.1473	7.14595	4.70988	6.88626	5.48127	5.16966	4.01339	5.08652	7.04512	5.18211	3.60187	2.18468	7.35839	5.93539	6.57147	2.37993	4.97815	2.17498	1.44347	4.46248	7.44129	3.15298	5.98329	8.44255	2.73107	6.84985	4.35774	4.11122	1.98894	3.17964	3.85115	4.45734	3.64713
GTF2IRD1	7.97406	7.45662	8.43367	10.298	6.49513	9.73221	7.65516	7.41534	8.9875	9.2544	10.1712	8.80266	7.71178	4.38264	6.53031	6.50424	5.42119	8.61308	7.45119	7.94228	7.73487	7.83729	8.21929	6.86813	6.82502	9.9109	10.6027	9.65571	11.0092	6.83647	6.15355	9.29262	11.44	10.9937	6.35995	8.34249	6.05921	10.5951	10.4184	11.0621	10.6659	4.86896	10.6046	8.74559	8.80519	7.31618	9.18505	8.13503	11.3321
CLDN3	4.90157	5.62276	5.22225	4.4212	7.29565	7.5553	7.46278	4.80604	6.85249	8.14738	9.20603	7.70358	6.79208	-1.84618	2.81562	2.41131	3.06066	2.84436	4.06276	6.3675	6.36374	7.03604	7.53809	7.29411	7.16166	3.77013	10.6807	8.80016	9.58158	5.44299	4.67961	9.78521	8.52423	11.2384	5.42532	7.13011	4.69912	11.5686	9.9472	8.84866	11.0619	0.621031	11.3217	4.48427	4.69789	9.31578	4.18046	4.40758	6.69654
RHBDD2	7.36688	9.83667	10.3648	11.9407	13.7583	12.0578	9.74295	10.7085	10.2704	11.5981	10.0155	11.5705	9.85317	7.96278	11.0362	13.3781	11.4761	2.1074	11.3886	12.1497	12.8014	10.0474	8.91765	3.50155	2.87243	9.1145	3.60187	4.0865	3.46047	12.7611	11.3542	0.233087	12.3541	2.35555	12.038	11.086	13.3521	1.46492	2.32256	2.151	3.3591	12.7743	2.55865	1.88093	8.09425	1.59468	12.3086	10.6174	4.48458
RASA4B	4.1841	4.31726	4.65898	4.11887	4.11471	5.33382	4.60748	3.94622	4.57846	6.4933	6.79029	5.5881	5.54912	3.58009	2.99071	3.79696	3.0109	5.56683	5.04909	5.4235	5.07601	6.531	6.24884	5.66689	5.67979	4.15428	9.6118	8.65357	10.1457	4.9179	4.91568	4.3446	3.94713	10.6558	4.33099	5.71624	3.22849	9.53639	9.77862	10.1928	9.62442	4.08046	9.96021	6.03223	5.65482	5.43203	5.10491	4.50543	7.51568
SH2B2	7.21878	6.734	7.57303	5.48782	7.97441	8.30318	6.9356	7.41534	8.59128	7.83457	7.43338	8.22318	9.21342	7.00869	6.914	5.41712	6.47951	9.10815	6.85448	5.67797	5.6653	10.836	11.2138	5.85609	6.59565	7.88043	6.39961	7.33549	5.71368	6.13021	5.45455	6.52639	9.13953	4.04944	8.13556	10.3376	12.1083	5.39303	5.9562	5.18662	7.04643	6.55177	5.76654	6.54243	6.8697	5.39596	6.30046	6.63539	5.36745
PLOD3	7.32578	7.73654	8.19466	6.02517	5.76452	6.9441	7.58205	9.34235	9.85629	9.12899	7.49973	9.18154	9.4998	4.69298	5.98555	6.97084	7.13657	7.2585	8.80347	6.68715	6.3095	9.35553	8.03777	7.08995	6.81211	7.83439	5.82666	6.49517	5.17376	3.26079	3.09465	7.46328	8.06381	3.47754	9.0508	9.68507	3.9321	6.61241	7.59924	8.00067	6.03097	6.34895	7.21629	8.76451	8.85931	7.19196	5.96663	9.15118	8.73668
TRIM56	5.59064	5.97304	5.88751	5.70384	4.46618	4.39629	4.8365	5.25742	4.39001	3.05146	3.77123	4.00314	4.54185	8.08604	6.96209	5.94495	6.3899	4.35025	3.46412	4.89948	5.6653	4.10149	5.00021	6.85205	7.31137	4.70767	4.83382	4.44454	5.34709	4.84575	6.42617	3.53426	3.94713	3.88279	4.16594	5.18158	4.96958	3.78685	3.84981	5.59284	4.37318	0.621031	4.76028	5.69619	2.81206	5.47876	3.32064	4.84148	4.34575
MUC3A	9.22908	9.7511	8.95154	8.64243	6.15155	5.52487	6.786	6.57504	7.62553	6.06343	5.39655	6.01402	6.95415	4.66162	3.41602	4.08647	6.15243	5.29854	5.36826	5.57624	7.60127	7.41876	7.76146	9.99295	10.6853	8.23732	6.96024	7.46227	6.58495	8.63983	9.59821	6.70418	4.78112	4.64312	7.56033	8.06034	6.30378	5.18982	5.96981	7.23563	5.33773	6.29346	5.20941	8.53253	4.82766	8.55229	6.4175	8.19491	5.97849
SRRT	4.69964	4.69786	4.93274	4.3922	3.50466	3.7231	4.78256	5.25742	5.73193	3.23203	4.81655	6.40995	4.48235	5.88853	5.63622	4.35193	5.31244	5.53142	4.00727	4.74396	4.06295	5.86154	6.16867	5.4703	5.5143	5.49482	3.38506	3.86749	4.50994	5.58272	4.61403	3.86868	4.06742	3.12607	6.37893	5.92393	4.07649	4.22574	4.50189	4.84402	3.70905	4.70849	4.65626	5.77294	4.59228	4.24868	5.10491	3.61909	4.25555
GIGYF1	4.43254	4.81816	5.43838	5.63123	5.36525	5.59046	5.10174	4.97269	5.23054	5.41136	6.24454	5.72693	5.63359	7.69104	7.24729	6.62954	7.20454	5.77793	4.44337	5.37888	5.37963	5.65509	5.17454	5.33806	5.69393	4.62896	6.76432	6.12162	6.0949	5.44299	5.0704	6.19722	4.78112	7.23098	4.73625	5.04003	5.48292	7.94784	6.77038	5.42402	7.3644	5.01335	7.03114	4.52034	3.64605	5.70197	5.25225	4.00096	3.94521
GNB2	7.48358	6.42854	5.95921	6.38301	5.44655	4.53601	7.24574	4.54889	5.80924	5.55396	5.70045	5.4979	5.20711	10.5378	9.99296	8.30808	9.46486	9.17277	9.3908	7.21296	6.48617	4.10149	4.94627	5.93451	9.70925	8.1366	8.11372	7.21055	7.58303	10.0391	8.1096	7.96586	7.27531	8.99175	7.08154	5.95582	11.299	8.28226	8.49367	9.74046	7.65678	7.95195	7.19324	8.35416	10.1784	9.00756	7.61832	8.19124	9.96581
MEPCE	5.13986	4.26176	5.2511	5.6062	4.01162	3.46784	5.36294	4.32062	4.24915	2.84501	4.78649	4.31629	4.68068	9.26169	7.94756	6.62954	7.29825	5.23393	3.19282	5.40878	5.24738	4.92865	5.22071	7.40294	6.50229	4.39528	2.81947	2.02421	5.86075	5.82714	6.67158	1.12617	2.59349	2.51601	4.40694	3.48451	5.43013	3.04989	5.24633	6.05789	2.21024	5.66543	3.40665	3.03847	1.98894	6.23853	2.95807	4.00096	3.14266
ZSCAN25	8.13423	7.86779	8.41147	8.73268	8.75458	7.86458	6.58007	5.2137	6.4636	6.40196	7.84417	5.92453	5.71339	8.27923	8.44357	6.78579	8.21075	5.7474	7.50226	7.26702	5.93265	4.87521	6.54037	6.07963	5.72181	8.6382	9.45232	10.1495	6.23878	4.08391	4.31704	6.29301	10.2107	9.80676	4.61339	5.33493	4.32803	8.98587	9.73345	6.3474	8.44906	6.72956	8.02984	7.24926	8.70319	8.11362	6.75062	7.75211	8.45026
FAM200A	4.84145	3.87474	5.66971	5.31318	5.36525	4.81742	4.8885	3.09822	3.60761	3.78843	5.22787	3.91294	3.1979	8.42178	6.73487	6.06814	5.86801	2.59282	4.77778	4.941	4.11448	3.79115	4.64142	4.94213	4.28124	4.29688	6.33043	7.58601	3.64891	2.73028	3.83162	5.82234	4.84983	6.29599	3.02843	3.5694	2.62277	5.84189	6.70678	3.67037	4.9628	2.94296	5.96464	3.90841	4.975	5.64164	4.0576	4.12928	4.77168
TECPR1	6.18168	6.52598	5.33436	5.58713	8.04136	8.95762	8.44661	6.01151	7.36035	9.70967	10.5467	8.94601	8.08867	6.3387	5.51248	5.41712	5.92956	4.39033	5.22966	6.91258	5.91822	7.91216	8.66353	8.48991	7.84259	3.90986	11.3507	9.32746	9.6875	4.41833	4.61403	11.3674	9.69853	12.1209	5.99191	7.94593	4.66907	12.9065	11.0228	9.50444	12.1592	4.32147	12.161	5.43787	5.44837	10.2731	6.01696	5.46951	7.89506
RAC1	11.8593	10.9383	10.4994	11.5566	7.72841	9.81571	9.46866	8.89697	10.3208	8.43228	8.1069	9.17185	10.1265	8.85513	8.7929	7.55646	8.94164	8.04128	6.0422	8.01698	10.3338	8.56725	10.623	12.2609	12.7303	11.0928	9.25309	9.13826	8.20037	10.223	11.5916	8.38066	8.7877	6.53955	10.0141	10.8023	9.26097	6.1342	6.64024	9.07779	9.09766	8.58103	8.0734	11.3086	7.13712	11.6088	9.35284	9.70333	9.54096
DAGLB	4.10448	3.54353	2.84082	4.4212	4.61428	3.7231	4.69768	2.36126	3.71864	4.00255	3.94456	4.31629	5.50495	7.60709	7.85437	6.00015	7.80098	4.6099	5.45378	5.28526	5.17641	4.63915	4.73982	3.41667	4.1642	3.37934	3.95697	5.0763	5.40053	4.51455	4.14196	5.7065	3.51103	4.04944	3.02843	3.5694	4.9447	6.41912	6.83129	7.39131	5.0176	6.81086	5.3824	4.48427	5.27719	4.4959	4.44839	2.66216	4.31631
ZNF316	5.11975	5.66615	5.22225	6.02517	5.23401	5.22789	5.0341	4.80604	4.3213	4.35402	5.29345	4.93602	6.34295	7.41826	7.86846	7.13835	8.10949	5.27732	4.52467	5.23608	5.50076	5.91548	5.28731	5.33806	7.03404	5.44973	5.54193	5.4366	5.93507	5.0522	5.16504	4.19392	8.18844	5.96157	3.7654	4.58986	4.75742	5.49467	5.35404	5.29939	5.33773	5.37592	5.46169	4.9749	5.20737	6.13292	4.39864	5.28894	5.30885
FOXK1	4.63027	5.40952	4.32081	5.69199	5.56051	4.70347	4.8365	5.42015	3.71864	5.07531	5.25006	3.91294	5.03143	7.0934	6.74101	6.29316	6.09389	6.4626	1.79427	5.23608	5.55772	4.57356	4.2544	5.14046	5.5143	3.90986	3.30489	2.98114	4.10029	4.68963	5.49154	3.09816	4.37776	2.79165	3.51386	4.66893	4.81346	3.42428	3.1893	4.22139	3.83643	5.01335	3.84553	5.75791	2.81206	3.73603	5.48461	2.48158	3.07395
SDK1	6.20095	6.51415	6.72732	6.22753	6.02491	6.06054	5.71937	7.04308	6.12362	5.25309	5.03682	4.98111	6.28318	4.59676	2.71941	5.47392	3.0109	6.00141	5.43287	6.12788	5.73281	6.9865	6.40695	6.73422	7.22634	6.46114	4.71477	5.17515	4.82862	5.75017	6.55408	5.14683	7.90335	5.00955	5.38833	7.04374	4.66907	4.63485	4.77426	4.87347	5.57542	5.37592	5.3824	5.74273	5.44837	5.08464	5.55443	5.36911	5.184
AMZ1	4.14484	4.6117	4.42578	4.04627	4.87144	6.1357	6.16108	3.2788	5.23054	6.36374	7.71848	5.36813	5.42819	2.40175	1.76832	1.98068	2.036	2.95539	3.54429	3.90997	3.49105	5.21338	6.28188	5.99432	5.69393	2.64238	8.44357	6.7728	6.75188	-0.43965	3.83162	8.54791	6.16503	9.08747	3.36947	5.04003	3.38461	9.82394	8.26163	6.63213	9.19991	0.621031	9.23051	3.22488	1.98894	7.12743	3.51995	3.21855	5.13425
MAD1L1	6.23873	5.5082	6.17032	6.05323	6.24541	5.75205	4.8365	5.69913	4.63617	5.12185	5.58296	5.43448	5.67404	6.25711	5.70063	6.10457	5.72105	5.38042	5.71855	5.71434	5.33688	7.01148	7.27369	6.13382	6.95403	5.66228	5.64322	5.82549	5.19408	5.0522	5.33751	4.79205	5.48965	6.09463	4.73625	4.88306	5.63059	6.14675	5.99665	5.03853	5.58755	6.29346	6.08972	4.8387	5.93955	7.85926	5.68469	5.08249	4.56189
ELFN1	5.01478	4.56662	5.69092	5.59987	5.85664	5.40846	6.07394	5.2137	5.47154	5.55396	3.50204	4.84138	5.03143	3.0118	1.32086	4.4229	3.55305	6.99817	8.49345	6.02545	5.20046	6.58192	5.74773	6.44373	4.88482	5.30534	7.09745	8.13028	6.64523	5.23278	5.69556	7.07499	6.45699	5.58097	7.29647	5.93996	7.39613	5.57112	7.49954	4.6535	7.43319	5.57523	7.22994	5.21391	7.63058	4.7646	7.20599	6.25417	6.8223
NRIP1	6.59974	6.54934	5.86901	5.72143	4.21093	4.53601	6.70856	4.6176	5.43948	3.78843	4.62603	4.45059	4.96778	5.81916	6.3331	4.78803	6.17519	9.15252	8.35304	6.35987	5.35841	4.81972	5.07752	6.10698	6.03126	7.44016	7.09149	6.00821	6.62292	5.0522	5.69556	7.31295	4.84983	8.39866	4.67613	4.97928	7.88875	7.57345	7.32521	8.79197	6.95581	7.7809	6.42655	7.81166	9.36063	7.21285	6.3273	7.83914	6.8012
ATP5PF	7.41511	6.842	7.77031	4.23775	5.48555	9.00449	4.44336	4.74592	6.47945	7.19442	6.08082	8.13117	9.00987	5.16505	3.92752	1.84943	2.66987	7.56901	3.82669	3.90997	4.65663	7.07211	7.08065	2.45973	1.71489	9.35764	1.34553	2.69164	5.68526	1.14531	-0.812239	6.55244	6.58344	3.75994	6.17682	8.71275	-1.90079	4.22574	4.01646	4.02547	8.24606	0.621031	7.05179	4.94867	4.82766	2.36519	4.49649	6.33625	4.51081
GABPA	7.53003	6.88855	7.85733	4.81999	5.48555	9.01449	5.0341	4.74592	6.47945	7.23733	6.09316	8.15596	9.03855	6.58427	5.68798	3.79696	5.30214	7.62887	4.1162	4.45966	4.88151	7.22944	7.12987	4.10019	4.31823	9.36474	2.0825	3.1462	5.93507	4.51455	4.54531	6.58308	6.62324	3.94051	6.34071	8.71973	2.49153	4.22574	4.30119	4.47293	8.25748	3.42839	7.09719	5.14627	5.15887	3.84706	4.83254	6.48758	5.06512
CYYR1	5.57596	6.25467	4.93274	3.71266	4.98465	4.49092	5.26799	4.97269	4.84639	4.63642	3.83135	3.4823	5.48992	3.10802	2.10936	3.29	3.9462	6.10137	5.12926	3.2933	2.80516	5.07803	5.61573	3.41667	2.40677	6.5132	6.45638	7.23825	5.36512	5.44299	4.54531	6.35942	4.46796	4.41783	6.0404	6.22802	5.17603	5.37181	7.10855	7.37081	4.80562	7.06397	6.37832	7.06007	4.35459	5.93767	4.39864	7.37236	7.48954
ADAMTS1	6.6671	6.00719	5.5354	6.31124	4.74858	4.24156	4.0456	4.14553	5.23054	4.27385	3.57419	4.51333	4.59899	3.93518	3.47614	4.69552	4.52674	4.57555	2.8584	4.81268	5.71622	5.07803	5.73187	7.16993	7.61622	5.16361	4.05825	3.55146	3.39176	5.82714	6.63897	3.20709	3.33046	0.590013	4.73625	5.2603	4.66907	1.75443	2.62742	3.73596	3.11294	3.79096	2.77277	5.87397	3.3329	6.26544	4.97514	4.80351	4.37461
LTN1	5.42026	5.38375	5.60412	5.2819	4.01162	3.7231	5.80303	6.35121	5.59311	5.65236	5.11146	5.92453	6.25679	6.77953	5.90035	4.7145	5.48635	4.17779	5.30063	4.64694	5.78144	5.86154	5.91151	6.76888	6.05337	4.22734	4.19798	4.16557	3.52606	4.20421	5.69556	4.2961	3.33046	2.91194	4.07574	4.58986	4.40299	3.72126	4.06799	4.12675	3.70905	5.01335	3.58722	5.59834	5.63723	4.95843	4.39864	4.64078	5.2321
TIAM1	4.36581	3.63373	4.65898	4.33239	4.01162	4.70347	5.67565	5.07398	4.1732	4.09877	5.06213	3.6026	4.62674	4.78318	6.80687	5.20531	5.86801	4.54036	3.88943	4.40136	4.69099	4.70188	5.33006	4.88007	4.64381	4.07731	5.97651	5.26767	5.68526	4.68963	4.96912	5.14683	4.46796	6.81112	4.16594	4.88306	4.84068	6.41912	5.84243	6.63213	6.34131	5.97858	6.78207	4.20285	4.21924	3.52958	3.9233	3.78415	3.07395
URB1	4.60156	4.92919	4.85968	5.78417	5.40648	4.85349	5.50295	6.33089	5.3036	4.09877	5.06213	4.63117	5.13166	3.10802	5.09983	5.00401	3.86451	8.99411	7.69019	7.50362	7.97682	7.83729	8.00187	6.60589	5.11248	4.6819	5.50653	4.24053	5.08949	4.60474	4.31704	4.52376	4.70897	6.15683	4.25082	5.38263	5.04173	5.84189	5.10547	6.00566	5.26411	4.70849	5.56585	7.16633	7.68296	4.97482	6.4175	6.46344	4.34575
IFNAR2	4.31366	4.69786	4.47553	5.09657	5.32282	4.295	5.01083	4.74592	4.51834	3.66813	3.34592	3.71363	3.97858	8.64668	8.80614	7.07733	8.50051	4.91475	4.1162	5.13237	4.82075	3.67085	4.06492	4.84801	5.89097	3.95358	4.15289	4.90253	5.11102	6.40584	6.00794	2.98032	3.33046	2.79165	4.61339	5.38263	5.27912	3.04989	4.53888	5.34214	3.30139	5.14459	3.98088	3.38994	3.04339	3.81099	4.58812	3.21855	2.84568
DOP1B	5.00385	5.80851	5.1928	4.92496	4.68299	4.0055	4.93868	3.58365	5.02984	3.3925	3.998	3.81672	4.87828	8.06521	7.1811	6.44296	7.29566	5.046	4.21748	5.30129	5.42115	5.25582	5.3919	5.9796	5.82823	4.85327	4.19798	4.53666	5.08949	6.67929	7.00154	3.15365	4.17845	4.64312	4.07574	4.16804	5.8474	4.27228	4.34363	5.11447	3.51957	5.47901	4.65626	3.90841	3.84309	5.09967	3.85115	3.93225	3.27098
SIM2	4.76583	5.06507	3.87829	4.97472	3.50466	3.46784	4.21807	5.49511	3.48731	3.3925	4.14738	1.28067	3.97858	2.54614	1.76832	1.364	1.08491	4.39033	4.35721	3.22771	3.77345	5.86154	5.93939	5.08652	4.70095	4.92091	6.19242	8.38073	4.37405	2.3677	4.80247	5.49719	4.46796	6.00279	4.25082	3.99471	2.74307	6.30062	8.1614	5.0896	7.39576	3.79096	8.09097	5.14627	4.66354	5.39596	2.65321	4.68322	7.32926
RIPPLY3	5.99007	6.02397	4.2076	5.83354	3.50466	7.99544	5.9325	3.7149	5.23054	7.70299	8.80629	6.42635	4.83136	1.61325	-0.55361	0.264468	-1.23702	6.70433	3.19282	3.68409	3.32599	3.67085	4.49881	4.94213	4.78264	1.34692	7.80679	6.87633	6.12696	3.01978	2.64719	8.78603	5.61339	8.33552	3.02843	5.53815	-1.90079	8.89955	8.19655	4.43393	7.48596	0.621031	7.41663	6.01969	3.84309	4.95843	3.85115	3.93225	6.99485
KCNJ15	6.64265	6.21139	7.32421	7.40041	5.2791	5.47943	6.74428	6.01151	6.20215	4.97746	5.66785	5.26252	6.37602	12.1204	11.8417	10.0748	11.6738	7.95372	6.76529	7.47211	6.43641	6.47821	6.79045	6.38908	7.31595	6.98815	4.97003	4.37969	7.63598	7.12259	7.54091	4.80944	5.69035	4.74382	4.73625	5.87474	7.10203	4.83416	6.13597	6.64071	4.67536	6.88782	5.3824	5.77294	6.90689	5.56791	5.48461	6.28205	5.15102
ETS2	5.50796	4.77916	4.47553	6.62033	3.78029	6.48519	6.19244	2.89177	4.84639	6.19985	7.46694	5.67299	4.54185	11.8948	11.6394	10.242	10.7951	7.25307	4.99305	7.10295	5.37963	4.35675	4.89024	5.11374	5.91532	4.87617	6.83739	5.60209	6.97965	4.20421	5.25385	8.15959	5.20493	7.33686	3.36947	4.77997	6.17067	7.51174	6.99332	7.20121	6.66109	5.90643	6.6187	5.45661	4.06986	4.04637	4.49649	4.1894	6.8223
B3GALT5	4.52717	5.03228	5.06862	4.23775	5.03809	4.34653	4.51126	5.90558	4.63617	4.97746	5.03682	5.06727	5.73904	3.43922	3.69432	4.32748	3.36784	4.7083	4.1162	3.77873	4.69099	4.70188	4.67497	5.16669	5.21412	4.5457	4.51546	5.42057	3.91685	4.98661	5.1185	3.86868	4.28155	4.45791	3.7654	5.12662	4.43906	4.44474	4.53888	3.37339	3.8765	5.01335	4.02332	4.94867	4.76424	4.51844	4.7155	4.45734	3.44432
DSCAM	4.92493	5.88396	5.22225	5.80632	6.22251	5.40846	5.30672	5.12207	5.23054	5.12185	4.23901	5.5286	5.45939	5.5547	3.53385	6.4767	4.07283	4.7083	4.60163	5.00112	6.10814	5.25582	5.10239	6.21148	6.05337	4.78231	6.18123	5.90829	6.42222	5.82714	6.13028	5.21363	5.15149	6.84929	5.14391	5.28561	6.13813	5.49467	6.17174	6.21565	5.68103	5.26489	6.41065	4.65622	3.84309	5.14384	5.84187	4.84148	6.06069
BACE2	5.59064	5.95566	5.16275	4.87343	3.50466	3.64293	5.32571	6.85667	3.82173	2.31449	3.83135	3.81672	4.75798	6.20367	7.4141	4.92472	6.04529	4.13124	3.88943	6.91779	6.91459	4.35675	5.54491	6.19882	6.48613	5.82413	4.77552	4.85561	5.15315	5.78917	6.57147	4.79205	3.12401	4.41783	4.54781	4.7439	5.67664	4.36109	3.5205	5.0896	4.37318	6.6434	4.60129	5.47511	3.3329	5.35896	3.85115	4.84148	3.90622
PRDM15	6.22467	4.99873	5.30714	6.27198	6.10222	6.09107	6.7372	7.56202	7.52217	7.54971	7.03362	7.80736	7.65564	5.86118	5.78624	5.1506	4.39718	6.21731	6.34047	6.01577	5.59448	6.70954	6.28188	7.49381	6.64016	6.59139	6.95369	7.03741	5.48542	7.70501	6.71914	5.76112	7.15828	6.87911	6.75817	7.03631	7.22075	7.27514	6.67389	5.96521	5.77944	7.60972	5.83961	6.09338	7.05337	7.12008	7.05359	5.73457	6.78517
ZBTB21	8.78631	8.69131	9.22679	9.72743	10.0438	8.67478	7.90279	7.18569	8.37526	8.75744	9.57913	8.0906	7.24117	6.8156	6.41217	5.61193	5.73644	7.49283	8.95231	8.39297	7.43388	7.34205	8.38304	8.06052	7.94371	10.2508	11.6114	12.5133	8.7303	5.93539	6.50064	8.53882	12.1229	11.863	5.09882	7.61754	4.54216	11.2828	11.4565	8.3721	10.4363	8.05566	10.4059	9.1441	10.2874	10.6139	8.14883	9.52962	9.94552
ABCG1	8.29753	8.22415	7.87598	7.89362	7.23972	10.0706	7.96162	8.5642	8.43745	9.52935	10.3274	9.14238	8.04049	6.19274	6.30851	5.85372	5.21693	8.92246	7.96965	7.7629	7.67606	9.01612	8.27779	8.6449	8.59094	8.38434	9.75728	10.3892	8.31149	7.28145	7.21567	10.8487	8.43759	9.98276	7.27636	8.37233	5.86076	10.7926	11.2154	8.26231	10.5098	10.9237	11.0166	9.01258	8.57967	8.64228	8.6651	8.11191	10.8474
RRP1B	5.39538	5.30358	6.09274	5.50824	5.03809	4.74246	4.72653	3.94622	6.51064	6.80991	6.23345	7.11356	6.81034	4.56321	3.47614	4.05703	3.99819	3.75509	4.35721	4.40136	4.91095	7.78029	5.99358	5.66689	5.11248	4.07731	5.84095	4.56611	4.95307	4.9179	4.67961	5.04778	4.63302	6.77984	6.39767	7.7643	3.82713	6.3229	5.54798	6.31557	6.22195	4.70849	6.77588	4.24657	4.35459	3.81099	4.12034	3.52889	3.27098
PDXK	4.41614	3.79879	5.03583	4.79805	5.23401	4.12835	5.43464	4.91925	5.02984	4.87249	5.11146	5.43448	4.57071	6.04256	5.79807	5.00401	5.55739	4.08315	3.88943	5.78444	5.53898	4.92865	4.20931	5.11374	4.31823	4.94277	5.0211	5.0763	4.14273	4.20421	4.04574	3.53426	5.65238	5.52547	4.25082	4.37085	4.89363	4.95321	5.17762	4.17485	4.34489	6.84985	4.57301	3.7952	5.25429	4.42608	3.61014	4.59706	3.98318
AGPAT3	4.27781	4.99873	5.2511	6.07164	7.07051	6.30155	8.67842	5.53118	6.7253	5.07531	4.72443	5.36813	4.78286	7.23863	5.55491	7.03643	6.14668	5.27732	5.41166	7.1612	6.82463	5.91548	6.21502	6.49639	6.10721	4.51685	4.94379	6.40842	4.95307	6.00329	4.61403	2.47013	4.55285	4.29045	7.2143	5.33493	5.13263	3.42428	5.08059	4.54789	4.67536	6.55177	3.69615	2.93537	6.28286	3.65696	5.82314	5.88758	4.51081
TRAPPC10	4.52717	5.57802	5.30714	4.62189	6.65761	4.0055	8.23197	6.01151	4.4556	4.09877	3.57419	4.51333	4.45165	7.54828	6.80687	6.59922	6.80919	3.81522	5.18033	4.92039	6.73692	4.57356	4.73982	5.42755	5.41533	3.55991	3.03359	2.79473	4.63412	7.4121	6.00794	3.30837	5.69035	2.51601	5.31137	5.09833	7.36365	2.93885	3.09308	3.73596	2.97208	5.83048	3.46938	3.13468	3.71477	3.0618	5.57698	3.21855	2.92585
AIRE	5.10959	6.59496	5.16275	4.67101	3.34419	2.60111	3.11271	3.58365	3.71864	3.78843	3.57419	4.45059	4.02102	-0.261217	0.183356	2.10097	2.13221	5.47663	4.26558	2.32501	2.67391	7.42806	5.28731	4.25491	3.84734	5.92641	5.9504	7.36929	4.66356	2.3677	2.64719	6.4783	4.17845	4.24536	2.82198	5.4059	3.77164	5.88745	7.01318	8.51674	5.78997	4.08046	6.64611	7.06618	4.59228	5.11454	3.20961	7.71168	7.79188
TRPM2	5.2176	5.18925	5.41307	6.19011	4.54213	4.53601	4.75482	5.60072	2.87064	4.09877	4.62603	3.81672	4.87828	9.32187	9.15662	7.62829	9.08828	5.79296	5.18033	5.67797	5.27028	5.41408	5.63291	5.91917	5.32734	4.42665	5.37528	4.70493	6.67445	5.62644	5.52761	4.24591	3.67149	5.7193	3.209	4.81516	5.82031	5.6787	5.98329	6.53413	5.68103	5.01335	5.9427	4.80984	4.91786	4.40203	4.23817	3.52889	3.90622
ITGB2	6.41408	6.82296	6.5177	7.86092	7.67879	7.44733	6.06267	5.34108	5.99717	5.65236	5.68424	6.30747	5.77668	11.9761	11.1702	10.011	10.4639	9.38724	9.3908	9.31468	9.63529	8.50704	9.49471	8.0848	7.06158	6.21392	4.4424	4.16557	7.18649	7.83181	7.36269	4.54467	5.93136	4.24536	7.56862	6.40012	7.69726	3.90971	6.12384	8.70046	4.9628	7.80094	5.74134	8.6015	8.96004	6.3683	8.36179	7.22215	5.21624
COL18A1	5.73642	5.86546	5.69092	5.02281	3.90059	4.0055	4.63817	6.37124	4.57846	3.66813	3.77123	3.6026	4.73267	4.49367	4.20128	4.05703	4.47264	4.2666	4.31212	4.81268	4.78939	4.70188	5.33006	6.09337	5.81535	4.75785	4.4424	4.99203	3.70663	4.51455	5.37759	3.93353	4.37776	4.57187	3.7654	4.66893	4.57495	4.22574	4.46392	3.45356	4.50686	5.37592	4.80961	5.123	4.7963	5.76931	3.99201	4.30261	4.22419
FTCD	4.52717	4.96438	3.80234	3.51161	6.62305	7.72066	7.9433	5.53118	5.90626	8.32696	9.23692	7.27615	7.04435	3.0118	2.81562	1.15755	3.10875	3.92843	4.1162	5.53616	4.43134	6.46018	7.21787	7.63201	7.21167	2.13542	10.2528	9.2285	9.42061	2.3677	1.50969	10.0585	8.12747	10.8282	4.33099	6.97539	2.8541	11.2174	9.79113	7.86799	10.9348	4.32147	11.2113	4.11122	4.06986	8.80814	3.7752	4.1894	6.24387
PCNT	4.20334	4.81816	4.89667	4.88389	4.38601	5.02144	5.0341	8.42255	5.07227	4.69916	4.81655	4.7401	5.45939	5.33373	4.43128	4.59666	4.09688	6.61413	5.76947	5.00112	5.04978	5.71715	5.50815	6.40018	6.34088	5.21841	5.31516	5.67146	4.47715	5.17506	4.14196	4.79205	5.25646	5.73569	4.16594	4.46248	5.97573	5.18982	5.47351	4.68705	4.76349	5.90643	4.88058	5.43787	5.99586	5.30811	4.79457	5.46951	5.7443
LPCAT1	9.5863	7.94028	11.955	8.15006	9.7355	10.0406	11.6357	12.3985	13.5356	12.6212	10.2226	10.3451	9.79705	9.63713	9.2085	8.42362	9.33315	6.65583	6.02833	6.16339	5.33688	5.55668	4.49881	4.88007	5.02568	7.68353	6.11225	6.11168	7.32653	3.80828	4.47316	6.53687	9.30468	5.66896	10.5494	12.5428	5.37534	5.23751	5.94246	5.95147	4.62919	5.75031	5.19092	5.16917	6.39179	4.3527	4.86953	4.68322	4.61121
SLC12A7	5.46079	5.15919	5.46325	5.28978	5.91494	5.75205	5.45202	5.16861	6.60037	6.79562	5.25006	6.03556	6.26564	7.18999	6.93021	6.25477	6.3996	4.13124	5.43287	6.93844	7.08573	6.26623	5.48942	3.72982	4.4574	5.3713	5.81223	6.68158	5.72769	4.7698	4.74235	6.63762	6.31838	5.13845	7.27636	8.01187	5.83392	7.30902	6.88974	6.03201	6.1905	6.17562	6.11937	4.37031	5.88096	4.10713	5.33393	5.20405	6.41336
IRX2	9.57573	9.7141	7.86202	9.64032	8.19631	11.9688	9.84927	7.35624	9.46459	11.4825	12.823	10.397	8.74775	2.40175	5.21016	7.06259	5.38259	10.3888	7.37101	8.04819	7.9803	7.26103	8.39064	8.76995	8.82261	5.94818	11.6708	10.7583	9.94147	6.81774	5.5628	12.4215	9.21961	12.1188	7.01028	9.4224	7.40982	12.9129	12.1425	8.20556	11.3345	6.40239	11.3409	9.50185	8.01472	8.58069	8.03132	7.7168	10.9312
C5H5orf49	6.49826	6.69262	6.24394	5.90714	3.16362	3.46784	4.91381	3.94622	5.02984	3.53689	2.7402	2.65918	4.92372	3.82625	1.32086	2.50151	3.10875	0.522434	1.79427	4.27718	6.0163	4.98018	6.24884	7.95911	7.64926	4.60173	4.51546	4.59496	3.46047	5.62644	7.37264	3.57548	2.59349	0.590013	4.73625	5.28561	3.77164	1.46492	1.69453	3.7987	3.04423	2.94296	2.66968	5.92868	0.61043	6.70934	3.99201	6.51133	4.87627
MTRR	5.05769	7.25112	5.97659	4.31704	4.74858	6.19312	4.86273	5.38116	4.57846	5.83107	6.22226	5.02483	5.78901	3.10802	3.07088	2.50151	1.26548	6.10137	4.63862	4.3713	5.02306	6.36646	6.15684	5.21776	4.78264	6.63903	8.27496	7.86896	9.09827	4.68963	4.74235	6.73634	4.37776	9.33215	3.97952	6.04745	2.95719	8.91247	8.96896	9.71528	8.95171	3.79096	8.94615	7.01654	4.82766	5.88659	5.00869	7.92121	7.80783
SEMA5A	5.91037	6.75424	6.20022	6.30736	5.97098	5.61168	5.78942	6.01151	5.62196	6.42069	6.40151	7.71697	8.38315	5.07268	3.8838	5.8278	4.07283	4.88701	4.81057	5.89421	6.18246	6.22411	6.05858	6.79434	6.8879	4.98552	6.4377	6.34189	4.14273	6.50286	7.28052	4.43696	4.46796	6.31793	5.83579	6.01755	7.27663	5.55239	5.92859	4.95836	4.50686	5.66543	4.80961	5.05085	4.73145	5.72153	4.7155	4.1894	3.73876
ANKRD33B	4.90157	6.18179	5.81206	5.52169	4.46618	4.95659	5.45202	7.27348	5.75817	4.63642	4.69237	5.5286	6.00525	5.81916	5.59614	5.17821	6.31501	6.00141	4.40093	4.89948	5.24738	6.64714	6.82074	5.36096	6.08591	4.94277	4.55065	4.90253	4.95307	6.79875	5.90201	3.25862	4.84983	4.24536	4.33099	5.47354	4.99403	3.5804	3.78969	5.06429	3.99046	5.14459	4.02332	6.12885	5.20737	4.10713	4.7155	4.50543	2.84568
DNAH5	5.52335	6.32405	5.92381	5.87605	5.79589	5.80826	5.84311	4.40079	4.51834	5.29432	4.48342	4.93602	5.59197	2.06071	2.99071	3.8665	1.82187	6.00141	6.19903	5.89421	5.12708	5.8055	5.71584	6.0089	6.04236	6.25818	7.75869	8.82168	8.11502	5.49109	5.41658	9.08885	6.5216	6.54886	5.23007	5.23453	4.24896	9.63318	9.14574	7.69738	8.49645	5.26489	8.56135	5.49337	6.41262	6.66961	5.82314	5.9584	8.3755
MARCHF11	6.54047	6.00719	4.26531	6.3682	4.21093	8.50658	6.97821	4.47674	6.47945	8.17524	9.37714	7.28517	5.89549	2.06071	2.25375	2.5864	1.42594	6.86939	4.48459	5.30129	4.47142	3.90218	5.50815	5.57194	5.60691	2.84168	8.66244	7.37762	7.35839	2.3677	1.99512	9.88132	6.11007	8.96418	4.67613	6.32886	2.95719	10.0019	9.25678	5.90945	8.25178	2.94296	8.2602	6.60255	5.92513	5.49021	4.58812	3.93225	8.2429
MYO10	6.4826	4.69786	5.83129	4.99415	5.66612	5.0528	7.57016	9.66808	8.2789	7.63241	6.31993	6.28966	7.27224	4.59676	4.89485	5.04957	4.69371	6.63096	5.04909	5.66564	6.20641	6.3857	6.53124	6.9833	7.24086	4.57399	4.585	4.67822	3.76213	5.82714	6.32731	4.1672	4.28155	4.29045	5.46139	6.89544	4.40299	3.50445	4.01646	3.97203	2.97208	5.14459	3.93716	8.27456	4.21924	5.72153	4.97514	5.08249	3.90622
BASP1	4.48063	5.97304	5.06862	4.55805	4.87144	5.65319	5.7478	3.2788	3.91795	3.23203	6.05584	4.68666	4.75798	10.5819	9.96701	8.3542	9.31789	6.39526	5.55401	5.48093	5.27028	5.12457	4.46085	3.01613	5.99745	4.73298	2.56793	3.4286	4.97672	7.73528	6.48238	1.81805	5.25646	1.43801	4.73625	5.12662	7.96185	1.75443	3.5205	6.49678	4.37318	5.83048	3.40665	5.69619	4.82766	4.04637	4.39864	5.11385	3.73876
CDH18	9.20781	8.62414	9.33688	10.2977	11.2974	9.12927	8.10861	5.07398	8.73028	8.69339	9.7348	8.16087	6.58845	0.961176	2.71941	3.23847	2.53557	6.33493	9.53513	8.977	7.70155	7.45563	8.84213	8.03583	7.60504	10.3415	11.9606	12.7284	8.39286	3.64781	3.27522	7.7146	12.7108	12.1985	4.33099	7.05114	2.62277	11.3592	12.5268	8.09117	10.3108	9.39252	10.2223	9.30396	11.0803	10.7855	8.60878	9.63471	10.7134
CDH6	6.27554	6.28282	5.86901	5.2006	4.54213	4.49092	6.43026	7.29462	5.19257	5.25309	5.20532	6.32506	5.0924	3.2831	3.21898	4.19858	5.58316	9.07164	8.27882	5.93588	4.91095	4.63915	5.4512	5.31479	4.98024	7.30323	7.34303	7.43859	6.74501	4.9179	6.15355	7.84042	4.55285	8.34356	4.33099	4.58986	7.96185	8.13578	7.83315	8.78424	7.37143	7.76058	7.0207	7.74844	9.24488	7.06372	6.11264	7.82499	7.32926
C5H5orf22	4.41614	4.52007	4.47553	4.78695	5.18747	4.34653	4.40817	3.83519	4.63617	5.25309	3.88906	4.79163	4.54185	4.52886	4.65584	5.64199	4.7094	6.20613	5.59223	5.03985	5.44147	4.10149	4.06492	3.01613	3.372	4.62896	5.18684	4.20354	3.52606	5.44299	4.31704	4.43696	4.84983	5.23387	5.18763	4.62994	6.36131	5.35028	4.71084	5.86616	4.12962	6.29346	4.25464	4.7804	6.11505	4.68712	5.25225	5.23291	4.79321
PDZD2	5.86881	5.86546	6.13978	6.8159	7.88244	7.21061	5.71937	8.52896	5.73193	6.26351	5.41631	5.99216	7.41831	3.43922	4.73179	7.48364	5.34292	6.29326	5.32353	7.57459	7.58309	6.3272	6.30349	6.13382	5.74916	6.01161	4.71477	5.03478	4.18395	7.02796	6.50064	4.6449	4.70897	5.08826	8.00112	6.85374	6.37998	5.16536	4.42493	4.95836	4.86659	6.96088	5.59427	5.02598	5.27719	4.99103	6.31394	4.50543	4.65891
ZFR	8.71354	7.77173	6.5177	5.98689	8.03481	6.59579	8.80726	5.45812	7.06704	7.88266	6.14145	7.86863	5.44387	6.99617	6.12352	4.90832	5.68184	6.93183	9.853	8.15349	7.03314	7.21875	6.39693	5.9497	5.06973	7.23843	9.07874	10.5731	7.71192	4.84575	10.6811	10.1551	10.7336	8.73671	8.86806	6.95187	4.8674	9.50384	9.73445	7.44623	10.3058	3.79096	10.8865	8.92111	9.93641	11.7496	9.26011	9.8836	9.54334
ADAMTS12	8.7026	7.54644	9.19373	9.37447	8.94148	9.13111	11.0073	11.2578	12.6958	12.9787	11.6981	14.1646	12.3416	3.98671	11.1435	10.5095	8.68134	9.84301	10.5434	12.8827	12.4945	10.6346	12.6443	14.7819	8.52324	6.24943	5.59346	5.97567	3.81556	8.63449	7.36269	5.86452	7.74098	4.64312	10.8336	11.2716	7.86905	5.16536	5.68631	4.02547	7.35024	5.57523	6.09967	9.15848	10.2987	8.52193	12.2678	7.61087	7.51244
LMBRD2	9.90102	9.75362	10.2044	12.0304	8.6976	9.96228	8.56517	8.85489	8.40462	8.66617	10.0009	8.83372	8.84397	6.40649	5.72561	5.09374	6.54215	9.24695	9.27222	9.65124	9.39729	9.21473	9.61086	10.061	10.4183	11.9737	9.96229	9.71934	10.4555	9.45668	10.1266	9.61957	13.2368	10.6639	7.74725	9.58031	7.53592	10.3608	10.7609	10.3756	11.3293	7.53989	11.2414	10.0019	10.076	9.25331	10.4909	9.75024	12.498
OSMR	5.48457	5.24755	5.60412	5.42478	5.03809	4.53601	4.25814	6.08615	4.1732	4.57083	4.72443	4.24414	4.94592	7.20639	7.55317	5.84513	7.27473	5.25579	4.77778	6.21508	6.0695	5.33712	6.03293	5.91917	5.60691	5.12589	5.07043	4.651	4.60406	5.0522	5.33751	5.16044	4.63302	6.10729	4.16594	4.88306	4.43906	6.02971	5.20089	4.87347	5.88144	5.47901	6.6256	3.96185	4.975	4.7646	3.51995	4.1894	3.44432
MRPS30	2.00933	3.1129	2.84082	3.59032	2.71616	1.68357	6.30194	4.14553	5.62196	7.79203	8.26785	5.33378	5.18862	2.24128	1.56187	2.212	-1.23702	5.60139	5.47439	5.61523	5.10177	6.26623	6.79045	5.91917	6.64745	2.64238	11.162	10.3277	12.0331	2.73028	2.35769	1.81805	3.12401	12.2105	2.29147	5.18158	2.34714	11.1118	11.6146	12.0433	11.3652	0.621031	11.6812	6.53363	5.91055	6.77166	6.31394	5.67273	9.01846
CDC20B	9.35376	8.96329	10.1961	7.74528	7.09593	7.85127	6.09622	5.98575	6.77753	6.89276	6.91361	6.58079	7.33666	0.961176	2.61632	4.49054	2.60428	9.44665	8.6098	7.73956	7.58766	10.1494	10.6953	5.05877	6.71836	9.23566	4.61855	4.34614	1.9411	4.68963	3.09465	7.82981	7.60844	5.1629	6.34071	9.14488	4.47425	6.05655	3.2795	2.999	6.9179	4.08046	5.8748	8.1959	9.05751	6.4585	6.93644	9.02899	6.73042
DHX29	5.2176	4.08119	4.52363	4.5317	7.61867	5.43251	4.8365	5.34108	6.67111	6.47549	5.74802	8.38291	7.44192	5.6852	6.84727	6.03076	5.39233	4.2666	7.09306	5.84037	5.69945	4.81972	4.06492	9.94355	7.94371	3.81823	3.60187	2.89095	3.46047	9.53046	7.81347	2.37993	7.33645	3.02297	6.37893	5.67852	7.90173	4.17764	3.59265	3.45356	3.46804	4.86896	3.27235	4.58988	6.66788	11.905	7.48163	4.68322	4.02018
[truncated: 2,024 more rows]
[truncated: 6 more columns]
