# Supplementary material for: Evidence for genetically-based sperm discrimination in the vaginal tract of a primate species
Source: PLoS Biol. 2026 Mar 31;24(3):e3003699. doi: 10.1371/journal.pbio.3003699 (PMC13038021; doi:10.1371/journal.pbio.3003699)
Supplement: S4 Data — (XLSX) [file pbio.3003699.s006.xlsx]

## Sheet: Fig 4A-C
FemaleID	Date	time	pH1	pH2	pH3	Temp1	Temp2	Temp3	Avg.pH	Avg.temp	notes	Postcop	phase	DayRO	MalePresence	X	MaleID	DyadID	MHCI_allele_comp	MHCII_allele_comp	MHCI_supertype_comp	MHCII_supertype_comp	Female_stMLH	Female_MHCI_allele	Female_MHCII_allele	Female_MHCI_supertype	Female_MHCII_supertype	Male_stMLH	Male_MHCI_allele	Male_MHCII_allele	Male_MHCI_supertype	Male_MHCII_supertype	KINSHIP
Barbie	2019-01-24	17:20:00	7.61	7.67	7.33	24.2	23.8	25.4	7.53667	24.4667		N	non-fertile	-11	With Male	1	Momo	1	0.2941	0	0.666667	0.285714	0.940551	12	5	9	4	1.03854	10	8	6	5	-0.0928548
Barbie	2019-02-07	13:00:00	7.33	7.41	7.48	23	23.8	23	7.40667	23.2667		N	post-fertile	2	With Male	1	Momo	1	0.2941	0	0.666667	0.285714	0.940551	12	5	9	4	1.03854	10	8	6	5	-0.0928548
Barbie	2019-02-12	16:30:00	7.78	7.98	7.97	24.1	24.8	23.9	7.91	24.2667		N	non-fertile	7	With Male	1	Momo	1	0.2941	0	0.666667	0.285714	0.940551	12	5	9	4	1.03854	10	8	6	5	-0.0928548
Barbie	2019-02-13	12:50:00	7.31	7.16	7.46	30.7	29.4	29.5	7.31	29.8667		N	non-fertile	8	With Male	1	Momo	1	0.2941	0	0.666667	0.285714	0.940551	12	5	9	4	1.03854	10	8	6	5	-0.0928548
Barbie	2019-02-14	12:50:00	7.33	7.32	7.32	30	30.5	29.3	7.32333	29.9333		N	non-fertile	9	With Male	1	Momo	1	0.2941	0	0.666667	0.285714	0.940551	12	5	9	4	1.03854	10	8	6	5	-0.0928548
Barbie	2019-02-15	12:30:00	7.49	7.68	7.61	26.6	27	27.9	7.59333	27.1667		N	non-fertile	10	With Male	1	Momo	1	0.2941	0	0.666667	0.285714	0.940551	12	5	9	4	1.03854	10	8	6	5	-0.0928548
Barbie	2019-02-19	17:45:00	7.53	7.54	7.43	29.6	31.5	30.9	7.5	30.6667		N	non-fertile	14	With Male	1	Momo	1	0.2941	0	0.666667	0.285714	0.940551	12	5	9	4	1.03854	10	8	6	5	-0.0928548
Barbie	2019-02-20	12:44:00	7.33	7.33	7.55	29	27.8	24.6	7.40333	27.1333		N	non-fertile	-12	With Male	1	Momo	1	0.2941	0	0.666667	0.285714	0.940551	12	5	9	4	1.03854	10	8	6	5	-0.0928548
Barbie	2019-02-21	16:40:00	6.81	6.61	6.23	29.5	28.9	27.7	6.55	28.7		N	non-fertile	-11	With Male	1	Momo	1	0.2941	0	0.666667	0.285714	0.940551	12	5	9	4	1.03854	10	8	6	5	-0.0928548
Odila	2019-04-12	13:45:00	5.58	5.77	5.97	28	28.5	31.1	5.77	29.2		N	fertile	0	With Male	3	Rodolphe	3	0.9091	0.875	1	0.857143	0.972863	11	8	5	7	0.878143	10	7	5	6	0.192754
Odila	2019-04-13	12:15:00	5.81	5.91	5.71	30.8	30.9	31.7	5.81	31.1		N	fertile	0	With Male	3	Rodolphe	3	0.9091	0.875	1	0.857143	0.972863	11	8	5	7	0.878143	10	7	5	6	0.192754
Odila	2019-04-14	11:50:00	5.99	5.98	5.9	30.9	30.8	31.4	5.96	31		N	fertile	1	With Male	3	Rodolphe	3	0.9091	0.875	1	0.857143	0.972863	11	8	5	7	0.878143	10	7	5	6	0.192754
Odila	2019-04-15	13:25:00	6.24	6.05	6.29	30.6	30.6	30.3	6.19	30.5		N	post-fertile	2	With Male	3	Rodolphe	3	0.9091	0.875	1	0.857143	0.972863	11	8	5	7	0.878143	10	7	5	6	0.192754
Odila	2019-04-16	13:30:00	5.9	6.19	6.11	28.8	29.7	29.1	6.07	29.2		N	post-fertile	3	With Male	3	Rodolphe	3	0.9091	0.875	1	0.857143	0.972863	11	8	5	7	0.878143	10	7	5	6	0.192754
Odila	2019-04-17	13:30:00	8	7.7	7.81	29.8	30.3	31.5	7.84	30.5	dry	N	post-fertile	4	With Male	3	Rodolphe	3	0.9091	0.875	1	0.857143	0.972863	11	8	5	7	0.878143	10	7	5	6	0.192754
Odila	2019-04-18	13:27:00	6.83	6.67	6.72	30.5	31.5	32.1	6.74	31.4		N	post-fertile	5	With Male	3	Rodolphe	3	0.9091	0.875	1	0.857143	0.972863	11	8	5	7	0.878143	10	7	5	6	0.192754
Odila	2019-04-19	12:50:00	6.38	6.06	NA	33.9	32.8	NA	6.22	33.4		N	post-fertile	6	With Male	3	Rodolphe	3	0.9091	0.875	1	0.857143	0.972863	11	8	5	7	0.878143	10	7	5	6	0.192754
Odila	2019-04-24	19:35:00	6.36	6.42	6.84	27.6	28.3	29.4	6.54	28.4		N	non-fertile	11	With Male	3	Rodolphe	3	0.9091	0.875	1	0.857143	0.972863	11	8	5	7	0.878143	10	7	5	6	0.192754
Odila	2019-04-26	13:03:00	7.61	7.77	7.31	31.3	31.7	29.3	7.56	30.8		N	non-fertile	-10	With Male	3	Rodolphe	3	0.9091	0.875	1	0.857143	0.972863	11	8	5	7	0.878143	10	7	5	6	0.192754
Odila	2019-04-29	14:00:00	6.17	5.99	5.99	30.3	30.4	30.3	6.05	30.3		N	pre-fertile	-7	With Male	3	Rodolphe	3	0.9091	0.875	1	0.857143	0.972863	11	8	5	7	0.878143	10	7	5	6	0.192754
Odila	2019-04-30	14:00:00	6.67	6.67	6.7	30.3	30.7	31.9	6.68	31		N	pre-fertile	-6	With Male	3	Rodolphe	3	0.9091	0.875	1	0.857143	0.972863	11	8	5	7	0.878143	10	7	5	6	0.192754
Odila	2019-05-01	11:55:00	6.06	5.99	5.99	33.7	33.5	30.9	6.01	32.7		N	pre-fertile	-5	With Male	3	Rodolphe	3	0.9091	0.875	1	0.857143	0.972863	11	8	5	7	0.878143	10	7	5	6	0.192754
Odila	2019-05-02	13:35:00	5.8	5.72	5.72	31.1	30.1	30.4	5.75	30.5		N	pre-fertile	-4	With Male	3	Rodolphe	3	0.9091	0.875	1	0.857143	0.972863	11	8	5	7	0.878143	10	7	5	6	0.192754
Odila	2019-05-03	13:00:00	5.99	5.96	5.96	30.5	30.4	30.3	5.97	30.4		N	pre-fertile	-3	With Male	3	Rodolphe	3	0.9091	0.875	1	0.857143	0.972863	11	8	5	7	0.878143	10	7	5	6	0.192754
Odila	2019-05-04	11:30:00	5.86	5.81	5.81	30.8	30.3	30.4	5.83	30.5		N	fertile	-2	With Male	3	Rodolphe	3	0.9091	0.875	1	0.857143	0.972863	11	8	5	7	0.878143	10	7	5	6	0.192754
Odila	2019-05-05	11:45:00	6.19	6.15	6.15	30.3	30.7	31	6.16	30.7		N	fertile	-1	With Male	3	Rodolphe	3	0.9091	0.875	1	0.857143	0.972863	11	8	5	7	0.878143	10	7	5	6	0.192754
Odila	2019-05-06	12:30:00	5.93	5.45	5.45	31.3	29.9	30.5	5.61	30.6		N	fertile	0	With Male	3	Rodolphe	3	0.9091	0.875	1	0.857143	0.972863	11	8	5	7	0.878143	10	7	5	6	0.192754
Odila	2019-05-07	11:10:00	5.99	5.86	5.86	30.8	30.1	31.3	5.9	30.7		N	fertile	0	With Male	3	Rodolphe	3	0.9091	0.875	1	0.857143	0.972863	11	8	5	7	0.878143	10	7	5	6	0.192754
Odila	2019-05-08	10:10:00	6.51	6.51	6.51	30.1	30.4	30.2	6.51	30.2		N	fertile	1	With Male	3	Rodolphe	3	0.9091	0.875	1	0.857143	0.972863	11	8	5	7	0.878143	10	7	5	6	0.192754
Odila	2019-05-09	13:35:00	6.69	6.71	6.71	30.7	30.5	30.4	6.7	30.5		N	post-fertile	2	With Male	3	Rodolphe	3	0.9091	0.875	1	0.857143	0.972863	11	8	5	7	0.878143	10	7	5	6	0.192754
Odila	2019-05-10	13:35:00	6.67	6.69	6.66	32.1	31.8	31.4	6.67	31.8		N	post-fertile	3	With Male	3	Rodolphe	3	0.9091	0.875	1	0.857143	0.972863	11	8	5	7	0.878143	10	7	5	6	0.192754
Odila	2019-05-12	10:15:00	6.68	6.68	6.69	31.7	31.2	32.9	6.68	31.9		N	post-fertile	5	With Male	3	Rodolphe	3	0.9091	0.875	1	0.857143	0.972863	11	8	5	7	0.878143	10	7	5	6	0.192754
Odila	2019-05-13	15:10:00	5.94	6.01	5.96	33.5	32.4	33	5.97	33		N	post-fertile	6	With Male	3	Rodolphe	3	0.9091	0.875	1	0.857143	0.972863	11	8	5	7	0.878143	10	7	5	6	0.192754
Odila	2019-05-14	19:00:00	5.56	5.62	5.56	30.3	29.5	30.9	5.58	30.2		N	non-fertile	7	With Male	3	Rodolphe	3	0.9091	0.875	1	0.857143	0.972863	11	8	5	7	0.878143	10	7	5	6	0.192754
Odila	2019-05-15	13:15:00	5.09	5.09	5.1	31	29.7	30.5	5.09	30.4		N	non-fertile	8	With Male	3	Rodolphe	3	0.9091	0.875	1	0.857143	0.972863	11	8	5	7	0.878143	10	7	5	6	0.192754
Odila	2019-05-16	17:50:00	5.94	6.03	6.02	30.9	29.9	30.5	6	30.4		N	non-fertile	9	With Male	3	Rodolphe	3	0.9091	0.875	1	0.857143	0.972863	11	8	5	7	0.878143	10	7	5	6	0.192754
Odila	2019-05-18	11:25:00	6.82	6.35	6.39	30.8	29.2	29.9	6.52	30		N	non-fertile	11	With Male	3	Rodolphe	3	0.9091	0.875	1	0.857143	0.972863	11	8	5	7	0.878143	10	7	5	6	0.192754
Odila	2019-05-19	17:05:00	6.53	6.51	6.46	29.7	30.8	30.3	6.5	30.3		N	non-fertile	12	With Male	3	Rodolphe	3	0.9091	0.875	1	0.857143	0.972863	11	8	5	7	0.878143	10	7	5	6	0.192754
Odila	2019-05-20	14:45:00	6.24	6.34	6.25	31.4	30.3	30.9	6.28	30.9		N	non-fertile	13	With Male	3	Rodolphe	3	0.9091	0.875	1	0.857143	0.972863	11	8	5	7	0.878143	10	7	5	6	0.192754
Odila	2019-05-21	19:05:00	6.41	6.42	6.46	31.8	30	31.2	6.43	31		N	non-fertile	14	With Male	3	Rodolphe	3	0.9091	0.875	1	0.857143	0.972863	11	8	5	7	0.878143	10	7	5	6	0.192754
Salade	2019-06-24	13:00:00	7.52	7.7	7.24	31	32.6	32.1	7.48667	31.9	Same day Zampano was moved	N	pre-fertile	-7	No Male	9	Alf	9	0.1176	0.1667	0.5	0.6	0.982662	10	7	7	3	0.986394	9	7	8	5	-0.100036
Salade	2019-06-25	13:20:00	6.98	7.21	7.09	35.3	34.1	33.7	7.09333	34.3667		N	pre-fertile	-6	No Male	9	Alf	9	0.1176	0.1667	0.5	0.6	0.982662	10	7	7	3	0.986394	9	7	8	5	-0.100036
Salade	2019-06-26	12:50:00	6.86	6.97	6.92	31.2	32.5	33.4	6.91667	32.3667		N	pre-fertile	-5	No Male	9	Alf	9	0.1176	0.1667	0.5	0.6	0.982662	10	7	7	3	0.986394	9	7	8	5	-0.100036
Salade	2019-06-27	12:41:00	6.93	6.88	7.1	30.8	30.8	31.2	6.97	30.9333		N	pre-fertile	-4	No Male	9	Alf	9	0.1176	0.1667	0.5	0.6	0.982662	10	7	7	3	0.986394	9	7	8	5	-0.100036
Salade	2019-06-28	10:30:00	6.98	6.86	6.86	31.6	29.7	31.1	6.9	30.8		N	pre-fertile	-3	No Male	9	Alf	9	0.1176	0.1667	0.5	0.6	0.982662	10	7	7	3	0.986394	9	7	8	5	-0.100036
Salade	2019-06-29	09:56:00	7.31	7.19	7.41	32.3	32.1	33.1	7.30333	32.5		N	fertile	-2	No Male	9	Alf	9	0.1176	0.1667	0.5	0.6	0.982662	10	7	7	3	0.986394	9	7	8	5	-0.100036
Salade	2019-06-30	10:05:00	6.72	6.76	6.75	30.5	31.3	32.7	6.74333	31.5		N	fertile	-1	No Male	9	Alf	9	0.1176	0.1667	0.5	0.6	0.982662	10	7	7	3	0.986394	9	7	8	5	-0.100036
Salade	2019-07-01	11:28:00	6.62	6.5	6.51	31.2	31.4	32.6	6.54333	31.7333		N	fertile	0	No Male	9	Alf	9	0.1176	0.1667	0.5	0.6	0.982662	10	7	7	3	0.986394	9	7	8	5	-0.100036
Salade	2019-07-02	10:25:00	7.2	7.22	NA	29.2	30.5	NA	7.21	29.85		N	fertile	0	No Male	9	Alf	9	0.1176	0.1667	0.5	0.6	0.982662	10	7	7	3	0.986394	9	7	8	5	-0.100036
Salade	2019-07-03	11:42:00	7.1	7.24	7.32	32.1	32.2	31.5	7.22	31.9333		N	fertile	1	No Male	9	Alf	9	0.1176	0.1667	0.5	0.6	0.982662	10	7	7	3	0.986394	9	7	8	5	-0.100036
Salade	2019-07-04	11:08:00	6.66	6.76	6.72	28.4	32.6	33.4	6.71333	31.4667		N	post-fertile	2	No Male	9	Alf	9	0.1176	0.1667	0.5	0.6	0.982662	10	7	7	3	0.986394	9	7	8	5	-0.100036
Salade	2019-07-05	13:36:00	6.1	6.21	6.1	34.5	33.3	33	6.13667	33.6		N	post-fertile	3	No Male	9	Alf	9	0.1176	0.1667	0.5	0.6	0.982662	10	7	7	3	0.986394	9	7	8	5	-0.100036
Salade	2019-07-06	12:09:00	6.58	6.48	NA	29.1	32	NA	6.53	30.55		N	post-fertile	4	No Male	9	Alf	9	0.1176	0.1667	0.5	0.6	0.982662	10	7	7	3	0.986394	9	7	8	5	-0.100036
Salade	2019-07-08	11:57:00	7.32	7.42	7.3	31.9	32	32	7.34667	31.9667		N	post-fertile	6	No Male	9	Alf	9	0.1176	0.1667	0.5	0.6	0.982662	10	7	7	3	0.986394	9	7	8	5	-0.100036
Salade	2019-07-09	13:05:00	6.84	7.17	7.16	29.6	30.5	32.3	7.05667	30.8		N	non-fertile	7	No Male	9	Alf	9	0.1176	0.1667	0.5	0.6	0.982662	10	7	7	3	0.986394	9	7	8	5	-0.100036
Salade	2019-07-30	13:43:00	6.33	6.46	6.39	31.1	32	32.6	6.39333	31.9		Y	fertile	-1	With Male	9	Alf	9	0.1176	0.1667	0.5	0.6	0.982662	10	7	7	3	0.986394	9	7	8	5	-0.100036
Salade	2019-07-31	08:29:00	6.49	6.48	6.47	31.9	32.3	31.8	6.48	32		Y	fertile	0	With Male	9	Alf	9	0.1176	0.1667	0.5	0.6	0.982662	10	7	7	3	0.986394	9	7	8	5	-0.100036
Salade	2019-08-01	12:32:00	6.3	NA	NA	27.8	NA	NA	6.3	27.8	Couldn't get her to do more	Y	fertile	0	With Male	9	Alf	9	0.1176	0.1667	0.5	0.6	0.982662	10	7	7	3	0.986394	9	7	8	5	-0.100036
Salade	2019-08-02	15:34:00	6.46	6.48	6.44	28.5	30.3	31.4	6.46	30.0667		N	fertile	1	With Male	9	Alf	9	0.1176	0.1667	0.5	0.6	0.982662	10	7	7	3	0.986394	9	7	8	5	-0.100036
Salade	2019-08-03	11:29:00	6.78	6.87	6.81	30.8	30.9	31.4	6.82	31.0333		N	post-fertile	2	With Male	9	Alf	9	0.1176	0.1667	0.5	0.6	0.982662	10	7	7	3	0.986394	9	7	8	5	-0.100036
Salade	2019-08-05	12:40:00	6.87	6.84	6.54	30.2	30.8	28.8	6.75	29.9333		N	post-fertile	4	With Male	9	Alf	9	0.1176	0.1667	0.5	0.6	0.982662	10	7	7	3	0.986394	9	7	8	5	-0.100036
Salade	2019-08-06	13:26:00	6.31	6.3	6.37	33.4	33.5	32.8	6.32667	33.2333		N	post-fertile	5	With Male	9	Alf	9	0.1176	0.1667	0.5	0.6	0.982662	10	7	7	3	0.986394	9	7	8	5	-0.100036
Salade	2019-08-07	12:14:00	6.21	6.24	6.25	31.1	31.9	33.1	6.23333	32.0333		N	post-fertile	6	With Male	9	Alf	9	0.1176	0.1667	0.5	0.6	0.982662	10	7	7	3	0.986394	9	7	8	5	-0.100036
Salade	2019-08-08	13:07:00	6.34	6.42	6.4	30.4	33.6	34.5	6.38667	32.8333		N	non-fertile	7	With Male	9	Alf	9	0.1176	0.1667	0.5	0.6	0.982662	10	7	7	3	0.986394	9	7	8	5	-0.100036
Salade	2019-08-09	12:21:00	6.4	6.31	6.35	30.3	32.9	32	6.35333	31.7333		N	non-fertile	8	With Male	9	Alf	9	0.1176	0.1667	0.5	0.6	0.982662	10	7	7	3	0.986394	9	7	8	5	-0.100036
Salade	2019-08-10	14:37:00	6.42	6.74	6.46	32.6	32.3	31.7	6.54	32.2		N	non-fertile	9	With Male	9	Alf	9	0.1176	0.1667	0.5	0.6	0.982662	10	7	7	3	0.986394	9	7	8	5	-0.100036
Salade	2019-08-11	12:49:00	6.34	6.39	6.33	32.5	33.6	33.8	6.35333	33.3		N	non-fertile	10	With Male	9	Alf	9	0.1176	0.1667	0.5	0.6	0.982662	10	7	7	3	0.986394	9	7	8	5	-0.100036
Salade	2019-08-12	14:56:00	6.31	6.25	6.24	32.1	30.7	32.3	6.26667	31.7		N	non-fertile	11	With Male	9	Alf	9	0.1176	0.1667	0.5	0.6	0.982662	10	7	7	3	0.986394	9	7	8	5	-0.100036
Salade	2019-08-13	15:19:00	6.48	6.3	6.31	31.3	31.4	32.2	6.36333	31.6333		N	non-fertile	12	With Male	9	Alf	9	0.1176	0.1667	0.5	0.6	0.982662	10	7	7	3	0.986394	9	7	8	5	-0.100036
Salade	2019-08-14	15:41:00	6.18	6.24	6.21	28.3	31.6	31.8	6.21	30.5667		N	non-fertile	13	With Male	9	Alf	9	0.1176	0.1667	0.5	0.6	0.982662	10	7	7	3	0.986394	9	7	8	5	-0.100036
Salade	2019-08-15	14:40:00	6.36	6.25	6.27	31.7	31.9	32.6	6.29333	32.0667		N	non-fertile	14	With Male	9	Alf	9	0.1176	0.1667	0.5	0.6	0.982662	10	7	7	3	0.986394	9	7	8	5	-0.100036
Salade	2019-08-16	15:07:00	6.44	6.71	7.01	28.4	28.8	28.8	6.72	28.6667	Verry fussy, didn't get probe all the way in.	N	non-fertile	15	With Male	9	Alf	9	0.1176	0.1667	0.5	0.6	0.982662	10	7	7	3	0.986394	9	7	8	5	-0.100036
Salade	2019-08-20	16:08:00	7.15	7.11	6.99	30.6	33	32.5	7.08333	32.0333		N	non-fertile	19	With Male	9	Alf	9	0.1176	0.1667	0.5	0.6	0.982662	10	7	7	3	0.986394	9	7	8	5	-0.100036
Salade	2019-08-21	15:49:00	6.73	6.56	6.59	30	31.4	32.2	6.62667	31.2		N	non-fertile	-9	With Male	9	Alf	9	0.1176	0.1667	0.5	0.6	0.982662	10	7	7	3	0.986394	9	7	8	5	-0.100036
Solene	2019-02-28	12:50:00	7.33	7.33	7.34	28.7	30.4	29.6	7.33	29.6		N	post-fertile	4	No Male	4	Rodolphe	4	0.1111	0	0.571429	0.375	1.08905	10	7	6	5	0.878143	10	7	5	6	-0.102528
Solene	2019-03-04	13:50:00	6.67	6.64	6.67	31.6	31.1	30.8	6.66	31.2		N	non-fertile	8	No Male	4	Rodolphe	4	0.1111	0	0.571429	0.375	1.08905	10	7	6	5	0.878143	10	7	5	6	-0.102528
Solene	2019-03-05	18:00:00	6.77	6.68	6.56	26.7	29.4	29.7	6.67	28.6		N	non-fertile	9	No Male	4	Rodolphe	4	0.1111	0	0.571429	0.375	1.08905	10	7	6	5	0.878143	10	7	5	6	-0.102528
Solene	2019-03-06	13:20:00	7.16	7.19	7.17	31.4	32.8	31.9	7.17	32		N	non-fertile	-15	No Male	4	Rodolphe	4	0.1111	0	0.571429	0.375	1.08905	10	7	6	5	0.878143	10	7	5	6	-0.102528
Solene	2019-03-07		7.59	7.47	7.62	29.1	30	31.2	7.56	30.1	Taken sometime in the pm	N	non-fertile	-14	No Male	4	Rodolphe	4	0.1111	0	0.571429	0.375	1.08905	10	7	6	5	0.878143	10	7	5	6	-0.102528
Solene	2019-03-08	13:20:00	6.37	6.31	6.33	32.6	32.1	31.7	6.34	32.1		N	non-fertile	-13	No Male	4	Rodolphe	4	0.1111	0	0.571429	0.375	1.08905	10	7	6	5	0.878143	10	7	5	6	-0.102528
Solene	2019-03-11	14:00:00	7.09	7.19	7.01	31.5	32.2	32.5	7.1	32.1		N	non-fertile	-10	No Male	4	Rodolphe	4	0.1111	0	0.571429	0.375	1.08905	10	7	6	5	0.878143	10	7	5	6	-0.102528
Solene	2019-03-12	13:21:00	6.9	6.97	6.99	32.2	31	31.5	6.95	31.6		N	non-fertile	-9	No Male	4	Rodolphe	4	0.1111	0	0.571429	0.375	1.08905	10	7	6	5	0.878143	10	7	5	6	-0.102528
Solene	2019-03-13	13:00:00	7.55	7.57	7.47	32.7	32.5	32.3	7.53	32.5		N	non-fertile	-8	No Male	4	Rodolphe	4	0.1111	0	0.571429	0.375	1.08905	10	7	6	5	0.878143	10	7	5	6	-0.102528
Solene	2019-03-14	17:37:00	7.82	7.8	7.86	30.4	30.9	29.1	7.83	30.1		N	pre-fertile	-7	No Male	4	Rodolphe	4	0.1111	0	0.571429	0.375	1.08905	10	7	6	5	0.878143	10	7	5	6	-0.102528
Solene	2019-03-15	14:30:00	7.45	7.42	7.44	30.7	30.9	31.6	7.44	31.1		N	pre-fertile	-6	No Male	4	Rodolphe	4	0.1111	0	0.571429	0.375	1.08905	10	7	6	5	0.878143	10	7	5	6	-0.102528
Solene	2019-03-19	17:00:00	7.1	7.38	7.26	28.4	31.4	31.8	7.25	30.5		N	fertile	-2	With Male	4	Rodolphe	4	0.1111	0	0.571429	0.375	1.08905	10	7	6	5	0.878143	10	7	5	6	-0.102528
Solene	2019-03-21	14:50:00	6.98	6.92	6.97	30.8	32.9	31.3	6.96	31.7		N	fertile	0	With Male	4	Rodolphe	4	0.1111	0	0.571429	0.375	1.08905	10	7	6	5	0.878143	10	7	5	6	-0.102528
Solene	2019-03-22	12:20:00	6.93	6.92	7.14	31.2	31.6	32.1	7	31.6		N	fertile	0	With Male	4	Rodolphe	4	0.1111	0	0.571429	0.375	1.08905	10	7	6	5	0.878143	10	7	5	6	-0.102528
Solene	2019-03-25	13:40:00	6.97	6.83	6.84	33.3	32.3	31.1	6.88	32.2		N	post-fertile	3	With Male	4	Rodolphe	4	0.1111	0	0.571429	0.375	1.08905	10	7	6	5	0.878143	10	7	5	6	-0.102528
Solene	2019-03-26	13:30:00	6.62	6.69	NA	30.7	31.4	NA	6.66	31.1		N	post-fertile	4	With Male	4	Rodolphe	4	0.1111	0	0.571429	0.375	1.08905	10	7	6	5	0.878143	10	7	5	6	-0.102528
Solene	2019-03-27	11:54:00	6.6	6.58	6.68	32.6	32.2	31.5	6.62	32.1		N	post-fertile	5	With Male	4	Rodolphe	4	0.1111	0	0.571429	0.375	1.08905	10	7	6	5	0.878143	10	7	5	6	-0.102528
Solene	2019-03-29	12:07:00	7	7.11	7.07	30.2	31.3	31.8	7.06	31.1		N	non-fertile	7	With Male	4	Rodolphe	4	0.1111	0	0.571429	0.375	1.08905	10	7	6	5	0.878143	10	7	5	6	-0.102528
Solene	2019-04-03	13:30:00	6.79	6.82	6.8	31	30.8	31.2	6.8	31		N	non-fertile	12	With Male	4	Rodolphe	4	0.1111	0	0.571429	0.375	1.08905	10	7	6	5	0.878143	10	7	5	6	-0.102528
Solene	2019-04-05	15:00:00	7.12	7.12	7.2	32.8	32.5	31.3	7.15	32.2		N	non-fertile	14	With Male	4	Rodolphe	4	0.1111	0	0.571429	0.375	1.08905	10	7	6	5	0.878143	10	7	5	6	-0.102528
Solene	2019-04-06	17:00:00	6.75	6.76	6.78	31.3	32	32	6.76	31.8		N	non-fertile	15	With Male	4	Rodolphe	4	0.1111	0	0.571429	0.375	1.08905	10	7	6	5	0.878143	10	7	5	6	-0.102528
Solene	2019-04-08	18:50:00	7.19	7.19	7.21	32.6	32.9	33.2	7.2	32.9		N	non-fertile	17	With Male	4	Rodolphe	4	0.1111	0	0.571429	0.375	1.08905	10	7	6	5	0.878143	10	7	5	6	-0.102528
Solene	2019-04-12	14:00:00	7.04	7.08	7.09	30	31	30.6	7.07	30.5		N	non-fertile	-12	With Male	4	Rodolphe	4	0.1111	0	0.571429	0.375	1.08905	10	7	6	5	0.878143	10	7	5	6	-0.102528
Solene	2019-04-13	11:30:00	6.94	7.14	7.09	30.4	30.6	30.5	7.06	30.5		N	non-fertile	-11	With Male	4	Rodolphe	4	0.1111	0	0.571429	0.375	1.08905	10	7	6	5	0.878143	10	7	5	6	-0.102528
Solene	2019-04-14	12:30:00	5.99	7.15	7.22	31.5	32.9	30.7	6.79	31.7		N	non-fertile	-10	With Male	4	Rodolphe	4	0.1111	0	0.571429	0.375	1.08905	10	7	6	5	0.878143	10	7	5	6	-0.102528
Solene	2019-04-15	13:20:00	7.13	7.14	7.19	31.4	31.6	30.9	7.15	31.3		N	non-fertile	-9	With Male	4	Rodolphe	4	0.1111	0	0.571429	0.375	1.08905	10	7	6	5	0.878143	10	7	5	6	-0.102528
Solene	2019-04-16	13:09:00	7.09	7.18	7.14	28.3	30.7	31.4	7.14	30.1		N	non-fertile	-8	With Male	4	Rodolphe	4	0.1111	0	0.571429	0.375	1.08905	10	7	6	5	0.878143	10	7	5	6	-0.102528
Solene	2019-04-17	13:50:00	7.14	7.03	7.07	29.4	31	31.9	7.08	30.8		N	pre-fertile	-7	With Male	4	Rodolphe	4	0.1111	0	0.571429	0.375	1.08905	10	7	6	5	0.878143	10	7	5	6	-0.102528
Solene	2019-04-18	13:20:00	7.12	6.67	7.18	30.5	31.5	32.6	6.99	31.5		N	pre-fertile	-6	With Male	4	Rodolphe	4	0.1111	0	0.571429	0.375	1.08905	10	7	6	5	0.878143	10	7	5	6	-0.102528
Solene	2019-04-19	12:18:00	7.01	6.99	7.13	33.5	30.3	32.8	7.04	32.2		N	pre-fertile	-5	With Male	4	Rodolphe	4	0.1111	0	0.571429	0.375	1.08905	10	7	6	5	0.878143	10	7	5	6	-0.102528
Solene	2019-04-23	18:00:00	7.27	7.27	7.29	31	30.8	29.9	7.28	30.6		N	fertile	-1	With Male	4	Rodolphe	4	0.1111	0	0.571429	0.375	1.08905	10	7	6	5	0.878143	10	7	5	6	-0.102528
Solene	2019-04-24	12:10:00	6.89	6.96	6.98	30.2	30.9	32.4	6.94	31.2		N	fertile	0	With Male	4	Rodolphe	4	0.1111	0	0.571429	0.375	1.08905	10	7	6	5	0.878143	10	7	5	6	-0.102528
Solene	2019-04-25	18:30:00	6.74	6.61	6.63	31.6	30.1	30.5	6.66	30.7		N	fertile	0	With Male	4	Rodolphe	4	0.1111	0	0.571429	0.375	1.08905	10	7	6	5	0.878143	10	7	5	6	-0.102528
Solene	2019-04-26	12:45:00	7.03	7.09	7.02	31.6	31.5	29.8	7.05	31		N	fertile	1	With Male	4	Rodolphe	4	0.1111	0	0.571429	0.375	1.08905	10	7	6	5	0.878143	10	7	5	6	-0.102528
Solene	2019-04-27	11:30:00	6.98	6.96	6.89	32.7	32	32.3	6.94	32.3		N	post-fertile	2	With Male	4	Rodolphe	4	0.1111	0	0.571429	0.375	1.08905	10	7	6	5	0.878143	10	7	5	6	-0.102528
Solene	2019-04-29	14:00:00	6.73	6.86	6.91	32.2	31.6	31.6	6.83	31.8		N	post-fertile	4	With Male	4	Rodolphe	4	0.1111	0	0.571429	0.375	1.08905	10	7	6	5	0.878143	10	7	5	6	-0.102528
Solene	2019-04-30	17:37:00	6.96	6.95	6.96	30.7	31.4	31.9	6.96	31.3		N	post-fertile	5	With Male	4	Rodolphe	4	0.1111	0	0.571429	0.375	1.08905	10	7	6	5	0.878143	10	7	5	6	-0.102528
Solene	2019-05-01		6.67	6.91	6.96	30.5	33.5	32.7	6.85	32.2		N	post-fertile	6	With Male	4	Rodolphe	4	0.1111	0	0.571429	0.375	1.08905	10	7	6	5	0.878143	10	7	5	6	-0.102528
Solene	2019-05-02	17:18:00	6.44	6.77	6.54	31.9	28.2	31.7	6.58	30.6		N	non-fertile	7	With Male	4	Rodolphe	4	0.1111	0	0.571429	0.375	1.08905	10	7	6	5	0.878143	10	7	5	6	-0.102528
Solene	2019-05-03	13:00:00	6.89	6.63	6.63	30.3	31.4	32.5	6.72	31.4		N	non-fertile	8	With Male	4	Rodolphe	4	0.1111	0	0.571429	0.375	1.08905	10	7	6	5	0.878143	10	7	5	6	-0.102528
Solene	2019-05-04	12:30:00	6.85	6.56	6.49	33.9	32.2	33.1	6.63	33.1		N	non-fertile	9	With Male	4	Rodolphe	4	0.1111	0	0.571429	0.375	1.08905	10	7	6	5	0.878143	10	7	5	6	-0.102528
Solene	2019-05-05	11:30:00	6.62	6.57	6.56	31.3	30.3	30.8	6.58	30.8		N	non-fertile	10	With Male	4	Rodolphe	4	0.1111	0	0.571429	0.375	1.08905	10	7	6	5	0.878143	10	7	5	6	-0.102528
Solene	2019-05-06	18:42:00	6.42	6.39	6.51	29	29.7	32.7	6.44	30.5		N	non-fertile	11	With Male	4	Rodolphe	4	0.1111	0	0.571429	0.375	1.08905	10	7	6	5	0.878143	10	7	5	6	-0.102528
Solene	2019-05-07	18:35:00	6.68	6.72	6.7	32.1	31.1	31.5	6.7	31.6		N	non-fertile	12	With Male	4	Rodolphe	4	0.1111	0	0.571429	0.375	1.08905	10	7	6	5	0.878143	10	7	5	6	-0.102528
Solene	2019-05-10	13:20:00	6.9	6.91	NA	32.6	33.4	NA	6.91	33		N	non-fertile	15	With Male	4	Rodolphe	4	0.1111	0	0.571429	0.375	1.08905	10	7	6	5	0.878143	10	7	5	6	-0.102528
Sottise	2019-06-24	13:15:00	6.76	6.69	6.73	34.7	35.3	35.5	6.72667	35.1667	Same day Zampano was moved	N	non-fertile	14	No Male	8	Alf	8	0.3125	0	0.8	0.166667	0.971113	12	4	10	2	0.986394	9	7	8	5	-0.176989
Sottise	2019-06-25	13:15:00	7.15	7.14	7.04	35.3	34.8	35.7	7.11	35.2667	1st day MN	N	non-fertile	-14	No Male	8	Alf	8	0.3125	0	0.8	0.166667	0.971113	12	4	10	2	0.986394	9	7	8	5	-0.176989
Sottise	2019-06-26	12:30:00	6.77	6.5	6.78	31	31.7	31.8	6.68333	31.5		N	non-fertile	-13	No Male	8	Alf	8	0.3125	0	0.8	0.166667	0.971113	12	4	10	2	0.986394	9	7	8	5	-0.176989
Sottise	2019-06-27	12:24:00	6.35	6.23	6.31	33.5	31.7	31.4	6.29667	32.2		N	non-fertile	-12	No Male	8	Alf	8	0.3125	0	0.8	0.166667	0.971113	12	4	10	2	0.986394	9	7	8	5	-0.176989
Sottise	2019-06-28	10:45:00	6.82	6.8	6.71	33.8	33.4	33	6.77667	33.4		N	non-fertile	-11	No Male	8	Alf	8	0.3125	0	0.8	0.166667	0.971113	12	4	10	2	0.986394	9	7	8	5	-0.176989
Sottise	2019-06-29	09:43:00	6.66	6.71	6.7	33.9	33.2	33	6.69	33.3667		N	non-fertile	-10	No Male	8	Alf	8	0.3125	0	0.8	0.166667	0.971113	12	4	10	2	0.986394	9	7	8	5	-0.176989
Sottise	2019-07-01	11:48:00	6.82	6.83	6.84	33.1	33.6	33.8	6.83	33.5		N	non-fertile	-8	No Male	8	Alf	8	0.3125	0	0.8	0.166667	0.971113	12	4	10	2	0.986394	9	7	8	5	-0.176989
Sottise	2019-07-02	10:30:00	7.14	7.19	7.18	33.6	33.1	33.8	7.17	33.5		N	pre-fertile	-7	No Male	8	Alf	8	0.3125	0	0.8	0.166667	0.971113	12	4	10	2	0.986394	9	7	8	5	-0.176989
Sottise	2019-07-03	11:52:00	6.95	6.88	6.87	36.1	35.6	36.3	6.9	36		N	pre-fertile	-6	No Male	8	Alf	8	0.3125	0	0.8	0.166667	0.971113	12	4	10	2	0.986394	9	7	8	5	-0.176989
Sottise	2019-07-04	11:31:00	7.01	7.21	7.18	37.1	34	33.2	7.13333	34.7667		N	pre-fertile	-5	No Male	8	Alf	8	0.3125	0	0.8	0.166667	0.971113	12	4	10	2	0.986394	9	7	8	5	-0.176989
Sottise	2019-07-05	13:48:00	6.93	6.94	6.94	38.1	36.6	36.8	6.93667	37.1667		N	pre-fertile	-4	No Male	8	Alf	8	0.3125	0	0.8	0.166667	0.971113	12	4	10	2	0.986394	9	7	8	5	-0.176989
Sottise	2019-07-06	12:28:00	6.67	6.65	6.64	29.2	32.6	33.6	6.65333	31.8		N	pre-fertile	-3	No Male	8	Alf	8	0.3125	0	0.8	0.166667	0.971113	12	4	10	2	0.986394	9	7	8	5	-0.176989
Sottise	2019-07-07	12:17:00	6.73	6.78	6.76	33.2	31.7	32	6.75667	32.3		N	fertile	-2	No Male	8	Alf	8	0.3125	0	0.8	0.166667	0.971113	12	4	10	2	0.986394	9	7	8	5	-0.176989
Sottise	2019-07-09	13:32:00	6.48	6.53	6.58	27.7	28.9	30	6.53	28.8667		N	fertile	0	No Male	8	Alf	8	0.3125	0	0.8	0.166667	0.971113	12	4	10	2	0.986394	9	7	8	5	-0.176989
Sottise	2019-07-30	13:43:00	6.38	6.13	6.1	31.6	32.8	32.5	6.20333	32.3		N	non-fertile	-10	With Male	8	Alf	8	0.3125	0	0.8	0.166667	0.971113	12	4	10	2	0.986394	9	7	8	5	-0.176989
Sottise	2019-07-31	08:53:00	6.33	6.34	6.22	33.3	34	33.5	6.29667	33.6		N	non-fertile	-9	With Male	8	Alf	8	0.3125	0	0.8	0.166667	0.971113	12	4	10	2	0.986394	9	7	8	5	-0.176989
Sottise	2019-08-01	08:26:00	6.37	6.34	6.32	26.2	30.8	31.4	6.34333	29.4667		N	non-fertile	-8	With Male	8	Alf	8	0.3125	0	0.8	0.166667	0.971113	12	4	10	2	0.986394	9	7	8	5	-0.176989
Sottise	2019-08-02	15:17:00	6.41	6.43	6.37	33.2	33.2	32.9	6.40333	33.1		N	pre-fertile	-7	With Male	8	Alf	8	0.3125	0	0.8	0.166667	0.971113	12	4	10	2	0.986394	9	7	8	5	-0.176989
Sottise	2019-08-03	11:57:00	6.18	6.28	6.17	30.9	29.9	31.2	6.21	30.6667		N	pre-fertile	-6	With Male	8	Alf	8	0.3125	0	0.8	0.166667	0.971113	12	4	10	2	0.986394	9	7	8	5	-0.176989
Sottise	2019-08-05	13:30:00	6.48	6.61	6.87	35.4	35.5	34.7	6.65333	35.2		N	pre-fertile	-4	With Male	8	Alf	8	0.3125	0	0.8	0.166667	0.971113	12	4	10	2	0.986394	9	7	8	5	-0.176989
Sottise	2019-08-06	16:42:00	6.93	6.77	6.84	32.4	35.1	35.4	6.84667	34.3		N	pre-fertile	-3	With Male	8	Alf	8	0.3125	0	0.8	0.166667	0.971113	12	4	10	2	0.986394	9	7	8	5	-0.176989
Sottise	2019-08-07	16:02:00	6.67	6.64	6.68	31.1	32.3	32.9	6.66333	32.1		N	fertile	-2	With Male	8	Alf	8	0.3125	0	0.8	0.166667	0.971113	12	4	10	2	0.986394	9	7	8	5	-0.176989
Sottise	2019-08-09	15:49:00	6.95	7.05	7.12	35.4	38.1	34.9	7.04	36.1333		Y	fertile	0	With Male	8	Alf	8	0.3125	0	0.8	0.166667	0.971113	12	4	10	2	0.986394	9	7	8	5	-0.176989
Sottise	2019-08-10	15:40:00	6.99	6.82	7.14	34.9	34.1	33.6	6.98333	34.2		Y	fertile	0	With Male	8	Alf	8	0.3125	0	0.8	0.166667	0.971113	12	4	10	2	0.986394	9	7	8	5	-0.176989
Sottise	2019-08-11	13:01:00	7.24	7.25	7.26	34.1	34.5	33.8	7.25	34.1333		N	fertile	1	With Male	8	Alf	8	0.3125	0	0.8	0.166667	0.971113	12	4	10	2	0.986394	9	7	8	5	-0.176989
Sottise	2019-08-12	16:42:00	7.81	8.04	8.01	28.6	28.4	31.5	7.95333	29.5		N	post-fertile	2	With Male	8	Alf	8	0.3125	0	0.8	0.166667	0.971113	12	4	10	2	0.986394	9	7	8	5	-0.176989
Sottise	2019-08-13	15:46:00	7.08	NA	NA	27.5	NA	NA	7.08	27.5	Couldn't get her to do any more	N	post-fertile	3	With Male	8	Alf	8	0.3125	0	0.8	0.166667	0.971113	12	4	10	2	0.986394	9	7	8	5	-0.176989
Sottise	2019-08-14	15:49:00	7.74	7.71	7.77	28.5	31.4	32.4	7.74	30.7667		N	post-fertile	4	With Male	8	Alf	8	0.3125	0	0.8	0.166667	0.971113	12	4	10	2	0.986394	9	7	8	5	-0.176989
Sottise	2019-08-15	14:59:00	7.9	7.66	7.59	30.2	31.6	32.8	7.71667	31.5333		N	post-fertile	5	With Male	8	Alf	8	0.3125	0	0.8	0.166667	0.971113	12	4	10	2	0.986394	9	7	8	5	-0.176989
Sottise	2019-08-16	15:44:00	6.85	6.75	6.86	28.6	30.3	31.9	6.82	30.2667		N	post-fertile	6	With Male	8	Alf	8	0.3125	0	0.8	0.166667	0.971113	12	4	10	2	0.986394	9	7	8	5	-0.176989
Sottise	2019-08-19	16:45:00	6.45	6.92	6.65	33.5	33.3	33.3	6.67333	33.3667		N	non-fertile	9	With Male	8	Alf	8	0.3125	0	0.8	0.166667	0.971113	12	4	10	2	0.986394	9	7	8	5	-0.176989
Sottise	2019-08-20	16:24:00	7.32	7.35	7.18	28.8	28.5	30.7	7.28333	29.3333		N	non-fertile	10	With Male	8	Alf	8	0.3125	0	0.8	0.166667	0.971113	12	4	10	2	0.986394	9	7	8	5	-0.176989
Sottise	2019-08-21	16:01:00	6.95	6.48	6.53	29.3	29.5	29.7	6.65333	29.5		N	non-fertile	11	With Male	8	Alf	8	0.3125	0	0.8	0.166667	0.971113	12	4	10	2	0.986394	9	7	8	5	-0.176989
Sottise	2019-08-22	16:21:00	6.63	6.61	6.72	29.9	32.8	29.4	6.65333	30.7		N	non-fertile	12	With Male	8	Alf	8	0.3125	0	0.8	0.166667	0.971113	12	4	10	2	0.986394	9	7	8	5	-0.176989
Suzon	2019-04-15	14:00:00	6.9	6.88	6.84	31.1	32.6	33.8	6.87	32.5		N	post-fertile	2	With Male	5	Rodolphe	5	0.2778	0	0.4	0.375	1.04285	13	7	9	5	0.878143	10	7	5	6	-0.183528
Suzon	2019-04-17	14:00:00	6.95	7.21	NA	32.2	33	NA	7.08	32.6	dry	N	post-fertile	4	With Male	5	Rodolphe	5	0.2778	0	0.4	0.375	1.04285	13	7	9	5	0.878143	10	7	5	6	-0.183528
Suzon	2019-04-19	16:00:00	6.79	6.86	6.83	24	23.9	24.3	6.83	24.1		N	post-fertile	6	With Male	5	Rodolphe	5	0.2778	0	0.4	0.375	1.04285	13	7	9	5	0.878143	10	7	5	6	-0.183528
Suzon	2019-04-24	19:45:00	6.54	6.56	6.56	27.1	26.8	27.6	6.55	27.2		N	non-fertile	11	With Male	5	Rodolphe	5	0.2778	0	0.4	0.375	1.04285	13	7	9	5	0.878143	10	7	5	6	-0.183528
Suzon	2019-04-25	18:15:00	6.61	NA	NA	26.2	NA	NA	6.61	26.2		N	non-fertile	12	With Male	5	Rodolphe	5	0.2778	0	0.4	0.375	1.04285	13	7	9	5	0.878143	10	7	5	6	-0.183528
Suzon	2019-04-26		6.66	6.78	6.88	27.4	28.4	27.2	6.77	27.7	dry	N	non-fertile	13	With Male	5	Rodolphe	5	0.2778	0	0.4	0.375	1.04285	13	7	9	5	0.878143	10	7	5	6	-0.183528
Suzon	2019-04-30	17:55:00	6.86	6.73	6.97	32.1	31.4	29	6.85	30.8	dry	N	non-fertile	17	With Male	5	Rodolphe	5	0.2778	0	0.4	0.375	1.04285	13	7	9	5	0.878143	10	7	5	6	-0.183528
Suzon	2019-05-01	12:15:00	6.75	6.72	6.58	33.2	32.6	29.2	6.68	31.7	wet-ish	N	non-fertile	18	With Male	5	Rodolphe	5	0.2778	0	0.4	0.375	1.04285	13	7	9	5	0.878143	10	7	5	6	-0.183528
Suzon	2019-05-02	13:45:00	6.95	6.86	6.71	34.8	32	30.2	6.84	32.3	dry	N	non-fertile	19	With Male	5	Rodolphe	5	0.2778	0	0.4	0.375	1.04285	13	7	9	5	0.878143	10	7	5	6	-0.183528
Suzon	2019-05-03	13:30:00	7.36	7.27	7.3	29.2	30.6	30.4	7.31	30.1	MN	N	non-fertile	-11	With Male	5	Rodolphe	5	0.2778	0	0.4	0.375	1.04285	13	7	9	5	0.878143	10	7	5	6	-0.183528
Suzon	2019-05-04	12:10:00	7.29	7.28	7.14	29.7	30.4	31.5	7.24	30.5	MN	N	non-fertile	-10	With Male	5	Rodolphe	5	0.2778	0	0.4	0.375	1.04285	13	7	9	5	0.878143	10	7	5	6	-0.183528
Suzon	2019-05-05	12:00:00	7.23	7.2	7.08	28.1	29.4	30.3	7.17	29.3	MN	N	non-fertile	-9	With Male	5	Rodolphe	5	0.2778	0	0.4	0.375	1.04285	13	7	9	5	0.878143	10	7	5	6	-0.183528
Suzon	2019-05-06	19:00:00	6.92	6.92	6.91	31.7	31.5	30.2	6.92	31.1		N	non-fertile	-8	With Male	5	Rodolphe	5	0.2778	0	0.4	0.375	1.04285	13	7	9	5	0.878143	10	7	5	6	-0.183528
Suzon	2019-05-07	11:30:00	6.77	6.86	6.89	31.8	29.5	31.3	6.84	30.9		N	pre-fertile	-7	With Male	5	Rodolphe	5	0.2778	0	0.4	0.375	1.04285	13	7	9	5	0.878143	10	7	5	6	-0.183528
Suzon	2019-05-08	10:30:00	7.45	7.18	7.24	29.8	29.7	27.6	7.29	29		N	pre-fertile	-6	With Male	5	Rodolphe	5	0.2778	0	0.4	0.375	1.04285	13	7	9	5	0.878143	10	7	5	6	-0.183528
Suzon	2019-05-09	14:10:00	7.15	7.15	7.12	37.5	35.3	33.5	7.14	35.4		N	pre-fertile	-5	With Male	5	Rodolphe	5	0.2778	0	0.4	0.375	1.04285	13	7	9	5	0.878143	10	7	5	6	-0.183528
Suzon	2019-05-10	13:40:00	7.11	6.99	6.94	33.3	30.5	31.9	7.01	31.9		N	pre-fertile	-4	With Male	5	Rodolphe	5	0.2778	0	0.4	0.375	1.04285	13	7	9	5	0.878143	10	7	5	6	-0.183528
Suzon	2019-05-12	10:30:00	6.94	6.95	6.95	30.2	29.9	29.2	6.95	29.8		N	fertile	-2	With Male	5	Rodolphe	5	0.2778	0	0.4	0.375	1.04285	13	7	9	5	0.878143	10	7	5	6	-0.183528
Suzon	2019-05-13	18:40:00	6.36	6.35	6.3	30.3	31.1	31.7	6.34	31		Y	fertile	-1	With Male	5	Rodolphe	5	0.2778	0	0.4	0.375	1.04285	13	7	9	5	0.878143	10	7	5	6	-0.183528
Suzon	2019-05-18	17:30:00	6.43	6.4	6.38	30.6	29.9	30.1	6.4	30.2		N	post-fertile	3	With Male	5	Rodolphe	5	0.2778	0	0.4	0.375	1.04285	13	7	9	5	0.878143	10	7	5	6	-0.183528
Suzon	2019-05-19	17:10:00	6.41	6.38	6.37	30.4	29.9	29.5	6.39	29.9		N	post-fertile	4	With Male	5	Rodolphe	5	0.2778	0	0.4	0.375	1.04285	13	7	9	5	0.878143	10	7	5	6	-0.183528
Suzon	2019-05-20	17:13:00	6.64	6.57	6.52	31	29.7	30.6	6.58	30.4		N	post-fertile	5	With Male	5	Rodolphe	5	0.2778	0	0.4	0.375	1.04285	13	7	9	5	0.878143	10	7	5	6	-0.183528
Suzon	2019-05-21	15:00:00	6.53	6.53	6.54	32.8	32.5	30.3	6.53	31.9		N	post-fertile	6	With Male	5	Rodolphe	5	0.2778	0	0.4	0.375	1.04285	13	7	9	5	0.878143	10	7	5	6	-0.183528
Suzon	2019-05-22	13:00:00	6.67	6.67	6.62	34	32.9	31.4	6.65	32.8		N	non-fertile	7	With Male	5	Rodolphe	5	0.2778	0	0.4	0.375	1.04285	13	7	9	5	0.878143	10	7	5	6	-0.183528
Vertige	2018-12-10	15:30:00	6.87	6.76	6.72	27.3	24.3	26.4	6.78333	26		N	pre-fertile	-5	No Male	2	Momo	2	0.4	0.4	0.666667	0.833333	1.04659	11	6	9	6	1.03854	10	8	6	5	0.237535
Vertige	2018-12-11	15:30:00	7.05	7.09	6.94	27.3	26.7	28.1	7.02667	27.3667		N	pre-fertile	-4	No Male	2	Momo	2	0.4	0.4	0.666667	0.833333	1.04659	11	6	9	6	1.03854	10	8	6	5	0.237535
Vertige	2018-12-12	15:30:00	6.92	6.94	6.88	25.3	28.4	28.5	6.91333	27.4		N	pre-fertile	-3	No Male	2	Momo	2	0.4	0.4	0.666667	0.833333	1.04659	11	6	9	6	1.03854	10	8	6	5	0.237535
Vertige	2018-12-13	15:00:00	6.81	6.98	6.86	27.8	26.1	26.4	6.88333	26.7667		N	fertile	-2	No Male	2	Momo	2	0.4	0.4	0.666667	0.833333	1.04659	11	6	9	6	1.03854	10	8	6	5	0.237535
Vertige	2018-12-14	16:10:00	6.67	6.73	6.68	26.6	28.1	27.6	6.69333	27.4333		N	fertile	-1	No Male	2	Momo	2	0.4	0.4	0.666667	0.833333	1.04659	11	6	9	6	1.03854	10	8	6	5	0.237535
Vertige	2018-12-17	15:00:00	6.62	6.55	6.52	30.5	29.5	29	6.56333	29.6667		N	fertile	1	No Male	2	Momo	2	0.4	0.4	0.666667	0.833333	1.04659	11	6	9	6	1.03854	10	8	6	5	0.237535
Vertige	2018-12-21	15:30:00	7.31	7	7	32.6	33.5	29.4	7.10333	31.8333		N	post-fertile	5	No Male	2	Momo	2	0.4	0.4	0.666667	0.833333	1.04659	11	6	9	6	1.03854	10	8	6	5	0.237535
Vertige	2019-01-03	13:00:00	7.11	7.19	7.14	28.2	27.4	24.6	7.14667	26.7333		N	non-fertile	-16	No Male	2	Momo	2	0.4	0.4	0.666667	0.833333	1.04659	11	6	9	6	1.03854	10	8	6	5	0.237535
Vertige	2019-01-04	14:00:00	5.98	6.27	6.49	26	29.2	29.9	6.24667	28.3667	recent urination	N	non-fertile	-15	No Male	2	Momo	2	0.4	0.4	0.666667	0.833333	1.04659	11	6	9	6	1.03854	10	8	6	5	0.237535
Vertige	2019-01-15	13:00:00	6.06	6.09	6.06	28.7	30.1	30.7	6.07	29.8333		N	pre-fertile	-4	With Male	2	Momo	2	0.4	0.4	0.666667	0.833333	1.04659	11	6	9	6	1.03854	10	8	6	5	0.237535
Vertige	2019-01-16	13:00:00	6.33	6.2	6.18	26.1	24.8	24.8	6.23667	25.2333	<1 hour post-copulation	Y	pre-fertile	-3	With Male	2	Momo	2	0.4	0.4	0.666667	0.833333	1.04659	11	6	9	6	1.03854	10	8	6	5	0.237535
Vertige	2019-01-17	12:50:00	4.86	4.88	4.89	23.9	26.1	27.7	4.87667	25.9	SP present, no cop in previous 4 hours	Y	fertile	-2	With Male	2	Momo	2	0.4	0.4	0.666667	0.833333	1.04659	11	6	9	6	1.03854	10	8	6	5	0.237535
Vertige	2019-01-18	13:20:00	5.25	5.29	5.37	22.3	24.2	25.7	5.30333	24.0667		Y	fertile	-1	With Male	2	Momo	2	0.4	0.4	0.666667	0.833333	1.04659	11	6	9	6	1.03854	10	8	6	5	0.237535
Vertige	2019-01-21	10:00:00	5.13	5.13	5.19	24.9	28	31.4	5.15	28.1		N	fertile	1	With Male	2	Momo	2	0.4	0.4	0.666667	0.833333	1.04659	11	6	9	6	1.03854	10	8	6	5	0.237535
Viva	2019-04-22	09:53:00	5.48	5.45	5.35	32.1	29.6	30.5	5.43	30.7		N	non-fertile	-15	No Male	6	Auguste	6	0.8182	0.3333	0.888889	0.333333	0.937401	9	2	8	2	0.984761	11	6	9	6	-0.0546244
Viva	2019-04-23	13:50:00	5.5	5.16	5.33	31.4	30.3	31	5.33	30.9		N	non-fertile	-14	No Male	6	Auguste	6	0.8182	0.3333	0.888889	0.333333	0.937401	9	2	8	2	0.984761	11	6	9	6	-0.0546244
Viva	2019-04-24	13:30:00	5.81	5.74	5.48	30.8	30.5	31.2	5.68	30.8		N	non-fertile	-13	No Male	6	Auguste	6	0.8182	0.3333	0.888889	0.333333	0.937401	9	2	8	2	0.984761	11	6	9	6	-0.0546244
Viva	2019-04-25	14:24:00	5.17	5.23	5.53	30	31.4	32.3	5.31	31.2		N	non-fertile	-12	No Male	6	Auguste	6	0.8182	0.3333	0.888889	0.333333	0.937401	9	2	8	2	0.984761	11	6	9	6	-0.0546244
Viva	2019-04-26	13:20:00	5.55	5.48	5.47	30.8	30.8	32.5	5.5	31.4		N	non-fertile	-11	No Male	6	Auguste	6	0.8182	0.3333	0.888889	0.333333	0.937401	9	2	8	2	0.984761	11	6	9	6	-0.0546244
Viva	2019-04-27	11:00:00	5.72	5.63	5.79	31.8	32.1	30.9	5.71	31.6		N	non-fertile	-10	No Male	6	Auguste	6	0.8182	0.3333	0.888889	0.333333	0.937401	9	2	8	2	0.984761	11	6	9	6	-0.0546244
Viva	2019-04-28	11:35:00	5.36	5.32	5.33	32.4	30.5	31.4	5.34	31.4		N	non-fertile	-9	No Male	6	Auguste	6	0.8182	0.3333	0.888889	0.333333	0.937401	9	2	8	2	0.984761	11	6	9	6	-0.0546244
Viva	2019-04-29	14:50:00	5.77	5.69	5.65	31.3	32.8	31.1	5.7	31.7		N	non-fertile	-8	No Male	6	Auguste	6	0.8182	0.3333	0.888889	0.333333	0.937401	9	2	8	2	0.984761	11	6	9	6	-0.0546244
Viva	2019-04-30	15:00:00	5.59	5.57	5.47	30.6	30.9	32	5.54	31.2		N	pre-fertile	-7	No Male	6	Auguste	6	0.8182	0.3333	0.888889	0.333333	0.937401	9	2	8	2	0.984761	11	6	9	6	-0.0546244
Viva	2019-05-01	11:15:00	5.55	5.44	5.3	32.7	30.4	32.1	5.43	31.7		N	pre-fertile	-6	No Male	6	Auguste	6	0.8182	0.3333	0.888889	0.333333	0.937401	9	2	8	2	0.984761	11	6	9	6	-0.0546244
Viva	2019-05-02	14:20:00	5.74	5.71	5.65	30.8	31.6	34.6	5.7	32.3		N	pre-fertile	-5	No Male	6	Auguste	6	0.8182	0.3333	0.888889	0.333333	0.937401	9	2	8	2	0.984761	11	6	9	6	-0.0546244
Viva	2019-05-03	14:00:00	5.59	5.52	5.28	34.4	33.9	34.5	5.46	34.3		N	pre-fertile	-4	No Male	6	Auguste	6	0.8182	0.3333	0.888889	0.333333	0.937401	9	2	8	2	0.984761	11	6	9	6	-0.0546244
Viva	2019-05-04	12:50:00	6.28	6.1	6.05	32.8	34	34.2	6.14	33.7		N	pre-fertile	-3	No Male	6	Auguste	6	0.8182	0.3333	0.888889	0.333333	0.937401	9	2	8	2	0.984761	11	6	9	6	-0.0546244
Viva	2019-05-06	18:10:00	5.81	5.82	5.86	31.7	32.4	32.8	5.83	32.3		N	fertile	-1	No Male	6	Auguste	6	0.8182	0.3333	0.888889	0.333333	0.937401	9	2	8	2	0.984761	11	6	9	6	-0.0546244
Viva	2019-05-07	18:10:00	5.48	5.5	5.37	30	30.7	28.8	5.45	29.8		N	fertile	0	No Male	6	Auguste	6	0.8182	0.3333	0.888889	0.333333	0.937401	9	2	8	2	0.984761	11	6	9	6	-0.0546244
Viva	2019-05-08	09:50:00	5.44	5.46	5.48	28.5	30.5	31	5.46	30		N	fertile	0	No Male	6	Auguste	6	0.8182	0.3333	0.888889	0.333333	0.937401	9	2	8	2	0.984761	11	6	9	6	-0.0546244
Viva	2019-05-09	15:00:00	5.46	5.27	5.28	30.1	30.4	31.4	5.34	30.6		N	fertile	1	No Male	6	Auguste	6	0.8182	0.3333	0.888889	0.333333	0.937401	9	2	8	2	0.984761	11	6	9	6	-0.0546244
Viva	2019-05-10	14:20:00	6.02	5.69	5.66	31.8	32.2	32.5	5.79	32.2		N	post-fertile	2	No Male	6	Auguste	6	0.8182	0.3333	0.888889	0.333333	0.937401	9	2	8	2	0.984761	11	6	9	6	-0.0546244
Viva	2019-05-12	11:20:00	5.72	5.79	5.74	30.5	31.5	31.2	5.75	31.1		N	post-fertile	4	No Male	6	Auguste	6	0.8182	0.3333	0.888889	0.333333	0.937401	9	2	8	2	0.984761	11	6	9	6	-0.0546244
Viva	2019-05-13	18:00:00	5.4	5.34	5.42	31	31.4	32.2	5.39	31.5		N	post-fertile	5	No Male	6	Auguste	6	0.8182	0.3333	0.888889	0.333333	0.937401	9	2	8	2	0.984761	11	6	9	6	-0.0546244
Viva	2019-05-14	15:45:00	5.75	5.75	5.71	31.2	30.3	30.7	5.74	30.7		N	post-fertile	6	No Male	6	Auguste	6	0.8182	0.3333	0.888889	0.333333	0.937401	9	2	8	2	0.984761	11	6	9	6	-0.0546244
Viva	2019-05-15	14:08:00	5.82	5.94	5.91	31.3	29.7	30.7	5.89	30.6		N	non-fertile	7	No Male	6	Auguste	6	0.8182	0.3333	0.888889	0.333333	0.937401	9	2	8	2	0.984761	11	6	9	6	-0.0546244
Viva	2019-05-16	18:10:00	5.67	5.75	5.71	29.2	30	30.4	5.71	29.9		N	non-fertile	8	No Male	6	Auguste	6	0.8182	0.3333	0.888889	0.333333	0.937401	9	2	8	2	0.984761	11	6	9	6	-0.0546244
Viva	2019-05-18	11:10:00	5.87	5.91	5.89	31.2	31.6	32.1	5.89	31.6		N	non-fertile	10	No Male	6	Auguste	6	0.8182	0.3333	0.888889	0.333333	0.937401	9	2	8	2	0.984761	11	6	9	6	-0.0546244
Viva	2019-05-19	17:20:00	6.6	6.38	6.53	29.7	30.7	31.2	6.5	30.5		N	non-fertile	11	No Male	6	Auguste	6	0.8182	0.3333	0.888889	0.333333	0.937401	9	2	8	2	0.984761	11	6	9	6	-0.0546244
Viva	2019-05-20	14:25:00	5.24	5.47	5.24	30.3	32.6	32	5.32	31.6		N	non-fertile	12	With Male	6	Auguste	6	0.8182	0.3333	0.888889	0.333333	0.937401	9	2	8	2	0.984761	11	6	9	6	-0.0546244
Viva	2019-05-22	13:15:00	6.66	NA	NA	30.7	NA	NA	6.66	30.7	Diarrhea	N	non-fertile	14	With Male	6	Auguste	6	0.8182	0.3333	0.888889	0.333333	0.937401	9	2	8	2	0.984761	11	6	9	6	-0.0546244
Viva	2019-05-24	12:11:00	6.92	6.79	6.85	33.3	34.3	34.1	6.85	33.9		N	non-fertile	16	With Male	6	Auguste	6	0.8182	0.3333	0.888889	0.333333	0.937401	9	2	8	2	0.984761	11	6	9	6	-0.0546244
Viva	2019-05-27	16:30:00	7.12	7.16	7.46	32.8	33.6	34.4	7.25	33.6		N	non-fertile	19	With Male	6	Auguste	6	0.8182	0.3333	0.888889	0.333333	0.937401	9	2	8	2	0.984761	11	6	9	6	-0.0546244
Viva	2019-05-28	15:25:00	6.58	6.49	6.75	29.8	30.8	31.7	6.61	30.8		N	non-fertile	-19	With Male	6	Auguste	6	0.8182	0.3333	0.888889	0.333333	0.937401	9	2	8	2	0.984761	11	6	9	6	-0.0546244
Viva	2019-05-29	13:00:00	5.28	5.1	5.16	30.2	31.1	32.3	5.18	31.2		N	non-fertile	-18	With Male	6	Auguste	6	0.8182	0.3333	0.888889	0.333333	0.937401	9	2	8	2	0.984761	11	6	9	6	-0.0546244
Viva	2019-05-30	11:30:00	4.96	4.81	4.89	31.2	34.4	34.6	4.89	33.4		N	non-fertile	-17	With Male	6	Auguste	6	0.8182	0.3333	0.888889	0.333333	0.937401	9	2	8	2	0.984761	11	6	9	6	-0.0546244
Viva	2019-05-31	17:10:00	5.45	5.33	5.25	31.8	32.3	32.7	5.34	32.3		N	non-fertile	-16	With Male	6	Auguste	6	0.8182	0.3333	0.888889	0.333333	0.937401	9	2	8	2	0.984761	11	6	9	6	-0.0546244
Viva	2019-06-03	17:30:00	5.21	5.2	5.21	30.3	30.5	31.7	5.21	30.8		N	non-fertile	-13	With Male	6	Auguste	6	0.8182	0.3333	0.888889	0.333333	0.937401	9	2	8	2	0.984761	11	6	9	6	-0.0546244
Viva	2019-06-04	13:00:00	5.39	5.56	5.33	33.5	32.3	32.7	5.43	32.8		N	non-fertile	-12	With Male	6	Auguste	6	0.8182	0.3333	0.888889	0.333333	0.937401	9	2	8	2	0.984761	11	6	9	6	-0.0546244
Viva	2019-06-05	13:20:00	5.59	5.59	5.62	34	33.4	31.8	5.6	33.1		N	non-fertile	-11	With Male	6	Auguste	6	0.8182	0.3333	0.888889	0.333333	0.937401	9	2	8	2	0.984761	11	6	9	6	-0.0546244
Viva	2019-06-06	13:00:00	5.19	5.25	5.39	33.9	32.2	32.4	5.28	32.8		N	non-fertile	-10	With Male	6	Auguste	6	0.8182	0.3333	0.888889	0.333333	0.937401	9	2	8	2	0.984761	11	6	9	6	-0.0546244
Viva	2019-06-07	12:45:00	5.75	5.55	5.78	30.3	NA	31.3	5.69	30.8		N	non-fertile	-9	With Male	6	Auguste	6	0.8182	0.3333	0.888889	0.333333	0.937401	9	2	8	2	0.984761	11	6	9	6	-0.0546244
Viva	2019-06-09	12:00:00	5.52	5.58	5.42	32.3	33	33.1	5.51	32.8		N	pre-fertile	-7	With Male	6	Auguste	6	0.8182	0.3333	0.888889	0.333333	0.937401	9	2	8	2	0.984761	11	6	9	6	-0.0546244
Viva	2019-06-10	11:30:00	5.4	5.29	5.48	30.4	31.9	32.3	5.39	31.5		N	pre-fertile	-6	With Male	6	Auguste	6	0.8182	0.3333	0.888889	0.333333	0.937401	9	2	8	2	0.984761	11	6	9	6	-0.0546244
Viva	2019-06-11	13:00:00	5.41	5.42	5.3	30.3	30.4	31	5.38	30.6		N	pre-fertile	-5	With Male	6	Auguste	6	0.8182	0.3333	0.888889	0.333333	0.937401	9	2	8	2	0.984761	11	6	9	6	-0.0546244
Viva	2019-06-12	12:45:00	5.77	5.46	5.3	30.6	30.3	31.7	5.51	30.9		N	pre-fertile	-4	With Male	6	Auguste	6	0.8182	0.3333	0.888889	0.333333	0.937401	9	2	8	2	0.984761	11	6	9	6	-0.0546244
Viva	2019-06-14	13:00:00	5	4.94	5.07	32.7	30.6	32.4	5	31.9		N	fertile	-2	With Male	6	Auguste	6	0.8182	0.3333	0.888889	0.333333	0.937401	9	2	8	2	0.984761	11	6	9	6	-0.0546244
Viva	2019-06-17	13:00:00	5.12	5.36	5.28	32.5	31.2	31.5	5.25	31.7		N	fertile	0	With Male	6	Auguste	6	0.8182	0.3333	0.888889	0.333333	0.937401	9	2	8	2	0.984761	11	6	9	6	-0.0546244
Viva	2019-06-18	12:55:00	5.21	5.27	5.3	30.4	31.1	31	5.26	30.8		N	fertile	1	With Male	6	Auguste	6	0.8182	0.3333	0.888889	0.333333	0.937401	9	2	8	2	0.984761	11	6	9	6	-0.0546244
Viva	2019-06-19	12:45:00	5.79	5.53	5.49	31	32.7	32.2	5.6	32		N	post-fertile	2	With Male	6	Auguste	6	0.8182	0.3333	0.888889	0.333333	0.937401	9	2	8	2	0.984761	11	6	9	6	-0.0546244
Viva	2019-06-20	12:45:00	5.76	5.8	5.87	30.5	30.3	30.4	5.81	30.4		N	post-fertile	3	With Male	6	Auguste	6	0.8182	0.3333	0.888889	0.333333	0.937401	9	2	8	2	0.984761	11	6	9	6	-0.0546244
Viva	2019-06-21	13:00:00	5.7	5.85	5.71	30.4	30.4	31	5.75	30.6		N	post-fertile	4	With Male	6	Auguste	6	0.8182	0.3333	0.888889	0.333333	0.937401	9	2	8	2	0.984761	11	6	9	6	-0.0546244
Viva	2019-06-24	13:20:00	6.74	6.72	7.04	34.5	33.9	33.2	6.83	33.9	Might have urinated after 1st reading	N	non-fertile	7	With Male	6	Auguste	6	0.8182	0.3333	0.888889	0.333333	0.937401	9	2	8	2	0.984761	11	6	9	6	-0.0546244
Viva	2019-06-25	13:00:00	7	6.91	7.02	31.7	31.7	32.7	6.98	32		N	non-fertile	8	With Male	6	Auguste	6	0.8182	0.3333	0.888889	0.333333	0.937401	9	2	8	2	0.984761	11	6	9	6	-0.0546244
Viva	2019-06-27	11:46:00	6.79	7.16	7.21	34.2	33.8	33.1	7.05	33.7		N	non-fertile	10	With Male	6	Auguste	6	0.8182	0.3333	0.888889	0.333333	0.937401	9	2	8	2	0.984761	11	6	9	6	-0.0546244
Viva	2019-06-28	10:00:00	6.64	6.99	7.08	30.4	30.3	30.3	6.9	30.3		N	non-fertile	11	With Male	6	Auguste	6	0.8182	0.3333	0.888889	0.333333	0.937401	9	2	8	2	0.984761	11	6	9	6	-0.0546244
Viva	2019-06-29	09:00:00	6.69	6.53	6.64	34.6	33.6	33.6	6.62	33.9		N	non-fertile	12	With Male	6	Auguste	6	0.8182	0.3333	0.888889	0.333333	0.937401	9	2	8	2	0.984761	11	6	9	6	-0.0546244
Viva	2019-07-01	10:59:00	7.36	7.31	7.38	32.4	32.7	32.5	7.35	32.5		N	non-fertile	14	With Male	6	Auguste	6	0.8182	0.3333	0.888889	0.333333	0.937401	9	2	8	2	0.984761	11	6	9	6	-0.0546244
Viva	2019-07-02	10:50:00	7.03	6.1	6.8	32.2	32.2	33.2	6.64	32.5		N	non-fertile	-14	With Male	6	Auguste	6	0.8182	0.3333	0.888889	0.333333	0.937401	9	2	8	2	0.984761	11	6	9	6	-0.0546244
Viva	2019-07-03	10:51:00	6.25	6.22	6.17	29.5	31.2	31.8	6.21	30.8		N	non-fertile	-13	With Male	6	Auguste	6	0.8182	0.3333	0.888889	0.333333	0.937401	9	2	8	2	0.984761	11	6	9	6	-0.0546244
Viva	2019-07-04	11:23:00	6.75	6.86	6.64	28.9	31.6	31.3	6.75	30.6		N	non-fertile	-12	With Male	6	Auguste	6	0.8182	0.3333	0.888889	0.333333	0.937401	9	2	8	2	0.984761	11	6	9	6	-0.0546244
Viva	2019-07-05	12:52:00	5.68	5.83	5.79	32.6	32.6	34.1	5.77	33.1		N	non-fertile	-11	With Male	6	Auguste	6	0.8182	0.3333	0.888889	0.333333	0.937401	9	2	8	2	0.984761	11	6	9	6	-0.0546244
Viva	2019-07-06	12:45:00	5.1	4.99	5.1	32.4	31.9	29.4	5.06	31.2		N	non-fertile	-10	With Male	6	Auguste	6	0.8182	0.3333	0.888889	0.333333	0.937401	9	2	8	2	0.984761	11	6	9	6	-0.0546244
Viva	2019-07-08	11:29:00	4.84	4.65	4.68	29.2	30.4	33.4	4.72	31		N	non-fertile	-8	With Male	6	Auguste	6	0.8182	0.3333	0.888889	0.333333	0.937401	9	2	8	2	0.984761	11	6	9	6	-0.0546244
Viva	2019-07-09	12:36:00	5.28	5.26	5.29	27	29.1	31.3	5.28	29.1		N	pre-fertile	-7	With Male	6	Auguste	6	0.8182	0.3333	0.888889	0.333333	0.937401	9	2	8	2	0.984761	11	6	9	6	-0.0546244
Viva	2019-07-10	12:52:00	5.19	5.14	4.95	29.3	31.2	30.7	5.09	30.4		N	pre-fertile	-6	With Male	6	Auguste	6	0.8182	0.3333	0.888889	0.333333	0.937401	9	2	8	2	0.984761	11	6	9	6	-0.0546244
Vuei	2019-04-17	14:10:00	6.89	6.87	6.95	32.2	31.8	30.7	6.9	31.6		N	non-fertile	-10	No Male	7	Auguste	7	0.1	0	0.666667	0.428571	1.02022	11	7	6	4	0.984761	11	6	9	6	-0.0426822
Vuei	2019-04-18	14:10:00	6.3	6.88	6.74	31.4	31.5	31.4	6.64	31.4		N	non-fertile	-9	No Male	7	Auguste	7	0.1	0	0.666667	0.428571	1.02022	11	7	6	4	0.984761	11	6	9	6	-0.0426822
Vuei	2019-04-19	13:48:00	6.56	6.66	6.54	30.3	32	30.8	6.59	31		N	non-fertile	-8	No Male	7	Auguste	7	0.1	0	0.666667	0.428571	1.02022	11	7	6	4	0.984761	11	6	9	6	-0.0426822
Vuei	2019-04-22	09:30:00	6.51	6.6	6.63	32.3	31.4	31	6.58	31.6		N	pre-fertile	-5	No Male	7	Auguste	7	0.1	0	0.666667	0.428571	1.02022	11	7	6	4	0.984761	11	6	9	6	-0.0426822
Vuei	2019-04-23	13:40:00	6.53	6.57	6.39	31.4	30.5	30.3	6.5	30.7		N	pre-fertile	-4	No Male	7	Auguste	7	0.1	0	0.666667	0.428571	1.02022	11	7	6	4	0.984761	11	6	9	6	-0.0426822
Vuei	2019-04-24	13:00:00	6.33	6.3	6.34	29.5	29.8	31.3	6.32	30.2		N	pre-fertile	-3	No Male	7	Auguste	7	0.1	0	0.666667	0.428571	1.02022	11	7	6	4	0.984761	11	6	9	6	-0.0426822
Vuei	2019-04-25	14:10:00	6.52	6.54	6.48	30.5	30.3	31.2	6.51	30.7		N	fertile	-2	No Male	7	Auguste	7	0.1	0	0.666667	0.428571	1.02022	11	7	6	4	0.984761	11	6	9	6	-0.0426822
Vuei	2019-04-26	13:50:00	6.67	6.71	6.86	30.3	31.4	31.5	6.75	31.1		N	fertile	-1	No Male	7	Auguste	7	0.1	0	0.666667	0.428571	1.02022	11	7	6	4	0.984761	11	6	9	6	-0.0426822
Vuei	2019-04-27	10:30:00	6.68	6.8	6.71	30.1	30.7	30.8	6.73	30.5		N	fertile	0	No Male	7	Auguste	7	0.1	0	0.666667	0.428571	1.02022	11	7	6	4	0.984761	11	6	9	6	-0.0426822
Vuei	2019-04-28	11:15:00	7.66	7.63	7.63	31.1	31.9	31.5	7.64	31.5		N	fertile	0	No Male	7	Auguste	7	0.1	0	0.666667	0.428571	1.02022	11	7	6	4	0.984761	11	6	9	6	-0.0426822
Vuei	2019-04-29	14:45:00	6.04	5.57	5.92	32.5	34.1	33.1	5.84	33.2		N	fertile	1	No Male	7	Auguste	7	0.1	0	0.666667	0.428571	1.02022	11	7	6	4	0.984761	11	6	9	6	-0.0426822
Vuei	2019-04-30	14:45:00	6.55	6.63	6.64	34.3	34.3	34.2	6.61	34.3		N	post-fertile	2	No Male	7	Auguste	7	0.1	0	0.666667	0.428571	1.02022	11	7	6	4	0.984761	11	6	9	6	-0.0426822
Vuei	2019-05-01	11:30:00	6.45	6.3	6.35	30.2	32	31.1	6.37	31.1		N	post-fertile	3	No Male	7	Auguste	7	0.1	0	0.666667	0.428571	1.02022	11	7	6	4	0.984761	11	6	9	6	-0.0426822
Vuei	2019-05-02	14:00:00	6.42	6.49	6.38	31.8	34.4	33.6	6.43	33.3		N	post-fertile	4	No Male	7	Auguste	7	0.1	0	0.666667	0.428571	1.02022	11	7	6	4	0.984761	11	6	9	6	-0.0426822
Vuei	2019-05-03	14:10:00	6.45	6.38	6.48	32.5	30.3	31.4	6.44	31.4		N	post-fertile	5	No Male	7	Auguste	7	0.1	0	0.666667	0.428571	1.02022	11	7	6	4	0.984761	11	6	9	6	-0.0426822
Vuei	2019-05-04	13:00:00	6.71	6.64	6.53	32.8	34.9	34	6.63	33.9		N	post-fertile	6	No Male	7	Auguste	7	0.1	0	0.666667	0.428571	1.02022	11	7	6	4	0.984761	11	6	9	6	-0.0426822
Vuei	2019-05-05	12:15:00	7.18	7.17	7.26	30.9	31.1	31.7	7.2	31.2		N	non-fertile	7	No Male	7	Auguste	7	0.1	0	0.666667	0.428571	1.02022	11	7	6	4	0.984761	11	6	9	6	-0.0426822
Vuei	2019-05-06	13:30:00	6.2	6.52	6.46	30.2	33	34.2	6.39	32.5		N	non-fertile	8	No Male	7	Auguste	7	0.1	0	0.666667	0.428571	1.02022	11	7	6	4	0.984761	11	6	9	6	-0.0426822
Vuei	2019-05-07	12:00:00	6.53	6.74	6.65	30	32.2	31.3	6.64	31.2		N	non-fertile	9	No Male	7	Auguste	7	0.1	0	0.666667	0.428571	1.02022	11	7	6	4	0.984761	11	6	9	6	-0.0426822
Vuei	2019-05-08	09:30:00	6.35	6.19	6.22	30.2	32.5	30.4	6.25	31		N	non-fertile	10	No Male	7	Auguste	7	0.1	0	0.666667	0.428571	1.02022	11	7	6	4	0.984761	11	6	9	6	-0.0426822
Vuei	2019-05-09	14:35:00	6.25	6.61	6.48	31.9	33	32.6	6.45	32.5		N	non-fertile	11	No Male	7	Auguste	7	0.1	0	0.666667	0.428571	1.02022	11	7	6	4	0.984761	11	6	9	6	-0.0426822
Vuei	2019-05-10	14:02:00	7.98	7.96	7.63	34	33.7	33	7.86	33.6		N	non-fertile	12	No Male	7	Auguste	7	0.1	0	0.666667	0.428571	1.02022	11	7	6	4	0.984761	11	6	9	6	-0.0426822
Vuei	2019-05-12	11:00:00	6.9	6.9	6.88	31.9	32.4	30.3	6.89	31.5		N	non-fertile	-15	No Male	7	Auguste	7	0.1	0	0.666667	0.428571	1.02022	11	7	6	4	0.984761	11	6	9	6	-0.0426822
Vuei	2019-05-13	17:45:00	6.47	6.38	6.64	32.2	32.5	32.8	6.5	32.5		N	non-fertile	-14	No Male	7	Auguste	7	0.1	0	0.666667	0.428571	1.02022	11	7	6	4	0.984761	11	6	9	6	-0.0426822
Vuei	2019-05-14	15:27:00	6.22	6.22	6.2	30.6	32.2	31.6	6.21	31.5		N	non-fertile	-13	No Male	7	Auguste	7	0.1	0	0.666667	0.428571	1.02022	11	7	6	4	0.984761	11	6	9	6	-0.0426822
Vuei	2019-05-15	13:48:00	5.86	5.82	5.83	31.6	30.3	30.8	5.84	30.9		N	non-fertile	-12	No Male	7	Auguste	7	0.1	0	0.666667	0.428571	1.02022	11	7	6	4	0.984761	11	6	9	6	-0.0426822
Vuei	2019-05-16	18:00:00	5.77	5.78	5.79	30.2	30.9	31.3	5.78	30.8		N	non-fertile	-11	No Male	7	Auguste	7	0.1	0	0.666667	0.428571	1.02022	11	7	6	4	0.984761	11	6	9	6	-0.0426822
Vuei	2019-05-18	11:00:00	6.05	6.04	6.03	32.5	32.8	33.1	6.04	32.8		N	non-fertile	-9	No Male	7	Auguste	7	0.1	0	0.666667	0.428571	1.02022	11	7	6	4	0.984761	11	6	9	6	-0.0426822
Vuei	2019-05-19	17:30:00	5.96	5.96	5.96	30.1	28.9	31.2	5.96	30.1		N	non-fertile	-8	No Male	7	Auguste	7	0.1	0	0.666667	0.428571	1.02022	11	7	6	4	0.984761	11	6	9	6	-0.0426822
Vuei	2019-05-20	16:15:00	6.67	6.65	6.57	32.4	31.2	30.3	6.63	31.3		Y	pre-fertile	-7	With Male	7	Auguste	7	0.1	0	0.666667	0.428571	1.02022	11	7	6	4	0.984761	11	6	9	6	-0.0426822
Vuei	2019-05-21	15:30:00	6.16	6.24	6.23	33.3	33.8	34.7	6.21	33.9		Y	pre-fertile	-6	With Male	7	Auguste	7	0.1	0	0.666667	0.428571	1.02022	11	7	6	4	0.984761	11	6	9	6	-0.0426822
Vuei	2019-05-22	13:30:00	6.33	6.56	6.6	28.8	31.8	33.9	6.5	31.5		N	pre-fertile	-5	With Male	7	Auguste	7	0.1	0	0.666667	0.428571	1.02022	11	7	6	4	0.984761	11	6	9	6	-0.0426822
Vuei	2019-05-23	16:30:00	6.36	6.32	6.27	32.3	33.1	31.2	6.32	32.2		Y	pre-fertile	-4	With Male	7	Auguste	7	0.1	0	0.666667	0.428571	1.02022	11	7	6	4	0.984761	11	6	9	6	-0.0426822
Vuei	2019-05-24	16:30:00	6.53	6.45	6.42	32.6	30.2	30.9	6.47	31.2		Y	pre-fertile	-3	With Male	7	Auguste	7	0.1	0	0.666667	0.428571	1.02022	11	7	6	4	0.984761	11	6	9	6	-0.0426822
Vuei	2019-05-27	16:10:00	5.97	5.9	5.72	34.5	32.9	32.8	5.86	33.4		Y	fertile	0	With Male	7	Auguste	7	0.1	0	0.666667	0.428571	1.02022	11	7	6	4	0.984761	11	6	9	6	-0.0426822
Vuei	2019-05-28	15:45:00	6.81	6.84	6.94	32.8	32.5	33.8	6.86	33		Y	fertile	0	With Male	7	Auguste	7	0.1	0	0.666667	0.428571	1.02022	11	7	6	4	0.984761	11	6	9	6	-0.0426822
Vuei	2019-05-29	13:00:00	6.59	6.74	6.75	33.7	33.5	33.6	6.69	33.6		N	fertile	1	With Male	7	Auguste	7	0.1	0	0.666667	0.428571	1.02022	11	7	6	4	0.984761	11	6	9	6	-0.0426822
