# Supplementary material for: Evidence for genetically-based sperm discrimination in the vaginal tract of a primate species
Source: PLoS Biol. 2026 Mar 31;24(3):e3003699. doi: 10.1371/journal.pbio.3003699 (PMC13038021; doi:10.1371/journal.pbio.3003699)
Supplement: S5 Data — (XLSX) [file pbio.3003699.s007.xlsx]

## Sheet: Fig A in S1 Appendix
ID	Description	setSize	enrichmentScore	NES	pvalue	p.adjust	qvalue	rank	leading_edge	core_enrichment
GO:0006954	inflammatory response	73	-0.54318	-2.57316	1.17322833996413e-09	1.02070865576879e-06	8.0520513437538e-07	570	tags=53%, list=18%, signal=45%	NAMPT/AIM2/THBS1/TRIM14/HCK/ADAM8/EPG5/KDM6B/PIK3CD/ASH1L/MEFV/ADGRE2/TLR2/CCRL2/TOLLIP/TNFRSF1B/CHI3L1/TLR4/STAT3/BCL6/MAPKAPK2/NCF1/TCIRG1/TNFAIP3/NFKBIZ/TNIP1/TNFRSF1A/LYN/MYD88/CD44/FOSL2/EPHA2/NFKBIA/CXCL8/IL1RN/ECM1/ANXA1/S100A8/S100A9
GO:0004930	G protein-coupled receptor activity	48	0.602122	2.24725	3.82620904295518e-07	0.00016644	0.000131299	715	tags=60%, list=23%, signal=47%	GLP2R/OPRM1/QRFPR/ADRA1D/CNR1/GPR25/EDNRA/GPR26/FFAR4/HTR7/HTR6/CCKBR/TSHR/DRD5/MC3R/ADGRB1/F2RL2/GPRC5D/GRM4/GRM8/ADGRL3/PTGER3/HTR1B/CXCR2/GPR12/PTGER2/LPAR2/ADGRA2/CELSR1
GO:0045087	innate immune response	77	-0.451597	-2.15902	6.60599077459529e-07	0.000191574	0.000151127	760	tags=53%, list=24%, signal=41%	SEC14L1/TRIM28/CD14/XRCC6/RB1CC1/PI3/ANKRD17/TRAF4/TRIM29/AIM2/TRIM14/HCK/TRIM56/EPG5/PML/PIK3CD/MEFV/TRIM25/RIOK3/TLR2/TOLLIP/NOD2/TLR4/MX2/TRIM8/ALPK1/STING1/IRF7/ZNFX1/PARP14/OAS3/LYN/MYD88/ADAR/TREM1/FOSL2/DDX3X/LCN2/CD55/S100A8/S100A9
GO:0002376	immune system process	89	-0.415743	-2.05963	9.48826402038382e-07	0.00020637	0.000162799	715	tags=44%, list=23%, signal=35%	CD14/XRCC6/MCM3AP/ANKRD17/TRAF4/TRIM29/AIM2/ERAP1/HCK/TRIM56/PML/PIK3CD/MEFV/TRIM25/RIOK3/TLR2/TOLLIP/NOD2/TLR4/BCL6/MX2/TRIM8/PTPRJ/INPPL1/TNFAIP3/IRF7/ZNFX1/PARP14/OAS3/SEMA4A/LYN/MYD88/ADAR/TREM1/NFKBIA/CD55/S100A8/S100A9/B2M
GO:0032496	response to lipopolysaccharide	27	-0.651437	-2.44524	1.2926548665034e-06	0.000224922	0.000177434	273	tags=41%, list=9%, signal=38%	TLR4/TRIB1/MAPKAPK2/IRAK3/NFKBIZ/MYD88/PELI1/FOSL2/NFKBIA/S100A8/S100A9
GO:0034220	monoatomic ion transmembrane transport	59	0.543009	2.10143	4.50151469916231e-06	0.00065272	0.00051491	922	tags=64%, list=29%, signal=46%	KCNN1/GABRG1/ASIC4/KCNJ1/KCNS2/KCNA6/KCNB1/GLRA1/CHRNA5/KCNT1/KCNC1/CALHM3/KCNJ9/ASIC1/SCN9A/KCNQ5/RYR3/TMEM63B/TRPM3/SCN8A/KCNQ2/KCNG2/LRRC38/KCNB2/CACNA1G/KCNQ1/CACNA1D/TRPV1/GRIK4/PKD2/GRIN2D/KCNMA1/CACNB1/CACNA1I/RYR2/TRPV3/KCNA2/CACNB3
GO:0006915	apoptotic process	107	-0.372167	-1.92167	8.19018364607724e-06	0.00101792	0.000803007	764	tags=44%, list=24%, signal=34%	NF1/PRKCA/CHST11/AHCYL1/FKBP8/BMF/RB1CC1/TGFBR2/ERN1/TRAF4/PFKFB3/PLK3/GALNT3/DAPK1/TP53BP2/SH3KBP1/EPG5/PML/BIRC6/RASSF5/PHLPP1/RNF130/PRKCD/STK17B/CHI3L1/STK4/EP300/MCL1/CFLAR/TCIRG1/STK24/INPPL1/DEDD2/TNFAIP3/MARCKS/ZFP36L1/BCL3/NOTCH2/TNFRSF1A/CSRNP1/MYD88/ADAR/CTNNA1/BCL2A1/S100A8/S100A9/EMP1
GO:0002102	podosome	13	-0.780901	-2.34363	9.6108503465647e-06	0.00104518	0.00082451	494	tags=85%, list=16%, signal=72%	ADAM8/FLII/SH3GL1/DOCK5/SH3PXD2A/SRC/DNM2/VCL/SH3PXD2B/LCP1/GSN
GO:0071222	cellular response to lipopolysaccharide	27	-0.615651	-2.31091	1.30583169617705e-05	0.0012623	0.000995792	288	tags=37%, list=9%, signal=34%	TNFRSF1B/NOD2/TLR4/IRAK3/ABCA1/TNFAIP3/ZFP36/NFKBIZ/TNIP1/CXCL8
GO:0034702	monoatomic ion channel complex	28	0.637646	2.12442	1.49012823793164e-05	0.00129641	0.0010227	922	tags=75%, list=29%, signal=54%	KCNJ1/KCNS2/KCNA6/KCNB1/KCNC1/KCNJ9/SCN9A/KCNQ5/SCN8A/KCNQ2/KCNG2/KCNB2/CACNA1G/KCNQ1/CACNA1D/PKD2/KCNMA1/CACNB1/CACNA1I/KCNA2/CACNB3
GO:0042734	presynaptic membrane	25	0.661222	2.14196	2.49872152994847e-05	0.00197626	0.00155901	438	tags=52%, list=14%, signal=45%	CNTN6/CNR1/SNAP25/RGS7BP/SLC6A2/SLC4A8/KCNC1/KCNJ9/IL31RA/SYT7/NRXN2/NRXN1/NRXN3
GO:0070373		16	-0.717447	-2.30268	2.92693678443643e-05	0.00212203	0.001674	273	tags=50%, list=9%, signal=46%	TLR4/RAPGEF1/PTPRC/TNIP1/DUSP4/LYN/EZR/NDRG2
GO:0045335	phagocytic vesicle	23	-0.631404	-2.23166	3.81825356587229e-05	0.00255529	0.00201579	299	tags=43%, list=9%, signal=40%	ZYX/LAMP1/NOD2/RAB7A/TCIRG1/ABCA1/ANXA11/CORO1A/GSN/ACTG1
GO:0050729	positive regulation of inflammatory response	20	-0.658046	-2.27775	4.20500811767143e-05	0.00261311	0.0020614	564	tags=60%, list=18%, signal=50%	AIM2/ADAM8/TLR2/OSM/TLR4/STAT3/STAT5B/NFKBIZ/TNFRSF1A/NFKBIA/S100A8/S100A9
GO:0030155	regulation of cell adhesion	12	-0.759082	-2.23336	5.25025674655317e-05	0.00304515	0.00240222	215	tags=58%, list=7%, signal=55%	PTPRJ/STAT5B/EPHA2/CXCL8/SPINK5/LMO7/PLAU
GO:0051015	actin filament binding	58	-0.43693	-1.97022	5.73543981773981e-05	0.00311865	0.0024602	340	tags=33%, list=11%, signal=30%	MYO9B/ABLIM1/HCLS1/ITPRID2/MPRIP/TAGLN2/FLNA/MYO5B/VCL/NEBL/TLN1/LCP1/MARCKS/ACTN4/CORO1A/EZR/CTNNA1/GSN/LASP1
GO:0000981	DNA-binding transcription factor activity, RNA polymerase II-specific	170	0.387232	1.73521	6.38575221132398e-05	0.003268	0.00257803	594	tags=31%, list=19%, signal=26%	ESX1/ZIC1/TBX22/TBXT/NOBOX/NEUROD1/GLIS1/GSX2/IRX2/DLX5/TFAP2B/SP5/SOX10/TAL1/HOXC5/VSX1/ZNF658/TBX21/ZSCAN12/KLF15/GATA5/ZFHX4/HOXC6/ZNF540/HOXC4/MKX/NPAS3/SP6/GATA6/BARHL1/NKX1-1/HLF/NPAS1/ZBTB5/ZNF132/ZBTB21/ZNF628/ZEB1/TBX2/SKOR1/E2F8/ARNT/ZNF692/ATMIN/SOX5/ZNF45/IKZF3/ZFP92/IRF5/AIRE/PHOX2B/POU6F1
GO:0005216	monoatomic ion channel activity	37	0.570439	2.02045	0.000119907	0.00521597	0.00411471	921	tags=73%, list=29%, signal=52%	GABRG1/KCNS2/KCNA6/KCNB1/GLRA1/CHRNA5/KCNC1/ASIC1/SCN9A/KCNQ5/RYR3/TRPM3/SCN8A/KCNQ2/KCNG2/KCNB2/CACNA1G/KCNQ1/CACNA1D/TRPV1/GRIK4/GRIN2D/KCNMA1/CACNA1I/RYR2/TRPV3/KCNA2
GO:0007186	G protein-coupled receptor signaling pathway	73	0.472622	1.89862	0.00011905	0.00521597	0.00411471	748	tags=47%, list=24%, signal=36%	GLP2R/OPRM1/QRFPR/ADRA1D/CNR1/GPR25/EDNRA/RGS7BP/GPR26/FFAR4/HTR7/HTR6/CCKBR/TSHR/DRD5/MC3R/ADGRB1/F2RL2/GPRC5D/GRM4/FSHB/GRM8/ADGRL3/PTGER3/HTR1B/PREX2/CXCR2/GPR12/PTGER2/LPAR2/ADGRA2/ATRNL1/CELSR1/RGS9
GO:0019899	enzyme binding	78	-0.37726	-1.80779	0.000108935	0.00521597	0.00411471	453	tags=32%, list=14%, signal=28%	TNKS2/PTGS2/SORT1/PRKCD/JUN/TSPAN14/TBC1D14/LAMP1/NOD2/HNRNPUL1/RBM47/TRIB1/SRC/TNKS1BP1/TNFAIP3/RAF1/BTG1/ZFP36/NOTCH2/VSIR/PARP14/HSPA6/NFKBIA/LAPTM5/SQSTM1
GO:0098839		20	0.670407	2.04121	0.000165142	0.00574694	0.00453358	946	tags=85%, list=30%, signal=60%	MPP2/LRRTM3/RGS7BP/DAGLA/LRFN5/ASIC1/DLG2/ATP2B2/NOTCH1/ELFN1/ABHD17A/SLITRK5/CACNA1D/RGS9/ELFN2/SEMA4C/NEO1
GO:0071805	potassium ion transmembrane transport	26	0.607388	1.99498	0.000164673	0.00574694	0.00453358	793	tags=69%, list=25%, signal=52%	KCNN1/SNAP25/KCNS2/KCNA6/SLC9A5/ATP1A2/KCNB1/KCNT1/KCNC1/KCNQ5/SLC9A6/KCNQ2/KCNG2/LRRC38/KCNB2/KCNQ1/PKD2/KCNMA1
GO:0005911	cell-cell junction	48	-0.451633	-1.97979	0.000151586	0.00574694	0.00453358	838	tags=56%, list=27%, signal=42%	PARD3/ITGA5/GAB1/MYADM/SCRIB/PACSIN2/TIAM1/STX3/HEG1/SH3KBP1/PTPN6/VAV1/PRKCD/JUP/DSP/PTPRK/FLNA/SRC/VCL/PTPRJ/WASF2/CTNND1/CORO1A/CTNNA1/AFDN/ACTB/ACTG1
GO:1990904	ribonucleoprotein complex	48	-0.450771	-1.97601	0.000162186	0.00574694	0.00453358	706	tags=46%, list=22%, signal=36%	TEP1/MVP/PCBP2/RPS7/HNRNPH2/DHX8/MEPCE/NUP98/ZFP36L2/RPL8/HNRNPU/DYRK1A/ZFP36L1/ZFP36/HNRNPA2B1/EEF2/DDX5/PABPC1/HNRNPC/ACTN4/RPS9/ACTB
GO:0006338	chromatin remodeling	86	-0.362034	-1.78329	0.000147239	0.00574694	0.00453358	1011	tags=52%, list=32%, signal=37%	KMT5A/MINDY1/CHD1/BPTF/HCFC1/YY1/NSD3/BRD4/BAP1/SATB1/CHD2/SRCAP/ARID1B/PHF8/KDM4B/ARID1A/PRKCA/INO80D/JARID2/KMT2B/RERE/GATAD2A/KMT2C/CREBBP/PRDM2/SETD1B/USP36/CHD3/NIPBL/KDM6B/ASH1L/KDM5C/JMJD1C/SMARCA4/NSD1/TGM2/HUWE1/BRD2/EP300/KDM2A/DYRK1A/NCOA3/NFKBIZ/BAZ1A/MYD88
GO:0008360	regulation of cell shape	40	-0.471419	-1.96144	0.000187598	0.0062773	0.00495197	580	tags=50%, list=18%, signal=41%	MKLN1/BRWD3/CDC42SE2/PLXNC1/HCK/BAIAP2/SH3KBP1/BRWD1/SEMA4D/PLXNB1/FGR/PHIP/DIAPH1/GNA13/SEMA4A/CORO1A/EZR/PLXNB2/CDC42SE1/ANXA1
GO:0048471	perinuclear region of cytoplasm	130	-0.318596	-1.69567	0.000202817	0.00653521	0.00515542	560	tags=34%, list=18%, signal=29%	SPAG9/NPC1/TRAF4/OLFM4/LMTK2/UBQLN1/GALNT3/TP53BP2/EPG5/HSP90AB1/TNKS2/CSNK1D/SORT1/PRKCD/AP1G1/ACSL3/ATP6V0A1/MYO9B/MX1/LAMP1/SEC16A/VCP/TLR4/SRC/ABCA1/VCL/SEPTIN9/STING1/LCP1/BCL3/EHD1/PKP1/SLK/SPRR3/LYN/NDRG1/ACTN4/EZR/PICALM/HSPA8/CALR/SPINK5/LAPTM5/NDRG2
GO:0050821	protein stabilization	40	-0.469338	-1.95278	0.000224668	0.00685555	0.00540813	686	tags=48%, list=22%, signal=38%	TSC1/AKT2/CREBBP/USP36/UBR4/PPP1CA/PPP1R10/TMC6/USP9X/LAMP1/SEC16A/STK4/RASSF2/FLNA/EP300/CTNND1/HSPA8/CALR/GRN
GO:0006511	ubiquitin-dependent protein catabolic process	54	-0.418459	-1.8583	0.000236398	0.00685555	0.00540813	839	tags=44%, list=27%, signal=33%	TTC3/PSMA2/HECW2/HECTD1/ULK1/CACUL1/GCN1/UBR2/UBQLN1/HERC3/UBR4/EPG5/RC3H1/RNF130/TRIM25/SMURF1/CBL/TOLLIP/HUWE1/VCP/TRIP12/TP53INP2/LMO7/SQSTM1
GO:0006811	monoatomic ion transport	96	0.419238	1.75487	0.000234638	0.00685555	0.00540813	724	tags=44%, list=23%, signal=35%	KCNN1/GABRG1/ASIC4/KCNJ1/KCNS2/SLC22A2/KCNA6/KCNE5/SLC9A5/ATP1A2/KCNB1/GLRA1/SLC4A8/CHRNA5/SLC17A2/KCNT1/KCNC1/CALHM3/KCNJ9/ASIC1/SCN9A/ATP2B2/KCNQ5/RYR3/TRPM3/SLC9A6/SLC5A2/STEAP3/SCN8A/KCNQ2/KCNG2/LRRC38/KCNB2/CACNA1G/KCNQ1/CACNA1D/TRPV1/GRIK4/SLC8A2/ATP7B/PKD2/GRIN2D
GO:0017124		25	-0.584099	-2.12167	0.000249933	0.00701425	0.00553333	563	tags=52%, list=18%, signal=43%	RAD9A/SH3KBP1/PTPN6/WIPF1/CBL/HCLS1/EPS15/DNM2/NCF1/INPPL1/VASP/WASF2/LYN
GO:0001533	cornified envelope	12	-0.723939	-2.12997	0.000264745	0.00719777	0.00567809	384	tags=67%, list=12%, signal=59%	PI3/JUP/EVPL/DSP/PKP1/SPRR1B/PPL/ANXA1
GO:0005249	voltage-gated potassium channel activity	17	0.687056	2.01522	0.000275147	0.00725388	0.00572236	793	tags=76%, list=25%, signal=58%	SNAP25/KCNS2/KCNA6/KCNE5/KCNB1/KCNC1/KCNQ5/KCNQ2/KCNG2/KCNB2/KCNQ1/PKD2/KCNMA1
GO:0019221	cytokine-mediated signaling pathway	28	-0.539881	-2.04802	0.000287658	0.00736066	0.0058066	836	tags=64%, list=27%, signal=48%	IL6R/IL1RAP/IL1B/IL1R1/IFNAR1/JAK1/IFNAR2/STAT3/IRAK3/DUOX1/STAT5B/NFKBIZ/TNFRSF1A/IL1R2/CSF3R/CD44/CSF2RB/IL4R
GO:0007249	canonical NF-kappaB signal transduction	23	-0.592418	-2.09386	0.000296153	0.00736152	0.00580727	618	tags=61%, list=20%, signal=49%	CREBBP/RBCK1/ADAM8/HUWE1/VCP/NOD2/TLR4/STAT3/RASSF2/EP300/TRIM8/BCL3/TNFRSF1A/NFKBIA
GO:0008076	voltage-gated potassium channel complex	18	0.669814	1.98639	0.000307763	0.00743759	0.00586729	671	tags=72%, list=21%, signal=57%	KCNS2/KCNA6/KCNE5/KCNB1/KCNC1/KCNJ9/KCNQ5/KCNQ2/DPP6/KCNG2/LRRC38/KCNB2/KCNQ1
GO:0042981	regulation of apoptotic process	43	-0.448532	-1.90979	0.000399838	0.00940159	0.00741662	625	tags=44%, list=20%, signal=36%	BCL2L11/TRAF4/ATF4/USP36/DLG5/DAPK1/TP53BP2/PHLPP1/TGM2/NOD2/BCL6/MCL1/CFLAR/DEDD2/BCL3/NOTCH2/SLK/CD44/BCL2A1
GO:0006813	potassium ion transport	26	0.587771	1.93055	0.000462048	0.0105785	0.00834502	793	tags=65%, list=25%, signal=49%	KCNN1/KCNJ1/KCNS2/KCNA6/ATP1A2/KCNB1/KCNT1/KCNC1/KCNJ9/KCNQ5/KCNQ2/KCNG2/KCNB2/KCNQ1/NOS1/PKD2/KCNMA1
GO:0031267	small GTPase binding	91	-0.344127	-1.70883	0.000532333	0.0110269	0.00869878	1122	tags=52%, list=36%, signal=34%	ALS2CL/MYO1C/GOLGA4/GGA1/MYCBP2/DENND1B/CYFIP2/DOCK10/RAPGEF6/RGP1/LRRK2/UNC13D/SGSM3/DOCK2/IPO8/PLEKHG1/ROCK1/MTSS2/GAPVD1/ULK1/CDC42SE2/RCC2/DENND5A/GGA3/RIN3/RABGAP1L/AP1G1/DOCK5/XPO6/TBC1D14/MYO9B/TMEM127/EXPH5/FLNA/MYO5B/ABCA1/SORL1/SH3BP4/RAF1/DIAPH1/EHD1/RAB11FIP1/NCF2/SGSM2/NDRG1/PICALM/CDC42SE1
GO:1990837	sequence-specific double-stranded DNA binding	100	0.404294	1.70676	0.000516139	0.0110269	0.00869878	635	tags=33%, list=20%, signal=27%	ESX1/ZIC1/TBX22/TBXT/NEUROD1/GLIS1/GSX2/DLX5/TFAP2B/SOX10/ZNF287/VSX1/ZNF658/FOXG1/TBX21/ZSCAN12/KLF15/GATA5/BCL11A/HOXC4/NR3C2/GATA6/BARHL1/HLF/TBX2/SKOR1/E2F8/ARNT/IRF5/PHOX2B/BCL11B/SPART/ESRRG
GO:0009986		94	-0.321539	-1.59889	0.000528903	0.0110269	0.00869878	433	tags=32%, list=14%, signal=28%	IGF2R/SORT1/ITGAM/TSPAN14/HNRNPU/TLR2/ITGAX/PTPRK/LAMP1/NOD2/TLR4/THBD/PTPRJ/SORL1/PTPRC/DUOX1/NOTCH2/TNFRSF1A/FURIN/MYD88/CD44/TREM1/PICALM/EPHA2/SLC26A9/CALR/KRT4/PLAU/CD55/ANXA1
GO:0042802	identical protein binding	275	-0.246212	-1.49472	0.000502925	0.0110269	0.00869878	644	tags=28%, list=20%, signal=24%	ERN1/CEBPD/PACSIN2/SNX9/TRAF4/ATF4/SNX33/MAP3K11/FOS/RBCK1/NAMPT/TRIM29/AIM2/DDI2/UBQLN1/DAPK1/DHX8/TP53BP2/BAIAP2/PPM1H/SH3GL1/HSP90AB1/NPL/IGF2R/DYNC1H1/RNF4/MEFV/MID1IP1/NFE2L1/SMARCA4/JUN/HNRNPU/HEXIM1/SNX2/TLR2/MX1/VCP/USP15/EPS15/TLR4/STAT3/IER5/STK4/BCL6/ADIPOR1/TRIM8/DYRK1A/SH3BP4/STING1/TNFAIP3/STAT5B/MARCKS/RAF1/EHD1/SDCBP/VSIR/DAZAP2/TNIP1/SLK/PNP/CORO1A/MYD88/EZR/CTNNA1/TXNRD1/ACTB/NF…
GO:0005267	potassium channel activity	16	0.692799	1.98603	0.000559627	0.0113227	0.00893211	793	tags=81%, list=25%, signal=61%	KCNJ1/KCNS2/KCNA6/KCNB1/KCNT1/KCNC1/KCNQ5/KCNQ2/KCNG2/KCNB2/KCNQ1/PKD2/KCNMA1
GO:0005764	lysosome	78	-0.347134	-1.66343	0.000606327	0.0119887	0.00945754	659	tags=38%, list=21%, signal=31%	SPAG9/RB1CC1/NPC1/TRIM29/GGA3/INSR/IFNAR1/HCK/RICTOR/MAN2B1/EPG5/WDR45B/RRAGC/SORT1/CAPN2/GABARAP/SNX2/PLEKHM2/NBR1/PLBD1/LAMP1/RAB7A/PLEKHM1/SRC/TCIRG1/TNFAIP3/LAPTM5/CTSD/GRN/PSAP
GO:0005884	actin filament	24	-0.581283	-2.09756	0.000681573	0.0131771	0.010395	504	tags=46%, list=16%, signal=39%	HCK/WIPF1/MYO9B/HCLS1/SRC/LCP1/DIAPH1/CORO1A/EZR/ANXA1/ACTG1
GO:0098742	cell-cell adhesion via plasma-membrane adhesion molecules	11	0.750182	1.95114	0.000723519	0.013684	0.0107948	571	tags=91%, list=18%, signal=75%	CDH18/SELE/FAT3/CDH23/CDH11/CDHR1/CDH6/CDH20/MMP24/ADGRL3
GO:0019901	protein kinase binding	111	-0.310602	-1.6082	0.000739437	0.0136874	0.0107976	938	tags=48%, list=30%, signal=35%	SREBF1/BCL2L1/FAM83H/AP1B1/UTRN/ARHGEF7/RPS6KA3/SASH1/SLC12A4/SOS1/MAP2K3/AP2A1/DNAJC3/CDK12/SCRIB/BCL2L11/MVP/CACUL1/RB1CC1/RCC2/TRAF4/ATF4/RAD9A/PFKFB2/RICTOR/PTPN6/MAP3K2/HSP90AB1/QARS1/PRKCD/ACSL3/SPG11/TBC1D14/IFNAR2/WNK1/FOXO3/PTPRK/HCLS1/NOD2/STAT3/FGR/NBEAL2/ADIPOR1/TRIB1/SLC12A6/IRAK3/PTPRJ/PTPRC/STING1/ZFP36/EEF2/ACTB/SQSTM1
GO:0008625		10	-0.722219	-1.98838	0.000814972	0.0145577	0.0114841	421	tags=70%, list=13%, signal=61%	NF1/SORT1/GABARAP/STK4/DEDD2/RAF1/DDX3X
GO:0007601	visual perception	16	0.677822	1.9431	0.000870118	0.0145577	0.0114841	441	tags=56%, list=14%, signal=49%	CLRN1/PDE6H/GRK1/VSX1/GLRA1/PDE6A/GPRC5D/CABP4/ELFN1
GO:0005925	focal adhesion	56	-0.38975	-1.74422	0.000864802	0.0145577	0.0114841	504	tags=34%, list=16%, signal=29%	HCK/SORBS2/SH3KBP1/FLII/ARPC2/PXN/ZYX/SRC/VCL/NEBL/PTPRC/TLN1/LCP1/VASP/EZR/ACTB/GSN/EPHA2/LASP1
GO:0070161	anchoring junction	82	-0.346924	-1.67514	0.000861056	0.0145577	0.0114841	838	tags=48%, list=27%, signal=36%	PARD3/ITGA5/DST/ARHGAP17/ITGAV/NECTIN1/CASS4/SCRIB/TJP1/ARHGAP26/PACSIN2/TRAF4/TJP3/KIFC3/DLG5/HEG1/SORBS2/SH3KBP1/FLII/SH3GL1/ASH1L/PXN/DSP/ZYX/FYB1/CLDN7/SH3PXD2A/DNM2/VCL/PTPRJ/SH3PXD2B/TLN1/VASP/PKP1/CTNND1/PPL/CTNNA1/AFDN/NIBAN2
GO:0015629	actin cytoskeleton	74	-0.347764	-1.64768	0.000823799	0.0145577	0.0114841	779	tags=45%, list=25%, signal=34%	MTSS2/TOPBP1/MYO18A/MYO1D/MYO1F/MACF1/ARHGAP32/BARX2/DAPK1/BAIAP2/FLII/CSNK1D/ARPC2/WIPF1/GABARAP/ABLIM1/ZYX/MPRIP/FGR/TAGLN2/FLNA/MYO5B/VCL/SEPTIN9/LCP1/CFL1/ACTN4/CORO1A/EZR/CTNNA1/ACTB/GSN/ACTG1
GO:0030593	neutrophil chemotaxis	16	-0.631977	-2.02836	0.000908434	0.014912	0.0117636	449	tags=56%, list=14%, signal=48%	VAV1/CXCR1/PREX1/GBF1/CSF3R/TREM1/CXCL8/S100A8/S100A9
GO:0007156	homophilic cell adhesion via plasma membrane adhesion molecules	27	0.570575	1.89095	0.00101352	0.016242	0.0128128	550	tags=56%, list=17%, signal=46%	CDH18/PCDH18/FAT4/PCDH15/PCDH10/HMCN1/FAT3/DCHS2/ROBO1/CDH23/CDH11/CDHR1/CDH6/HMCN2/CDH20
GO:0006914	autophagy	58	-0.382845	-1.72633	0.0010268	0.016242	0.0128128	654	tags=40%, list=21%, signal=32%	RB1CC1/NPC1/VMP1/UBQLN1/WDFY3/HERC1/TRIM56/EPG5/WDR45B/GABARAP/ATG2A/TOLLIP/VCP/NOD2/RAB7A/PLEKHM1/DNM2/TCIRG1/LYN/TP53INP2/SQSTM1/S100A8/S100A9
GO:0050727	regulation of inflammatory response	26	-0.518158	-1.911	0.00105093	0.016327	0.0128799	968	tags=73%, list=31%, signal=51%	JAK2/BRD4/BAP1/AKNA/IL1R1/PIK3AP1/ABHD12/RICTOR/MEFV/NFE2L1/NLRP12/NOD2/TLR4/BCL6/MGLL/LYN/MYD88/GRN/ANXA1
GO:0060349	bone morphogenesis	10	0.74671	1.8799	0.00115909	0.0176914	0.0139562	257	tags=50%, list=8%, signal=46%	TBXT/DLX5/COMP/SP5/PAPPA2
GO:0007605	sensory perception of sound	33	0.529073	1.83217	0.00118151	0.0177227	0.0139809	699	tags=52%, list=22%, signal=41%	CLRN1/ROR1/OTOG/MINAR2/CLRN2/PCDH15/BARHL1/ATP2B2/SRRM4/CDH23/TMEM63B/ESPN/MYO15A/TECTA/KCNQ1/CACNA1D/SLC52A3
GO:0009615	response to virus	24	-0.555993	-2.00631	0.00145594	0.0195089	0.0153899	542	tags=54%, list=17%, signal=45%	IFNAR1/EPG5/ZC3HAV1/MX1/MX2/IRAK3/BCL3/OAS3/MYD88/ADAR/DDX3X/LCN2/TPT1
GO:0030316	osteoclast differentiation	12	-0.67765	-1.99378	0.00143696	0.0195089	0.0153899	764	tags=58%, list=24%, signal=44%	NF1/FOS/GAB2/TCIRG1/JUNB/FOSL2/EPHA2
GO:0010507	negative regulation of autophagy	20	-0.564268	-1.95315	0.00132662	0.0195089	0.0153899	492	tags=55%, list=16%, signal=47%	ITGA5/BMF/HERC1/RRAGC/TBC1D14/WNK1/STAT3/EIF4G1/EP300/MCL1/EIF4G2
GO:0031333	negative regulation of protein-containing complex assembly	10	-0.701007	-1.92998	0.00142588	0.0195089	0.0153899	359	tags=60%, list=11%, signal=53%	RIOK3/SRC/EP300/SORL1/RAF1/DDX3X
GO:0045211	postsynaptic membrane	31	0.553966	1.88591	0.00144497	0.0195089	0.0153899	793	tags=61%, list=25%, signal=46%	LRRTM3/GABRG1/KCNB1/GLRA1/DAGLA/CHRNA5/KCNC1/ASIC1/ANK2/LRRC7/ABHD17A/CACNA1D/TRPV1/GRIK4/GRIN2D/TENM2/GRID2IP/LRRTM2/KCNMA1
GO:0032587		30	-0.478177	-1.83501	0.00145756	0.0195089	0.0153899	818	tags=50%, list=26%, signal=37%	ITGA5/SPATA13/MTSS2/ITGAV/AKT2/PACSIN2/MACF1/ADGRE2/FGR/SRC/PTPRJ/DIAPH1/PSD4/PLEK/EPS8L1
GO:0003713	transcription coactivator activity	70	-0.347592	-1.63655	0.00143763	0.0195089	0.0153899	1157	tags=60%, list=37%, signal=39%	LPIN2/ARID5B/TP53BP1/ATXN7L3/MED24/NCOA2/DHX9/MED12/HCFC1/BRD4/MED13/BCL9L/SS18/ARID1A/ATN1/TRIM28/RERE/HIPK2/MED13L/KMT2C/ASXL1/CREBBP/ZMIZ2/TRIM14/WBP2/PML/NUP98/SMARCA4/JUP/TRIM25/KAT6A/EP300/TRIM8/JMY/NCOA3/STING1/BCL3/NOTCH2/DAZAP2/ACTN4/DDX17/NIBAN2
GO:0070062		19	-0.586977	-2.0095	0.00166811	0.0216606	0.0170874	153	tags=32%, list=5%, signal=30%	HNRNPA2B1/SDCBP/ANXA1/S100A8/S100A9/ACTG1
GO:0045766	positive regulation of angiogenesis	31	-0.472186	-1.83528	0.00165742	0.0216606	0.0170874	896	tags=58%, list=28%, signal=42%	VEGFA/SASH1/IL1B/GAB1/PRKCA/HIPK2/TGFBR2/THBS1/PTPN6/JUP/ITGAX/WNK1/CHI3L1/STAT3/BTG1/CXCL8/GRN/ECM1
GO:0045202	synapse	152	0.358966	1.59076	0.0017734	0.0226891	0.0178987	766	tags=37%, list=24%, signal=29%	LRRTM3/GABRG1/SLC6A5/CNR1/SEMA4F/SNAP25/PTPRN/HTR7/HTR6/SLC9A5/TMEM163/KCNB1/GLRA1/DAGLA/CHRNA5/DRD5/KCNC1/MPDZ/ADGRB1/IL31RA/SYT7/ASIC1/ANK2/NRXN2/ATP2B2/PRKN/CABP4/ADD1/NRXN1/NRXN3/ELFN1/CDH11/DGKI/PPP1R9A/CDH6/DENND1A/SLC9A6/ABR/LRRC7/NGFR/SPART/DNM1/DSCAM/PCLO/ABHD17A/CACNA1G/ETV5/CACNA1D/TRPV1/NOS1/GRIK4/SLC8A2/GRIN2D/TENM2/GRID2IP/LRRTM2
GO:0045732	positive regulation of protein catabolic process	16	-0.611802	-1.96361	0.00182584	0.0230215	0.0181609	436	tags=44%, list=14%, signal=38%	TIPARP/VCP/RAB7A/SORL1/TNFAIP3/EZR/OAZ1
GO:0140311		12	-0.669136	-1.96872	0.00195949	0.0243536	0.0192118	269	tags=58%, list=9%, signal=54%	STAT3/FLNA/SDCBP/CTNND1/NFKBIA/LAPTM5/SQSTM1
GO:0043124	negative regulation of canonical NF-kappaB signal transduction	27	-0.501923	-1.88402	0.00211456	0.0256383	0.0202252	359	tags=48%, list=11%, signal=43%	OLFM4/RBCK1/RIOK3/NLRP12/KLF4/HUWE1/NOD2/STAT3/IRAK3/TNFAIP3/TNIP1/TNFRSF1A/NFKBIA
GO:0001508	action potential	11	0.721762	1.87723	0.00215126	0.0256383	0.0202252	653	tags=82%, list=21%, signal=65%	KCNS2/KCNA6/KCNB1/KCNC1/SCN9A/SCN8A/KCNG2/KCNB2/CACNA1G
GO:0051607	defense response to virus	43	-0.415771	-1.77029	0.00213704	0.0256383	0.0202252	487	tags=42%, list=15%, signal=36%	TRIM56/EPG5/PML/TRIM25/RIOK3/TLR2/MX1/IFNAR2/ITGAX/RNASEL/MX2/PTPRC/STING1/IRF7/ZNFX1/OAS3/MYD88/ADAR
GO:0033209	tumor necrosis factor-mediated signaling pathway	10	-0.687324	-1.89231	0.00225076	0.0264616	0.0208747	564	tags=60%, list=18%, signal=49%	AIM2/FOXO3/TNFRSF1B/TNFRSF1A/ACTN4/NFKBIA
GO:1901224	positive regulation of non-canonical NF-kappaB signal transduction	16	-0.603278	-1.93625	0.00242149	0.0275462	0.0217303	571	tags=62%, list=18%, signal=51%	RBCK1/TRIM56/RC3H1/NLRP12/VCP/NOD2/ACTN4/DDX3X/CALR/LAPTM5
GO:0042742	defense response to bacterium	25	-0.520742	-1.89153	0.00243799	0.0275462	0.0217303	402	tags=56%, list=13%, signal=49%	ANKRD17/RBCK1/PRKCD/HUWE1/NOD2/TLR4/NCF1/ZNFX1/BCL3/NOTCH2/OAS3/TNFRSF1A/MYD88/LCN2
GO:0008083	growth factor activity	12	0.695913	1.83829	0.00243793	0.0275462	0.0217303	530	tags=67%, list=17%, signal=56%	COLEC10/FGF4/FGF11/PDGFD/NENF/GKN1/GDF11/FGF18
GO:0003779	actin binding	109	-0.302651	-1.56457	0.0024708	0.027559	0.0217404	439	tags=28%, list=14%, signal=25%	ARPC2/EPB41/WIPF1/MEFV/SPTBN2/HNRNPU/MYO9B/ABLIM1/MPRIP/NOD2/FLNA/MYO5B/VCL/WASL/NEBL/TLN1/JMY/MARCKS/P4HB/VASP/DIAPH1/WASF2/CFL1/ACTN4/CORO1A/EZR/SPTAN1/GSN/LASP1/EPS8L1
GO:0031625	ubiquitin protein ligase binding	63	-0.355464	-1.65544	0.00257247	0.0279756	0.0220691	684	tags=33%, list=22%, signal=27%	CACUL1/SNX9/TRAF4/PCBP2/MFN2/JAK1/HSP90AB1/PML/YOD1/GABARAP/JUN/VCP/TNFRSF1B/TRIB1/VCL/DAZAP2/NFKBIA/CALR/LAPTM5/SQSTM1/ACTG1
GO:0005768	endosome	137	-0.270626	-1.44443	0.00255106	0.0279756	0.0220691	727	tags=35%, list=23%, signal=28%	DOP1A/GAPVD1/MYO1D/PIKFYVE/ACAP2/ATP11B/ARHGAP26/NPC1/PACSIN2/SLA/GGA3/INSR/IFNAR1/JAK1/RABGAP1L/SH3GL1/UBR4/PML/ARPC2/IGF2R/BIRC6/SORT1/ATP6V0B/CLINT1/SNX2/LAMP1/EPS15/OSBPL11/TLR4/RAB7A/EXPH5/PLEKHM1/ATP13A3/DNM2/VPS37B/ABCA1/DOP1B/SORL1/STING1/EHD1/STEAP4/RAB11FIP1/FURIN/TGOLN2/EZR/BACE2/GRN/ANXA1
GO:0072659	protein localization to plasma membrane	32	-0.441576	-1.71995	0.00297883	0.0316047	0.0249319	517	tags=38%, list=16%, signal=32%	SPTBN1/RHBDF2/JUP/TSPAN14/SMURF1/FYB1/SEC16A/FLNA/TNFRSF1A/SLMAP/EZR/EPHA2
GO:0030036	actin cytoskeleton organization	56	-0.362118	-1.62056	0.00297591	0.0316047	0.0249319	253	tags=32%, list=8%, signal=30%	SPTBN1/IQSEC1/MINK1/RICTOR/BCL6/FLNA/LIMK2/WASL/SEPTIN9/TLN1/VASP/DIAPH1/WASF2/CORO1A/EZR/PLEK/GSN/ANXA1
GO:1903078	positive regulation of protein localization to plasma membrane	12	-0.649977	-1.91236	0.0031268	0.0327749	0.0258551	521	tags=50%, list=17%, signal=42%	STX3/SPTBN1/PKP1/LYN/EPHA2/SQSTM1
GO:0032720		17	-0.561024	-1.83491	0.00318924	0.0330314	0.0260574	635	tags=47%, list=20%, signal=38%	ELF4/THBS1/PTPN6/TLR4/IRAK3/TNFAIP3/BCL3/VSIR
GO:0035591	signaling adaptor activity	23	-0.525107	-1.85596	0.00325011	0.0332658	0.0262424	800	tags=48%, list=25%, signal=36%	GAB1/SCRIB/CDC42SE2/AIM2/HCLS1/GAB2/STAT3/STING1/MYD88/DDX3X/SQSTM1
GO:0045111	intermediate filament cytoskeleton	12	-0.64619	-1.90121	0.00346096	0.0346096	0.0273024	346	tags=33%, list=11%, signal=30%	EVPL/KRT80/KRT4/S100A8
GO:0050830	defense response to Gram-positive bacterium	10	-0.672652	-1.85192	0.00343427	0.0346096	0.0273024	504	tags=80%, list=16%, signal=67%	PGLYRP4/IL1B/HCK/TLR2/FGR/NCF1/MYD88/EPHA2
GO:0034976	response to endoplasmic reticulum stress	24	-0.531208	-1.91687	0.00391132	0.0386687	0.0305045	781	tags=62%, list=25%, signal=47%	DNAJC3/BCL2L11/ERN1/ATF4/UBQLN1/SEL1L/NFE2L1/JUN/NIBAN1/CREB3L2/HYOU1/SEC16A/MARCKS/P4HB/CXCL8
GO:0045121	membrane raft	42	-0.39947	-1.69711	0.00396238	0.0387334	0.0305556	766	tags=50%, list=24%, signal=38%	MYADM/HK1/CD14/PIKFYVE/TGFBR2/NPC1/HCK/NFAM1/CAPN2/TLR2/CBL/TNFRSF1B/ABCA1/PTPRC/MALL/SDCBP/TNFRSF1A/FURIN/LYN/CTSD/CD55
GO:0006909	phagocytosis	19	-0.560723	-1.91963	0.00414467	0.0396248	0.0312588	504	tags=74%, list=16%, signal=62%	SLC11A1/UNC13D/LYST/CDC42SE2/HCK/VAV1/TLR4/DNM2/ANXA11/NCF2/CORO1A/MYD88/CDC42SE1/ANXA1
GO:0016197	endosomal transport	22	-0.517686	-1.80648	0.00410411	0.0396248	0.0312588	1173	tags=73%, list=37%, signal=46%	WASHC4/VTI1A/ALS2CL/EPS15L1/VPS16/WASHC5/SGSM3/TMCC1/SNX9/SNX33/GBF1/EPS15/MYO5B/ABCA1/EHD1/PICALM
GO:0005802	trans-Golgi network	39	-0.415268	-1.72487	0.00427873	0.0404619	0.0319191	959	tags=51%, list=30%, signal=36%	ARAP1/LRRK2/RELCH/DOP1A/MYO18A/SNX9/DENND5A/GGA3/PARP12/PCSK7/IGF2R/BIRC6/GBF1/AP1G1/DOP1B/SORL1/FURIN/TGOLN2/BACE2/GRN
GO:0031012	extracellular matrix	46	0.445986	1.65309	0.00435558	0.0407457	0.032143	685	tags=39%, list=22%, signal=31%	WNT2/RTN4RL2/ZP1/COMP/OTOG/ADAMTS12/TSHR/COL8A2/EMILIN3/COL4A3/SNED1/SPON2/EGFL6/MMP24/MMP19/TECTA/COLQ/ADAMTS9
GO:0030335	positive regulation of cell migration	56	-0.354151	-1.5849	0.00442092	0.040917	0.0322782	766	tags=45%, list=24%, signal=34%	MYADM/PRKCA/ITGAV/CASS4/SPAG9/AKT2/TIAM1/THBS1/INSR/RICTOR/PIK3CD/SEMA4D/ITGAX/STAT3/FGR/SDCBP/VSIR/SEMA4A/LYN/ACTN4/EPHA2/SOD2/PLAU/GRN/ACTG1
GO:0001726	ruffle	32	-0.430708	-1.67761	0.00456012	0.0417611	0.032944	799	tags=47%, list=25%, signal=35%	ROCK1/MKLN1/MTSS2/MYADM/ACAP2/SNX9/BAIAP2/WIPF1/MEFV/MYO9B/TLR4/TLN1/LCP1/WASF2/EZR
GO:0005576	extracellular region	150	0.344796	1.52575	0.00495961	0.0449465	0.0354569	539	tags=34%, list=17%, signal=30%	DKK2/COLEC10/PDYN/DEFB125/FGF4/F7/WNT2/PCSK2/ZP1/COMP/INSL5/WFDC10A/OTOG/ADAMTS12/C1QL1/FBN2/COL8A2/PDGFD/PAPPA2/GPC5/PDGFRL/EMILIN3/COL4A3/HMCN1/RSPO2/COL8A1/ADGRB1/WFIKKN2/SNED1/NENF/BPIFB3/DNAH5/CALCA/SPON2/MATN4/VWA2/CCL7/PXDNL/EGFL6/CILP2/GKN1/GDF11/CHIT1/CPXM1/C1QTNF1/COL6A5/HMCN2/PAM/FGF18/ANGPTL4/FSHB
GO:0032728		11	-0.664165	-1.89385	0.00510332	0.045772	0.0361081	359	tags=55%, list=11%, signal=49%	RIOK3/TLR4/STING1/IRF7/OAS3/DDX3X
GO:0032757		15	-0.590157	-1.81769	0.00523059	0.0464349	0.036631	344	tags=47%, list=11%, signal=42%	TLR2/NOD2/CHI3L1/TLR4/STAT3/MYD88/HSPA8
GO:0016605		30	-0.435614	-1.67167	0.00558288	0.0480902	0.0379369	778	tags=47%, list=25%, signal=35%	TOPBP1/BASP1/HIPK2/ELF4/WDFY3/HIPK3/CHD3/PML/RNF4/PATL1/KAT6A/TRIM8/TP53INP2/SQSTM1
GO:0030425	dendrite	62	0.424515	1.66139	0.00558032	0.0480902	0.0379369	709	tags=42%, list=22%, signal=33%	PDYN/OPRM1/SEMA4F/HTR6/GNB3/KCNB1/GLRA1/SLC4A8/MPDZ/ADGRB1/ASIC1/ELFN1/KNDC1/DGKI/PRKAA2/SKOR1/PPP1R9A/ADCY4/DENND1A/SLC9A6/CRMP1/URI1/DSCAM/KCNB2/CACNA1D/SLC8A2
GO:0005794	Golgi apparatus	262	-0.228482	-1.3517	0.00548115	0.0480902	0.0379369	638	tags=29%, list=20%, signal=26%	NPC1/VCPIP1/SNX9/MACF1/GPSM1/CCDC88B/CAND1/ARHGAP32/DENND5A/SCAP/PRDM2/KIFC3/TRAPPC10/GGA3/LMTK2/PLK3/BARX2/GALNT3/AKAP9/MARF1/PCSK7/HCK/RABGAP1L/MINK1/FNDC3A/AP3D1/GPR107/COPA/TNKS2/CSNK1D/IGF2R/PISD/BIRC6/SORT1/ASH1L/CAPN2/GBF1/AP1G1/CLINT1/ACSL3/GABARAP/TMC6/ZDHHC18/ATP6V0A1/SNX2/TLR2/TBC1D14/CBL/SCAMP2/HS3ST1/SEC16A/NOD2/OSBPL11/RAB7A/RASSF2/BCL6/DNM2/ABCA1/DOP1B/STK24/SORL1/INPPL1/RAF1/NOTCH…
GO:0007268	chemical synaptic transmission	21	0.569558	1.7613	0.00578205	0.0493174	0.038905	653	tags=52%, list=21%, signal=42%	PDYN/HTR7/HTR6/GLRA1/DLG2/NRXN2/NRXN3/ELFN1/HTR1B/SLITRK5/CACNA1G
GO:0046330	positive regulation of JNK cascade	22	-0.504967	-1.7621	0.00589201	0.0497675	0.03926	673	tags=50%, list=21%, signal=40%	HIPK2/RB1CC1/ERN1/TRAF4/MAP3K11/MINK1/NOD2/TLR4/RASSF2/GADD45B/MYD88

## Sheet: Fig B in S1 Appendix
FemaleID	Date	time	pH1	pH2	pH3	Temp1	Temp2	Temp3	Avg.pH	Avg.temp	notes	Postcop	phase	DayRO	MalePresence	X	MaleID	DyadID	MHCI_allele_comp	MHCII_allele_comp	MHCI_supertype_comp	MHCII_supertype_comp	Female_stMLH	Female_MHCI_allele	Female_MHCII_allele	Female_MHCI_supertype	Female_MHCII_supertype	Male_stMLH	Male_MHCI_allele	Male_MHCII_allele	Male_MHCI_supertype	Male_MHCII_supertype	KINSHIP
Barbie	2019-01-24	17:20:00	7.61	7.67	7.33	24.2	23.8	25.4	7.53667	24.4667		N	non-fertile	-11	With Male	1	Momo	1	0.2941	0	0.666667	0.285714	0.940551	12	5	9	4	1.03854	10	8	6	5	-0.0928548
Barbie	2019-02-07	13:00:00	7.33	7.41	7.48	23	23.8	23	7.40667	23.2667		N	post-fertile	2	With Male	1	Momo	1	0.2941	0	0.666667	0.285714	0.940551	12	5	9	4	1.03854	10	8	6	5	-0.0928548
Barbie	2019-02-12	16:30:00	7.78	7.98	7.97	24.1	24.8	23.9	7.91	24.2667		N	non-fertile	7	With Male	1	Momo	1	0.2941	0	0.666667	0.285714	0.940551	12	5	9	4	1.03854	10	8	6	5	-0.0928548
Barbie	2019-02-13	12:50:00	7.31	7.16	7.46	30.7	29.4	29.5	7.31	29.8667		N	non-fertile	8	With Male	1	Momo	1	0.2941	0	0.666667	0.285714	0.940551	12	5	9	4	1.03854	10	8	6	5	-0.0928548
Barbie	2019-02-14	12:50:00	7.33	7.32	7.32	30	30.5	29.3	7.32333	29.9333		N	non-fertile	9	With Male	1	Momo	1	0.2941	0	0.666667	0.285714	0.940551	12	5	9	4	1.03854	10	8	6	5	-0.0928548
Barbie	2019-02-15	12:30:00	7.49	7.68	7.61	26.6	27	27.9	7.59333	27.1667		N	non-fertile	10	With Male	1	Momo	1	0.2941	0	0.666667	0.285714	0.940551	12	5	9	4	1.03854	10	8	6	5	-0.0928548
Barbie	2019-02-19	17:45:00	7.53	7.54	7.43	29.6	31.5	30.9	7.5	30.6667		N	non-fertile	14	With Male	1	Momo	1	0.2941	0	0.666667	0.285714	0.940551	12	5	9	4	1.03854	10	8	6	5	-0.0928548
Barbie	2019-02-20	12:44:00	7.33	7.33	7.55	29	27.8	24.6	7.40333	27.1333		N	non-fertile	-12	With Male	1	Momo	1	0.2941	0	0.666667	0.285714	0.940551	12	5	9	4	1.03854	10	8	6	5	-0.0928548
Barbie	2019-02-21	16:40:00	6.81	6.61	6.23	29.5	28.9	27.7	6.55	28.7		N	non-fertile	-11	With Male	1	Momo	1	0.2941	0	0.666667	0.285714	0.940551	12	5	9	4	1.03854	10	8	6	5	-0.0928548
Odila	2019-04-12	13:45:00	5.58	5.77	5.97	28	28.5	31.1	5.77	29.2		N	fertile	0	With Male	3	Rodolphe	3	0.9091	0.875	1	0.857143	0.972863	11	8	5	7	0.878143	10	7	5	6	0.192754
Odila	2019-04-13	12:15:00	5.81	5.91	5.71	30.8	30.9	31.7	5.81	31.1		N	fertile	0	With Male	3	Rodolphe	3	0.9091	0.875	1	0.857143	0.972863	11	8	5	7	0.878143	10	7	5	6	0.192754
Odila	2019-04-14	11:50:00	5.99	5.98	5.9	30.9	30.8	31.4	5.96	31		N	fertile	1	With Male	3	Rodolphe	3	0.9091	0.875	1	0.857143	0.972863	11	8	5	7	0.878143	10	7	5	6	0.192754
Odila	2019-04-15	13:25:00	6.24	6.05	6.29	30.6	30.6	30.3	6.19	30.5		N	post-fertile	2	With Male	3	Rodolphe	3	0.9091	0.875	1	0.857143	0.972863	11	8	5	7	0.878143	10	7	5	6	0.192754
Odila	2019-04-16	13:30:00	5.9	6.19	6.11	28.8	29.7	29.1	6.07	29.2		N	post-fertile	3	With Male	3	Rodolphe	3	0.9091	0.875	1	0.857143	0.972863	11	8	5	7	0.878143	10	7	5	6	0.192754
Odila	2019-04-17	13:30:00	8	7.7	7.81	29.8	30.3	31.5	7.84	30.5	dry	N	post-fertile	4	With Male	3	Rodolphe	3	0.9091	0.875	1	0.857143	0.972863	11	8	5	7	0.878143	10	7	5	6	0.192754
Odila	2019-04-18	13:27:00	6.83	6.67	6.72	30.5	31.5	32.1	6.74	31.4		N	post-fertile	5	With Male	3	Rodolphe	3	0.9091	0.875	1	0.857143	0.972863	11	8	5	7	0.878143	10	7	5	6	0.192754
Odila	2019-04-19	12:50:00	6.38	6.06	NA	33.9	32.8	NA	6.22	33.4		N	post-fertile	6	With Male	3	Rodolphe	3	0.9091	0.875	1	0.857143	0.972863	11	8	5	7	0.878143	10	7	5	6	0.192754
Odila	2019-04-24	19:35:00	6.36	6.42	6.84	27.6	28.3	29.4	6.54	28.4		N	non-fertile	11	With Male	3	Rodolphe	3	0.9091	0.875	1	0.857143	0.972863	11	8	5	7	0.878143	10	7	5	6	0.192754
Odila	2019-04-26	13:03:00	7.61	7.77	7.31	31.3	31.7	29.3	7.56	30.8		N	non-fertile	-10	With Male	3	Rodolphe	3	0.9091	0.875	1	0.857143	0.972863	11	8	5	7	0.878143	10	7	5	6	0.192754
Odila	2019-04-29	14:00:00	6.17	5.99	5.99	30.3	30.4	30.3	6.05	30.3		N	pre-fertile	-7	With Male	3	Rodolphe	3	0.9091	0.875	1	0.857143	0.972863	11	8	5	7	0.878143	10	7	5	6	0.192754
Odila	2019-04-30	14:00:00	6.67	6.67	6.7	30.3	30.7	31.9	6.68	31		N	pre-fertile	-6	With Male	3	Rodolphe	3	0.9091	0.875	1	0.857143	0.972863	11	8	5	7	0.878143	10	7	5	6	0.192754
Odila	2019-05-01	11:55:00	6.06	5.99	5.99	33.7	33.5	30.9	6.01	32.7		N	pre-fertile	-5	With Male	3	Rodolphe	3	0.9091	0.875	1	0.857143	0.972863	11	8	5	7	0.878143	10	7	5	6	0.192754
Odila	2019-05-02	13:35:00	5.8	5.72	5.72	31.1	30.1	30.4	5.75	30.5		N	pre-fertile	-4	With Male	3	Rodolphe	3	0.9091	0.875	1	0.857143	0.972863	11	8	5	7	0.878143	10	7	5	6	0.192754
Odila	2019-05-03	13:00:00	5.99	5.96	5.96	30.5	30.4	30.3	5.97	30.4		N	pre-fertile	-3	With Male	3	Rodolphe	3	0.9091	0.875	1	0.857143	0.972863	11	8	5	7	0.878143	10	7	5	6	0.192754
Odila	2019-05-04	11:30:00	5.86	5.81	5.81	30.8	30.3	30.4	5.83	30.5		N	fertile	-2	With Male	3	Rodolphe	3	0.9091	0.875	1	0.857143	0.972863	11	8	5	7	0.878143	10	7	5	6	0.192754
Odila	2019-05-05	11:45:00	6.19	6.15	6.15	30.3	30.7	31	6.16	30.7		N	fertile	-1	With Male	3	Rodolphe	3	0.9091	0.875	1	0.857143	0.972863	11	8	5	7	0.878143	10	7	5	6	0.192754
Odila	2019-05-06	12:30:00	5.93	5.45	5.45	31.3	29.9	30.5	5.61	30.6		N	fertile	0	With Male	3	Rodolphe	3	0.9091	0.875	1	0.857143	0.972863	11	8	5	7	0.878143	10	7	5	6	0.192754
Odila	2019-05-07	11:10:00	5.99	5.86	5.86	30.8	30.1	31.3	5.9	30.7		N	fertile	0	With Male	3	Rodolphe	3	0.9091	0.875	1	0.857143	0.972863	11	8	5	7	0.878143	10	7	5	6	0.192754
Odila	2019-05-08	10:10:00	6.51	6.51	6.51	30.1	30.4	30.2	6.51	30.2		N	fertile	1	With Male	3	Rodolphe	3	0.9091	0.875	1	0.857143	0.972863	11	8	5	7	0.878143	10	7	5	6	0.192754
Odila	2019-05-09	13:35:00	6.69	6.71	6.71	30.7	30.5	30.4	6.7	30.5		N	post-fertile	2	With Male	3	Rodolphe	3	0.9091	0.875	1	0.857143	0.972863	11	8	5	7	0.878143	10	7	5	6	0.192754
Odila	2019-05-10	13:35:00	6.67	6.69	6.66	32.1	31.8	31.4	6.67	31.8		N	post-fertile	3	With Male	3	Rodolphe	3	0.9091	0.875	1	0.857143	0.972863	11	8	5	7	0.878143	10	7	5	6	0.192754
Odila	2019-05-12	10:15:00	6.68	6.68	6.69	31.7	31.2	32.9	6.68	31.9		N	post-fertile	5	With Male	3	Rodolphe	3	0.9091	0.875	1	0.857143	0.972863	11	8	5	7	0.878143	10	7	5	6	0.192754
Odila	2019-05-13	15:10:00	5.94	6.01	5.96	33.5	32.4	33	5.97	33		N	post-fertile	6	With Male	3	Rodolphe	3	0.9091	0.875	1	0.857143	0.972863	11	8	5	7	0.878143	10	7	5	6	0.192754
Odila	2019-05-14	19:00:00	5.56	5.62	5.56	30.3	29.5	30.9	5.58	30.2		N	non-fertile	7	With Male	3	Rodolphe	3	0.9091	0.875	1	0.857143	0.972863	11	8	5	7	0.878143	10	7	5	6	0.192754
Odila	2019-05-15	13:15:00	5.09	5.09	5.1	31	29.7	30.5	5.09	30.4		N	non-fertile	8	With Male	3	Rodolphe	3	0.9091	0.875	1	0.857143	0.972863	11	8	5	7	0.878143	10	7	5	6	0.192754
Odila	2019-05-16	17:50:00	5.94	6.03	6.02	30.9	29.9	30.5	6	30.4		N	non-fertile	9	With Male	3	Rodolphe	3	0.9091	0.875	1	0.857143	0.972863	11	8	5	7	0.878143	10	7	5	6	0.192754
Odila	2019-05-18	11:25:00	6.82	6.35	6.39	30.8	29.2	29.9	6.52	30		N	non-fertile	11	With Male	3	Rodolphe	3	0.9091	0.875	1	0.857143	0.972863	11	8	5	7	0.878143	10	7	5	6	0.192754
Odila	2019-05-19	17:05:00	6.53	6.51	6.46	29.7	30.8	30.3	6.5	30.3		N	non-fertile	12	With Male	3	Rodolphe	3	0.9091	0.875	1	0.857143	0.972863	11	8	5	7	0.878143	10	7	5	6	0.192754
Odila	2019-05-20	14:45:00	6.24	6.34	6.25	31.4	30.3	30.9	6.28	30.9		N	non-fertile	13	With Male	3	Rodolphe	3	0.9091	0.875	1	0.857143	0.972863	11	8	5	7	0.878143	10	7	5	6	0.192754
Odila	2019-05-21	19:05:00	6.41	6.42	6.46	31.8	30	31.2	6.43	31		N	non-fertile	14	With Male	3	Rodolphe	3	0.9091	0.875	1	0.857143	0.972863	11	8	5	7	0.878143	10	7	5	6	0.192754
Salade	2019-06-24	13:00:00	7.52	7.7	7.24	31	32.6	32.1	7.48667	31.9	Same day Zampano was moved	N	pre-fertile	-7	No Male	9	Alf	9	0.1176	0.1667	0.5	0.6	0.982662	10	7	7	3	0.986394	9	7	8	5	-0.100036
Salade	2019-06-25	13:20:00	6.98	7.21	7.09	35.3	34.1	33.7	7.09333	34.3667		N	pre-fertile	-6	No Male	9	Alf	9	0.1176	0.1667	0.5	0.6	0.982662	10	7	7	3	0.986394	9	7	8	5	-0.100036
Salade	2019-06-26	12:50:00	6.86	6.97	6.92	31.2	32.5	33.4	6.91667	32.3667		N	pre-fertile	-5	No Male	9	Alf	9	0.1176	0.1667	0.5	0.6	0.982662	10	7	7	3	0.986394	9	7	8	5	-0.100036
Salade	2019-06-27	12:41:00	6.93	6.88	7.1	30.8	30.8	31.2	6.97	30.9333		N	pre-fertile	-4	No Male	9	Alf	9	0.1176	0.1667	0.5	0.6	0.982662	10	7	7	3	0.986394	9	7	8	5	-0.100036
Salade	2019-06-28	10:30:00	6.98	6.86	6.86	31.6	29.7	31.1	6.9	30.8		N	pre-fertile	-3	No Male	9	Alf	9	0.1176	0.1667	0.5	0.6	0.982662	10	7	7	3	0.986394	9	7	8	5	-0.100036
Salade	2019-06-29	09:56:00	7.31	7.19	7.41	32.3	32.1	33.1	7.30333	32.5		N	fertile	-2	No Male	9	Alf	9	0.1176	0.1667	0.5	0.6	0.982662	10	7	7	3	0.986394	9	7	8	5	-0.100036
Salade	2019-06-30	10:05:00	6.72	6.76	6.75	30.5	31.3	32.7	6.74333	31.5		N	fertile	-1	No Male	9	Alf	9	0.1176	0.1667	0.5	0.6	0.982662	10	7	7	3	0.986394	9	7	8	5	-0.100036
Salade	2019-07-01	11:28:00	6.62	6.5	6.51	31.2	31.4	32.6	6.54333	31.7333		N	fertile	0	No Male	9	Alf	9	0.1176	0.1667	0.5	0.6	0.982662	10	7	7	3	0.986394	9	7	8	5	-0.100036
Salade	2019-07-02	10:25:00	7.2	7.22	NA	29.2	30.5	NA	7.21	29.85		N	fertile	0	No Male	9	Alf	9	0.1176	0.1667	0.5	0.6	0.982662	10	7	7	3	0.986394	9	7	8	5	-0.100036
Salade	2019-07-03	11:42:00	7.1	7.24	7.32	32.1	32.2	31.5	7.22	31.9333		N	fertile	1	No Male	9	Alf	9	0.1176	0.1667	0.5	0.6	0.982662	10	7	7	3	0.986394	9	7	8	5	-0.100036
Salade	2019-07-04	11:08:00	6.66	6.76	6.72	28.4	32.6	33.4	6.71333	31.4667		N	post-fertile	2	No Male	9	Alf	9	0.1176	0.1667	0.5	0.6	0.982662	10	7	7	3	0.986394	9	7	8	5	-0.100036
Salade	2019-07-05	13:36:00	6.1	6.21	6.1	34.5	33.3	33	6.13667	33.6		N	post-fertile	3	No Male	9	Alf	9	0.1176	0.1667	0.5	0.6	0.982662	10	7	7	3	0.986394	9	7	8	5	-0.100036
Salade	2019-07-06	12:09:00	6.58	6.48	NA	29.1	32	NA	6.53	30.55		N	post-fertile	4	No Male	9	Alf	9	0.1176	0.1667	0.5	0.6	0.982662	10	7	7	3	0.986394	9	7	8	5	-0.100036
Salade	2019-07-08	11:57:00	7.32	7.42	7.3	31.9	32	32	7.34667	31.9667		N	post-fertile	6	No Male	9	Alf	9	0.1176	0.1667	0.5	0.6	0.982662	10	7	7	3	0.986394	9	7	8	5	-0.100036
Salade	2019-07-09	13:05:00	6.84	7.17	7.16	29.6	30.5	32.3	7.05667	30.8		N	non-fertile	7	No Male	9	Alf	9	0.1176	0.1667	0.5	0.6	0.982662	10	7	7	3	0.986394	9	7	8	5	-0.100036
Salade	2019-07-30	13:43:00	6.33	6.46	6.39	31.1	32	32.6	6.39333	31.9		Y	fertile	-1	With Male	9	Alf	9	0.1176	0.1667	0.5	0.6	0.982662	10	7	7	3	0.986394	9	7	8	5	-0.100036
Salade	2019-07-31	08:29:00	6.49	6.48	6.47	31.9	32.3	31.8	6.48	32		Y	fertile	0	With Male	9	Alf	9	0.1176	0.1667	0.5	0.6	0.982662	10	7	7	3	0.986394	9	7	8	5	-0.100036
Salade	2019-08-01	12:32:00	6.3	NA	NA	27.8	NA	NA	6.3	27.8	Couldn't get her to do more	Y	fertile	0	With Male	9	Alf	9	0.1176	0.1667	0.5	0.6	0.982662	10	7	7	3	0.986394	9	7	8	5	-0.100036
Salade	2019-08-02	15:34:00	6.46	6.48	6.44	28.5	30.3	31.4	6.46	30.0667		N	fertile	1	With Male	9	Alf	9	0.1176	0.1667	0.5	0.6	0.982662	10	7	7	3	0.986394	9	7	8	5	-0.100036
Salade	2019-08-03	11:29:00	6.78	6.87	6.81	30.8	30.9	31.4	6.82	31.0333		N	post-fertile	2	With Male	9	Alf	9	0.1176	0.1667	0.5	0.6	0.982662	10	7	7	3	0.986394	9	7	8	5	-0.100036
Salade	2019-08-05	12:40:00	6.87	6.84	6.54	30.2	30.8	28.8	6.75	29.9333		N	post-fertile	4	With Male	9	Alf	9	0.1176	0.1667	0.5	0.6	0.982662	10	7	7	3	0.986394	9	7	8	5	-0.100036
Salade	2019-08-06	13:26:00	6.31	6.3	6.37	33.4	33.5	32.8	6.32667	33.2333		N	post-fertile	5	With Male	9	Alf	9	0.1176	0.1667	0.5	0.6	0.982662	10	7	7	3	0.986394	9	7	8	5	-0.100036
Salade	2019-08-07	12:14:00	6.21	6.24	6.25	31.1	31.9	33.1	6.23333	32.0333		N	post-fertile	6	With Male	9	Alf	9	0.1176	0.1667	0.5	0.6	0.982662	10	7	7	3	0.986394	9	7	8	5	-0.100036
Salade	2019-08-08	13:07:00	6.34	6.42	6.4	30.4	33.6	34.5	6.38667	32.8333		N	non-fertile	7	With Male	9	Alf	9	0.1176	0.1667	0.5	0.6	0.982662	10	7	7	3	0.986394	9	7	8	5	-0.100036
Salade	2019-08-09	12:21:00	6.4	6.31	6.35	30.3	32.9	32	6.35333	31.7333		N	non-fertile	8	With Male	9	Alf	9	0.1176	0.1667	0.5	0.6	0.982662	10	7	7	3	0.986394	9	7	8	5	-0.100036
Salade	2019-08-10	14:37:00	6.42	6.74	6.46	32.6	32.3	31.7	6.54	32.2		N	non-fertile	9	With Male	9	Alf	9	0.1176	0.1667	0.5	0.6	0.982662	10	7	7	3	0.986394	9	7	8	5	-0.100036
Salade	2019-08-11	12:49:00	6.34	6.39	6.33	32.5	33.6	33.8	6.35333	33.3		N	non-fertile	10	With Male	9	Alf	9	0.1176	0.1667	0.5	0.6	0.982662	10	7	7	3	0.986394	9	7	8	5	-0.100036
Salade	2019-08-12	14:56:00	6.31	6.25	6.24	32.1	30.7	32.3	6.26667	31.7		N	non-fertile	11	With Male	9	Alf	9	0.1176	0.1667	0.5	0.6	0.982662	10	7	7	3	0.986394	9	7	8	5	-0.100036
Salade	2019-08-13	15:19:00	6.48	6.3	6.31	31.3	31.4	32.2	6.36333	31.6333		N	non-fertile	12	With Male	9	Alf	9	0.1176	0.1667	0.5	0.6	0.982662	10	7	7	3	0.986394	9	7	8	5	-0.100036
Salade	2019-08-14	15:41:00	6.18	6.24	6.21	28.3	31.6	31.8	6.21	30.5667		N	non-fertile	13	With Male	9	Alf	9	0.1176	0.1667	0.5	0.6	0.982662	10	7	7	3	0.986394	9	7	8	5	-0.100036
Salade	2019-08-15	14:40:00	6.36	6.25	6.27	31.7	31.9	32.6	6.29333	32.0667		N	non-fertile	14	With Male	9	Alf	9	0.1176	0.1667	0.5	0.6	0.982662	10	7	7	3	0.986394	9	7	8	5	-0.100036
Salade	2019-08-16	15:07:00	6.44	6.71	7.01	28.4	28.8	28.8	6.72	28.6667	Verry fussy, didn't get probe all the way in.	N	non-fertile	15	With Male	9	Alf	9	0.1176	0.1667	0.5	0.6	0.982662	10	7	7	3	0.986394	9	7	8	5	-0.100036
Salade	2019-08-20	16:08:00	7.15	7.11	6.99	30.6	33	32.5	7.08333	32.0333		N	non-fertile	19	With Male	9	Alf	9	0.1176	0.1667	0.5	0.6	0.982662	10	7	7	3	0.986394	9	7	8	5	-0.100036
Salade	2019-08-21	15:49:00	6.73	6.56	6.59	30	31.4	32.2	6.62667	31.2		N	non-fertile	-9	With Male	9	Alf	9	0.1176	0.1667	0.5	0.6	0.982662	10	7	7	3	0.986394	9	7	8	5	-0.100036
Solene	2019-02-28	12:50:00	7.33	7.33	7.34	28.7	30.4	29.6	7.33	29.6		N	post-fertile	4	No Male	4	Rodolphe	4	0.1111	0	0.571429	0.375	1.08905	10	7	6	5	0.878143	10	7	5	6	-0.102528
Solene	2019-03-04	13:50:00	6.67	6.64	6.67	31.6	31.1	30.8	6.66	31.2		N	non-fertile	8	No Male	4	Rodolphe	4	0.1111	0	0.571429	0.375	1.08905	10	7	6	5	0.878143	10	7	5	6	-0.102528
Solene	2019-03-05	18:00:00	6.77	6.68	6.56	26.7	29.4	29.7	6.67	28.6		N	non-fertile	9	No Male	4	Rodolphe	4	0.1111	0	0.571429	0.375	1.08905	10	7	6	5	0.878143	10	7	5	6	-0.102528
Solene	2019-03-06	13:20:00	7.16	7.19	7.17	31.4	32.8	31.9	7.17	32		N	non-fertile	-15	No Male	4	Rodolphe	4	0.1111	0	0.571429	0.375	1.08905	10	7	6	5	0.878143	10	7	5	6	-0.102528
Solene	2019-03-07		7.59	7.47	7.62	29.1	30	31.2	7.56	30.1	Taken sometime in the pm	N	non-fertile	-14	No Male	4	Rodolphe	4	0.1111	0	0.571429	0.375	1.08905	10	7	6	5	0.878143	10	7	5	6	-0.102528
Solene	2019-03-08	13:20:00	6.37	6.31	6.33	32.6	32.1	31.7	6.34	32.1		N	non-fertile	-13	No Male	4	Rodolphe	4	0.1111	0	0.571429	0.375	1.08905	10	7	6	5	0.878143	10	7	5	6	-0.102528
Solene	2019-03-11	14:00:00	7.09	7.19	7.01	31.5	32.2	32.5	7.1	32.1		N	non-fertile	-10	No Male	4	Rodolphe	4	0.1111	0	0.571429	0.375	1.08905	10	7	6	5	0.878143	10	7	5	6	-0.102528
Solene	2019-03-12	13:21:00	6.9	6.97	6.99	32.2	31	31.5	6.95	31.6		N	non-fertile	-9	No Male	4	Rodolphe	4	0.1111	0	0.571429	0.375	1.08905	10	7	6	5	0.878143	10	7	5	6	-0.102528
Solene	2019-03-13	13:00:00	7.55	7.57	7.47	32.7	32.5	32.3	7.53	32.5		N	non-fertile	-8	No Male	4	Rodolphe	4	0.1111	0	0.571429	0.375	1.08905	10	7	6	5	0.878143	10	7	5	6	-0.102528
Solene	2019-03-14	17:37:00	7.82	7.8	7.86	30.4	30.9	29.1	7.83	30.1		N	pre-fertile	-7	No Male	4	Rodolphe	4	0.1111	0	0.571429	0.375	1.08905	10	7	6	5	0.878143	10	7	5	6	-0.102528
Solene	2019-03-15	14:30:00	7.45	7.42	7.44	30.7	30.9	31.6	7.44	31.1		N	pre-fertile	-6	No Male	4	Rodolphe	4	0.1111	0	0.571429	0.375	1.08905	10	7	6	5	0.878143	10	7	5	6	-0.102528
Solene	2019-03-19	17:00:00	7.1	7.38	7.26	28.4	31.4	31.8	7.25	30.5		N	fertile	-2	With Male	4	Rodolphe	4	0.1111	0	0.571429	0.375	1.08905	10	7	6	5	0.878143	10	7	5	6	-0.102528
Solene	2019-03-21	14:50:00	6.98	6.92	6.97	30.8	32.9	31.3	6.96	31.7		N	fertile	0	With Male	4	Rodolphe	4	0.1111	0	0.571429	0.375	1.08905	10	7	6	5	0.878143	10	7	5	6	-0.102528
Solene	2019-03-22	12:20:00	6.93	6.92	7.14	31.2	31.6	32.1	7	31.6		N	fertile	0	With Male	4	Rodolphe	4	0.1111	0	0.571429	0.375	1.08905	10	7	6	5	0.878143	10	7	5	6	-0.102528
Solene	2019-03-25	13:40:00	6.97	6.83	6.84	33.3	32.3	31.1	6.88	32.2		N	post-fertile	3	With Male	4	Rodolphe	4	0.1111	0	0.571429	0.375	1.08905	10	7	6	5	0.878143	10	7	5	6	-0.102528
Solene	2019-03-26	13:30:00	6.62	6.69	NA	30.7	31.4	NA	6.66	31.1		N	post-fertile	4	With Male	4	Rodolphe	4	0.1111	0	0.571429	0.375	1.08905	10	7	6	5	0.878143	10	7	5	6	-0.102528
Solene	2019-03-27	11:54:00	6.6	6.58	6.68	32.6	32.2	31.5	6.62	32.1		N	post-fertile	5	With Male	4	Rodolphe	4	0.1111	0	0.571429	0.375	1.08905	10	7	6	5	0.878143	10	7	5	6	-0.102528
Solene	2019-03-29	12:07:00	7	7.11	7.07	30.2	31.3	31.8	7.06	31.1		N	non-fertile	7	With Male	4	Rodolphe	4	0.1111	0	0.571429	0.375	1.08905	10	7	6	5	0.878143	10	7	5	6	-0.102528
Solene	2019-04-03	13:30:00	6.79	6.82	6.8	31	30.8	31.2	6.8	31		N	non-fertile	12	With Male	4	Rodolphe	4	0.1111	0	0.571429	0.375	1.08905	10	7	6	5	0.878143	10	7	5	6	-0.102528
Solene	2019-04-05	15:00:00	7.12	7.12	7.2	32.8	32.5	31.3	7.15	32.2		N	non-fertile	14	With Male	4	Rodolphe	4	0.1111	0	0.571429	0.375	1.08905	10	7	6	5	0.878143	10	7	5	6	-0.102528
Solene	2019-04-06	17:00:00	6.75	6.76	6.78	31.3	32	32	6.76	31.8		N	non-fertile	15	With Male	4	Rodolphe	4	0.1111	0	0.571429	0.375	1.08905	10	7	6	5	0.878143	10	7	5	6	-0.102528
Solene	2019-04-08	18:50:00	7.19	7.19	7.21	32.6	32.9	33.2	7.2	32.9		N	non-fertile	17	With Male	4	Rodolphe	4	0.1111	0	0.571429	0.375	1.08905	10	7	6	5	0.878143	10	7	5	6	-0.102528
Solene	2019-04-12	14:00:00	7.04	7.08	7.09	30	31	30.6	7.07	30.5		N	non-fertile	-12	With Male	4	Rodolphe	4	0.1111	0	0.571429	0.375	1.08905	10	7	6	5	0.878143	10	7	5	6	-0.102528
Solene	2019-04-13	11:30:00	6.94	7.14	7.09	30.4	30.6	30.5	7.06	30.5		N	non-fertile	-11	With Male	4	Rodolphe	4	0.1111	0	0.571429	0.375	1.08905	10	7	6	5	0.878143	10	7	5	6	-0.102528
Solene	2019-04-14	12:30:00	5.99	7.15	7.22	31.5	32.9	30.7	6.79	31.7		N	non-fertile	-10	With Male	4	Rodolphe	4	0.1111	0	0.571429	0.375	1.08905	10	7	6	5	0.878143	10	7	5	6	-0.102528
Solene	2019-04-15	13:20:00	7.13	7.14	7.19	31.4	31.6	30.9	7.15	31.3		N	non-fertile	-9	With Male	4	Rodolphe	4	0.1111	0	0.571429	0.375	1.08905	10	7	6	5	0.878143	10	7	5	6	-0.102528
Solene	2019-04-16	13:09:00	7.09	7.18	7.14	28.3	30.7	31.4	7.14	30.1		N	non-fertile	-8	With Male	4	Rodolphe	4	0.1111	0	0.571429	0.375	1.08905	10	7	6	5	0.878143	10	7	5	6	-0.102528
Solene	2019-04-17	13:50:00	7.14	7.03	7.07	29.4	31	31.9	7.08	30.8		N	pre-fertile	-7	With Male	4	Rodolphe	4	0.1111	0	0.571429	0.375	1.08905	10	7	6	5	0.878143	10	7	5	6	-0.102528
Solene	2019-04-18	13:20:00	7.12	6.67	7.18	30.5	31.5	32.6	6.99	31.5		N	pre-fertile	-6	With Male	4	Rodolphe	4	0.1111	0	0.571429	0.375	1.08905	10	7	6	5	0.878143	10	7	5	6	-0.102528
Solene	2019-04-19	12:18:00	7.01	6.99	7.13	33.5	30.3	32.8	7.04	32.2		N	pre-fertile	-5	With Male	4	Rodolphe	4	0.1111	0	0.571429	0.375	1.08905	10	7	6	5	0.878143	10	7	5	6	-0.102528
Solene	2019-04-23	18:00:00	7.27	7.27	7.29	31	30.8	29.9	7.28	30.6		N	fertile	-1	With Male	4	Rodolphe	4	0.1111	0	0.571429	0.375	1.08905	10	7	6	5	0.878143	10	7	5	6	-0.102528
Solene	2019-04-24	12:10:00	6.89	6.96	6.98	30.2	30.9	32.4	6.94	31.2		N	fertile	0	With Male	4	Rodolphe	4	0.1111	0	0.571429	0.375	1.08905	10	7	6	5	0.878143	10	7	5	6	-0.102528
Solene	2019-04-25	18:30:00	6.74	6.61	6.63	31.6	30.1	30.5	6.66	30.7		N	fertile	0	With Male	4	Rodolphe	4	0.1111	0	0.571429	0.375	1.08905	10	7	6	5	0.878143	10	7	5	6	-0.102528
Solene	2019-04-26	12:45:00	7.03	7.09	7.02	31.6	31.5	29.8	7.05	31		N	fertile	1	With Male	4	Rodolphe	4	0.1111	0	0.571429	0.375	1.08905	10	7	6	5	0.878143	10	7	5	6	-0.102528
Solene	2019-04-27	11:30:00	6.98	6.96	6.89	32.7	32	32.3	6.94	32.3		N	post-fertile	2	With Male	4	Rodolphe	4	0.1111	0	0.571429	0.375	1.08905	10	7	6	5	0.878143	10	7	5	6	-0.102528
Solene	2019-04-29	14:00:00	6.73	6.86	6.91	32.2	31.6	31.6	6.83	31.8		N	post-fertile	4	With Male	4	Rodolphe	4	0.1111	0	0.571429	0.375	1.08905	10	7	6	5	0.878143	10	7	5	6	-0.102528
Solene	2019-04-30	17:37:00	6.96	6.95	6.96	30.7	31.4	31.9	6.96	31.3		N	post-fertile	5	With Male	4	Rodolphe	4	0.1111	0	0.571429	0.375	1.08905	10	7	6	5	0.878143	10	7	5	6	-0.102528
Solene	2019-05-01		6.67	6.91	6.96	30.5	33.5	32.7	6.85	32.2		N	post-fertile	6	With Male	4	Rodolphe	4	0.1111	0	0.571429	0.375	1.08905	10	7	6	5	0.878143	10	7	5	6	-0.102528
Solene	2019-05-02	17:18:00	6.44	6.77	6.54	31.9	28.2	31.7	6.58	30.6		N	non-fertile	7	With Male	4	Rodolphe	4	0.1111	0	0.571429	0.375	1.08905	10	7	6	5	0.878143	10	7	5	6	-0.102528
Solene	2019-05-03	13:00:00	6.89	6.63	6.63	30.3	31.4	32.5	6.72	31.4		N	non-fertile	8	With Male	4	Rodolphe	4	0.1111	0	0.571429	0.375	1.08905	10	7	6	5	0.878143	10	7	5	6	-0.102528
Solene	2019-05-04	12:30:00	6.85	6.56	6.49	33.9	32.2	33.1	6.63	33.1		N	non-fertile	9	With Male	4	Rodolphe	4	0.1111	0	0.571429	0.375	1.08905	10	7	6	5	0.878143	10	7	5	6	-0.102528
Solene	2019-05-05	11:30:00	6.62	6.57	6.56	31.3	30.3	30.8	6.58	30.8		N	non-fertile	10	With Male	4	Rodolphe	4	0.1111	0	0.571429	0.375	1.08905	10	7	6	5	0.878143	10	7	5	6	-0.102528
Solene	2019-05-06	18:42:00	6.42	6.39	6.51	29	29.7	32.7	6.44	30.5		N	non-fertile	11	With Male	4	Rodolphe	4	0.1111	0	0.571429	0.375	1.08905	10	7	6	5	0.878143	10	7	5	6	-0.102528
Solene	2019-05-07	18:35:00	6.68	6.72	6.7	32.1	31.1	31.5	6.7	31.6		N	non-fertile	12	With Male	4	Rodolphe	4	0.1111	0	0.571429	0.375	1.08905	10	7	6	5	0.878143	10	7	5	6	-0.102528
Solene	2019-05-10	13:20:00	6.9	6.91	NA	32.6	33.4	NA	6.91	33		N	non-fertile	15	With Male	4	Rodolphe	4	0.1111	0	0.571429	0.375	1.08905	10	7	6	5	0.878143	10	7	5	6	-0.102528
Sottise	2019-06-24	13:15:00	6.76	6.69	6.73	34.7	35.3	35.5	6.72667	35.1667	Same day Zampano was moved	N	non-fertile	14	No Male	8	Alf	8	0.3125	0	0.8	0.166667	0.971113	12	4	10	2	0.986394	9	7	8	5	-0.176989
Sottise	2019-06-25	13:15:00	7.15	7.14	7.04	35.3	34.8	35.7	7.11	35.2667	1st day MN	N	non-fertile	-14	No Male	8	Alf	8	0.3125	0	0.8	0.166667	0.971113	12	4	10	2	0.986394	9	7	8	5	-0.176989
Sottise	2019-06-26	12:30:00	6.77	6.5	6.78	31	31.7	31.8	6.68333	31.5		N	non-fertile	-13	No Male	8	Alf	8	0.3125	0	0.8	0.166667	0.971113	12	4	10	2	0.986394	9	7	8	5	-0.176989
Sottise	2019-06-27	12:24:00	6.35	6.23	6.31	33.5	31.7	31.4	6.29667	32.2		N	non-fertile	-12	No Male	8	Alf	8	0.3125	0	0.8	0.166667	0.971113	12	4	10	2	0.986394	9	7	8	5	-0.176989
Sottise	2019-06-28	10:45:00	6.82	6.8	6.71	33.8	33.4	33	6.77667	33.4		N	non-fertile	-11	No Male	8	Alf	8	0.3125	0	0.8	0.166667	0.971113	12	4	10	2	0.986394	9	7	8	5	-0.176989
Sottise	2019-06-29	09:43:00	6.66	6.71	6.7	33.9	33.2	33	6.69	33.3667		N	non-fertile	-10	No Male	8	Alf	8	0.3125	0	0.8	0.166667	0.971113	12	4	10	2	0.986394	9	7	8	5	-0.176989
Sottise	2019-07-01	11:48:00	6.82	6.83	6.84	33.1	33.6	33.8	6.83	33.5		N	non-fertile	-8	No Male	8	Alf	8	0.3125	0	0.8	0.166667	0.971113	12	4	10	2	0.986394	9	7	8	5	-0.176989
Sottise	2019-07-02	10:30:00	7.14	7.19	7.18	33.6	33.1	33.8	7.17	33.5		N	pre-fertile	-7	No Male	8	Alf	8	0.3125	0	0.8	0.166667	0.971113	12	4	10	2	0.986394	9	7	8	5	-0.176989
Sottise	2019-07-03	11:52:00	6.95	6.88	6.87	36.1	35.6	36.3	6.9	36		N	pre-fertile	-6	No Male	8	Alf	8	0.3125	0	0.8	0.166667	0.971113	12	4	10	2	0.986394	9	7	8	5	-0.176989
Sottise	2019-07-04	11:31:00	7.01	7.21	7.18	37.1	34	33.2	7.13333	34.7667		N	pre-fertile	-5	No Male	8	Alf	8	0.3125	0	0.8	0.166667	0.971113	12	4	10	2	0.986394	9	7	8	5	-0.176989
Sottise	2019-07-05	13:48:00	6.93	6.94	6.94	38.1	36.6	36.8	6.93667	37.1667		N	pre-fertile	-4	No Male	8	Alf	8	0.3125	0	0.8	0.166667	0.971113	12	4	10	2	0.986394	9	7	8	5	-0.176989
Sottise	2019-07-06	12:28:00	6.67	6.65	6.64	29.2	32.6	33.6	6.65333	31.8		N	pre-fertile	-3	No Male	8	Alf	8	0.3125	0	0.8	0.166667	0.971113	12	4	10	2	0.986394	9	7	8	5	-0.176989
Sottise	2019-07-07	12:17:00	6.73	6.78	6.76	33.2	31.7	32	6.75667	32.3		N	fertile	-2	No Male	8	Alf	8	0.3125	0	0.8	0.166667	0.971113	12	4	10	2	0.986394	9	7	8	5	-0.176989
Sottise	2019-07-09	13:32:00	6.48	6.53	6.58	27.7	28.9	30	6.53	28.8667		N	fertile	0	No Male	8	Alf	8	0.3125	0	0.8	0.166667	0.971113	12	4	10	2	0.986394	9	7	8	5	-0.176989
Sottise	2019-07-30	13:43:00	6.38	6.13	6.1	31.6	32.8	32.5	6.20333	32.3		N	non-fertile	-10	With Male	8	Alf	8	0.3125	0	0.8	0.166667	0.971113	12	4	10	2	0.986394	9	7	8	5	-0.176989
Sottise	2019-07-31	08:53:00	6.33	6.34	6.22	33.3	34	33.5	6.29667	33.6		N	non-fertile	-9	With Male	8	Alf	8	0.3125	0	0.8	0.166667	0.971113	12	4	10	2	0.986394	9	7	8	5	-0.176989
Sottise	2019-08-01	08:26:00	6.37	6.34	6.32	26.2	30.8	31.4	6.34333	29.4667		N	non-fertile	-8	With Male	8	Alf	8	0.3125	0	0.8	0.166667	0.971113	12	4	10	2	0.986394	9	7	8	5	-0.176989
Sottise	2019-08-02	15:17:00	6.41	6.43	6.37	33.2	33.2	32.9	6.40333	33.1		N	pre-fertile	-7	With Male	8	Alf	8	0.3125	0	0.8	0.166667	0.971113	12	4	10	2	0.986394	9	7	8	5	-0.176989
Sottise	2019-08-03	11:57:00	6.18	6.28	6.17	30.9	29.9	31.2	6.21	30.6667		N	pre-fertile	-6	With Male	8	Alf	8	0.3125	0	0.8	0.166667	0.971113	12	4	10	2	0.986394	9	7	8	5	-0.176989
Sottise	2019-08-05	13:30:00	6.48	6.61	6.87	35.4	35.5	34.7	6.65333	35.2		N	pre-fertile	-4	With Male	8	Alf	8	0.3125	0	0.8	0.166667	0.971113	12	4	10	2	0.986394	9	7	8	5	-0.176989
Sottise	2019-08-06	16:42:00	6.93	6.77	6.84	32.4	35.1	35.4	6.84667	34.3		N	pre-fertile	-3	With Male	8	Alf	8	0.3125	0	0.8	0.166667	0.971113	12	4	10	2	0.986394	9	7	8	5	-0.176989
Sottise	2019-08-07	16:02:00	6.67	6.64	6.68	31.1	32.3	32.9	6.66333	32.1		N	fertile	-2	With Male	8	Alf	8	0.3125	0	0.8	0.166667	0.971113	12	4	10	2	0.986394	9	7	8	5	-0.176989
Sottise	2019-08-09	15:49:00	6.95	7.05	7.12	35.4	38.1	34.9	7.04	36.1333		Y	fertile	0	With Male	8	Alf	8	0.3125	0	0.8	0.166667	0.971113	12	4	10	2	0.986394	9	7	8	5	-0.176989
Sottise	2019-08-10	15:40:00	6.99	6.82	7.14	34.9	34.1	33.6	6.98333	34.2		Y	fertile	0	With Male	8	Alf	8	0.3125	0	0.8	0.166667	0.971113	12	4	10	2	0.986394	9	7	8	5	-0.176989
Sottise	2019-08-11	13:01:00	7.24	7.25	7.26	34.1	34.5	33.8	7.25	34.1333		N	fertile	1	With Male	8	Alf	8	0.3125	0	0.8	0.166667	0.971113	12	4	10	2	0.986394	9	7	8	5	-0.176989
Sottise	2019-08-12	16:42:00	7.81	8.04	8.01	28.6	28.4	31.5	7.95333	29.5		N	post-fertile	2	With Male	8	Alf	8	0.3125	0	0.8	0.166667	0.971113	12	4	10	2	0.986394	9	7	8	5	-0.176989
Sottise	2019-08-13	15:46:00	7.08	NA	NA	27.5	NA	NA	7.08	27.5	Couldn't get her to do any more	N	post-fertile	3	With Male	8	Alf	8	0.3125	0	0.8	0.166667	0.971113	12	4	10	2	0.986394	9	7	8	5	-0.176989
Sottise	2019-08-14	15:49:00	7.74	7.71	7.77	28.5	31.4	32.4	7.74	30.7667		N	post-fertile	4	With Male	8	Alf	8	0.3125	0	0.8	0.166667	0.971113	12	4	10	2	0.986394	9	7	8	5	-0.176989
Sottise	2019-08-15	14:59:00	7.9	7.66	7.59	30.2	31.6	32.8	7.71667	31.5333		N	post-fertile	5	With Male	8	Alf	8	0.3125	0	0.8	0.166667	0.971113	12	4	10	2	0.986394	9	7	8	5	-0.176989
Sottise	2019-08-16	15:44:00	6.85	6.75	6.86	28.6	30.3	31.9	6.82	30.2667		N	post-fertile	6	With Male	8	Alf	8	0.3125	0	0.8	0.166667	0.971113	12	4	10	2	0.986394	9	7	8	5	-0.176989
Sottise	2019-08-19	16:45:00	6.45	6.92	6.65	33.5	33.3	33.3	6.67333	33.3667		N	non-fertile	9	With Male	8	Alf	8	0.3125	0	0.8	0.166667	0.971113	12	4	10	2	0.986394	9	7	8	5	-0.176989
Sottise	2019-08-20	16:24:00	7.32	7.35	7.18	28.8	28.5	30.7	7.28333	29.3333		N	non-fertile	10	With Male	8	Alf	8	0.3125	0	0.8	0.166667	0.971113	12	4	10	2	0.986394	9	7	8	5	-0.176989
Sottise	2019-08-21	16:01:00	6.95	6.48	6.53	29.3	29.5	29.7	6.65333	29.5		N	non-fertile	11	With Male	8	Alf	8	0.3125	0	0.8	0.166667	0.971113	12	4	10	2	0.986394	9	7	8	5	-0.176989
Sottise	2019-08-22	16:21:00	6.63	6.61	6.72	29.9	32.8	29.4	6.65333	30.7		N	non-fertile	12	With Male	8	Alf	8	0.3125	0	0.8	0.166667	0.971113	12	4	10	2	0.986394	9	7	8	5	-0.176989
Suzon	2019-04-15	14:00:00	6.9	6.88	6.84	31.1	32.6	33.8	6.87	32.5		N	post-fertile	2	With Male	5	Rodolphe	5	0.2778	0	0.4	0.375	1.04285	13	7	9	5	0.878143	10	7	5	6	-0.183528
Suzon	2019-04-17	14:00:00	6.95	7.21	NA	32.2	33	NA	7.08	32.6	dry	N	post-fertile	4	With Male	5	Rodolphe	5	0.2778	0	0.4	0.375	1.04285	13	7	9	5	0.878143	10	7	5	6	-0.183528
Suzon	2019-04-19	16:00:00	6.79	6.86	6.83	24	23.9	24.3	6.83	24.1		N	post-fertile	6	With Male	5	Rodolphe	5	0.2778	0	0.4	0.375	1.04285	13	7	9	5	0.878143	10	7	5	6	-0.183528
Suzon	2019-04-24	19:45:00	6.54	6.56	6.56	27.1	26.8	27.6	6.55	27.2		N	non-fertile	11	With Male	5	Rodolphe	5	0.2778	0	0.4	0.375	1.04285	13	7	9	5	0.878143	10	7	5	6	-0.183528
Suzon	2019-04-25	18:15:00	6.61	NA	NA	26.2	NA	NA	6.61	26.2		N	non-fertile	12	With Male	5	Rodolphe	5	0.2778	0	0.4	0.375	1.04285	13	7	9	5	0.878143	10	7	5	6	-0.183528
Suzon	2019-04-26		6.66	6.78	6.88	27.4	28.4	27.2	6.77	27.7	dry	N	non-fertile	13	With Male	5	Rodolphe	5	0.2778	0	0.4	0.375	1.04285	13	7	9	5	0.878143	10	7	5	6	-0.183528
Suzon	2019-04-30	17:55:00	6.86	6.73	6.97	32.1	31.4	29	6.85	30.8	dry	N	non-fertile	17	With Male	5	Rodolphe	5	0.2778	0	0.4	0.375	1.04285	13	7	9	5	0.878143	10	7	5	6	-0.183528
Suzon	2019-05-01	12:15:00	6.75	6.72	6.58	33.2	32.6	29.2	6.68	31.7	wet-ish	N	non-fertile	18	With Male	5	Rodolphe	5	0.2778	0	0.4	0.375	1.04285	13	7	9	5	0.878143	10	7	5	6	-0.183528
Suzon	2019-05-02	13:45:00	6.95	6.86	6.71	34.8	32	30.2	6.84	32.3	dry	N	non-fertile	19	With Male	5	Rodolphe	5	0.2778	0	0.4	0.375	1.04285	13	7	9	5	0.878143	10	7	5	6	-0.183528
Suzon	2019-05-03	13:30:00	7.36	7.27	7.3	29.2	30.6	30.4	7.31	30.1	MN	N	non-fertile	-11	With Male	5	Rodolphe	5	0.2778	0	0.4	0.375	1.04285	13	7	9	5	0.878143	10	7	5	6	-0.183528
Suzon	2019-05-04	12:10:00	7.29	7.28	7.14	29.7	30.4	31.5	7.24	30.5	MN	N	non-fertile	-10	With Male	5	Rodolphe	5	0.2778	0	0.4	0.375	1.04285	13	7	9	5	0.878143	10	7	5	6	-0.183528
Suzon	2019-05-05	12:00:00	7.23	7.2	7.08	28.1	29.4	30.3	7.17	29.3	MN	N	non-fertile	-9	With Male	5	Rodolphe	5	0.2778	0	0.4	0.375	1.04285	13	7	9	5	0.878143	10	7	5	6	-0.183528
Suzon	2019-05-06	19:00:00	6.92	6.92	6.91	31.7	31.5	30.2	6.92	31.1		N	non-fertile	-8	With Male	5	Rodolphe	5	0.2778	0	0.4	0.375	1.04285	13	7	9	5	0.878143	10	7	5	6	-0.183528
Suzon	2019-05-07	11:30:00	6.77	6.86	6.89	31.8	29.5	31.3	6.84	30.9		N	pre-fertile	-7	With Male	5	Rodolphe	5	0.2778	0	0.4	0.375	1.04285	13	7	9	5	0.878143	10	7	5	6	-0.183528
Suzon	2019-05-08	10:30:00	7.45	7.18	7.24	29.8	29.7	27.6	7.29	29		N	pre-fertile	-6	With Male	5	Rodolphe	5	0.2778	0	0.4	0.375	1.04285	13	7	9	5	0.878143	10	7	5	6	-0.183528
Suzon	2019-05-09	14:10:00	7.15	7.15	7.12	37.5	35.3	33.5	7.14	35.4		N	pre-fertile	-5	With Male	5	Rodolphe	5	0.2778	0	0.4	0.375	1.04285	13	7	9	5	0.878143	10	7	5	6	-0.183528
Suzon	2019-05-10	13:40:00	7.11	6.99	6.94	33.3	30.5	31.9	7.01	31.9		N	pre-fertile	-4	With Male	5	Rodolphe	5	0.2778	0	0.4	0.375	1.04285	13	7	9	5	0.878143	10	7	5	6	-0.183528
Suzon	2019-05-12	10:30:00	6.94	6.95	6.95	30.2	29.9	29.2	6.95	29.8		N	fertile	-2	With Male	5	Rodolphe	5	0.2778	0	0.4	0.375	1.04285	13	7	9	5	0.878143	10	7	5	6	-0.183528
Suzon	2019-05-13	18:40:00	6.36	6.35	6.3	30.3	31.1	31.7	6.34	31		Y	fertile	-1	With Male	5	Rodolphe	5	0.2778	0	0.4	0.375	1.04285	13	7	9	5	0.878143	10	7	5	6	-0.183528
Suzon	2019-05-18	17:30:00	6.43	6.4	6.38	30.6	29.9	30.1	6.4	30.2		N	post-fertile	3	With Male	5	Rodolphe	5	0.2778	0	0.4	0.375	1.04285	13	7	9	5	0.878143	10	7	5	6	-0.183528
Suzon	2019-05-19	17:10:00	6.41	6.38	6.37	30.4	29.9	29.5	6.39	29.9		N	post-fertile	4	With Male	5	Rodolphe	5	0.2778	0	0.4	0.375	1.04285	13	7	9	5	0.878143	10	7	5	6	-0.183528
Suzon	2019-05-20	17:13:00	6.64	6.57	6.52	31	29.7	30.6	6.58	30.4		N	post-fertile	5	With Male	5	Rodolphe	5	0.2778	0	0.4	0.375	1.04285	13	7	9	5	0.878143	10	7	5	6	-0.183528
Suzon	2019-05-21	15:00:00	6.53	6.53	6.54	32.8	32.5	30.3	6.53	31.9		N	post-fertile	6	With Male	5	Rodolphe	5	0.2778	0	0.4	0.375	1.04285	13	7	9	5	0.878143	10	7	5	6	-0.183528
Suzon	2019-05-22	13:00:00	6.67	6.67	6.62	34	32.9	31.4	6.65	32.8		N	non-fertile	7	With Male	5	Rodolphe	5	0.2778	0	0.4	0.375	1.04285	13	7	9	5	0.878143	10	7	5	6	-0.183528
Vertige	2018-12-10	15:30:00	6.87	6.76	6.72	27.3	24.3	26.4	6.78333	26		N	pre-fertile	-5	No Male	2	Momo	2	0.4	0.4	0.666667	0.833333	1.04659	11	6	9	6	1.03854	10	8	6	5	0.237535
Vertige	2018-12-11	15:30:00	7.05	7.09	6.94	27.3	26.7	28.1	7.02667	27.3667		N	pre-fertile	-4	No Male	2	Momo	2	0.4	0.4	0.666667	0.833333	1.04659	11	6	9	6	1.03854	10	8	6	5	0.237535
Vertige	2018-12-12	15:30:00	6.92	6.94	6.88	25.3	28.4	28.5	6.91333	27.4		N	pre-fertile	-3	No Male	2	Momo	2	0.4	0.4	0.666667	0.833333	1.04659	11	6	9	6	1.03854	10	8	6	5	0.237535
Vertige	2018-12-13	15:00:00	6.81	6.98	6.86	27.8	26.1	26.4	6.88333	26.7667		N	fertile	-2	No Male	2	Momo	2	0.4	0.4	0.666667	0.833333	1.04659	11	6	9	6	1.03854	10	8	6	5	0.237535
Vertige	2018-12-14	16:10:00	6.67	6.73	6.68	26.6	28.1	27.6	6.69333	27.4333		N	fertile	-1	No Male	2	Momo	2	0.4	0.4	0.666667	0.833333	1.04659	11	6	9	6	1.03854	10	8	6	5	0.237535
Vertige	2018-12-17	15:00:00	6.62	6.55	6.52	30.5	29.5	29	6.56333	29.6667		N	fertile	1	No Male	2	Momo	2	0.4	0.4	0.666667	0.833333	1.04659	11	6	9	6	1.03854	10	8	6	5	0.237535
Vertige	2018-12-21	15:30:00	7.31	7	7	32.6	33.5	29.4	7.10333	31.8333		N	post-fertile	5	No Male	2	Momo	2	0.4	0.4	0.666667	0.833333	1.04659	11	6	9	6	1.03854	10	8	6	5	0.237535
Vertige	2019-01-03	13:00:00	7.11	7.19	7.14	28.2	27.4	24.6	7.14667	26.7333		N	non-fertile	-16	No Male	2	Momo	2	0.4	0.4	0.666667	0.833333	1.04659	11	6	9	6	1.03854	10	8	6	5	0.237535
Vertige	2019-01-04	14:00:00	5.98	6.27	6.49	26	29.2	29.9	6.24667	28.3667	recent urination	N	non-fertile	-15	No Male	2	Momo	2	0.4	0.4	0.666667	0.833333	1.04659	11	6	9	6	1.03854	10	8	6	5	0.237535
Vertige	2019-01-15	13:00:00	6.06	6.09	6.06	28.7	30.1	30.7	6.07	29.8333		N	pre-fertile	-4	With Male	2	Momo	2	0.4	0.4	0.666667	0.833333	1.04659	11	6	9	6	1.03854	10	8	6	5	0.237535
Vertige	2019-01-16	13:00:00	6.33	6.2	6.18	26.1	24.8	24.8	6.23667	25.2333	<1 hour post-copulation	Y	pre-fertile	-3	With Male	2	Momo	2	0.4	0.4	0.666667	0.833333	1.04659	11	6	9	6	1.03854	10	8	6	5	0.237535
Vertige	2019-01-17	12:50:00	4.86	4.88	4.89	23.9	26.1	27.7	4.87667	25.9	SP present, no cop in previous 4 hours	Y	fertile	-2	With Male	2	Momo	2	0.4	0.4	0.666667	0.833333	1.04659	11	6	9	6	1.03854	10	8	6	5	0.237535
Vertige	2019-01-18	13:20:00	5.25	5.29	5.37	22.3	24.2	25.7	5.30333	24.0667		Y	fertile	-1	With Male	2	Momo	2	0.4	0.4	0.666667	0.833333	1.04659	11	6	9	6	1.03854	10	8	6	5	0.237535
Vertige	2019-01-21	10:00:00	5.13	5.13	5.19	24.9	28	31.4	5.15	28.1		N	fertile	1	With Male	2	Momo	2	0.4	0.4	0.666667	0.833333	1.04659	11	6	9	6	1.03854	10	8	6	5	0.237535
Viva	2019-04-22	09:53:00	5.48	5.45	5.35	32.1	29.6	30.5	5.43	30.7		N	non-fertile	-15	No Male	6	Auguste	6	0.8182	0.3333	0.888889	0.333333	0.937401	9	2	8	2	0.984761	11	6	9	6	-0.0546244
Viva	2019-04-23	13:50:00	5.5	5.16	5.33	31.4	30.3	31	5.33	30.9		N	non-fertile	-14	No Male	6	Auguste	6	0.8182	0.3333	0.888889	0.333333	0.937401	9	2	8	2	0.984761	11	6	9	6	-0.0546244
Viva	2019-04-24	13:30:00	5.81	5.74	5.48	30.8	30.5	31.2	5.68	30.8		N	non-fertile	-13	No Male	6	Auguste	6	0.8182	0.3333	0.888889	0.333333	0.937401	9	2	8	2	0.984761	11	6	9	6	-0.0546244
Viva	2019-04-25	14:24:00	5.17	5.23	5.53	30	31.4	32.3	5.31	31.2		N	non-fertile	-12	No Male	6	Auguste	6	0.8182	0.3333	0.888889	0.333333	0.937401	9	2	8	2	0.984761	11	6	9	6	-0.0546244
Viva	2019-04-26	13:20:00	5.55	5.48	5.47	30.8	30.8	32.5	5.5	31.4		N	non-fertile	-11	No Male	6	Auguste	6	0.8182	0.3333	0.888889	0.333333	0.937401	9	2	8	2	0.984761	11	6	9	6	-0.0546244
Viva	2019-04-27	11:00:00	5.72	5.63	5.79	31.8	32.1	30.9	5.71	31.6		N	non-fertile	-10	No Male	6	Auguste	6	0.8182	0.3333	0.888889	0.333333	0.937401	9	2	8	2	0.984761	11	6	9	6	-0.0546244
Viva	2019-04-28	11:35:00	5.36	5.32	5.33	32.4	30.5	31.4	5.34	31.4		N	non-fertile	-9	No Male	6	Auguste	6	0.8182	0.3333	0.888889	0.333333	0.937401	9	2	8	2	0.984761	11	6	9	6	-0.0546244
Viva	2019-04-29	14:50:00	5.77	5.69	5.65	31.3	32.8	31.1	5.7	31.7		N	non-fertile	-8	No Male	6	Auguste	6	0.8182	0.3333	0.888889	0.333333	0.937401	9	2	8	2	0.984761	11	6	9	6	-0.0546244
Viva	2019-04-30	15:00:00	5.59	5.57	5.47	30.6	30.9	32	5.54	31.2		N	pre-fertile	-7	No Male	6	Auguste	6	0.8182	0.3333	0.888889	0.333333	0.937401	9	2	8	2	0.984761	11	6	9	6	-0.0546244
Viva	2019-05-01	11:15:00	5.55	5.44	5.3	32.7	30.4	32.1	5.43	31.7		N	pre-fertile	-6	No Male	6	Auguste	6	0.8182	0.3333	0.888889	0.333333	0.937401	9	2	8	2	0.984761	11	6	9	6	-0.0546244
Viva	2019-05-02	14:20:00	5.74	5.71	5.65	30.8	31.6	34.6	5.7	32.3		N	pre-fertile	-5	No Male	6	Auguste	6	0.8182	0.3333	0.888889	0.333333	0.937401	9	2	8	2	0.984761	11	6	9	6	-0.0546244
Viva	2019-05-03	14:00:00	5.59	5.52	5.28	34.4	33.9	34.5	5.46	34.3		N	pre-fertile	-4	No Male	6	Auguste	6	0.8182	0.3333	0.888889	0.333333	0.937401	9	2	8	2	0.984761	11	6	9	6	-0.0546244
Viva	2019-05-04	12:50:00	6.28	6.1	6.05	32.8	34	34.2	6.14	33.7		N	pre-fertile	-3	No Male	6	Auguste	6	0.8182	0.3333	0.888889	0.333333	0.937401	9	2	8	2	0.984761	11	6	9	6	-0.0546244
Viva	2019-05-06	18:10:00	5.81	5.82	5.86	31.7	32.4	32.8	5.83	32.3		N	fertile	-1	No Male	6	Auguste	6	0.8182	0.3333	0.888889	0.333333	0.937401	9	2	8	2	0.984761	11	6	9	6	-0.0546244
Viva	2019-05-07	18:10:00	5.48	5.5	5.37	30	30.7	28.8	5.45	29.8		N	fertile	0	No Male	6	Auguste	6	0.8182	0.3333	0.888889	0.333333	0.937401	9	2	8	2	0.984761	11	6	9	6	-0.0546244
Viva	2019-05-08	09:50:00	5.44	5.46	5.48	28.5	30.5	31	5.46	30		N	fertile	0	No Male	6	Auguste	6	0.8182	0.3333	0.888889	0.333333	0.937401	9	2	8	2	0.984761	11	6	9	6	-0.0546244
Viva	2019-05-09	15:00:00	5.46	5.27	5.28	30.1	30.4	31.4	5.34	30.6		N	fertile	1	No Male	6	Auguste	6	0.8182	0.3333	0.888889	0.333333	0.937401	9	2	8	2	0.984761	11	6	9	6	-0.0546244
Viva	2019-05-10	14:20:00	6.02	5.69	5.66	31.8	32.2	32.5	5.79	32.2		N	post-fertile	2	No Male	6	Auguste	6	0.8182	0.3333	0.888889	0.333333	0.937401	9	2	8	2	0.984761	11	6	9	6	-0.0546244
Viva	2019-05-12	11:20:00	5.72	5.79	5.74	30.5	31.5	31.2	5.75	31.1		N	post-fertile	4	No Male	6	Auguste	6	0.8182	0.3333	0.888889	0.333333	0.937401	9	2	8	2	0.984761	11	6	9	6	-0.0546244
Viva	2019-05-13	18:00:00	5.4	5.34	5.42	31	31.4	32.2	5.39	31.5		N	post-fertile	5	No Male	6	Auguste	6	0.8182	0.3333	0.888889	0.333333	0.937401	9	2	8	2	0.984761	11	6	9	6	-0.0546244
Viva	2019-05-14	15:45:00	5.75	5.75	5.71	31.2	30.3	30.7	5.74	30.7		N	post-fertile	6	No Male	6	Auguste	6	0.8182	0.3333	0.888889	0.333333	0.937401	9	2	8	2	0.984761	11	6	9	6	-0.0546244
Viva	2019-05-15	14:08:00	5.82	5.94	5.91	31.3	29.7	30.7	5.89	30.6		N	non-fertile	7	No Male	6	Auguste	6	0.8182	0.3333	0.888889	0.333333	0.937401	9	2	8	2	0.984761	11	6	9	6	-0.0546244
Viva	2019-05-16	18:10:00	5.67	5.75	5.71	29.2	30	30.4	5.71	29.9		N	non-fertile	8	No Male	6	Auguste	6	0.8182	0.3333	0.888889	0.333333	0.937401	9	2	8	2	0.984761	11	6	9	6	-0.0546244
Viva	2019-05-18	11:10:00	5.87	5.91	5.89	31.2	31.6	32.1	5.89	31.6		N	non-fertile	10	No Male	6	Auguste	6	0.8182	0.3333	0.888889	0.333333	0.937401	9	2	8	2	0.984761	11	6	9	6	-0.0546244
Viva	2019-05-19	17:20:00	6.6	6.38	6.53	29.7	30.7	31.2	6.5	30.5		N	non-fertile	11	No Male	6	Auguste	6	0.8182	0.3333	0.888889	0.333333	0.937401	9	2	8	2	0.984761	11	6	9	6	-0.0546244
Viva	2019-05-20	14:25:00	5.24	5.47	5.24	30.3	32.6	32	5.32	31.6		N	non-fertile	12	With Male	6	Auguste	6	0.8182	0.3333	0.888889	0.333333	0.937401	9	2	8	2	0.984761	11	6	9	6	-0.0546244
Viva	2019-05-22	13:15:00	6.66	NA	NA	30.7	NA	NA	6.66	30.7	Diarrhea	N	non-fertile	14	With Male	6	Auguste	6	0.8182	0.3333	0.888889	0.333333	0.937401	9	2	8	2	0.984761	11	6	9	6	-0.0546244
Viva	2019-05-24	12:11:00	6.92	6.79	6.85	33.3	34.3	34.1	6.85	33.9		N	non-fertile	16	With Male	6	Auguste	6	0.8182	0.3333	0.888889	0.333333	0.937401	9	2	8	2	0.984761	11	6	9	6	-0.0546244
Viva	2019-05-27	16:30:00	7.12	7.16	7.46	32.8	33.6	34.4	7.25	33.6		N	non-fertile	19	With Male	6	Auguste	6	0.8182	0.3333	0.888889	0.333333	0.937401	9	2	8	2	0.984761	11	6	9	6	-0.0546244
Viva	2019-05-28	15:25:00	6.58	6.49	6.75	29.8	30.8	31.7	6.61	30.8		N	non-fertile	-19	With Male	6	Auguste	6	0.8182	0.3333	0.888889	0.333333	0.937401	9	2	8	2	0.984761	11	6	9	6	-0.0546244
Viva	2019-05-29	13:00:00	5.28	5.1	5.16	30.2	31.1	32.3	5.18	31.2		N	non-fertile	-18	With Male	6	Auguste	6	0.8182	0.3333	0.888889	0.333333	0.937401	9	2	8	2	0.984761	11	6	9	6	-0.0546244
Viva	2019-05-30	11:30:00	4.96	4.81	4.89	31.2	34.4	34.6	4.89	33.4		N	non-fertile	-17	With Male	6	Auguste	6	0.8182	0.3333	0.888889	0.333333	0.937401	9	2	8	2	0.984761	11	6	9	6	-0.0546244
Viva	2019-05-31	17:10:00	5.45	5.33	5.25	31.8	32.3	32.7	5.34	32.3		N	non-fertile	-16	With Male	6	Auguste	6	0.8182	0.3333	0.888889	0.333333	0.937401	9	2	8	2	0.984761	11	6	9	6	-0.0546244
Viva	2019-06-03	17:30:00	5.21	5.2	5.21	30.3	30.5	31.7	5.21	30.8		N	non-fertile	-13	With Male	6	Auguste	6	0.8182	0.3333	0.888889	0.333333	0.937401	9	2	8	2	0.984761	11	6	9	6	-0.0546244
Viva	2019-06-04	13:00:00	5.39	5.56	5.33	33.5	32.3	32.7	5.43	32.8		N	non-fertile	-12	With Male	6	Auguste	6	0.8182	0.3333	0.888889	0.333333	0.937401	9	2	8	2	0.984761	11	6	9	6	-0.0546244
Viva	2019-06-05	13:20:00	5.59	5.59	5.62	34	33.4	31.8	5.6	33.1		N	non-fertile	-11	With Male	6	Auguste	6	0.8182	0.3333	0.888889	0.333333	0.937401	9	2	8	2	0.984761	11	6	9	6	-0.0546244
Viva	2019-06-06	13:00:00	5.19	5.25	5.39	33.9	32.2	32.4	5.28	32.8		N	non-fertile	-10	With Male	6	Auguste	6	0.8182	0.3333	0.888889	0.333333	0.937401	9	2	8	2	0.984761	11	6	9	6	-0.0546244
Viva	2019-06-07	12:45:00	5.75	5.55	5.78	30.3	NA	31.3	5.69	30.8		N	non-fertile	-9	With Male	6	Auguste	6	0.8182	0.3333	0.888889	0.333333	0.937401	9	2	8	2	0.984761	11	6	9	6	-0.0546244
Viva	2019-06-09	12:00:00	5.52	5.58	5.42	32.3	33	33.1	5.51	32.8		N	pre-fertile	-7	With Male	6	Auguste	6	0.8182	0.3333	0.888889	0.333333	0.937401	9	2	8	2	0.984761	11	6	9	6	-0.0546244
Viva	2019-06-10	11:30:00	5.4	5.29	5.48	30.4	31.9	32.3	5.39	31.5		N	pre-fertile	-6	With Male	6	Auguste	6	0.8182	0.3333	0.888889	0.333333	0.937401	9	2	8	2	0.984761	11	6	9	6	-0.0546244
Viva	2019-06-11	13:00:00	5.41	5.42	5.3	30.3	30.4	31	5.38	30.6		N	pre-fertile	-5	With Male	6	Auguste	6	0.8182	0.3333	0.888889	0.333333	0.937401	9	2	8	2	0.984761	11	6	9	6	-0.0546244
Viva	2019-06-12	12:45:00	5.77	5.46	5.3	30.6	30.3	31.7	5.51	30.9		N	pre-fertile	-4	With Male	6	Auguste	6	0.8182	0.3333	0.888889	0.333333	0.937401	9	2	8	2	0.984761	11	6	9	6	-0.0546244
Viva	2019-06-14	13:00:00	5	4.94	5.07	32.7	30.6	32.4	5	31.9		N	fertile	-2	With Male	6	Auguste	6	0.8182	0.3333	0.888889	0.333333	0.937401	9	2	8	2	0.984761	11	6	9	6	-0.0546244
Viva	2019-06-17	13:00:00	5.12	5.36	5.28	32.5	31.2	31.5	5.25	31.7		N	fertile	0	With Male	6	Auguste	6	0.8182	0.3333	0.888889	0.333333	0.937401	9	2	8	2	0.984761	11	6	9	6	-0.0546244
Viva	2019-06-18	12:55:00	5.21	5.27	5.3	30.4	31.1	31	5.26	30.8		N	fertile	1	With Male	6	Auguste	6	0.8182	0.3333	0.888889	0.333333	0.937401	9	2	8	2	0.984761	11	6	9	6	-0.0546244
Viva	2019-06-19	12:45:00	5.79	5.53	5.49	31	32.7	32.2	5.6	32		N	post-fertile	2	With Male	6	Auguste	6	0.8182	0.3333	0.888889	0.333333	0.937401	9	2	8	2	0.984761	11	6	9	6	-0.0546244
Viva	2019-06-20	12:45:00	5.76	5.8	5.87	30.5	30.3	30.4	5.81	30.4		N	post-fertile	3	With Male	6	Auguste	6	0.8182	0.3333	0.888889	0.333333	0.937401	9	2	8	2	0.984761	11	6	9	6	-0.0546244
Viva	2019-06-21	13:00:00	5.7	5.85	5.71	30.4	30.4	31	5.75	30.6		N	post-fertile	4	With Male	6	Auguste	6	0.8182	0.3333	0.888889	0.333333	0.937401	9	2	8	2	0.984761	11	6	9	6	-0.0546244
Viva	2019-06-24	13:20:00	6.74	6.72	7.04	34.5	33.9	33.2	6.83	33.9	Might have urinated after 1st reading	N	non-fertile	7	With Male	6	Auguste	6	0.8182	0.3333	0.888889	0.333333	0.937401	9	2	8	2	0.984761	11	6	9	6	-0.0546244
Viva	2019-06-25	13:00:00	7	6.91	7.02	31.7	31.7	32.7	6.98	32		N	non-fertile	8	With Male	6	Auguste	6	0.8182	0.3333	0.888889	0.333333	0.937401	9	2	8	2	0.984761	11	6	9	6	-0.0546244
Viva	2019-06-27	11:46:00	6.79	7.16	7.21	34.2	33.8	33.1	7.05	33.7		N	non-fertile	10	With Male	6	Auguste	6	0.8182	0.3333	0.888889	0.333333	0.937401	9	2	8	2	0.984761	11	6	9	6	-0.0546244
Viva	2019-06-28	10:00:00	6.64	6.99	7.08	30.4	30.3	30.3	6.9	30.3		N	non-fertile	11	With Male	6	Auguste	6	0.8182	0.3333	0.888889	0.333333	0.937401	9	2	8	2	0.984761	11	6	9	6	-0.0546244
Viva	2019-06-29	09:00:00	6.69	6.53	6.64	34.6	33.6	33.6	6.62	33.9		N	non-fertile	12	With Male	6	Auguste	6	0.8182	0.3333	0.888889	0.333333	0.937401	9	2	8	2	0.984761	11	6	9	6	-0.0546244
Viva	2019-07-01	10:59:00	7.36	7.31	7.38	32.4	32.7	32.5	7.35	32.5		N	non-fertile	14	With Male	6	Auguste	6	0.8182	0.3333	0.888889	0.333333	0.937401	9	2	8	2	0.984761	11	6	9	6	-0.0546244
Viva	2019-07-02	10:50:00	7.03	6.1	6.8	32.2	32.2	33.2	6.64	32.5		N	non-fertile	-14	With Male	6	Auguste	6	0.8182	0.3333	0.888889	0.333333	0.937401	9	2	8	2	0.984761	11	6	9	6	-0.0546244
Viva	2019-07-03	10:51:00	6.25	6.22	6.17	29.5	31.2	31.8	6.21	30.8		N	non-fertile	-13	With Male	6	Auguste	6	0.8182	0.3333	0.888889	0.333333	0.937401	9	2	8	2	0.984761	11	6	9	6	-0.0546244
Viva	2019-07-04	11:23:00	6.75	6.86	6.64	28.9	31.6	31.3	6.75	30.6		N	non-fertile	-12	With Male	6	Auguste	6	0.8182	0.3333	0.888889	0.333333	0.937401	9	2	8	2	0.984761	11	6	9	6	-0.0546244
Viva	2019-07-05	12:52:00	5.68	5.83	5.79	32.6	32.6	34.1	5.77	33.1		N	non-fertile	-11	With Male	6	Auguste	6	0.8182	0.3333	0.888889	0.333333	0.937401	9	2	8	2	0.984761	11	6	9	6	-0.0546244
Viva	2019-07-06	12:45:00	5.1	4.99	5.1	32.4	31.9	29.4	5.06	31.2		N	non-fertile	-10	With Male	6	Auguste	6	0.8182	0.3333	0.888889	0.333333	0.937401	9	2	8	2	0.984761	11	6	9	6	-0.0546244
Viva	2019-07-08	11:29:00	4.84	4.65	4.68	29.2	30.4	33.4	4.72	31		N	non-fertile	-8	With Male	6	Auguste	6	0.8182	0.3333	0.888889	0.333333	0.937401	9	2	8	2	0.984761	11	6	9	6	-0.0546244
Viva	2019-07-09	12:36:00	5.28	5.26	5.29	27	29.1	31.3	5.28	29.1		N	pre-fertile	-7	With Male	6	Auguste	6	0.8182	0.3333	0.888889	0.333333	0.937401	9	2	8	2	0.984761	11	6	9	6	-0.0546244
Viva	2019-07-10	12:52:00	5.19	5.14	4.95	29.3	31.2	30.7	5.09	30.4		N	pre-fertile	-6	With Male	6	Auguste	6	0.8182	0.3333	0.888889	0.333333	0.937401	9	2	8	2	0.984761	11	6	9	6	-0.0546244
Vuei	2019-04-17	14:10:00	6.89	6.87	6.95	32.2	31.8	30.7	6.9	31.6		N	non-fertile	-10	No Male	7	Auguste	7	0.1	0	0.666667	0.428571	1.02022	11	7	6	4	0.984761	11	6	9	6	-0.0426822
Vuei	2019-04-18	14:10:00	6.3	6.88	6.74	31.4	31.5	31.4	6.64	31.4		N	non-fertile	-9	No Male	7	Auguste	7	0.1	0	0.666667	0.428571	1.02022	11	7	6	4	0.984761	11	6	9	6	-0.0426822
Vuei	2019-04-19	13:48:00	6.56	6.66	6.54	30.3	32	30.8	6.59	31		N	non-fertile	-8	No Male	7	Auguste	7	0.1	0	0.666667	0.428571	1.02022	11	7	6	4	0.984761	11	6	9	6	-0.0426822
Vuei	2019-04-22	09:30:00	6.51	6.6	6.63	32.3	31.4	31	6.58	31.6		N	pre-fertile	-5	No Male	7	Auguste	7	0.1	0	0.666667	0.428571	1.02022	11	7	6	4	0.984761	11	6	9	6	-0.0426822
Vuei	2019-04-23	13:40:00	6.53	6.57	6.39	31.4	30.5	30.3	6.5	30.7		N	pre-fertile	-4	No Male	7	Auguste	7	0.1	0	0.666667	0.428571	1.02022	11	7	6	4	0.984761	11	6	9	6	-0.0426822
Vuei	2019-04-24	13:00:00	6.33	6.3	6.34	29.5	29.8	31.3	6.32	30.2		N	pre-fertile	-3	No Male	7	Auguste	7	0.1	0	0.666667	0.428571	1.02022	11	7	6	4	0.984761	11	6	9	6	-0.0426822
Vuei	2019-04-25	14:10:00	6.52	6.54	6.48	30.5	30.3	31.2	6.51	30.7		N	fertile	-2	No Male	7	Auguste	7	0.1	0	0.666667	0.428571	1.02022	11	7	6	4	0.984761	11	6	9	6	-0.0426822
Vuei	2019-04-26	13:50:00	6.67	6.71	6.86	30.3	31.4	31.5	6.75	31.1		N	fertile	-1	No Male	7	Auguste	7	0.1	0	0.666667	0.428571	1.02022	11	7	6	4	0.984761	11	6	9	6	-0.0426822
Vuei	2019-04-27	10:30:00	6.68	6.8	6.71	30.1	30.7	30.8	6.73	30.5		N	fertile	0	No Male	7	Auguste	7	0.1	0	0.666667	0.428571	1.02022	11	7	6	4	0.984761	11	6	9	6	-0.0426822
Vuei	2019-04-28	11:15:00	7.66	7.63	7.63	31.1	31.9	31.5	7.64	31.5		N	fertile	0	No Male	7	Auguste	7	0.1	0	0.666667	0.428571	1.02022	11	7	6	4	0.984761	11	6	9	6	-0.0426822
Vuei	2019-04-29	14:45:00	6.04	5.57	5.92	32.5	34.1	33.1	5.84	33.2		N	fertile	1	No Male	7	Auguste	7	0.1	0	0.666667	0.428571	1.02022	11	7	6	4	0.984761	11	6	9	6	-0.0426822
Vuei	2019-04-30	14:45:00	6.55	6.63	6.64	34.3	34.3	34.2	6.61	34.3		N	post-fertile	2	No Male	7	Auguste	7	0.1	0	0.666667	0.428571	1.02022	11	7	6	4	0.984761	11	6	9	6	-0.0426822
Vuei	2019-05-01	11:30:00	6.45	6.3	6.35	30.2	32	31.1	6.37	31.1		N	post-fertile	3	No Male	7	Auguste	7	0.1	0	0.666667	0.428571	1.02022	11	7	6	4	0.984761	11	6	9	6	-0.0426822
Vuei	2019-05-02	14:00:00	6.42	6.49	6.38	31.8	34.4	33.6	6.43	33.3		N	post-fertile	4	No Male	7	Auguste	7	0.1	0	0.666667	0.428571	1.02022	11	7	6	4	0.984761	11	6	9	6	-0.0426822
Vuei	2019-05-03	14:10:00	6.45	6.38	6.48	32.5	30.3	31.4	6.44	31.4		N	post-fertile	5	No Male	7	Auguste	7	0.1	0	0.666667	0.428571	1.02022	11	7	6	4	0.984761	11	6	9	6	-0.0426822
Vuei	2019-05-04	13:00:00	6.71	6.64	6.53	32.8	34.9	34	6.63	33.9		N	post-fertile	6	No Male	7	Auguste	7	0.1	0	0.666667	0.428571	1.02022	11	7	6	4	0.984761	11	6	9	6	-0.0426822
Vuei	2019-05-05	12:15:00	7.18	7.17	7.26	30.9	31.1	31.7	7.2	31.2		N	non-fertile	7	No Male	7	Auguste	7	0.1	0	0.666667	0.428571	1.02022	11	7	6	4	0.984761	11	6	9	6	-0.0426822
Vuei	2019-05-06	13:30:00	6.2	6.52	6.46	30.2	33	34.2	6.39	32.5		N	non-fertile	8	No Male	7	Auguste	7	0.1	0	0.666667	0.428571	1.02022	11	7	6	4	0.984761	11	6	9	6	-0.0426822
Vuei	2019-05-07	12:00:00	6.53	6.74	6.65	30	32.2	31.3	6.64	31.2		N	non-fertile	9	No Male	7	Auguste	7	0.1	0	0.666667	0.428571	1.02022	11	7	6	4	0.984761	11	6	9	6	-0.0426822
Vuei	2019-05-08	09:30:00	6.35	6.19	6.22	30.2	32.5	30.4	6.25	31		N	non-fertile	10	No Male	7	Auguste	7	0.1	0	0.666667	0.428571	1.02022	11	7	6	4	0.984761	11	6	9	6	-0.0426822
Vuei	2019-05-09	14:35:00	6.25	6.61	6.48	31.9	33	32.6	6.45	32.5		N	non-fertile	11	No Male	7	Auguste	7	0.1	0	0.666667	0.428571	1.02022	11	7	6	4	0.984761	11	6	9	6	-0.0426822
Vuei	2019-05-10	14:02:00	7.98	7.96	7.63	34	33.7	33	7.86	33.6		N	non-fertile	12	No Male	7	Auguste	7	0.1	0	0.666667	0.428571	1.02022	11	7	6	4	0.984761	11	6	9	6	-0.0426822
Vuei	2019-05-12	11:00:00	6.9	6.9	6.88	31.9	32.4	30.3	6.89	31.5		N	non-fertile	-15	No Male	7	Auguste	7	0.1	0	0.666667	0.428571	1.02022	11	7	6	4	0.984761	11	6	9	6	-0.0426822
Vuei	2019-05-13	17:45:00	6.47	6.38	6.64	32.2	32.5	32.8	6.5	32.5		N	non-fertile	-14	No Male	7	Auguste	7	0.1	0	0.666667	0.428571	1.02022	11	7	6	4	0.984761	11	6	9	6	-0.0426822
Vuei	2019-05-14	15:27:00	6.22	6.22	6.2	30.6	32.2	31.6	6.21	31.5		N	non-fertile	-13	No Male	7	Auguste	7	0.1	0	0.666667	0.428571	1.02022	11	7	6	4	0.984761	11	6	9	6	-0.0426822
Vuei	2019-05-15	13:48:00	5.86	5.82	5.83	31.6	30.3	30.8	5.84	30.9		N	non-fertile	-12	No Male	7	Auguste	7	0.1	0	0.666667	0.428571	1.02022	11	7	6	4	0.984761	11	6	9	6	-0.0426822
Vuei	2019-05-16	18:00:00	5.77	5.78	5.79	30.2	30.9	31.3	5.78	30.8		N	non-fertile	-11	No Male	7	Auguste	7	0.1	0	0.666667	0.428571	1.02022	11	7	6	4	0.984761	11	6	9	6	-0.0426822
Vuei	2019-05-18	11:00:00	6.05	6.04	6.03	32.5	32.8	33.1	6.04	32.8		N	non-fertile	-9	No Male	7	Auguste	7	0.1	0	0.666667	0.428571	1.02022	11	7	6	4	0.984761	11	6	9	6	-0.0426822
Vuei	2019-05-19	17:30:00	5.96	5.96	5.96	30.1	28.9	31.2	5.96	30.1		N	non-fertile	-8	No Male	7	Auguste	7	0.1	0	0.666667	0.428571	1.02022	11	7	6	4	0.984761	11	6	9	6	-0.0426822
Vuei	2019-05-20	16:15:00	6.67	6.65	6.57	32.4	31.2	30.3	6.63	31.3		Y	pre-fertile	-7	With Male	7	Auguste	7	0.1	0	0.666667	0.428571	1.02022	11	7	6	4	0.984761	11	6	9	6	-0.0426822
Vuei	2019-05-21	15:30:00	6.16	6.24	6.23	33.3	33.8	34.7	6.21	33.9		Y	pre-fertile	-6	With Male	7	Auguste	7	0.1	0	0.666667	0.428571	1.02022	11	7	6	4	0.984761	11	6	9	6	-0.0426822
Vuei	2019-05-22	13:30:00	6.33	6.56	6.6	28.8	31.8	33.9	6.5	31.5		N	pre-fertile	-5	With Male	7	Auguste	7	0.1	0	0.666667	0.428571	1.02022	11	7	6	4	0.984761	11	6	9	6	-0.0426822
Vuei	2019-05-23	16:30:00	6.36	6.32	6.27	32.3	33.1	31.2	6.32	32.2		Y	pre-fertile	-4	With Male	7	Auguste	7	0.1	0	0.666667	0.428571	1.02022	11	7	6	4	0.984761	11	6	9	6	-0.0426822
Vuei	2019-05-24	16:30:00	6.53	6.45	6.42	32.6	30.2	30.9	6.47	31.2		Y	pre-fertile	-3	With Male	7	Auguste	7	0.1	0	0.666667	0.428571	1.02022	11	7	6	4	0.984761	11	6	9	6	-0.0426822
Vuei	2019-05-27	16:10:00	5.97	5.9	5.72	34.5	32.9	32.8	5.86	33.4		Y	fertile	0	With Male	7	Auguste	7	0.1	0	0.666667	0.428571	1.02022	11	7	6	4	0.984761	11	6	9	6	-0.0426822
Vuei	2019-05-28	15:45:00	6.81	6.84	6.94	32.8	32.5	33.8	6.86	33		Y	fertile	0	With Male	7	Auguste	7	0.1	0	0.666667	0.428571	1.02022	11	7	6	4	0.984761	11	6	9	6	-0.0426822
Vuei	2019-05-29	13:00:00	6.59	6.74	6.75	33.7	33.5	33.6	6.69	33.6		N	fertile	1	With Male	7	Auguste	7	0.1	0	0.666667	0.428571	1.02022	11	7	6	4	0.984761	11	6	9	6	-0.0426822

## Sheet: Fig C in S1 Appendix
ID	Description	setSize	enrichmentScore	NES	pvalue	p.adjust	qvalue	rank	leading_edge	core_enrichment	genotype metric
GO:0032755		17	0.774469	2.59621	7.58041952865045e-07	0.00050713	0.000470784	244	tags=65%, list=9%, signal=59%	NOD2/TLR9/EREG/WNT5A/IL1RAP/TIRAP/CARD9/IL6R/TLR1/TLR2/ARHGEF2
GO:0007155	cell adhesion	107	-0.445847	-2.01061	2.33480784474426e-06	0.000780993	0.000725019	745	tags=49%, list=27%, signal=37%	CELSR1/PCDH15/PTPRF/CDH6/SIGLEC1/CNTNAP4/LAMA2/TNC/RELN/COL28A1/DCHS2/CD226/PCDH17/PXDN/ITGA8/STAB2/PCDH18/MAG/COMP/CELSR2/DSCAML1/TENM3/FLRT2/NTM/TENM2/SDK1/PCDH1/SCARF2/LAMA3/LAMA4/MEGF10/PTPRS/PCDH10/PDZD2/COL6A5/FAT3/NLGN4X/CNTN6/COL12A1/DAB1/PARD3B/CDH20/CELSR3/CNTN2/FAT2/AMIGO1/GRHL2/NLGN2/SVEP1/APLP1/CDH11/CTNNA3
GO:0032760		17	0.711197	2.38411	2.97224170421036e-05	0.00474164	0.00440181	493	tags=59%, list=18%, signal=48%	NOD2/TLR9/WNT5A/TIRAP/CARD9/TLR1/ARHGEF2/STAT3/PIK3R1/PTPRJ
GO:0048666	neuron development	14	-0.765783	-2.21937	2.28145070404547e-05	0.00474164	0.00440181	461	tags=79%, list=17%, signal=66%	TENM4/TENM3/TENM2/GLI2/DMD/PITX3/MTMR2/TENM1/ATP8A2/MYT1L/MYO7A
GO:0031267	small GTPase binding	53	0.462466	2.07224	3.54382664732773e-05	0.00474164	0.00440181	510	tags=45%, list=19%, signal=38%	LRRK2/CDC42SE2/CYFIP2/OCRL/DOCK2/CYFIP1/ROCK1/PKN1/PLEKHG3/IPO8/ARHGEF2/UNC13D/RIN3/DNM1L/IPO9/DIAPH2/DOCK5/TBC1D14/DOCK10/DENND5A/STRIP1/DOCK1/AP3M1/RCC2
GO:0032757		10	0.795493	2.2704	4.98415575889982e-05	0.00555733	0.00515904	407	tags=80%, list=15%, signal=68%	NOD2/TLR9/WNT5A/TIRAP/TLR1/TLR2/STAT3/IL1B
GO:0046330	positive regulation of JNK cascade	17	0.697232	2.33729	7.10096369292797e-05	0.00593818	0.00551259	397	tags=59%, list=15%, signal=51%	NOD2/TLR9/WNT5A/RB1CC1/TIRAP/CARD9/NAIP/PJA2/MAP3K11/MINK1
GO:0005576	extracellular region	165	-0.368009	-1.76166	6.97802602922307e-05	0.00593818	0.00551259	659	tags=38%, list=24%, signal=30%	HHIPL2/LAMA2/TNC/RELN/COL28A1/SCUBE3/OLFM4/C1QL1/ST8SIA2/F7/PAPPA/PXDN/RSPO2/DKK2/MMRN1/COMP/NTN1/BPIFB3/CRIM1/HSPG2/DNASE1/TLL2/FLRT2/NPS/C1QTNF1/NRG2/SNED1/GDF1/PDYN/VIT/LAMA3/PDGFD/LRP8/FSTL5/GPC6/LAMA4/DEFB125/SEMA3C/GKN1/VWA2/WNT4/GDF7/PDZD2/PKHD1/COL6A5/GLB1/CRISP1/ADAMTSL1/COL12A1/COL5A3/IL25/MATN4/GPC5/CCDC80/TGM2/ADAMTS12/SVEP1/LGI2/FGF2/ZP1/WNT10B/SERPINI2
GO:0005769	early endosome	40	0.491577	2.06015	0.000123431	0.00917502	0.00851744	607	tags=52%, list=22%, signal=41%	RUBCN/VPS26A/ATP11B/OCRL/PACSIN2/NISCH/RHOB/RIN3/ATP11A/CORO1A/WDFY2/TRAK1/VPS16/SORT1/VPS18/TRIM3/WASHC5/WLS/MYO1D/TBC1D2B/VPS11
GO:0006954	inflammatory response	55	0.427741	1.94992	0.000225479	0.0150845	0.0140034	736	tags=64%, list=27%, signal=47%	IL36G/TLR9/WNT5A/C3AR1/IL1RAP/TLR6/EPG5/NAMPT/IL1R1/TIRAP/TLR1/NLRP3/AIM2/TLR2/NAIP/PJA2/TNFAIP3/TCIRG1/TNIP1/STAT3/IL1B/SCN9A/NFKBIZ/NFKBIA/NCF1/MEFV/TRIM14/CXCL8/PIK3CD/MAP2K3/IL1RN/MFHAS1/SLC11A1/BCL6/ADAM8
GO:0008333	endosome to lysosome transport	11	0.74517	2.18884	0.000267968	0.0155324	0.0144192	697	tags=91%, list=26%, signal=68%	SCYL2/EPG5/RHOB/KIF13A/TRAK1/VPS16/SORT1/VPS18/BIN1/DENND3
GO:0005764	lysosome	56	0.413933	1.89967	0.000278608	0.0155324	0.0144192	487	tags=41%, list=18%, signal=34%	GPR137B/TRPM2/LRRK2/VPS26A/TLR9/RB1CC1/PLBD1/EPG5/SNX2/PIP4P1/UNC13D/CTSC/TNFAIP3/TCIRG1/RMC1/TRPV3/CHIT1/VPS16/IL1B/SORT1/VPS18/VTI1B/TPCN1
GO:0045087	innate immune response	54	0.427817	1.93642	0.000326491	0.0168017	0.0155976	310	tags=35%, list=11%, signal=32%	NOD2/TLR9/RB1CC1/ANKRD17/TLR6/EPG5/RIOK3/TRIM56/TRIM59/TIRAP/G3BP2/PIK3CB/TLR1/NLRP3/AIM2/TLR2/ARHGEF2/PJA2/LCN2
GO:0045766	positive regulation of angiogenesis	22	0.570534	2.04813	0.000547285	0.0230599	0.0214072	596	tags=59%, list=22%, signal=47%	WNT5A/C3AR1/RHOB/TGFBR2/STAT3/HMOX1/IL1B/AGO2/PRKCB/JUP/GATA6/CXCL8/HK2
GO:0006914	autophagy	42	0.469071	2.00434	0.000585794	0.0230599	0.0214072	449	tags=40%, list=17%, signal=34%	RUBCN/LRRK2/NOD2/VMP1/NRBF2/RB1CC1/EPG5/TRIM56/TRIM59/PIK3CB/ATG2A/PINK1/TCIRG1/RMC1/UBQLN1/ITGA5/STX17
GO:0007156	homophilic cell adhesion via plasma membrane adhesion molecules	36	-0.520875	-1.90384	0.000585975	0.0230599	0.0214072	777	tags=58%, list=29%, signal=42%	CDH5/PTPRT/HMCN2/CELSR1/PCDH15/CDH6/DCHS2/PCDH17/PCDH18/CELSR2/HSPG2/DSCAML1/PCDH1/PTPRM/PCDH10/FAT3/CDH20/CELSR3/FAT2/CDH11/RET
GO:0002376	immune system process	69	0.385814	1.83316	0.000581033	0.0230599	0.0214072	289	tags=29%, list=11%, signal=27%	PSMB8/NOD2/TLR9/CD81/IFNGR1/ANKRD17/TLR6/RIOK3/TRIM56/TRIM59/TIRAP/G3BP2/INPP5D/TLR1/IRF1/NLRP3/AIM2/TLR2/ARHGEF2/TNFAIP3
GO:0050729	positive regulation of inflammatory response	18	0.619164	2.10302	0.000624898	0.0232254	0.0215608	508	tags=61%, list=19%, signal=50%	TLR9/WNT5A/TLR6/NLRP3/AIM2/TLR2/CEBPB/STAT3/IL1B/NFKBIZ/NFKBIA
GO:0019901	protein kinase binding	83	0.364648	1.80132	0.000719906	0.0253483	0.0235316	612	tags=41%, list=23%, signal=33%	NR4A3/NOD2/RB1CC1/DNAJC3/MAP3K2/IFNAR2/UTRN/SLC12A6/TOM1L2/CRY1/ERCC6L2/HDAC4/ITGB2/NEK6/CDC25C/SPG11/PFKFB2/STAT3/MVP/BCL2L11/BCL2L1/NSF/TBC1D14/IRAK3/STRIP1/ELAVL1/SMAD3/PTPRJ/SKI/RCC2/GATA6/LIME1/MAP2K3/SLC12A4
GO:0015031	protein transport	70	0.362653	1.72652	0.000789231	0.0263998	0.0245077	608	tags=41%, list=22%, signal=33%	SEC63/VPS26A/PARP11/TOMM40L/CMTM6/NECAP1/RHBDF2/KPNA1/SNX2/TOM1L2/IPO8/LYST/STX11/IPO9/FRAS1/VPS16/NSF/AP5B1/SEL1L/VTI1B/TRIM3/AP3M1/MYO1D/SNX10/AP2M1/CEP41/MON2/VPS11/KPNA4
GO:0071222	cellular response to lipopolysaccharide	20	0.578982	2.01664	0.000944794	0.0300984	0.0279413	717	tags=65%, list=26%, signal=48%	IL36G/NOD2/WNT5A/NLRP3/TNFAIP3/TNIP1/IL1B/IRAK3/NFKBIZ/CXCL8/CACTIN/JAK2/MAPK14
GO:0007399	nervous system development	80	-0.401538	-1.72654	0.00110297	0.0335402	0.0311364	1053	tags=59%, list=39%, signal=37%	SOX11/NLGN1/APOB/SOX4/DRGX/NAV1/DSCAM/AGRN/PLXNA4/MAP1B/ERBB2/APC/TCF4/MYT1/ERBB4/LRP5/SEMA4F/CELSR1/NAV3/EPHA7/CNTNAP4/PLXNA2/NTRK3/PPP1R9A/CELSR2/ISLR2/DSCAML1/SEMA4C/LRP2/UNC119B/NRG2/NEUROD1/VIT/NTRK2/ZMYND8/BRSK1/SEMA3C/DCLK1/PCDH10/RNF112/LRP6/MYT1L/SEMA5A/NOVA1/AMIGO1/NEUROG1/APLP1
GO:0019221	cytokine-mediated signaling pathway	26	0.529982	2.00264	0.00126155	0.0365345	0.0339161	494	tags=50%, list=18%, signal=41%	IL36G/EREG/IL1RAP/IFNGR1/IFNAR2/IL1R1/IL6R/STAT3/JAK1/IL1B/IRAK3/PIK3R1/NFKBIZ
GO:0004930	G protein-coupled receptor activity	56	-0.438827	-1.75793	0.00131066	0.0365345	0.0339161	979	tags=61%, list=36%, signal=40%	LPAR2/GPBAR1/GPR63/MRGPRX2/NMUR1/DRD5/LGR5/GRM7/S1PR4/GPR25/GABBR1/CELSR1/ADRA1D/GPR26/HTR4/CHRM3/EDNRA/OPRM1/FFAR4/FZD2/GRM8/GLP2R/CELSR2/CCKBR/ADRA2A/CMKLR1/GRM2/ADGRD1/GRM5/PTGER3/MC3R/ADRA1A/CELSR3/TAS1R2
GO:0051603	proteolysis involved in protein catabolic process	10	0.691309	1.97305	0.00174901	0.0468036	0.0434492	99	tags=40%, list=4%, signal=39%	PSMB6/PSMB4/PSMB8/DNAJC3

## Sheet: Fig D in S1 Appendix
ID	Description	setSize	enrichmentScore	NES	pvalue	p.adjust	qvalue	rank	leading_edge	core_enrichment	genotype metric
GO:0006954	inflammatory response	55	0.569523	2.36032	8.79012585194791e-08	5.88059419495315e-05	5.22781169089534e-05	631	tags=67%, list=23%, signal=53%	IL1R1/IL1RAP/TLR2/C3AR1/NAMPT/TLR9/NFKBIZ/STAT3/TNIP1/EPG5/IL1B/TIRAP/NAIP/SLC11A1/TNFAIP3/NLRP3/ADAM8/AIM2/BCL6/IDO1/MEFV/NCF1/TLR6/IL1RN/NFKBIA/TCIRG1/PIK3CD/IL36G/CXCL8/S100A9/PTGER2/PJA2/TLR1/CD14/MIF/MAP3K20/MFHAS1
GO:0051056	regulation of small GTPase mediated signal transduction	19	0.735104	2.32917	5.06308223206272e-06	0.0016936	0.0015056	435	tags=53%, list=16%, signal=45%	SPATA13/SIPA1L1/GMIP/RALGAPA2/RAP1GAP2/VAV1/MCF2L/RALGAPA1/SIPA1/ARHGAP22
GO:0002376	immune system process	69	0.463328	2.03101	8.02954076991161e-06	0.00179059	0.00159182	635	tags=51%, list=23%, signal=40%	RIOK3/ANKRD17/ADGRE1/TLR2/NOD2/TRIM56/TLR9/CD55/TIRAP/TNFAIP3/CD81/INPP5D/TRIM8/NLRP3/PTPRJ/AIM2/BCL6/PSMB8/IDO1/JAK2/MEFV/TLR6/NFKBIA/PIK3CD/S100A9/TLR1/TRIM2/CD14/PRKCB/NAGK/MIF/IFNGR1/CD79B/MFHAS1/INPPL1
GO:0050729	positive regulation of inflammatory response	18	0.73835	2.31174	2.05851054250665e-05	0.00344286	0.00306068	503	tags=72%, list=19%, signal=59%	TLR2/CEBPB/TLR9/NFKBIZ/STAT3/IL1B/NLRP3/ADAM8/AIM2/TLR6/NFKBIA/OSM/S100A9
GO:0032755		17	0.708073	2.15365	3.45921474885743e-05	0.00462843	0.00411464	707	tags=76%, list=26%, signal=57%	EREG/IL1RAP/TLR2/NOD2/TLR9/IL1B/TIRAP/IL6R/CARD9/TLR1/PLCG2/POU2F2/UNC93B1
GO:0019901	protein kinase binding	83	0.421534	1.90083	5.29800661757159e-05	0.00590728	0.00525153	659	tags=45%, list=24%, signal=35%	MVP/IFNAR2/NOD2/UTRN/SLC12A6/SLC12A4/STAT3/SPG11/MAP3K2/DNAJC3/HDAC4/UNC5C/RB1CC1/ITGB2/SLC12A7/PTPRJ/BCL2L1/JAK2/NBEAL2/FGR/BCL2L11/ELAVL1/RCC2/PTPRK/NR4A3/ERCC6L2/TBC1D14/ZFP36/LIME1/SKI/TOM1L2/IRAK3/SMAD3/PLCG2/NEK6/ATF4/PFKFB2
GO:0008360	regulation of cell shape	24	0.640618	2.18264	7.21990540349527e-05	0.00690017	0.00613421	344	tags=54%, list=13%, signal=48%	EZR/PHIP/SEMA4D/MYH10/BAIAP2/CDC42SE2/SPTA1/PLXNB2/SH3KBP1/BRWD3/GNA13/FGR/CORO1A
GO:0032760		17	0.673593	2.04878	0.000185799	0.0155374	0.0138127	628	tags=71%, list=23%, signal=55%	NOD2/TLR9/STAT3/TIRAP/PTPRJ/JAK2/PIK3R1/CARD9/TLR1/CD14/MIF/PLCG2
GO:0034976	response to endoplasmic reticulum stress	16	0.68001	2.01648	0.000410816	0.0305373	0.0271475	653	tags=69%, list=24%, signal=53%	CEBPB/DNAJC3/MARCKS/NIBAN1/UBQLN1/BCL2L11/PIK3R1/CXCL8/SEL1L/DNAJB9/ATF4
GO:0048666	neuron development	14	-0.727926	-1.99408	0.000466777	0.0310162	0.0275732	749	tags=93%, list=28%, signal=68%	ATP8A2/TENM2/PITX3/MYO7A/TP73/TENM4/MTMR2/TENM3/GLI2/DMD/VSX1/NR2F6/MYT1L
GO:0008076	voltage-gated potassium channel complex	21	-0.636153	-1.92542	0.000524352	0.0310162	0.0275732	665	tags=52%, list=24%, signal=40%	KCNQ5/KCNG2/KCNA6/LRRC38/KCNQ1/KCNS2/KCNJ9/KCNC1/KCNB1/DPP6/KCNE5
GO:0000981	DNA-binding transcription factor activity, RNA polymerase II-specific	184	-0.367432	-1.62649	0.000556345	0.0310162	0.0275732	810	tags=46%, list=30%, signal=35%	NEUROG1/IKZF3/GLIS1/MKX/ZNF630/BHLHE41/ZFHX3/ZNF423/ZNF366/IRF6/ZNF768/ZNF692/PHOX2B/TCF4/PITX3/ZSCAN12/ZNF596/THRA/ZFY/SOX11/NFIB/TCF23/HOXC6/ZNF628/KLF12/GATA5/PATZ1/LHX6/ZNF211/POU4F3/ZNF654/MZF1/ZFP69B/NKX1-1/ZNF229/ZBTB7C/ZNF623/ZNF274/FOXD1/PAX1/GABPA/HLF/ZBTB16/LHX1/ESX1/ZNF19/KLF15/TP73/AIRE/TLX3/ZNF540/IRX2/NEUROD1/SATB2/NFIA/TAL1/ZFHX4/ZNF438/ZBTB5/ZNF536/GATA4/GLI2/SOX10/ZIK1/TEF/TBX21…
GO:0050727	regulation of inflammatory response	19	0.623868	1.97673	0.000624147	0.0321196	0.0285541	441	tags=53%, list=16%, signal=44%	IL1R1/NOD2/PIK3AP1/AKNA/TLR9/NLRP3/BCL6/JAK2/MEFV/NLRP12
GO:0007601	visual perception	17	-0.659439	-1.9054	0.000714133	0.0341254	0.0303372	233	tags=65%, list=9%, signal=60%	PDE6H/USH2A/MYO7A/GLRA1/VSX1/GPRC5D/CABP4/GRK7/GRK1/RGS9/CLRN1
GO:0032757		10	0.769188	1.98617	0.000937824	0.0369061	0.0328093	199	tags=60%, list=7%, signal=56%	TLR2/NOD2/TLR9/STAT3/IL1B/TIRAP
GO:0043123	positive regulation of canonical NF-kappaB signal transduction	33	0.524426	1.95197	0.000926759	0.0369061	0.0328093	630	tags=61%, list=23%, signal=47%	IL1R1/ANKRD17/TLR2/NOD2/NAMPT/TLR9/NFAT5/CFLAR/IL1B/TIRAP/TRIM8/PINK1/TLR6/CARD9/SLCO3A1/ALPK1/PRKCB/NAGK/NEK6/CCDC22
GO:0001819	positive regulation of cytokine production	17	0.630714	1.91836	0.000913461	0.0369061	0.0328093	622	tags=65%, list=23%, signal=50%	EREG/TLR9/IL1B/SLC11A1/CCDC88B/JAK2/FGR/CARD9/CD14/MIF/IRAK3

## Sheet: Fig E in S1 Appendix
coeff	SE	t	p	fem	genotype	pvalueYN
-2.66626	0.84691	-3.14822	0.003	none	Kinship	Yes
-2.99536	0.869899	-3.44334	0.001	Suzon	Kinship	Yes
-2.71238	0.797179	-3.40247	0.002	Vuei	Kinship	Yes
-2.66626	0.84691	-3.14822	0.003	Viva	Kinship	Yes
-2.86512	0.942943	-3.03849	0.004	Salade	Kinship	Yes
-1.98709	0.955521	-2.07959	0.044	Sottise	Kinship	Yes
-0.553899	2.08721	-0.265378	0.792	Vertige	Kinship	No
-2.52676	0.717723	-3.52052	0.001	none	MHCII allele complementarity	Yes
-2.79261	0.735892	-3.79487	<0.001	Suzon	MHCII allele complementarity	Yes
-2.95189	0.858916	-3.43676	0.001	Vuei	MHCII allele complementarity	Yes
-2.52676	0.717723	-3.52052	0.001	Viva	MHCII allele complementarity	Yes
-2.69308	0.785082	-3.43032	0.001	Salade	MHCII allele complementarity	Yes
-2.3099	0.817021	-2.82722	0.007	Sottise	MHCII allele complementarity	Yes
-2.24178	1.42605	-1.57202	0.123	Vertige	MHCII allele complementarity	No
-1.73877	0.614967	-2.82742	0.007	none	MHCII supertype complementarity	Yes
-1.79391	0.655707	-2.73583	0.009	Suzon	MHCII supertype complementarity	Yes
-1.78699	0.631325	-2.83054	0.007	Vuei	MHCII supertype complementarity	Yes
-1.73877	0.614967	-2.82742	0.007	Viva	MHCII supertype complementarity	Yes
-1.94873	0.696482	-2.79796	0.008	Salade	MHCII supertype complementarity	Yes
-1.68156	0.91416	-1.83946	0.073	Sottise	MHCII supertype complementarity	No
-1.55212	0.786186	-1.97424	0.055	Vertige	MHCII supertype complementarity	No

## Sheet: Figure G in S1 Appendix
subject	date	Measurement	Value	swelling_phase	male_status	cycle	phase	ovulation	First_DGS	Conceptive_cycle	notes	DayRO
Barbie	2018-12-26	EI	31.7308	MN	No Male	1	non-fertile	FALSE	FALSE	FALSE		-12
Barbie	2018-12-29	EI	30.3236	MN	No Male	1	non-fertile	FALSE	FALSE	FALSE	/MGS	-9
Barbie	2018-12-31	EI	58.4363	MGS	No Male	1	pre-fertile	FALSE	FALSE	FALSE		-7
Barbie	2019-01-02	EI	63.6887	MGS	No Male	1	pre-fertile	FALSE	FALSE	FALSE		-5
Barbie	2019-01-03	EI	71.0997	LGS	No Male	1	pre-fertile	FALSE	FALSE	FALSE		-4
Barbie	2019-01-04	EI	86.0288	LGS	No Male	1	pre-fertile	FALSE	FALSE	FALSE		-3
Barbie	2019-01-06	EI	86.1275	LGS	No Male	1	fertile	FALSE	FALSE	FALSE		-1
Barbie	2019-01-07	EI	82.8463	DGS	No Male	1	fertile	TRUE	TRUE	FALSE	*1st day DGS	0
Barbie	2019-01-08	EI	82.75	DGS	No Male	1	fertile	TRUE	FALSE	FALSE	Decrease in EI= 41.5 over 2 days	1
Barbie	2019-01-11	EI	41.2621	FD	With Male	1	post-fertile	FALSE	FALSE	FALSE		4
Barbie	2019-01-14	EI	28.8689	FD	With Male	1	post-fertile	FALSE	FALSE	FALSE		7
Barbie	2019-01-17	EI	46.2718	FD	With Male	1	non-fertile	FALSE	FALSE	FALSE		10
Barbie	2019-01-21	EI	12.2557	FD	With Male	1	non-fertile	FALSE	FALSE	FALSE		14
Barbie	2019-01-22	EI	8.81371	MN	With Male	2	non-fertile	FALSE	FALSE	FALSE	start MN	-13
Barbie	2019-01-25	EI	62.25	MGS	With Male	2	non-fertile	FALSE	FALSE	FALSE	*1st day MGS	-10
Barbie	2019-01-28	EI	78.2791	MGS	With Male	2	non-fertile	FALSE	FALSE	FALSE		-7
Barbie	2019-01-29	EI	87.717	LGS	With Male	2	pre-fertile	FALSE	FALSE	FALSE		-6
Barbie	2019-01-30	EI	85.6992	LGS	With Male	2	pre-fertile	FALSE	FALSE	FALSE		-5
Barbie	2019-01-31	EI	84.8801	LGS	With Male	2	pre-fertile	FALSE	FALSE	FALSE		-4
Barbie	2019-02-04	EI	75.5682	DGS	With Male	2	fertile	TRUE	TRUE	FALSE	*1st day DGS	0
Barbie	2019-02-05	EI	78.0093	DGS	With Male	2	fertile	TRUE	FALSE	FALSE	Decrease in EI= 6.047	1
Barbie	2019-02-06	EI	71.9626	DGS	With Male	2	fertile	FALSE	FALSE	FALSE	Decrease in EI= 23.416	2
Barbie	2019-02-07	EI	48.5468	DGS	With Male	2	post-fertile	FALSE	FALSE	FALSE		3
Barbie	2019-02-08	EI	25.4717	DGS	With Male	2	post-fertile	FALSE	FALSE	FALSE		4
Barbie	2019-02-12	EI	24.5614	FD	With Male	2	non-fertile	FALSE	FALSE	FALSE		8
Barbie	2019-02-15	EI	31.5315	FD	With Male	2	non-fertile	FALSE	FALSE	FALSE		11
Barbie	2019-02-19	EI	4.87928	FD	With Male	2	non-fertile	FALSE	FALSE	FALSE		15
Barbie	2019-02-25	EI	53	MGS	With Male	3	pre-fertile	FALSE	FALSE	FALSE		-7
Barbie	2019-02-27	EI	76.5	LGS	With Male	3	pre-fertile	FALSE	FALSE	FALSE	Momo in consort	-5
Barbie	2019-02-28	EI	84.9057	LGS	With Male	3	pre-fertile	FALSE	FALSE	FALSE	Momo in consort	-4
Barbie	2019-03-01	EI	79.5	LGS	With Male	3	pre-fertile	FALSE	FALSE	FALSE	Momo in consort	-3
Barbie	2019-03-03	EI	79.25	LGS	With Male	3	fertile	FALSE	FALSE	FALSE	Momo in consort	-1
Barbie	2019-03-04	EI	85.5	LGS	With Male	3	fertile	TRUE	FALSE	FALSE	Momo in consort, Decrease in EI= 9.04	0
Barbie	2019-03-05	EI	76.4608	DGS	With Male	3	fertile	TRUE	TRUE	FALSE	*1st day DGS. Momo no longer in consort, first signs of deturgescence	1
Barbie	2019-03-06	EI	74.5	DGS	With Male	3	fertile	FALSE	FALSE	FALSE		2
Barbie	2019-03-08	EI	73.5	DGS	With Male	3	post-fertile	FALSE	FALSE	FALSE		4
Barbie	2019-03-11	EI	20.4545	FD	With Male	3	post-fertile	FALSE	FALSE	FALSE		7
Barbie	2019-03-12	EI	33.5	FD	With Male	3	non-fertile	FALSE	FALSE	FALSE		8
Odila	2019-04-05	EI	74.5	LGS	With Male	1	pre-fertile	FALSE	FALSE	FALSE		-7
Odila	2019-04-06	EI	91.5842	LGS	With Male	1	pre-fertile	FALSE	FALSE	FALSE		-6
Odila	2019-04-08	EI	90.8696	LGS	With Male	1	pre-fertile	FALSE	FALSE	FALSE		-4
Odila	2019-04-09	EI	97	LGS	With Male	1	pre-fertile	FALSE	FALSE	FALSE		-3
Odila	2019-04-11	EI	88.1148	DGS	With Male	1	fertile	FALSE	TRUE	FALSE	*1st day DGS	-1
Odila	2019-04-12	EI	94.1748	DGS	With Male	1	fertile	TRUE	FALSE	FALSE	Decrease in EI= 13.24	0
Odila	2019-04-13	EI	80.9322	DGS	With Male	1	fertile	TRUE	FALSE	FALSE		1
Odila	2019-04-14	EI	78.3654	DGS	With Male	1	fertile	FALSE	FALSE	FALSE		2
Odila	2019-04-15	EI	54.8544	FD	With Male	1	post-fertile	FALSE	FALSE	FALSE		3
Odila	2019-04-16	EI	51	FD	With Male	1	post-fertile	FALSE	FALSE	FALSE		4
Odila	2019-04-19	EI	25.7143	FD	With Male	1	post-fertile	FALSE	FALSE	FALSE		7
Odila	2019-04-22	EI	38.3929	FD	With Male	1	non-fertile	FALSE	FALSE	FALSE		10
Odila	2019-04-26	EI	37	MN	With Male	2	non-fertile	FALSE	FALSE	FALSE		-10
Odila	2019-04-29	EI	31.4189	MN	With Male	2	pre-fertile	FALSE	FALSE	FALSE		-7
Odila	2019-05-02	EI	52.3148	MGS	With Male	2	pre-fertile	FALSE	FALSE	FALSE		-4
Odila	2019-05-03	EI	56.8627	MGS	With Male	2	pre-fertile	FALSE	FALSE	FALSE		-3
Odila	2019-05-04	EI	61.5	MGS	With Male	2	fertile	FALSE	FALSE	FALSE		-2
Odila	2019-05-06	EI	64.5	LGS	With Male	2	fertile	TRUE	FALSE	FALSE	*1st day LGS, Decrease in EI= 9.83	0
Odila	2019-05-07	EI	54.6729	LGS	With Male	2	fertile	TRUE	FALSE	FALSE		1
Odila	2019-05-08	EI	58.5	LGS	With Male	2	fertile	FALSE	FALSE	FALSE	Decrease in EI= 13.41	2
Odila	2019-05-09	EI	45.0893	LGS	With Male	2	post-fertile	FALSE	FALSE	FALSE		3
Odila	2019-05-10	EI	44.5	LGS	With Male	2	post-fertile	FALSE	FALSE	FALSE		4
Odila	2019-05-12	EI	42.8571	DGS	With Male	2	post-fertile	FALSE	FALSE	FALSE		6
Odila	2019-05-13	EI	47.7913	DGS	With Male	2	post-fertile	FALSE	FALSE	FALSE		7
Odila	2019-05-14	EI	66.5992	DGS	With Male	2	non-fertile	FALSE	FALSE	FALSE		8
Odila	2019-05-19	EI	42	FD	With Male	2	non-fertile	FALSE	FALSE	FALSE		13
Odila	2019-05-22	EI	46.5	FD	With Male	2	non-fertile	FALSE	FALSE	FALSE		16
Salade	2019-06-24	EI	55.5	LGS	No Male	1	pre-fertile	FALSE	FALSE	FALSE		-7
Salade	2019-06-25	EI	63	LGS	No Male	1	pre-fertile	FALSE	FALSE	FALSE		-6
Salade	2019-06-26	EI	60.5	LGS	No Male	1	pre-fertile	FALSE	FALSE	FALSE		-5
Salade	2019-06-27	EI	59.5	LGS	No Male	1	pre-fertile	FALSE	FALSE	FALSE		-4
Salade	2019-06-28	EI	57	DGS	No Male	1	pre-fertile	FALSE	TRUE	FALSE	*1st day DGS	-3
Salade	2019-06-29	EI	58.6538	DGS	No Male	1	fertile	FALSE	FALSE	FALSE		-2
Salade	2019-06-30	EI	59.1346	DGS	No Male	1	fertile	FALSE	FALSE	FALSE		-1
Salade	2019-07-01	EI	60.4167	FD	No Male	1	fertile	TRUE	FALSE	FALSE		0
Salade	2019-07-02	EI	69	FD	No Male	1	fertile	TRUE	FALSE	FALSE	Decrease in EI= 17	1
Salade	2019-07-03	EI	52	FD	No Male	1	fertile	FALSE	FALSE	FALSE		2
Salade	2019-07-04	EI	46.6667	FD	No Male	1	post-fertile	FALSE	FALSE	FALSE		3
Salade	2019-07-05	EI	58.5	FD	No Male	1	post-fertile	FALSE	FALSE	FALSE		4
Salade	2019-07-08	EI	43.5	FD	No Male	1	post-fertile	FALSE	FALSE	FALSE		7
Salade	2019-07-15	EI	21.5	FD	No Male	1	non-fertile	FALSE	FALSE	FALSE		14
Salade	2019-07-18	EI	39.9	MN	No Male	2	non-fertile	FALSE	FALSE	FALSE		-13
Salade	2019-07-18	EI	39.9	MN	No Male	2	non-fertile	FALSE	FALSE	FALSE		-13
Salade	2019-07-24	EI	68.8119	MGS	With Male	2	pre-fertile	FALSE	FALSE	FALSE		-7
Salade	2019-07-25	EI	71.2963	MGS	With Male	2	pre-fertile	FALSE	FALSE	FALSE		-6
Salade	2019-07-26	EI	70	MGS	With Male	2	pre-fertile	FALSE	FALSE	FALSE		-5
Salade	2019-07-27	EI	67.3267	MGS	With Male	2	pre-fertile	FALSE	FALSE	FALSE		-4
Salade	2019-07-29	EI	71.5	LGS	With Male	2	fertile	FALSE	FALSE	FALSE		-2
Salade	2019-07-30	EI	75	LGS	With Male	2	fertile	FALSE	FALSE	FALSE		-1
Salade	2019-07-31	EI	65	LGS	With Male	2	fertile	TRUE	FALSE	FALSE		0
Salade	2019-08-01	EI	77.5	LGS	With Male	2	fertile	TRUE	FALSE	FALSE	Decrease in EI= 19	1
Salade	2019-08-02	EI	58.5	LGS	With Male	2	fertile	FALSE	FALSE	FALSE		2
Salade	2019-08-03	EI	66.9811	DGS	With Male	2	post-fertile	FALSE	TRUE	FALSE	*1st day DGS	3
Salade	2019-08-05	EI	64.8515	DGS	With Male	2	post-fertile	FALSE	FALSE	FALSE		5
Salade	2019-08-06	EI	70	DGS	With Male	2	post-fertile	FALSE	FALSE	FALSE		6
Salade	2019-08-07	EI	88	DGS	With Male	2	post-fertile	TRUE	FALSE	FALSE		7
Salade	2019-08-08	EI	69.1176	FD	With Male	2	non-fertile	TRUE	FALSE	FALSE		8
Sottise	2019-06-27	EI	64.2157	MN	No Male	1	non-fertile	FALSE	FALSE	FALSE		-12
Sottise	2019-07-01	EI	59.9099	MGS	No Male	1	non-fertile	FALSE	FALSE	FALSE		-8
Sottise	2019-07-02	EI	71.2871	MGS	No Male	1	non-fertile	FALSE	FALSE	FALSE		-7
Sottise	2019-07-03	EI	69.802	MGS	No Male	1	pre-fertile	FALSE	FALSE	FALSE		-6
Sottise	2019-07-04	EI	66.3366	MGS	No Male	1	pre-fertile	FALSE	FALSE	FALSE		-5
Sottise	2019-07-05	EI	71	MGS	No Male	1	pre-fertile	FALSE	FALSE	FALSE		-4
Sottise	2019-07-06	EI	67	LGS	No Male	1	pre-fertile	FALSE	FALSE	FALSE	*1st day LGS	-3
Sottise	2019-07-07	EI	74.5	LGS	No Male	1	pre-fertile	FALSE	FALSE	FALSE	Decrease in EI= 15.5	-2
Sottise	2019-07-08	EI	59	LGS	No Male	1	fertile	FALSE	FALSE	FALSE		-1
Sottise	2019-07-09	EI	65	LGS	No Male	1	fertile	FALSE	FALSE	FALSE		0
Sottise	2019-07-10	EI	74	DGS	No Male	1	fertile	TRUE	FALSE	FALSE	*1st day DGS	1
Sottise	2019-07-11	EI	71	DGS	No Male	1	fertile	TRUE	TRUE	FALSE	Decrease in EI= 8.5	2
Sottise	2019-07-12	EI	62.5	DGS	No Male	1	fertile	FALSE	FALSE	FALSE		3
Sottise	2019-07-13	EI	55.1402	FD	No Male	1	post-fertile	FALSE	FALSE	FALSE		4
Sottise	2019-07-15	EI	69	FD	No Male	1	post-fertile	FALSE	FALSE	FALSE		6
Sottise	2019-07-18	EI	64.2157	FD	No Male	1	non-fertile	FALSE	FALSE	FALSE		9
Sottise	2019-07-25	EI	54.5	FD	With Male	1	non-fertile	FALSE	FALSE	FALSE		16
Sottise	2019-07-29	EI	25	MN	With Male	2	non-fertile	FALSE	FALSE	FALSE		-11
Sottise	2019-07-31	EI	49.5098	MGS	With Male	2	non-fertile	FALSE	FALSE	FALSE	*1st day MGS	-9
Sottise	2019-08-01	EI	53.4314	MGS	With Male	2	non-fertile	FALSE	FALSE	FALSE		-8
Sottise	2019-08-02	EI	55.8824	MGS	With Male	2	non-fertile	FALSE	FALSE	FALSE		-7
Sottise	2019-08-03	EI	62.3762	MGS	With Male	2	pre-fertile	FALSE	FALSE	FALSE		-6
Sottise	2019-08-05	EI	53.9216	MGS	With Male	2	pre-fertile	FALSE	FALSE	FALSE		-4
Sottise	2019-08-06	EI	67	MGS	With Male	2	pre-fertile	FALSE	FALSE	FALSE		-3
Sottise	2019-08-07	EI	51.9231	LGS	With Male	2	pre-fertile	FALSE	FALSE	FALSE	*1st day LGS	-2
Sottise	2019-08-08	EI	81.5	LGS	With Male	2	fertile	FALSE	FALSE	FALSE		-1
Sottise	2019-08-09	EI	84.3434	LGS	With Male	2	fertile	FALSE	FALSE	FALSE		0
Sottise	2019-08-10	EI	85.5	LGS	With Male	2	fertile	TRUE	FALSE	FALSE	Decrease in EI= 33.6	1
Sottise	2019-08-11	EI	51.9048	DGS	With Male	2	fertile	TRUE	TRUE	FALSE	*1st day DGS	2
Sottise	2019-08-12	EI	63.5	DGS	With Male	2	fertile	FALSE	FALSE	FALSE		3
Sottise	2019-08-13	EI	67.5	DGS	With Male	2	post-fertile	FALSE	FALSE	FALSE		4
Sottise	2019-08-14	EI	70	DGS	With Male	2	post-fertile	FALSE	FALSE	FALSE		5
Sottise	2019-08-15	EI	79.2453	FD	With Male	2	post-fertile	FALSE	FALSE	FALSE		6
Sottise	2019-08-16	EI	91.5	FD	With Male	2	post-fertile	FALSE	FALSE	FALSE	????	7
Sottise	2019-08-19	EI	58	FD	With Male	2	non-fertile	FALSE	FALSE	FALSE		10
Sottise	2019-08-22	EI	66.8317	FD	With Male	2	non-fertile	FALSE	FALSE	FALSE		13
Suzon	2019-03-06	EI	68.5	MGS	No Male	1	pre-fertile	FALSE	FALSE	FALSE		-3
Suzon	2019-03-07	EI	81.5534	LGS	No Male	1	fertile	FALSE	FALSE	FALSE	*1st day LGS	-2
Suzon	2019-03-08	EI	72.0588	LGS	No Male	1	fertile	FALSE	FALSE	FALSE		-1
Suzon	2019-03-09	EI	78.1818	LGS	No Male	1	fertile	TRUE	FALSE	FALSE		0
Suzon	2019-03-10	EI	74.2574	LGS	No Male	1	fertile	TRUE	FALSE	FALSE	Decrease in EI= 30.25	1
Suzon	2019-03-11	EI	44	DGS	No Male	1	fertile	FALSE	TRUE	FALSE	*1st day DGS	2
Suzon	2019-03-12	EI	48.5714	FD	No Male	1	post-fertile	FALSE	FALSE	FALSE		3
Suzon	2019-03-14	EI	72	FD	No Male	1	post-fertile	FALSE	FALSE	FALSE		5
Suzon	2019-03-16	EI	45.5752	FD	No Male	1	post-fertile	FALSE	FALSE	FALSE		7
Suzon	2019-04-03	EI	65	MGS	With Male	2	non-fertile	FALSE	FALSE	FALSE		-9
Suzon	2019-04-05	EI	75.9804	LGS	With Male	2	non-fertile	FALSE	FALSE	FALSE		-7
Suzon	2019-04-06	EI	77.4775	LGS	With Male	2	pre-fertile	FALSE	FALSE	FALSE		-6
Suzon	2019-04-08	EI	85	LGS	With Male	2	pre-fertile	FALSE	FALSE	FALSE		-4
Suzon	2019-04-09	EI	90	LGS	With Male	2	pre-fertile	FALSE	FALSE	FALSE		-3
Suzon	2019-04-11	EI	80	LGS	With Male	2	fertile	FALSE	FALSE	FALSE	Rodolphe in consort	-1
Suzon	2019-04-12	EI	83	LGS	With Male	2	fertile	FALSE	FALSE	FALSE		0
Suzon	2019-04-13	EI	84	LGS	With Male	2	fertile	TRUE	FALSE	FALSE	Decrease in EI= 13.5	1
Suzon	2019-04-14	EI	70.5	DGS	With Male	2	fertile	TRUE	TRUE	FALSE	*certain DGS	2
Suzon	2019-04-15	EI	60.0877	DGS	With Male	2	fertile	FALSE	FALSE	FALSE		3
Suzon	2019-04-16	EI	70	DGS	With Male	2	post-fertile	FALSE	FALSE	FALSE		4
Suzon	2019-04-19	EI	62.5	FD	With Male	2	post-fertile	FALSE	FALSE	FALSE		7
Suzon	2019-04-22	EI	61.5	FD	With Male	2	non-fertile	FALSE	FALSE	FALSE		10
Suzon	2019-04-25	EI	53.5	FD	With Male	2	non-fertile	FALSE	FALSE	FALSE		13
Suzon	2019-05-09	EI	63.5	MGS	With Male	3	pre-fertile	FALSE	FALSE	FALSE		-5
Suzon	2019-05-12	EI	66.1017	MGS	With Male	3	fertile	FALSE	FALSE	FALSE		-2
Suzon	2019-05-13	EI	70	LGS	With Male	3	fertile	FALSE	FALSE	FALSE	*1st day LGS, Rodolphe in consort	-1
Suzon	2019-05-15	EI	71.7822	LGS	With Male	3	fertile	TRUE	FALSE	FALSE	Rodolphe in consort, Decrease in EI= 10.42	1
Suzon	2019-05-16	EI	61.3636	LGS	With Male	3	fertile	FALSE	FALSE	FALSE	Rodolphe in consort	2
Suzon	2019-05-18	EI	55.5	DGS	With Male	3	post-fertile	FALSE	TRUE	FALSE	*1st day DGS (end consort)	4
Suzon	2019-05-19	EI	68.5	DGS	With Male	3	post-fertile	FALSE	FALSE	FALSE		5
Suzon	2019-05-22	EI	56.1321	FD	With Male	3	non-fertile	FALSE	FALSE	FALSE		8
Solene	2019-02-19	EI	63.8889	MGS	No Male	1	pre-fertile	FALSE	FALSE	FALSE	/LGS	-4
Solene	2019-02-20	EI	60.2459	LGS	No Male	1	pre-fertile	FALSE	FALSE	FALSE	*1st day LGS	-3
Solene	2019-02-21	EI	67.6991	LGS	No Male	1	fertile	FALSE	FALSE	FALSE		-2
Solene	2019-02-23	EI	83.3333	DGS	No Male	1	fertile	TRUE	TRUE	FALSE	*1st day DGS, Decrease in EI= 19.4 over 2 days	0
Solene	2019-02-25	EI	63.9423	DGS	No Male	1	fertile	FALSE	FALSE	FALSE		2
Solene	2019-02-27	EI	67.4757	DGS	No Male	1	post-fertile	FALSE	FALSE	FALSE		4
Solene	2019-02-28	EI	62.5	FD	No Male	1	post-fertile	FALSE	FALSE	FALSE		5
Solene	2019-03-01	EI	60.1852	FD	No Male	1	post-fertile	FALSE	FALSE	FALSE		6
Solene	2019-03-04	EI	34.4037	FD	No Male	1	non-fertile	FALSE	FALSE	FALSE		9
Solene	2019-03-14	EI	53	FD	No Male	2	pre-fertile	FALSE	FALSE	FALSE	changed from PMF	-7
Solene	2019-03-16	EI	60.6481	MGS	No Male	2	pre-fertile	FALSE	FALSE	FALSE		-5
Solene	2019-03-18	EI	63	LGS	With Male	2	pre-fertile	FALSE	FALSE	FALSE	*1st day LGS	-3
Solene	2019-03-19	EI	66.9565	LGS	With Male	2	fertile	FALSE	FALSE	FALSE		-2
Solene	2019-03-20	EI	72.8571	LGS	With Male	2	fertile	FALSE	FALSE	FALSE		-1
Solene	2019-03-21	EI	73	LGS	With Male	2	fertile	TRUE	FALSE	FALSE	Decrease in EI= 6.98	0
Solene	2019-03-22	EI	66.0194	LGS	With Male	2	fertile	TRUE	FALSE	FALSE		1
Solene	2019-03-23	EI	60.7477	LGS	With Male	2	fertile	FALSE	FALSE	FALSE		2
Solene	2019-03-25	EI	65.6863	DGS	With Male	2	post-fertile	FALSE	TRUE	FALSE	*1st day DGS	4
Solene	2019-03-26	EI	58.5	DGS	With Male	2	post-fertile	FALSE	FALSE	FALSE		5
Solene	2019-04-03	EI	37	FD	With Male	2	non-fertile	FALSE	FALSE	FALSE		13
Solene	2019-04-16	EI	69.3069	MGS	With Male	3	non-fertile	FALSE	FALSE	FALSE		-8
Solene	2019-04-19	EI	63.5	MGS	With Male	3	pre-fertile	FALSE	FALSE	FALSE		-5
Solene	2019-04-22	EI	63	LGS	With Male	3	fertile	FALSE	FALSE	FALSE	*1st day LGS	-2
Solene	2019-04-23	EI	72.5	LGS	With Male	3	fertile	FALSE	FALSE	FALSE		-1
Solene	2019-04-24	EI	83.4951	LGS	With Male	3	fertile	TRUE	FALSE	FALSE		0
Solene	2019-04-25	EI	80.5	LGS	With Male	3	fertile	TRUE	FALSE	FALSE	Decrease in EI= 22	1
Solene	2019-04-26	EI	58.5	DGS	With Male	3	fertile	FALSE	TRUE	FALSE	*1st day DGS	2
Solene	2019-04-27	EI	64	DGS	With Male	3	post-fertile	FALSE	FALSE	FALSE		3
Solene	2019-04-29	EI	53.9604	FD	With Male	3	post-fertile	FALSE	FALSE	FALSE		5
Solene	2019-05-02	EI	66.2791	FD	With Male	3	non-fertile	FALSE	FALSE	FALSE		8
Solene	2019-05-09	EI	22	FD	With Male	3	non-fertile	FALSE	FALSE	FALSE		15
Vertige	2018-12-10	EI	54.5	MGS	No Male	1	pre-fertile	FALSE	FALSE	FALSE		-5
Vertige	2018-12-12	EI	58.1368	LGS	No Male	1	pre-fertile	FALSE	FALSE	FALSE		-3
Vertige	2018-12-14	EI	59.8689	LGS	No Male	1	fertile	FALSE	FALSE	FALSE	Ovulation happened over the weekend?	-1
Vertige	2018-12-17	EI	50.2748	DGS	No Male	1	fertile	FALSE	TRUE	FALSE	*1st day DGS	2
Vertige	2018-12-20	EI	37.4231	FD	No Male	1	post-fertile	FALSE	FALSE	FALSE		5
Vertige	2018-12-23	EI	46.3269	FD	No Male	1	non-fertile	FALSE	FALSE	FALSE		8
Vertige	2018-12-24	EI	36.9175	FD	No Male	1	non-fertile	FALSE	FALSE	FALSE		9
Vertige	2018-12-26	EI	28.25	FD	No Male	1	non-fertile	FALSE	FALSE	FALSE		11
Vertige	2018-12-29	EI	16.7061	FD	No Male	1	non-fertile	FALSE	FALSE	FALSE		14
Vertige	2018-12-31	EI	21.6505	FD	No Male	1	non-fertile	FALSE	FALSE	FALSE		16
Vertige	2019-01-04	EI	26.9592	MN	No Male	2	non-fertile	FALSE	FALSE	TRUE		-15
Vertige	2019-01-07	EI	40.3465	MGS	No Male	2	non-fertile	FALSE	FALSE	TRUE	*1st day MGS	-12
Vertige	2019-01-09	EI	52.6493	MGS	No Male	2	non-fertile	FALSE	FALSE	TRUE		-10
Vertige	2019-01-11	EI	54.2031	MGS	With Male	2	non-fertile	FALSE	FALSE	TRUE		-8
Vertige	2019-01-14	EI	56.2447	LGS	With Male	2	pre-fertile	FALSE	FALSE	TRUE	*1st day LGS	-5
Vertige	2019-01-15	EI	66.4587	LGS	With Male	2	pre-fertile	FALSE	FALSE	TRUE		-4
Vertige	2019-01-16	EI	96	LGS	With Male	2	pre-fertile	FALSE	FALSE	TRUE		-3
Vertige	2019-01-17	EI	95.5	LGS	With Male	2	fertile	FALSE	FALSE	TRUE		-2
Vertige	2019-01-18	EI	97	LGS	With Male	2	fertile	FALSE	FALSE	TRUE		-1
Vertige	2019-01-19	EI	94.5	DGS	With Male	2	fertile	TRUE	TRUE	TRUE	*1st day DGS, Decrease in EI= 37.23 over 2 days	0
Vertige	2019-01-21	EI	57.2778	DGS	With Male	2	fertile	FALSE	FALSE	TRUE		2
Vertige	2019-01-24	EI	42.4812	FD	With Male	2	post-fertile	FALSE	FALSE	TRUE	1st day Momo not in consort with Vertige	5
Vertige	2019-01-28	EI	37.75	FD	With Male	2	non-fertile	FALSE	FALSE	TRUE		9
Vertige	2019-01-29	EI	40.5	FD	With Male	2	non-fertile	FALSE	FALSE	TRUE		10
Vertige	2019-02-01	EI	32.6932	FD	With Male	2	non-fertile	FALSE	FALSE	TRUE		13
Vuei	2019-04-17	EI	53	MGS	No Male	1	non-fertile	FALSE	FALSE	FALSE		-10
Vuei	2019-04-19	EI	60.4	MGS	No Male	1	pre-fertile	FALSE	FALSE	FALSE		-8
Vuei	2019-04-22	EI	54.4	MGS	No Male	1	pre-fertile	FALSE	FALSE	FALSE	/LGS	-5
Vuei	2019-04-24	EI	61.5	LGS	No Male	1	pre-fertile	FALSE	FALSE	FALSE	Decrease in EI= 7	-3
Vuei	2019-04-25	EI	54.5	LGS	No Male	1	fertile	FALSE	FALSE	FALSE		-2
Vuei	2019-04-26	EI	58	LGS	No Male	1	fertile	FALSE	FALSE	FALSE	? Maybe signs of DGS 1st day ?	-1
Vuei	2019-04-27	EI	54.7	DGS	No Male	1	fertile	TRUE	TRUE	FALSE	*1st day DGS	0
Vuei	2019-04-28	EI	56.7	DGS	No Male	1	fertile	TRUE	FALSE	FALSE		1
Vuei	2019-04-29	EI	47.7	DGS	No Male	1	fertile	FALSE	FALSE	FALSE		2
Vuei	2019-04-30	EI	47.2	DGS	No Male	1	post-fertile	FALSE	FALSE	FALSE		3
Vuei	2019-05-01	EI	45.6	FD	No Male	1	post-fertile	FALSE	FALSE	FALSE		4
Vuei	2019-05-02	EI	48	FD	No Male	1	post-fertile	FALSE	FALSE	FALSE		5
Vuei	2019-05-06	EI	42.2	FD	No Male	1	non-fertile	FALSE	FALSE	FALSE		9
Vuei	2019-05-09	EI	48.7	FD	No Male	1	non-fertile	FALSE	FALSE	FALSE		12
Vuei	2019-05-18	EI	57.8	MGS	No Male	2	non-fertile	FALSE	FALSE	TRUE		-9
Vuei	2019-05-19	EI	56.5	MGS	No Male	2	non-fertile	FALSE	FALSE	TRUE		-8
Vuei	2019-05-20	EI	68.1	MGS	With Male	2	pre-fertile	FALSE	FALSE	TRUE		-7
Vuei	2019-05-21	EI	77.4	LGS	With Male	2	pre-fertile	FALSE	FALSE	TRUE	*1st day LGS	-6
Vuei	2019-05-22	EI	63	LGS	With Male	2	pre-fertile	FALSE	FALSE	TRUE		-5
Vuei	2019-05-23	EI	75.5	LGS	With Male	2	pre-fertile	FALSE	FALSE	TRUE		-4
Vuei	2019-05-24	EI	85	LGS	With Male	2	pre-fertile	FALSE	FALSE	TRUE		-3
Vuei	2019-05-27	EI	86.5	LGS	With Male	2	fertile	TRUE	FALSE	TRUE	Decrease in EI= 7.5	0
Vuei	2019-05-28	EI	79	DGS	With Male	2	fertile	TRUE	TRUE	TRUE	*1st day DGS, Decrease in EI= 25.5	1
Vuei	2019-05-29	EI	53.5	DGS	With Male	2	fertile	FALSE	FALSE	TRUE		2
Vuei	2019-05-30	EI	53.4	DGS	With Male	2	post-fertile	FALSE	FALSE	TRUE		3
Vuei	2019-06-03	EI	53.9	FD	With Male	2	post-fertile	FALSE	FALSE	TRUE	pregnant	7
Vuei	2019-06-06	EI	51	FD	With Male	2	non-fertile	FALSE	FALSE	TRUE		10
Vuei	2019-06-09	EI	43.5	FD	With Male	2	non-fertile	FALSE	FALSE	TRUE		13
Vuei	2019-06-12	EI	42.2	FD	With Male	2	non-fertile	FALSE	FALSE	TRUE		16
Viva	2019-04-22	EI	44.9074	FD	No Male	1	non-fertile	FALSE	FALSE	FALSE		-15
Viva	2019-04-26	EI	55	FD	No Male	1	non-fertile	FALSE	FALSE	FALSE		-11
Viva	2019-04-28	EI	50	MGS	No Male	1	non-fertile	FALSE	FALSE	FALSE		-9
Viva	2019-04-29	EI	47.4359	MGS	No Male	1	non-fertile	FALSE	FALSE	FALSE		-8
Viva	2019-04-30	EI	49.5	MGS	No Male	1	non-fertile	FALSE	FALSE	FALSE		-7
Viva	2019-05-01	EI	54.717	LGS	No Male	1	pre-fertile	FALSE	FALSE	FALSE	*1st day LGS	-6
Viva	2019-05-02	EI	46	LGS	No Male	1	pre-fertile	FALSE	FALSE	FALSE		-5
Viva	2019-05-03	EI	37.1681	LGS	No Male	1	pre-fertile	FALSE	FALSE	FALSE		-4
Viva	2019-05-04	EI	54.5872	LGS	No Male	1	pre-fertile	FALSE	FALSE	FALSE	Decrease in EI= 16.84	-3
Viva	2019-05-05	EI	37.7451	LGS	No Male	1	fertile	FALSE	FALSE	FALSE		-2
Viva	2019-05-06	EI	51.5	LGS	No Male	1	fertile	FALSE	FALSE	FALSE		-1
Viva	2019-05-07	EI	44	LGS	No Male	1	fertile	TRUE	FALSE	FALSE		0
Viva	2019-05-08	EI	51	DGS	No Male	1	fertile	TRUE	TRUE	FALSE	*1st day DGS	1
Viva	2019-05-09	EI	45.098	DGS	No Male	1	fertile	FALSE	FALSE	FALSE		2
Viva	2019-05-10	EI	36	DGS	No Male	1	post-fertile	FALSE	FALSE	FALSE		3
Viva	2019-05-12	EI	37.5	DGS	No Male	1	post-fertile	FALSE	FALSE	FALSE		5
Viva	2019-05-19	EI	14	FD	No Male	1	non-fertile	FALSE	FALSE	FALSE		12
Viva	2019-05-22	EI	26	FD	With Male	1	non-fertile	FALSE	FALSE	FALSE		15
Viva	2019-06-03	EI	84.5	MGS	With Male	2	non-fertile	FALSE	FALSE	FALSE	Decrease in EI= 11.42 over 2 days	-13
Viva	2019-06-05	EI	73.0769	MGS	With Male	2	non-fertile	FALSE	FALSE	FALSE		-11
Viva	2019-06-06	EI	57.4	MGS	With Male	2	non-fertile	FALSE	FALSE	FALSE		-10
Viva	2019-06-07	EI	47.4576	LGS	With Male	2	non-fertile	FALSE	FALSE	FALSE	*1st day LGS	-9
Viva	2019-06-09	EI	59	LGS	With Male	2	pre-fertile	FALSE	FALSE	FALSE		-7
Viva	2019-06-10	EI	41.8182	LGS	With Male	2	pre-fertile	FALSE	FALSE	FALSE		-6
Viva	2019-06-11	EI	46.8992	LGS	With Male	2	pre-fertile	FALSE	FALSE	FALSE		-5
Viva	2019-06-12	EI	45.5882	LGS	With Male	2	pre-fertile	FALSE	FALSE	FALSE		-4
Viva	2019-06-13	EI	36.1111	LGS	With Male	2	pre-fertile	FALSE	FALSE	FALSE		-3
Viva	2019-06-14	EI	41	DGS	With Male	2	fertile	FALSE	TRUE	FALSE	*1st day DGS	-2
Viva	2019-06-15	EI	58.6207	DGS	With Male	2	fertile	FALSE	FALSE	FALSE		-1
Viva	2019-06-18	EI	41.7476	FD	With Male	2	fertile	FALSE	FALSE	FALSE		2
Viva	2019-06-21	EI	31.5	FD	With Male	2	post-fertile	FALSE	FALSE	FALSE		5
Viva	2019-06-24	EI	16.5	FD	With Male	2	non-fertile	FALSE	FALSE	FALSE		8
Viva	2019-06-27	EI	23.1707	FD	With Male	2	non-fertile	FALSE	FALSE	FALSE		11
Viva	2019-07-01	EI	23.5849	FD	With Male	2	non-fertile	FALSE	FALSE	FALSE		15
Viva	2019-07-05	EI	36.5	MN	With Male	3	non-fertile	FALSE	FALSE	FALSE	was FD, changed to MN looking at the vet data	-11
Viva	2019-07-08	EI	57.5	MGS	With Male	3	non-fertile	FALSE	FALSE	FALSE	*1st day MGS	-8
Viva	2019-07-09	EI	68.5	MGS	With Male	3	non-fertile	FALSE	FALSE	FALSE		-7
Viva	2019-07-10	EI	65.5	MGS	With Male	3	pre-fertile	FALSE	FALSE	FALSE		-6
Viva	2019-07-11	EI	72	LGS	With Male	3	pre-fertile	FALSE	FALSE	FALSE	*1st day LGS	-5
Viva	2019-07-12	EI	66.5	LGS	With Male	3	pre-fertile	FALSE	FALSE	FALSE		-4
Viva	2019-07-13	EI	76.4755	LGS	With Male	3	pre-fertile	FALSE	FALSE	FALSE		-3
Viva	2019-07-14	EI	82.3529	LGS	With Male	3	fertile	FALSE	FALSE	FALSE		-2
Viva	2019-07-15	EI	87.7451	LGS	With Male	3	fertile	FALSE	FALSE	FALSE		-1
Viva	2019-07-16	EI	78.2178	LGS	With Male	3	fertile	TRUE	FALSE	FALSE		0
Viva	2019-07-17	EI	83.4951	LGS	With Male	3	fertile	TRUE	FALSE	FALSE	Decrease in EI= 17.5	1
Viva	2019-07-18	EI	60.5	LGS	With Male	3	fertile	FALSE	FALSE	FALSE		2
Viva	2019-07-19	EI	60.8491	DGS	With Male	3	post-fertile	FALSE	TRUE	FALSE	*1st day DGS	3
